# Supplementary material for: PRC1-mediated epigenetic programming is required to generate the ovarian reserve
Source: Nat Commun. 2022 Aug 10;13:4510. doi: 10.1038/s41467-022-31759-6 (PMC9365831; doi:10.1038/s41467-022-31759-6)
Supplement: Supplementary file 4 — Supplementary Data 1 [file 41467_2022_31759_MOESM4_ESM.xlsx]

## Sheet: Cluster 1
Gene_id
Olfr750
Gm48262
Olfr64
Hcn4
Gm45177
Tacr1
Frem1
Gm38577
Mir181a-1hg
Gm39139
Olfr918
Traf3ip3
Olfr395
Olfr273
Gm13972
Olfr748
Adamts14
Pwwp2b
Gm16153
Dsc3
Kcnj16
Avil
Pax3
Gm48382
Olfr133
Olfr1321
Gm5441
Olfr1211
Adcy7
Gm48874
Olfr167
4930519H02Rik
Msr1
Ajm1
Gm37606
Olfr307
Fam83c
Gm6145
Gm44039
Gm6284
Olfr788
Gm17841
Aox2
Gm45515
Gpr26
Olfr78
Gm38218
Prmt8
Gm37161
Serpina3i
Olfr569
Gm19127
Iqsec3
Gm19666
Vmn1r50
Gm32358
Gm10532
Gm37663
Gm13684
Gm30929
Gm30564
Gm45354
Gm49636
Gm45066
Gm15902
Gm12620
B430305J03Rik
Gm44417
Gprin3
Gm48342
Gm10743
Ednra
Gm45170
Nova2
Gm42728
Gm43267
Galnt15
Endou
Olfr237
Gm48883
Vmn1r73
Gja8
Gpr152
Olfr1309
Gm8588
Jph4
Gm7969
Slc22a19
Gm26815
Insc
Gm18577
Tunar
Smad6
Slc1a7
Gm42909
Crp
Hpn
Zfp811
Gm44907
Olfr979
Gp2
Gm43843
Cd6
Epha8
Gm9962
Cfap157
Il2rg
Gm42490
Gm7199
Gm48585
Qprt
Gm15843
Smtn
Vmn1r221
Gm48582
Crocc2
Gm597
Platr23
Gm42444
Abcc12
Gm37320
Vmn1r220
Gm31508
Gm16758
Kcnh7
Kmo
Ube4bos1
Gm48381
Gm43972
Gm45605
Scgn
Tagap
Ankub1
Gm18398
Sgcg
A630036G19Rik
Olfr704
Olfr536
Olfr380
Car15
Gm43059
Gm43273
Crip1
Serpinb1a
Gm36325
Gm44027
Gm37653
Frmd3
Gm43323
Gm29506
Sirpb1b
Gm26984
Olfr165
Gm48978
Gm43707
Gm26802
Gm50415
Gm47719
4930449I24Rik
A930002H02Rik
Gm44916
Nat1
Onecut2
Gm648
Asb9
Vmn1r173
Cxcl9
Rgma
Gm45129
P3h4
5033428I22Rik
Olfr1258
AI197445
Vmn1r200
Gm48872
Gm16170
Olfr433
Olfr104-ps
A430028G04Rik
Gm37485
Gm38236
Olfr1245
Tbx20
Olfr397
Gm42843
9530053A07Rik
Gm43876
Trem2
Gm36527
2510016D11Rik
Slco4c1
Olfr580-ps1
Myocd
D430001F17Rik
Gm7719
Gm12384
Gm47430
Phyhip
Gm8473
Gm48700
Slc26a4
1700123K08Rik
Gm26519
Gm45259
Paqr5
Gm49438
Ush1g
Gm37639
Vmn2r78
Crispld2
Vmn2r105
4921513I03Rik
Il2
Gm42496
Nat8f6
Scn1b
4930505O20Rik
Gm49305
Adgrg2
D330037F02Rik
Gm37074
Gm37664
Gm48104
Gm12128
Ggt7
Gm19236
Gm31819
Gm43088
Gm43662
Gm45124
Jaml
Gm41792
4930466K18Rik
Gm45206
Pth2r
Olfr1009
Ubtfl1
Olfr1295
Gm6881
Gm17980
Gm4787
Gm48419
Gm18163
Gm38322
Gm11424
Capn8
A930016O22Rik
Gm9408
Gm16142
1700007P06Rik
Gm14141
Sult6b1
Gm38375
Scube2
Tmem151b
Rgs20
Rhcg
4930478K11Rik
Gm49705
Gm36938
Tpbg
Sphk1
Fmnl1
Olfr6
Creb3l3
Gm13961
4932431P20Rik
Chgb
Vmn2r69
4933431J24Rik
Gm14035
B230206I08Rik
2900042K21Rik
Gm42446
Klhdc8a
Synpo2l
C230024C17Rik
Gm37011
Hrh1
Gm8793
D830025C05Rik
Gm18259
4632418H02Rik
Csf2rb
Gm6847
Olfr446
Galnt10
Gm13333
Cfb
Gm37411
Gm12948
9630028I04Rik
Gm15910
Clec7a
Gm48356
Pdzd9
Fbxo41
Gm43311
Lrtm1
Gm10521
Gm28587
Olfr143
Gm21269
Cx3cr1
Myo5c
Cyp4v3
Bcas3os1
Vmn1r29
P4htm
Gm7932
Gm37321
Gm44172
Gm3415
Gm15457
Gm28156
Unc93a2
Gm45510
Olfr1380
Hs3st4
Olfr578
Nxpe5
Pilra
Gm38263
Tnk1
Olfr464
Trim31
Gm28465
Ephx3
Olfr1487
1700100I10Rik
Gm37226
Gm12198
Lrp8os3
Gm37824
Gm42598
E030037K01Rik
Lfng
Gm12729
Gm44549
Gm47390
Gm37916
Gm12320
Tm4sf1
Gpr156
Gm28068
Cntnap4
Gm9332
4930405N21Rik
Gm45601
Gm37250
Tepp
Gm7633
Cd3d
Gm34883
Gm7591
Gm25184
Neurl1b
Gm37730
Agmo
Olfr675
Ddn
Lmntd1
Gm37894
Vmn2r58
Gm44931
Vmn1r85
Gm45873
Gm47512
Slc35d3
Gm39465
Vmn1r224
Trpm3
Mmp7
Vmn1r-ps140
Gm20756
Chmp4c
Slc26a3
Csnk2a1-ps1
Csnk2a1-ps
Gnal
BC043934
Gm47882
Frem3
Gm47684
Gm9005
6430571L13Rik
Gm15309
Cdk3
Gm12684
AC123856.1
Gm26740
Gm32858
Gm16135
Gm42633
Gm38169
E230020D15Rik
Gm43721
D130019J16Rik
4930553M12Rik
Gm20535
Ly6g6d
Gm46560
Ccdc154
Ccl28
Gm37099
Gabrb2
Frrs1l
Gm36684
Fbxo32
Gm37412
Itga1
Gm47459
Gm43771
Rnf222
Gm16523
Gm7588
Gm11770
Myrfl
Gm40999
Gm15234
Gm44741
Gm12403
Fam13a
Smpdl3a
Gm12247
Cpne2
Gm5277
A730061H03Rik
Drd4
Gm49942
Syndig1l
Gm13418
Olfr1438-ps1
Gstt4
Mt3
Abca6
Gm12833
Dpp4
Gm29538
Gm4651
Gm45723
Gm39327
E130018O15Rik
Slc9c1
Abcc9
Camk2n1
Gm20661
Gm14198
Gm44190
Il11
Olfr1484
Gm14033
Vmn2r113
Slc6a14
Gm43266
Vmn2r84
Gm47041
Olfr774
Gm18820
Gm21909
Gm45496
Pcdhac2
Gm45924
BE692007
Vmn1r84
Crx
Vmn1r86
Gm48880
9330121K16Rik
Gm8606
Ptger1
BC037032
Gm17477
Kncn
Gm43027
Gm18986
Gm37198
Vmn2r94
Angpt1
Gm8051
Gm28341
Gm8217
Gm29228
Olfr348
Gm42874
Vmn1r75
Olfr806
Gm13198
Gm37043
Gm28266
Mettl21e
4930417O13Rik
Gm48699
Gm26891
Gm11931
H2-DMb1
5430430B14Rik
Gm16298
Gm48555
Gm48237
Vmn1r174
A830021F12Rik
Gm10385
Cd38
Pou1f1
Gm10389
Gm42685
Tmem220
Cd200r2
Adgrg6
Gm45039
Gm35576
Gm46392
Gm48204
Gm37475
Gm38022
Gm12221
Gm12906
Gm12579
Gm9308
Gm25556
Gm8659
Gm50412
Cdh18
Gm10988
Syt15
Gm13270
C5ar2
Gm43445
Gm6815
Vmn1r-ps47
Gm14608
9330198I05Rik
Gm42937
Gm50243
Gm44673
Gm7952
Gm37090
Myh6
Gm37941
Olfr1233
Insrr
Gm50080
Gm4974
Gm37410
Gm37949
Gm10490
Ccdc178
Vcam1
Adap2
Cnksr1
Gm43195
Gm42424
Gm45657
Gm48945
Vmn1r188
Slc9a9
Gm4734
Gm40658
Gm5445
4930447N08Rik
9030622O22Rik
Gm8731
Kcnc1
Gm49874
Fcer1g
Olfr1278
Gm43885
Gm12799
Kcnd1
Gm43775
Gm48336
Vmn1r70
Gm36988
Gm8010
Gm48197
Gm40264
4921523L03Rik
C530043K16Rik
Gm33674
Igsf21
1600025M17Rik
Haao
Gm44416
Olfr392
Gm26583
Gm26852
Gm37115
Gm37233
Mtnr1b
Gm37023
Catsperz
Gm16015
Gm43765
Phf11b
Gm11870
Igkv6-32
Gm48849
Olfr1537
Dbpht2
Tmem235
4933433N18Rik
Sp6
Gm34590
Tpt1-ps7
Gm37864
Col15a1
2810428J06Rik
Spib
Gm44165
Vmn1r185
Gm1043
Cdh9
Tgm7
Zfhx4
Gm17822
Nkpd1
Guca1a
Olfr803
Gm35608
Six2
Hspb7
Gm47111
Btnl9
Hipk4
Hspa1l
Gm14252
Fendrr
Olfr982
Teddm2
Gm12841
Gm37258
Myh1
Gm43473
Mir670hg
Lypd1
Gm6786
Sema6b
Gm44829
Olfr76
Otp
Gm37789
Gm48639
1700121L16Rik
Rpl19-ps9
Gm43031
Gm35363
Dpep1
Gm18085
Bhlha15
Gm28112
Umod
Gm15131
Olfr1341
Vmn1r198
Gm12080
Lncppara
Sp8
Olfr1271
Gm9661
Hr
Tmem40
D030040B21Rik
Gm14571
Grin3b
Rpsa-ps5
Gm35769
Cntf
Cyp2c70
Gm7863
Tbxas1
Gm37876
Frmpd3
Gm37861
Hk1
Gm43237
Gm47591
Gm21388
Gm8437
Rpl15-ps5
Itgb1bp2
Gm44597
Gm7511
Gm14935
Gm42514
Il7r
Gm37813
BC006965
Gm43258
Gm10447
A430110C17Rik
Rnf225
Zmynd15
Gm42949
Gm43705
Gm13784
9430024E24Rik
Gm3728
Gm42471
Gm43654
Slc37a4
Gm12570
Gm43750
Gm9115
Vmn2r63
Gm10916
9830132P13Rik
Ngb
F830112A20Rik
Gm14044
Rpl18a-ps4
Gm47852
Gm8681
Gm6425
Gm45205
Vmn1r59
4930544F09Rik
Tfap2b
Gja6
Gm6598
Olfr1535
Gm43469
Mfsd7a
Adgrg3
Gm9067
Gm7191
Adam19
4930533I22Rik
Gjb6
Gm21984
Scn3a
Gm36723
9330121J05Rik
Gm31333
Gm33508
Gm9544
Gm47351
9430062P05Rik
0610039K10Rik
Kcnq3
6430710M23Rik
Nron
Gm7781
Eif1-ps1
Gm49017
Olfr1106
Slc5a4b
1700018L02Rik
Gm43961
2900064K03Rik
Tec
Fcer2a
Gm37846
Htra3
Gm18726
Olfr713
9430025C20Rik
Gm48771
Gm26554
Gm33936
Gm43372
Gm43140
Gm50341
Gm4859
Gm5449
Galr3
Spata48
Gm12928
Gm37701
Foxe1
Tuba8
Gm48807
9530018H14Rik
Gm18214
Gm13802
Gm25363
Zfp300
Gm45843
Gm28085
Syn3
Gm28441
Vmn1r199
Gjc3
Gm5064
Stac3
Hpx
5033403H07Rik
Gm9214
Scn2a
Gm37822
Gm26586
Gm44243
Gm12961
Gm38366
Krt83
Gm36298
Gm7065
Acmsd
Olfr1432
Olfr322
Vmn2r100
Gm47145
Hectd2os
Gm50360
C030014I23Rik
Gm49436
2010007H06Rik
Hsd11b2
Plk5
Vmn2r23
Hotairm1
Zbtb42
Gm15704
Tspyl3
Gm37525
Hdac7
A530076I17Rik
Gm34653
Irf6
Fzd2
5830411N06Rik
Phactr1
Ermap
AC103362.1
Gm8748
Nxpe3
2510017J16Rik
Gm5805
Gm48935
Gm3331
5730521K06Rik
8430422M14Rik
Gm8225
9330160F10Rik
Gm48617
Gm1123
Olfr1124
Fer1l6
Pcp4
Faim2
Gm38120
Gm19552
C230037L18Rik
Gm16534
Olfr510
Olfr1183
Gm43844
4931429P17Rik
Gm48683
Gm7799
Gm47401
B430203G13Rik
Gm11263
9230105E05Rik
Gm10465
AI839979
Gm6305
4930516K23Rik
Vmn1r1
9630001P10Rik
Gm48438
Gm37521
Olfr715
Gm9335
Olfr727
Slc6a18
Uba7
Gm11560
Gm5697
Gm43831
Gm6085
4930505A04Rik
Gm5539
Gm4994
Gm43398
Gm31663
Olfr586
Gm21319
Aatk
Fn3k
Krt17
Gm19410
Adam28
Pgm5
Sdsl
1700008H02Rik
Spats2l
Gm32105
Gm28151
Gm10064
Gm8860
Gm5055
Gm32051
Vmn1r47
Gm33447
Lrrc8c
Acer1
Gm18095
Gm31181
Gm45746
Eml2
Gm46344
Six3os1
Gm44664
Gm38379
Gm37759
Npcd
Ccer2
P2ry4
Ncf1
Gm43411
A130012E19Rik
Ttc22
Vmn2r6
Msl3l2
Gm45629
Gm43229
Ntrk1
Gm12068
5930430L01Rik
Gm5265
Siglec15
Gm12117
Gm48809
6330403L08Rik
Gm32913
A330023F24Rik
Olfr66
Gm36981
Vmn2r117
Gm44443
Akr1d1
Zfp454
Gm40552
Gm17031
Gm18116
V1ra8
Scn5a
Gm26640
Eef1a1-ps2
Tmem88b
Gm26616
BC028777
Gm11636
BC026513
Gm32914
Gm49514
Gm5564
Gm42413
Teddm1b
Gm13821
Gm49197
Nlgn3
Aoc1
Gm44423
Spag6l
Gm47058
Gm10647
D630023O14Rik
Gm48139
Zfp366
Gm4784
Gm44509
Gm47976
Gm48766
Olfr904
Ngfr
Klf1
Gm45084
Gm43759
Pkia
Gm12855
Gm19283
Wscd1
Gm8330
Gm44056
Gm42815
1700071K01Rik
Chrm1
Gm40655
Mdm4-ps
Gal3st1
Gm12109
Gm16124
2700068H02Rik
Gm47694
Tiaf2
Tnip3
Gm4535
Trmt9b
Gm17333
Nos2
Gm26805
Tyr
Gm26736
Gm46544
Gm15169
Upk3a
Ror2
Gm15603
Gm11964
Gm19065
Bsn
Gm44802
Akt2-ps
Gm12689
Olfr1489
Gm42788
Gm7691
Gbp4
Gm6230
Gm15696
Pon2
Gm47466
Gm5431
Gm14530
Gm11343
Fgr
Gm14379
Fam78a
Gm14158
Cybb
Olfr477
Gm12230
Gm12966
Rlbp1
Gm47513
Prr23a2
Gja5
Defb42
Gm17200
Gpr157
E230016M11Rik
Cdh15
Gm36595
4731419I09Rik
Ccn4
Gm8170
Hsd17b2
Cntnap5a
Gm14251
Gm45643
Rpl23a-ps2
Gm18101
Itih4
Cbr2
Trim67
Gm14951
Gm44401
Gm43790
Wnt2
Pantr2
Gm43693
Tmeff2
Gm43637
A830082N09Rik
Rhox4a
Ccdc142
Bak1
Ctrcos
Fxyd4
Gm38214
Olfr870
Nanog
Gm18859
Ebf1
Gm44775
Gm45807
Gm7720
Gm34016
Olfr943
Gm45159
Vmn2r4
4930420G21Rik
Rpl26-ps2
Gm15773
Olfr859
C130073E24Rik
Gm43413
Map3k14
Gm18492
Gm20522
Gm42702
Gm42583
Gm18451
Ebf4
Gm10812
Gm5176
Gm11440
Gm44083
Gm47706
Vmn2r89
Gm37048
Gm12003
Gm48740
Hyal1
Zfp9
Gm15602
Gm50229
Gm12421
Gm45431
Abcg3
Olfr77
Adh7
Fmo1
Pi15
Gm13066
Gm5240
Gm43941
Tgm1
Cfap97d2
Gm2316
Elovl4
Olfr802
Pxylp1
Vmn1r207
Olfr279
Pou3f1
Gm47993
Ghrh
Gm16223
Olfr575
Gm13179
Gm12250
Gm831
Trim17
Maml3
Gm7118
4933416M07Rik
Rps8-ps3
Gm7584
9530026P05Rik
A530016L24Rik
Gm6878
Nupr1
C030029H02Rik
Gm26685
AI463229
Gm37779
Gm17228
Rpl21-ps5
B430219N15Rik
Gm5802
Gm7075
Gm38413
Igf1
Gm43292
Gm4275
Gm49238
Olfr1039
Gm48682
Npb
Gm12963
Gm11759
Gm33172
Gcnt1
Olfr286
Vmn2r20
Gm7482
Gm6758
Gm47450
Gm49244
Gm11849
Sh3pxd2b
Gm38590
Snx31
Gm48902
Gm38021
4933406B17Rik
Abcg4
Kcnq1ot1
A430035B10Rik
Olfr1160
Gm44888
Gm35455
Gm5384
Mlph
1700055D18Rik
Gm6612
Prune2
Rps17-ps1
Slc43a1
4833417C18Rik
Ccn6
Gm4544
Abca8b
Creb3l1
Gm14264
Gfra2
Gm7842
A830052D11Rik
Paqr7
Nr1h3
Gm50059
Gm8254
Aloxe3
Gm36962
Pla2g7
1700047K16Rik
Tmem132b
Ccnb1-ps
Olfr487
Gm42448
Grrp1
Gm45178
Gucy1a2
Gm41787
Erich3
Gm5766
Ces2f
2610206C17Rik
Gm3800
Gck
Gm45706
Rtn2
Upb1
Gm44760
Gm30747
Spns3
Gm16794
Gm13407
Gm5389
Mrpl23
Gm15798
Gm21960
1700110C19Rik
BC037704
Gm44771
Gm12728
Gm15583
Gm47687
Gm7450
Gm6975
Olfr1090
Gm26766
Gm41361
Dnase1
Gm29036
5330439M10Rik
Olfr328
Gm6745
Gm11619
Gm47348
Olfr1191-ps1
Vmn2r55
Rplp1-ps1
Zan
Irx1
Slc19a3
D630036H23Rik
Cnmd
Vmn1r184
H3c13
Wnt11
Gm26705
Gm29678
Gm38372
Prodh2
Gm33952
Ms4a15
Wfikkn1
Brd8dc
Cass4
H2-Eb1
Ppm1k
Gm44645
Bace1
Lockd
Cabcoco1
Gm11745
Tbc1d4
Gm30122
Pou2f3
Gm6921
Vmn1r214
Gm45705
Gm41148
Fam209
Olfr393
Gm37806
Col27a1
Gm14813
Gm19503
Gm15616
Gm13377
Gm44609
Gm45216
Gm43465
Vmn1r216
Gm7289
Gm6129
Platr4
Gm37834
Dok5
Gm49863
Gm43510
Gpr25
Fgf17
Vmn1r6
Gm31614
Slc13a4
Gm35766
4930511J24Rik
Gm25956
Gm8274
Gm11645
Gm11696
Gm44834
Gm4866
Vash1
Gm29895
Gm47050
1810006J02Rik
2200002D01Rik
Chst5
1700056N10Rik
Cc2d2a
Ccdc159
Adamts15
Gm12857
Cngb1
C230053D17Rik
Gm47113
Gm45174
Fat2
Pde4c
Tjp3
Gm15401
Gm42894
Slc25a2
Gm8118
Gm6429
Gm11443
Plb1
Gm45743
Il18rap
4930556I23Rik
Gm47954
Clec2e
Kcng1
2010003K11Rik
Gm4936
Uba1y
Gm5422
Galnt18
2310034G01Rik
Gm44940
Csmd1
Tenm1
Gm34388
Gm47800
Gm50318
Ager
Gm43649
Ccdc102a
Olfr905
Cd40
Gm36965
Gm6520
Ms4a12
Gm42829
Gm12618
Nlrx1
Gm5759
4933437G19Rik
Lrrc74b
Gm16287
Ntn4
Tpt1-ps4
Gm45131
Elavl4
Gm45477
Gm45407
Rps12-ps19
H3c8
Gm49530
Gm40414
Gm26604
Olfr1415
Gm14336
Gm48414
Crybb3
D830005E20Rik
Vmn1r12
Nptxr
Gm37274
E130102H24Rik
Olfr676
Gje1
Nphs1
Gm47950
Gm6276
Cntn6
Gm9616
Gm4926
1810073O08Rik
Ros1
C530043A13Rik
Gm49934
Gcat
Gm13932
Gm6899
Igf2os
Gm50006
Olfr898
Gm11642
Usp25
Gm7123
Gm38198
D930019O06Rik
Gm35164
4930588A03Rik
Tmc7
Vmn2r73
Gm37775
Gm7569
Gm45117
Gm18079
Mccc1os
Gm37854
Gm46336
Gm49746
Gm37621
Gm7722
Gm50039
Gm37200
Trim5
Gm47756
Bmyc
Gm14874
Btbd16
Nek5
Gm19619
Gm42768
9330188P03Rik
A230103L15Rik
Gm48936
Slc25a5-ps
Gm7986
Gm5396
Mst1
Ldb3
Gm45457
Gm6133
Gm36985
D230030E09Rik
Gm38357
Mppe1
Gm26691
Gm7516
Hexb
Gm20406
Olfr1312
Gm48885
Gm7030
Gm17231
Rps15-ps3
5430430K15Rik
Gm44951
Gm29292
Rorb
Cacna1c
Gm7312
Gm10576
Gm23086
Gm15519
Fam83b
Ehbp1l1
Gm44502
Hspd1-ps3
Slc39a2
Adamts13
D130062J10Rik
1700017M07Rik
Gm10434
Gm4034
Gm6533
Nat8f3
Gm6409
Gm35206
Gm15708
Vmn2r86
Gm17501
Olfr656
Gm14173
Eif2s3y
Gm13268
Gm45416
Anxa9
Erich2
Gm12626
Gm20125
Gm26686
Gm6872
Gm49953
Gm11824
Gm13547
Nfatc1
Gm7351
Gm47505
Gm37244
Ddc
1810014P07Rik
Gm12852
H1f4
Gm14587
Gm26684
Asb18
Gm35909
Gm13387
Gm8343
Gm38192
BC046251
Notch4
Evi2b
Gm5045
Prkcq
Pdk2
Kat2b
Mturn
Gm37206
Gm44271
Cnn2
Gm48551
Gm18024
Gm12953
Gm8488
Gm38307
Gm14204
Atp10d
Olfr853
Npff
2310015A10Rik
Gm42940
Uts2r
Gm47856
Gm11478
Sp100
Gm7502
Marveld3
Capns2
Gm47905
Macrod2os1
Sobp
Gm26779
E030024N20Rik
Gm42840
A530058O07Rik
Gm15942
Gm16200
Gm22146
Gm10062
Acyp2
Gm16573
Cpt1b
Gm37975
Gm47265
Gm19840
Cacng4
Gm37017
Gm42970
Plekhs1
Map2k3os
Gm4057
Gm44886
Cfap54
Morc4
Gm11457
2900005J15Rik
Gm47671
Gm8712
Llph-ps1
Vmn2r10
Rpsa-ps7
Gm43437
Cilp
Gm45413
Ptk7
Gm47231
5730522E02Rik
Tekt1
4930433N12Rik
Gm10172
Gm45549
Ceacam1
Gm20751
Gm48298
Gm9367
Gm47700
Gm11175
Gm9754
Gm43338
Gm43227
Gm15013
Gm5904
Zfp185
Gm3089
Gm6552
Shd
Nrxn2
Gm4995
Gm20735
B9d1os
Gm18899
Aqp11
Gm28374
4930578M01Rik
Gm49355
Gm11963
Gm48964
Arl5c
Tmem140
Cyp24a1
Il18r1
Ubap1l
Prx
A730081D07Rik
Gm20507
Gm45179
H2-T22
1700129L04Rik
Gm6494
4930422C21Rik
Plch2
Trim29
Gm11638
Veph1
Selplg
Gm27167
Gm5228
Gm45692
Gm16740
Gm8463
Gm26660
Muc20
Olfr600
Rpl10a-ps2
Gm12865
Gm4761
Gm47054
Gm36543
1500035N22Rik
Gm9633
Gm13121
Gm6580
Gm7667
Hcn3
Gm3571
Apon
Amh
Pla2g3
Gm6543
Als2cl
Gm24455
Gm11269
Kif19a
4930505N22Rik
Gm17190
Odf1
Ankef1
Eef2-ps2
1700030O20Rik
Gm16063
Rpl21-ps13
Gm12359
Vmn1r201
H3c15
Gm13602
Rpl5-ps1
Tmem63a
Olfr287
Gm14542
Dennd1c
Gm8099
1700095J07Rik
Zfp286os
Gm12863
Gm15541
Vmn2r115
Zim2
Ovol2
Rhoq
Gm5835
Cpvl
Olfr107
Gm6123
Ephx2
Gm48768
Flt3l
Ccdc83
Gm39363
4921518K17Rik
Gm7670
Asic3
Spin4
Hspa9-ps1
Gm9238
Gm10575
Gm47191
Gm13815
Gm17150
Olfr113
4833415N18Rik
Atp10a
Ern2
Glns-ps1
Lnx1
Cadm4
Gm6630
Gm4837
Gm44610
Mapk8ip1
Schip1
Gm5781
Gm7561
Vwf
Gm31941
4930428N03Rik
Adcy2
Rbm8a2
Gm49059
Ifi203
Rasgef1c
Gm44985
Gm47656
Gm32401
Gm37315
Dubr
2900045O20Rik
Cenpb
Gm5436
Gm50422
Elmo3
E130201H02Rik
Gm15497
Cacna1e
Fam111a
Gm5750
Gm16094
Gm50397
Gm48986
Ghr
E330034L11Rik
Gm9349
Gm5503
Rassf10
Frrs1
Gm48975
Gm22388
Gm13771
Gm48690
Lat2
Vmn1r183
Rpl35-ps1
Top1mt
Gm10923
Adgrb3
Gm47057
Gm14237
Gm11367
9430037G07Rik
Slc22a21
Klhl10
Grk3
Gm12593
Hes3
Rpl7a-ps14
Gm14115
Tbc1d2
Gm16459
Gm11307
Gm10873
Gm29044
Dync1i1
Gm13039
Tnfrsf13c
Gm40893
Gm49486
A2ml1
Gm12203
Gm13226
Gm6023
Zbtb16
Gm36283
Gm26812
Gm43668
Gm49883
Gm29683
D5Ertd615e
C230014O12Rik
Chrna7
Gm6268
Gm9013
Gm45699
Gm33432
Gm15032
Clic3
Trpv2
Trf
Gm5082
Gm37077
Gm44578
Ttc21a
Gm13562
Gm34667
Gm12496
Gm31897
Loxl1
Vmn2r76
Dhdh
Gm8079
Sytl1
Gm12901
Gm34655
2310058D17Rik
Gad1os
Gm12354
Gm38148
Gng7
Itpripl1
9630028B13Rik
Gm47232
Gm12258
Gm26774
Gm43702
Fam166a
4933436I20Rik
Gm10563
Mss51
Abca1
Ckb-ps2
Gm49441
4933439K11Rik
H2ac5-ps
Gm7291
Gchfr
Gm36804
Olfr613
Rps18-ps1
Cacna1b
Rpl13a-ps1
Gm5732
Gm29610
Rpl19-ps11
Gsap
Gm13236
Gm3617
Tmem141
Gm13559
Mdga2
Gm12758
Olfr1192-ps1
E230013L22Rik
Map3k13
Gm47678
Olfr1336
Slc38a2
Fbxo27
Lnp1
Rps6ka4
Gm18413
Gm8349
Prxl2a
Gm42787
Capn11
Acat3
Sult2a8
Gm48604
Gm6064
AC139347.1
Gm7466
Nptx1
Ppp1r14a
Gm2735
Gm48832
1700015I17Rik
Olfr1116
Gm44440
Gm38040
Gm49134
Aim2
Gm4430
Gm8290
9930111J21Rik2
Slfn3
Gm14257
Tcf15
Plekhf1
Olfr715b
Serpina3l-ps
Pmfbp1
Gm10819
H2-Q5
Nyx
Gm13504
Olfr161
Grhl3
Gm10556
Rps15-ps2
Gm45183
Dnajc12
Kl
Vmn2r112
Gm45676
Gm12412
Atp6v0a4
6530437J22Rik
Gm11795
Zfp354b
Gm47096
Slc8b1
Gm47378
Pde4d
Gm10355
Gm9207
Klhl29
Fgf11
Gm379
Rubie
Vmn1r197
Cpa6
Gm43744
Apoc1
Smco1
Rps11-ps4
Gm15998
Nrp2
Slc17a7
Mfsd2b
Dbp
Olfml1
Gm31805
Gm40518
Spred3
Samd12
Gm47649
Vmn2r108
Gm37204
Gm8586
Hap1
Gm41541
Slco1a6
Zfp991
Gm13882
Zfp488
Cntnap3
Gm11977
B230317F23Rik
Rslcan18
Gm6336
Ankdd1b
Gm12907
Chodl
Gm11517
Olfr804
Gm35667
Usp50
Tpm2
Gm28707
Olfr981
Fam81b
1700024J04Rik
Gm48508
Map6
Gm38973
1300017J02Rik
Gm13352
Gm7575
Olfr414
Gm47728
Vmn2r124
Ttll7
Slc3a1
Pnma5
1700124L16Rik
Rpl18-ps1
Gm3145
4931422A03Rik
Gm10643
Ftx
Rps6ka2
Gm48600
Gm11581
Fam171b
Dsp
Efhd1
Havcr1
Ube2u
Acvrl1
Cyp27b1
Gm33378
4921527H02Rik
A930007I19Rik
Ly6m
Gm50172
Rfx3
Olfr365
Traf6
Clcn1
[truncated: 2,339 more rows]

## Sheet: Cluster 2
Gene_id
Ms4a4b
AC113595.1
Olfr1051
Olfr160
Gm16278
Olfr642
Hsd3b3
Olfr11
Gm13881
Cdh6
I830134H01Rik
Epx
Alx4
Kcnf1
Olfr305
Olfr1392
Dkk1
AI314278
Gm8504
A930030B08Rik
Bnipl
Olfr1490
Vmn2r16
Gm36380
Olfr545
Mc5r
Gm47411
Gm50128
Gm44439
Adh6b
Gm37562
Gm20682
Gm47014
Gm35279
Cd247
Gm19938
Gm18505
Sox1
Gm50338
Gm4785
Gm28322
Gm15963
Ly6c2
Vmn1r49
Gm42527
Kcnj15
Gm10390
Olfr1246
Gm49901
Vmn1r210
Gm14268
Cryba1
1700069L16Rik
Slc6a5
9230110F11Rik
Tas1r3
Scd4
Olfr124
Gm10865
Gm38167
5530401A14Rik
Edar
Gm47425
Olfr30
Gm6568
Gm6345
Olfr447
Kcnk12
Smim31
Gm19801
Gm45473
Bricd5
Olfr295
Gm7150
Gm20503
Gm32171
Gm36660
Gm5187
Zdhhc22
Gm48996
Gm47503
Vmn1r191
Tgm3
Gm9411
Frmpd4
Gm45339
G630093K05Rik
Gm26783
Gm43592
Vmn2r102
Gm15212
Gm9867
Kif28
Serpina10
Gm13619
Olfr293
Vmn1r215
Fam163a
Gm20276
Rncr4
Gm7270
Gm6092
Gm10997
Gm11675
Gm43728
Foxc2
Gm19287
Plk-ps1
Gm44141
Olfr1226
Gm13666
Gm33594
Gm8055
Gm48901
Olfr1402
Uncx
Olfr132
Utf1
Pcdha4
Gm37735
Gm9108
Gm15482
Gm43417
Apbb1ip
Gm37611
B020031M17Rik
Spx
Gm28867
G630016G05Rik
Gm7841
Best3
Gm6717
Gm37080
Gm44815
Gpr132
Gm38365
Gm50140
Gm14537
Gm48482
Gm44104
Mecomos
Gm9105
Psg28
6430562O15Rik
Cyp2j13
Gm37844
Gm48904
Ndnf
Gm42943
Gm9387
Gm16976
Gm44998
4930444E06Rik
Gm15477
Gm5899
Gm13812
Vmn2r65
Pcsk9
Gm38124
Gm21370
Gm42535
Olfr1265
Gabrd
6330419E04Rik
Gm50144
Hnf1a
Gm33027
Gm12385
2610028H24Rik
Gm8093
Gm37783
S100a2
Olfr954
Olfr1205
Oas1g
Gm11405
Gm44702
Gm45558
Gm5712
Itgb7
E330040D14Rik
Gm44434
Trdc
Gm8862
D630014O11Rik
Kcnmb1
Gm4959
Tmprss2
Gm34471
Olfr1219
7420701I03Rik
Gm8483
Hdx
Gm38014
Gm16465
Slc12a1
Gp6
Tmem121
Eva1c
Gfpt2
Gm14745
Gm48657
Gdf1
Gm18759
Gm5184
Gpr52
Cd22
Gm48972
Olfr381
Gm50475
Alox8
Gm18581
Gm9114
BB123696
Gm42440
Gm27018
Gm42930
Dnase1l3
Vmn1r234
Gm43682
Gm14335
Hsd17b1
Cst6
Gm17040
Vmn1r61
Gm6618
Vmn2r5
Gm36377
9430083B18Rik
Olfr2
Gm6808
Gm13810
Gm7046
Gm30806
Actl7b
Gm26769
Themis3
Gm7437
Gm13223
Gm43888
Smlr1
Slc6a3
Gm33994
Gm5969
Gm4948
Vmn1r168
Smok3c
Gm17382
Cd8a
Gm7823
Gm6702
Gm16046
Gm8964
Olig3
Olfr1471
Gm29394
C1rl
Olfr1277
Tex45
Olfr1204
Gm32647
Padi3
9330198N18Rik
Gm20705
Gm20546
Itih3
Trdn
Ptprn
Gm4929
Gm2383
Olfr628
Gm15584
Hrh2
Olfr646
Aldoa-ps4
Gm48221
F730035M05Rik
Gpr135
Fam135b
Gm15788
Gm42879
Vmn1r226
Gm47935
Fermt3
Gm42716
Gm40765
Olfr596
Vmn2r72
Gm14149
B3gnt9
Ankrd35
Gm43191
Gm37897
Gm37518
Gm7859
Gm16638
Nlrp6
Gm45854
Gm16077
Gm45223
A830073O21Rik
Gm42837
Olfr1440
Olfr412
Gm16184
Adcyap1r1
Apof
Gm48471
Gm32172
Gm21089
Gpx2
Vmn2r83
Gm37357
Kcnrg
4930528G23Rik
Cyp2a22
Zfp764
Gm44078
BC048507
Gm49124
Gm19337
Pcdh19
Gm37402
Gm5270
Gm20405
Gm45517
0610031O16Rik
9530056E24Rik
Gm7497
Gm12733
Tmprss11b
C1qtnf7
Rgs9bp
Vmn2r17
Gm4823
Obox4-ps2
1700086L19Rik
Gm10662
Gm18889
Vmn1r39
4930470H14Rik
Grin2b
Gm47971
Pdcd1
Far2
Gm7286
Gm16380
Gm8115
Gm48852
Olfr794
Nlrp3
A330072L02Rik
Gm8876
Madcam1
Platr16
Gm8767
Stx19
1700023B13Rik
Abcd2
Tmsb15l
Mill2
Gm43650
Gm35288
F13b
Gm12002
Gm44518
Gm48383
Gm16118
Tmem52b
Gm47777
Gm5427
Gm4986
Gm13130
Rps2-ps9
Gm43890
Olfr1330
Gm47770
Gm13870
P3h2
Gm38414
Slc24a4
Aoc3
Gm45556
1700001P01Rik
Vmn1r18
Ano5
Gm19209
Albfm1
Platr26
Gm36356
Gm43414
Gm11557
Gm5834
Gm4117
Gm18959
Gm50336
Gm48804
Gm11796
Gm6155
Grm1
Gm37370
Clec2h
Gm12845
Gm35406
Gapdh-ps14
Gm1848
Gm7684
Gm7847
Gm6382
Il2ra
Gm18186
4933411E08Rik
Gm50186
Gm29288
Gm6884
Noxa1
D130058E05Rik
Gm38297
Olfr1328
Gm26839
Gm11953
4732491K20Rik
Gm10366
Atp6v1c2
Gm45472
Lrrtm2
Gm11762
Cldn20
Gm10545
Gm7481
Gm11738
Arrdc5
Gm10339
Rbfox3
Igf1os
BC028471
Gm17799
Gm7180
Gm39329
Gm13964
Gm8675
Gm4247
Gm15784
Gm15976
Vmn1r9
Cstdc4
Gm5147
Gm48862
Gm47792
Arhgef37
Krt25
Gm12482
Kera
Gm43122
4930555F03Rik
1700003I16Rik
Gucy2c
Gm12271
Odf3l2
A230006K03Rik
Gtsf1l
Gm33543
Gm6517
Gm5430
9430002A10Rik
Prrx2
1700015G11Rik
Gm5863
Gm29371
Gm5673
Gm37780
Myo18b
AU015228
Gm13349
Ebp
Gm45011
Gm10790
Chit1
Gm44278
Gm42699
Gm4660
Alppl2
Smt3h2-ps
Gm50234
Gm48829
Gm45570
Gm19001
4833445I07Rik
Phf11a
Gm41102
H2-T3
Gm44024
Gm13181
Gm16328
Gm16332
Gm29968
Slc16a9
Srrm3
Gm5628
Tmem202
Gm16143
Gm5977
Gm8756
Gm7639
Lsmem2
Gabrp
Dpep2
Gm5276
Olfr49
Gm12419
Gm9358
Rdh9
Gm13855
Gsdmc
0610038B21Rik
Rho
Gm8513
Gm41293
Vmn2r24
Gm15974
Gm15964
Gm5150
Gm10614
Gm6995
A230085B16Rik
Gm12058
Olfr1250
Gm6989
Etfbl
Olfr1555-ps1
Mycbpap
Gm3200
Gm15266
Gm6166
Rps11-ps1
Gm6733
Gm40841
Pkp3
Fut1
Kcnb2
Gm2308
Vps37d
Gm49460
4933425B07Rik
Gm16005
Kpna2-ps
Gm6444
Gm36423
Gm38152
Ebf2
Gm36862
Gm35147
Glb1l3
BB019430
Tmem150cos
Gm12514
Gm8318
Xntrpc
Prg4
Psmb7-ps2
Fgl1
Adap1
Fbxo39
1810062G17Rik
Gm7399
Gm11448
Gm33843
B020014A21Rik
Gm37625
Gm2387
Gm8141
Gm5122
Gm26760
Tpt1-ps5
Gm36823
Rdh16
Trav9n-2
Fscn2
Gm37979
Gm48407
Gm11531
Gm5830
Gm16137
Cyp2b23
Gm2926
Gm38143
Gm4852
Tpd52-ps
Gm3695
Gbp8
Fbxl13
Gm19554
Gm44442
Vmn1r88
Map3k7cl
Gm10051
4930404N11Rik
2310002F09Rik
Gm38089
Rnf43
Gm49089
Fbxw10
Sptbn4
Prrg1
Hecw1
Abhd15
Serinc2
Mapk12
Olfr147
Gm49342
Gm6685
Scarna6
Kcnk4
Trav3d-3
Trav3n-3
Gm2594
Slc39a5
C1qtnf1
Armc12
Gm50048
Gm30301
Gm45303
Gm30214
Gm13991
Gm49719
Adssl1
Tgm6
Gm15264
Gm19439
Kbtbd12
Gm49713
Gm48797
S1pr2
Gm3534
Vmn1r236
Gm47813
Gm13373
Gm28807
Folr2
Gm12720
Gm2976
Gm45848
Pde2a
Olfr735
Gm11190
Tcp11
Gm26611
Gm47532
A230059L01Rik
Gm4815
Gm12286
Cpne7
9130017K11Rik
Pnpla1
Gm43423
Gm44247
4930571N24Rik
Gm26739
Gm28874
Olfr666
Rpl12-ps2
Gm14148
Gm48222
Gm48505
Gm44227
Slc28a2b
Tas2r108
Gm46142
Gm16341
Fmo3
Gm48619
Tcerg1l
Gm17197
Slc5a5
Gm16150
Gimap8
Dkk4
Gm47576
Hoxa13
A830018L16Rik
Gdpd5
Ntm
Slc8a2
Gm15510
Gm27624
Gm7426
Gm3734
Gm29773
2410137M14Rik
Gm37867
Gm7278
Tmem198
Gm2531
Gm16261
Gm39128
4930568E12Rik
Gm49932
Tubb2a-ps2
Gm49410
Gm7049
Gm49907
Pcnx2
Lrrtm3
Itga4
Slc10a4
Pla2g4f
Gm10775
Gm16363
Gm5913
Mrln
4930431F10Rik
Nkx6-2
AC122821.1
Gpr63
Grb14
Olfr718-ps1
AY512931
Psmb6-ps
Gm11879
Mfsd4a
Gm47471
Gm49767
Gm49778
Dock4
Clca4c-ps
Ankrd66
Unc80
Gm49457
Myt1
Speer4f2
A630023P12Rik
Vmn2r60
Naip1
Gm47357
Gm38325
Gm30567
Nectin1
Chac2
Gm10327
Gm12573
Cfap74
Gm12248
Ackr3
Mzb1
Gm43699
Mslnl
4933408N05Rik
Gm8146
Asah2
Gm37234
Gm48185
Gm45799
Gm13502
Olfr767
9330104G04Rik
Gm10524
Accs
Cldn15
Ccdc42
H2-Q2
Adgrg5
Phf11c
Selenom
Gm20721
Phf21b
Gm7867
Itgb2l
Gm30285
Gm6750
Fam189a1
Adra2b
Gm48458
Cdr2l
Mkln1os
Gm47934
Rhbdl1
Ceacam2
Olfr206
Gm37787
Rtbdn
Spata2l
Tafa5
Gm45597
Gm35330
Oas1b
Ptpru
Tmem79
Gm47385
C230062I16Rik
AV099323
C130050O18Rik
Dusp10
Zim3
Gm42668
Gm49272
Gm15397
Calml4
Tnfsf10
Abhd3
Cdh16
Mterf1b
Gm28523
Sh3rf2
Bfsp2
Gm12144
Gm42851
Gm16470
Gm20683
Zscan5b
Gm11868
Gm11605
Gm42420
Lrrc70
Gm5141
Adhfe1
Syt2
Gm35167
Nyap1
Ppp1r14c
Gm5909
Gm13061
Cdkl4
Manba
Gm48836
Serpinb1c
Tmc5
Slc25a29
Glis1
Trav3-3
Vmn2r114
Gm3222
Trpm4
Ppara
Trip6
Irf8
Xylb
Mrgprc2-ps
Olfr1028
Gm18860
Gm15496
Gm43137
Npas3
Ripply3
Gm42744
Dock2
Rasa3
Gm6161
Gli2
Amz1
Gpnmb
Zfp82
Gm4518
Hyal3
4930519L02Rik
Gm17613
Gm5621
4930509G22Rik
Kcnab1
Gm38037
B020010K11Rik
Gm20422
Gm20443
Gm37516
Gm47421
B4galnt2
Gm43301
Itpka
Myh2
Kcnip2
Gm15785
Rnf144a
Gm37361
Mblac1
Gm41600
Ptprn2
Mpzl3
Sfn
Gm32496
Fam177a
Gm9402
Gm14812
Ncmap
Gm49330
Gm40663
Gm47319
Hcn2
6030440G07Rik
Gm10638
Gm8486
Fmo6
Mzf1
Gm36169
Gapdh-ps15
4930435F18Rik
Zc3h11a
AU023762
Zfp965
Mterf1a
Efna3
Gm3379
Gm38383
Cfap77
Ank3
Spire2
Ctbs
Hdac10
Gm48333
Gm49044
Spert
Zmiz1
Oaz2-ps
B4galnt4
Gm42910
Gria4
Gm15912
Gm30551
Lbx2
Adra2c
Ndufa4l2
Gm45965
Fam90a1a
Gcm2
Slc6a21
Gm48313
Pde1c
Bcl2l11
Dner
Micall2
Tmem179
Fstl3
Trpt1
Gm47186
Cmya5
Gsta2
Gm10416
Dab1
Gnb5
Dpysl5
Arhgap18
Car8
C230072F16Rik
Pml
4930520K02Rik
Zfp763
Gm49971
Phf19
Pxt1
Tmem266
Ankmy2
1700086O06Rik
Gm44189
Gm40513
Gm43378
C2cd4c
Smkr-ps
Gm22625
Prr23a1
Plxna2
Gk5
Gm14308
Gm31392
5430403G16Rik
Gm14686
Gpr155
Gm49331
E330012B07Rik
Gm16028
Tlcd2
Gm17420
Gm6673
Gm16064
Gm12435
Gm43940
Elk3
Sspn
Tradd
Gm47495
Gm26973
Dppa3-ps
Tmem218
2021-09-03
Osbpl5
Zfp784
Dennd3
Fhit
Pudp
Tnfrsf8
Tmem189
Kansl2-ps
Gm45015
Rpl7a-ps5
Gm16157
Gm8038
Gm44000
Gm3272
Comp
Gm3839
Gstp-ps
Igfn1
Cdkn2b
Gm20627
Gm45062
Zfp282
Mpp1
Gm10233
Chrm3
Nsg2
Clcn4
Traf5
Gm49534
Zfp933
Gm10503
Bloc1s3
Gm47364
Galnt9
Lpl
Pgm2
Gm20431
Zfp169
Ggt1
Map3k20
Cd180
Mir3960
Cdc25c
Slc25a16
Rara
Gm5401
Ksr2
2610035D17Rik
Ppp1r3f
Hacd4
Psg17
Gm2026
Ptpn3
Gamt
Kantr
Fam169b
Nrarp
Gm10130
Gm18270
Gm14326
Fam217b
Gm15286
Vrk2
Nqo2
Ablim3
Gm35208
Tesk2
Crb1
Naglu
Stard5
Slc23a3
Gm45598
Slc35f3
Sgcd
Strip2
Marco
Plod1
Dnah7b
Gm48677
Rell1
Otoa
Gm48488
Gm10358
Gm37601
Ip6k3
Trpv3
Nav3
Mfsd13a
Gm22661
Gm10769
Gm48969
Col6a3
Proca1
Lactb2
Svil
Hnmt
Got1
Nadsyn1
Gm5779
Anks1b
Fam110b
Idi1
Apba1
H2-T23
Fam129c
Rusc1
Gm47672
4931428F04Rik
Efna2
Alg11
Hmgn5
Bcas1
Gm2574
Gm7993
Gm48764
Swsap1
Klf7
Gm4609
Cux2
Gm32687
Gm47486
Ctnnal1
Cyren
Gm14000
Gnai1
Slco4a1
Plekhb1
Rita1
Entpd5
Eif5al3-ps
Gm49965
Gm7079
Abhd2
Plxna4
Il1r2
Gm21060
Pxmp4
Gm31219
Xpa
Efcab11
Rpl6l
Gm15511
Cnst
Ptprr
2610001J05Rik
Gm5138
Dusp23
Gm13292
Sri
1700028I16Rik
Fam217a
Acy3
Gm2004
Btd
Rflna
Zfp940
Fam53b
Fam187b
Gm11426
Syt7
Sigmar1
Gm45760
Gm2451
2410131K14Rik
Iqsec2
Tmem50b
Myh11
Sptssa
Zfp772
Adarb2
Isl2
Gm17655
Gm14391
Pcmtd1
Gm5823
Rap1gap2
Gm46367
Frg2f1
Dcpp3
Fmn1
Itgb3
Tube1
Sash1
Ago2
Tarbp1
Gm12328
Prex1
Gm9844
Mettl17
Gm45304
Rpusd1
Pfkl
Epha4
Slc38a9
Slc25a12
Dlgap1
Lmo4
Zc2hc1a
Cdk17
Rhbdd1
2410141K09Rik
Mn1
Scn10a
Gm12285
Ptprt
Camk1d
Slc24a2
Zdhhc12
4930522L14Rik
Kcnk18
Abhd6
Plekhg5
Ptrh2
Gm17251
Gm14399
Gm42427
0610010F05Rik
Mthfd1l
Ppp1r13l
Gm15691
Psg16
Tmem128
Kcnh2
Fmnl2
Fam189a2
Gm7240
Bco1
Zfp182
Cyp39a1
Pde8a
Cacna1d
Galc
Pik3r1
Cnksr3
Gm38110
Rtkn2
Tmem38a
B2m
Galnt17
4930453L07Rik
Ercc6l
Miip
Osgepl1
Sema4b
Slc4a5
Wdr25
Asap2
Mospd2
Gm2007
Hdac8
Gm50252
Gm3924
Ppm1f
Gfod1
Trmt10c
Nemp1
Fzd5
Sh3kbp1
Ube2e2
Rfxank
Sars2
Gm18862
Tnrc18
Gm15847
9330182L06Rik
Gnb1l
Morc1
Carmil1
Srek1ip1
Ada
Uhmk1
Fyco1
Ap3m2
Naa80
Ppox
Dnajc3
Acsl4
Ksr1
Gcdh
H2-Aa
Gm14305
Gm12976
Rxra
Arntl2
Sorcs3
Gm34933
Slc6a20a
Gm2606
Mocos
Atp6v0a2
Gm37724
Hhat
Mlxipl
Tprn
Adamtsl1
Ccdc60
Cep57
Ogfod3
Gm48273
Gpr3
Lpin1
Dusp5
Zfp433
Ccdc28b
Gm12070
Dock1
Gm28729
Rbm48
Dgkh
Gm19299
Prxl2b
Zbtb8b
Gm19428
Mboat7
Rad51c
Lrrc8d
Inafm1
St7
Gm17134
Tuft1
Slc2a1
Agfg2
Tmco3
Gpd1l
Atg7
Gm14760
Zfp511
Zbtb46
Gm12033
Tmem164
Sco2
Lsr
Coil
Clcn5
Tedc2
Mctp2
Mpst
Pcyox1
Gm11007
Mtap
Cd36
Gm45665
Xrcc4
E330009J07Rik
Dnajc17
Gk
Katnal1
Tiam2
Bspry
Mok
Rwdd2a
Ankrd6
Lyrm7
Zfp791
Tmem150a
Shroom2
Pkib
9430021M05Rik
Gcnt4
Gm12537
Mtmr4
Ddb2
Hs6st1
Alg10b
Il1r1
Slc6a20b
Zfp395
Zfp277
Rcan1
Gulo
Gm5559
Pofut2
Echdc3
Mdm1
2310067P03Rik
Tmem35b
Fbxw17
Mb21d2
Usp36
Gm45322
Prkar2a
Atg9a
F8a
Zfp931
Golph3l
Tmem120a
Rmc1
Dhrs2
Bend5
Pigc
Nkain1
Llgl2
Extl1
Gpr19
Zfp961
Zkscan14
Hexim2
Psme2
9430038I01Rik
Smug1
Ppp2r3c
AL731706.2
Fam131a
Erg28
Hsd3b7
Gm12671
Col6a4
Gm30159
Oxct1
Yif1a
Pnpo
Ebpl
Cgnl1
Armh3
Fam110c
Gm10359
Tmem143
Gm38279
Mical3
Ttc39c
Gm9864
Fbxl2
Gm8648
Gm49376
Ttc7b
Xndc1
Gga2
Abhd11
Cdca3
Parp4
Dmtf1
Ankrd49
Fam47e
Rad51d
Taf6l
Abi2
6720468P15Rik
Dnah9
Pagr1a
Unc13c
Ptpra
Aldh4a1
Sgsm2
Zfp428
Impact
Ccdc174
Srgn
Caml
AU020206
Taf13
Lrp10
Poc5
Ibtk
Ckap2
Scamp2
Lhfpl2
Gcat
Nthl1
Dip2c
Nrg1
Arl14epl
Osgin1
Lrrc17
Gm7336
Ostm1
Tbc1d1
Rab3a
Ctdsp1
Nabp2
Oma1
Ska1
Wdr53
C8b
Limk2
Net1
Col9a3
Coa7
Lrr1
Gmpr
Wbp1l
Zfp958
Prr5
Pnpla2
Gm14410
Fam104a
Cenpu
Lgmn
Adam17
Zfp58
Prkd1
Prr13
Thoc6
Smyd3
Rrp36
Ndufaf3
Nav2
Map7
Abhd5
Gm10324
Mtss1
Shisa5
Pramef20
Deptor
Ccdc50
Ablim2
Ino80b
Nfil3
Exosc4
Etfb
Zdhhc24
Gm9830
Slc35b2
Rapgefl1
Adam10
Gbe1
Tmem29
Gm15446
Gpr137b
Ano10
Krr1
Ing1
Cited2
Jup
Gm12168
Ptprj
Tdrd3
Plcg2
Pdxp
Sar1b
Mcm10
Zw10
Lurap1l
Nfkbia
Dda1
Mocs2
Necab2
Epc1
Ntmt1
Focad
Iqgap1
Cdip1
Atg14
Pdha1
Olah
Gm12648
Gm20711
Taf8
Tnip1
Tsr3
Ccdc84
Herc3
Ell2
Gm49795
Lin28a
Gm13391
Gpx3
Kctd10
Pbx2
Gins1
Gm4632
Mpnd
Ube3a
Gm27224
Vdac1
Gm13394
Gm8801
Angel1
Pfkfb3
Amn1
Klhl21
Tom1l2
Aspg
Dcaf11
Slc7a2
Mad2l2
Map3k5
Mark4
Gm49936
Gstp2
Mtif3
Trafd1
Prpsap2
Ccnd3
Clip1
Olfm1
Zfp956
Gm42923
Atg101
Cdc25b
Spata2
Atl1
Gm10310
Tpx2
Pex14
Trim39
Sh3bp2
Srm
Tmem108
Imp3
Cpeb3
Tmem60
Ctps2
1110012L19Rik
Jag1
Ccdc130
Pkp4
Zcchc17
Lhpp
Gspt2
Myo10
Cd151
Ints12
Triobp
Riok3
Gpx1
Mknk1
Coro2b
Glmn
Fbxo38
Mob4
Akap7
Pcca
Syf2
Cyb561d2
Cenph
Calm3
Ncstn
Maco1
Mrps18b
Tvp23b
Xlr3a
Fiz1
Tfpt
Atp2c2
Itsn2
Ptprf
Csrp1
Auh
Farp1
Zfp644
Mcph1
Ppm1h
Ipo8
Itgb1bp1
Kdelr1
Akt1s1
Pdlim7
Rnf11
Myo1b
Gm5776
Pitrm1
Gnai2
Alkbh7
Cdipt
Rln3
Tsga10ip
Btbd9
Gpr137b-ps
Pdzd2
Ppan
Nrg4
Gpatch11
Paox
Nosip
Diaph3
Olfr976
Rchy1
Gm19680
Tsc22d4
Igbp1
Epn2
Mrpl34
Spats2
Mtf1
Gda
Fyn
Cd2bp2
Gle1
Spag7
Ndel1
Fam3c
Dcaf12
Armc1
Entpd6
Iqsec1
Tle4
Tprgl
Poc1a
Esco2
Rtf2
Psmd9
Lmna
Arhgef16
Thap7
N4bp2l2
Gm10774
Psenen-ps
Tbpl2
Fam162a
Kbtbd8
Phf14
Osbpl9
Sipa1
Ica1l
Scamp5
Lrch4
Dpf3
Ttc5
Atf4
Gm47354
Tbc1d8
Micu2
Pphln1
Tle5
Psen1
Gin1
Hypk
Aldh7a1
Cyb5a
Fars2
Nfu1
Add1
Rbm3
Tax1bp1
Dym
Anapc16
Crbn
Prdx5
Cnppd1
B4galt2
Gimap1
Pcbd2
Slc25a5
Eif1ax
Asf1a
Copz1
Cdca8
Ung
Mgst3
Capns1
Nfyc
Ift46
Atpif1
Vil1
Rab5c
Brf2
Cox16
Sh3bgrl3
Tesc
Dcun1d1
Mrpl48
Ppp2r5c
Yipf1
Tmem255b
Mta3
Txn2
Wdtc1
Psmd8
Cenpn
Camsap3
Degs1
Cds1
Stoml2
Ptov1
Atp6v1e1
Tdrd5
Gm42860
Mier2
Scamp1
Cenps
Rph3al
Ddx3x
Incenp
Ippk
Gins2
Prkrip1
Gm29084
Gfer
Gm41318
Vmn1r65
U2af1l4
Ndufa9
Gsta4
Mrps36
Rpa1
Mdm4
Hdlbp
Tpd52
Clta
Sumo2
Atp5g1
Psmb5
Csnk1e
Txnip
Esr1
Gm43303
Arpc3
Aldh9a1
Btf3l4
Ndufb11
Stt3b
Cdv3
Mff
Fdft1
Uba1
Dcaf8
Oas1h
Cox6b2
Akr1a1
Akap12
Aldoa
Klhdc3
Cfl2
Psenen
Psma7
Med27
Pramef12
Gapdh
Ptbp2
Selenow
Dlgap4
Sgf29
Mir684-1
Bud31
AU015836
Tuba1b
Mlf2
Oas1d
1700066C05Rik
Tubb2b
Parl
Gm49762
Pfn1
Cd164l2
Pebp1
Gm18765
Birc5
Dynll2
Ckb
Gm12424
Gm12590
Ooep
Gm11851
Xdh
Gm3788
Gm1821
Ubb
Gm15758
Gm11261
Gm43622

## Sheet: Cluster 3
Gene_id
Ar
Olfr462
Sphkap
Arhgef38
Vmn2r104
Gm37531
Gm45324
Col5a3
Vmn1r193
Gm37899
Tshz3
Gm11532
Slc15a3
Vdr
Vipr1
Nr4a3
3425401B19Rik
Gm38082
B230303O12Rik
Olfr481
Gm42727
Tlr2
Six3
Gm27194
Gjd2
Itpripl2
Scn9a
Olfr1263
Gucy2g
E430021H15Rik
Gm47567
Gm43484
Kcna6
Gm49087
Inava
Rcan2
Rs1
Gm43834
Gm38207
Ctso
Nxpe4
Slc6a19
Scara5
Gm2396
Tnfrsf1b
Gm1600
Gm44013
Gm44677
Gm47987
Cfap70
Dusp15
Gm12576
Pros1
Gm42548
Gm42820
Egr3
Vwa1
Olfr1286
Gm38047
Vsir
Msi2
Chst2
Gm45378
Gm15697
Olfr1262
Vmn1r28
Rhag
Gm44437
P2ry2
9830107B12Rik
Fzd10os
Gm33148
Prf1
Sync
Zfp647
Olfr285
Olfr290
2021-03-04
Soga3
Prdm12
Rgs1
Gm47061
Krt222
Slc11a1
Gm43900
Gm48062
Gm37776
Scn4b
Gm48267
Olfr109
OR5BS1P
Gucy2f
Gm38385
Gm44750
Gprin2
Adamts20
Sema3e
Fabp12
Gm16121
Prrt2
Eef1akmt3
BC030343
Hs6st2
Gm16169
Gm44415
Gm37967
Slc24a5
Gm9696
Olr1
Has2
Hmx2
Cx3cl1
Gm47704
Gm8522
Ptk6
Gm10802
Akp-ps1
Gm44735
Olfr461
Olfr1029
Cdr1os
Gm48713
Gm37786
Prss23
Hebp1
Tead4
4930431P03Rik
Fah
Olfr1564
Nefl
2700078F05Rik
Cacnb1
Stac2
Gm45293
Atp13a5
Bpi
Gm47794
Gm36128
Trpv1
Tgm2
Gm36948
Hpgd
Pik3r5
Gm47023
Nox1
Gm43696
Vipr2
Gm37174
Lrrn2
Prrg4
Hoxc9
Gm37366
Ccdc80
Tha1
Gm42515
Il33
Pheta2
Zfa-ps
Afap1l1
Slc13a3
Gabbr1
Gm18990
Prss22
Kcnip3
Gm38245
1700019L13Rik
Gm37101
Col11a1
Edil3
A530088E08Rik
Gm10826
Olfr1202
Particl
Gm49333
Anxa3
Gm38336
Gm32061
Bmp4
Gm7067
Gm10277
Gpm6b
Atcayos
Aox3
Gm19522
Gm43081
Fzd6
Islr2
Dnaic2
1300014J16Rik
Acsl5
4930518I15Rik
Cytip
Olfr51
Tbc1d9
Atp2a3
Gm45220
Lrtm2
Itgam
Olfr728
Vmn1r230
B930059L03Rik
Gm12445
Sorcs1
Gm8778
Chst8
Gm37018
Phtf1os
Acot6
Gm10634
Olfr403
Gm43375
Tenm2
Parp14
Kcnk6
Olfr1316
Heyl
Sfrp4
Il20rb
Irak4
Kcns3
4930445B16Rik
Olfr645
Acta2
Gm42658
Gm7513
Rnf150
Olfr1423
Myh4
A830035O19Rik
Gm43883
Gcgr
Gm37551
Gm38058
Nectin4
Gm38065
Galntl6
Gm16189
Nkx2-1
Casq1
Gm5268
Pcdhga12
Gm48086
Slc16a12
Gm37584
Gm13337
Gm4918
Gm49902
Gadl1
Gm20655
A3galt2
Gm42856
Sla
Kcnk3
Gm45824
Cysrt1
Hoxa1
Tmem173
Gm45632
Gm46218
Gm8902
Panct2
4930526A20Rik
Dcn
9430037O13Rik
Gm17039
A430088P11Rik
Olfr54
Pcdhb5
Gm37297
Notch3
Gm15721
Foxa2
3830432H09Rik
5430400D12Rik
Gm47472
Gm42630
Gm49710
Chst3
Ccl9
Gm12691
Gm43329
Gm26648
Gm26947
Gm9929
Gm4813
Gm3508
Tnfrsf26
Gm37003
Vmn1r74
4732496C06Rik
D430041D05Rik
Krt24
Grik4
Gm19721
Gm42433
Slc25a34
Gm9252
Gm19183
Rbp1
Skint7
Olfr887
Gm43481
Pald1
Gm32389
Gm37995
Fcrl5
8030423F21Rik
Gm12664
Gm37583
Gm43463
Gm49132
Gm8392
Camk2a
Gm42748
Gm13435
D730045B01Rik
Gm8796
Bdh2
Gm49673
Vmn2r22
Olfr1062
Tspear
Gm43289
Npas4
Gm5320
Rab27b
Nkx3-1
Gm40377
Gm9910
Gm44510
Gm49604
Vmn1r179
Gm650
Olfr394
Gm13982
Gm5345
Gm11383
Gm44046
Arhgap6
Gm42801
1810007C17Rik
Mst1r
Gm48069
Gm14461
Gm36638
Gm47585
Gm45675
Gm44936
Pcdhgb4
Cda
Gm10636
9930120I10Rik
Lad1
Vmn2r29
Rinl
Gm43660
Gabra4
Gm43099
Ms4a7
Col1a1
Slc14a1
Gm29427
5730507A11Rik
Gm20635
Chrnb3
Fam71f1
Icam5
Gm42597
Gm48889
Dyrk2
Chrdl2
Olfr597
Gm37397
Pdgfrb
Bpifb4
Scn2b
BC106179
Tmem269
Olfr352
Olfr1346
Olfr243
Ppfia3
Il17re
Tsnaxip1
Gm47963
Saa3
Sema3g
5330439K02Rik
9830166K06Rik
Gm38331
Gm7004
Syp
Gm43335
Gm34721
Gm4773
Timd2
Htr3b
Gm15851
Eid3
Gm37423
2510009E07Rik
4632433K11Rik
Gm16579
Gm38178
Olfr484
Gm17816
Tdg-ps
Ddah2
Tes3-ps
Gapdhs
Gm28529
Gm7593
Kcnu1
Gm13667
Gm40614
Gm5246
Gm8517
Olfr18
Gm49493
Vmn2r93
Rasgrp2
Gm37742
Olfr324
Ptpn7
Vcan
Gm45137
Gm10676
1810028F09Rik
Gm48871
Gm37238
Fst
Angptl7
Gm48918
Stk32a
Krt33a
Fblim1
Gm44830
Gm15549
Gm17979
A130014A01Rik
Csf1r
Gm43313
Gm50323
Thy1
Gm9722
Xylt1
Gm43873
1700063J08Rik
Gm6649
Olfr362
Gm48796
Large2
Hpgds
Igsf6
Gm14660
Gm45412
Gm5191
Gm21586
Gm7780
Gm3851
Car12
Omd
Chrne
Dpysl4
Grem2
Lrfn5
Foxj1
Iqcn
Heph
Gm33336
Zkscan7
Lrp4
Il27ra
Gm26707
Arhgap45
Gm37696
Gm17057
Myh8
1500002C15Rik
Pax9
Gm6982
Lgals2
Gm7990
4633401B06Rik
Glt1d1
Lrrc25
Gm44292
Olfr1342
Gm14849
Gm42576
4932702P03Rik
Gm28959
4930595L18Rik
Gm6423
Gm43990
Gm10550
Gm43815
Fitm1
Gm45051
Gm17705
Gm4166
Gabbr2
Gm45493
Gm7546
Gm50230
Gm14506
Gm42549
Ecscr
Slc39a1-ps
Gm20633
Wipf1
Mafb
BC001981
Slc52a3
Cemip
Asprv1
Gm49474
Stambpl1
Gm44014
Gm42875
Gm31363
Gm12834
Ism1
A730020E08Rik
Gm15204
Gm7369
Gm34425
Gm44043
Gm8599
Stra6
Dpysl2
Stx1b
Lbh
AC132288.1
Gm49864
1700122E12Rik
Gm29358
Gm30332
Gm48265
Gm7541
1500009L16Rik
Gm6292
Impg2
Gm7882
Dnm1
Gm4861
Gm49308
Gm5472
Gm9905
Gm47322
Milr1
Gm9926
Gm35558
Gm16280
Olfr172
Gm44996
Olfr1254
Olfr129
Gm42869
Lag3
Gm48961
H4c4
1700066B19Rik
Gm49879
Gm4755
Vmn2r67
Mast1
Themis2
Nuak2
Bcan
Gm42876
Gm47690
Gm10734
Gm9403
Gm16152
Gm48063
Fam163b
Gm9006
Arrb1
C2cd4b
Gm13653
Tbc1d16
Kif7
Gm7669
Gm49602
F10
Gm9662
Ifi204
Cps1
Gm15568
Gm48261
Vmn2r7
Podxl
1700028B04Rik
Igfbpl1
Gm19139
Syk
Gm47542
Olfr890
Gm44386
Gm13404
Postn
D230049E03Rik
Rps4x-ps
Gm27246
Gm30055
Fam205a2
Gm44168
Gm12089
Gm18903
Gm5837
4933427J07Rik
Gm11940
Ptgs1
Gm11662
Prss46
Gm44697
Gm15894
Gm37745
Gm45880
E030032P16Rik
Trpm2
Lrrc66
Slc12a3
Gm48010
Dnaaf3
Hunk
Ppp1r16b
Gm20632
Gm26789
Grid2ip
Usp44
Gm47906
4930455J16Rik
Rasl12
Fkbp10
Aff2
Synpo2
Gm15690
Gm5723
Mogat1
E330032C10Rik
Fam114a1
Irs1
Mapk4
Elovl6
Gm15527
Gdf3
3110021N24Rik
Gm49838
Chrnb4
Plekhh2
Olfr641
Gm37868
Aox1
Gm49278
4921517D16Rik
Gm49188
Gm9917
Trim9
4930502E09Rik
Prom2
Gm5092
Gm17097
Gm12760
Ttbk1
Gm6627
Gm50344
Rpl31-ps25
Gm10876
Gm7535
Gm3755
Gm17540
Ace
5830444B04Rik
AV039307
Gm42544
5430427N15Rik
C1qtnf6
Tbx2
Gm47052
Gm38053
Gm43331
Gm37880
Gm43503
Gm14857
Gm13369
Gm10143
Ifnlr1
9930017N22Rik
Svet1
Fbxo24
Plac8l1
Cct6b
Tnfaip6
Gm20275
4930470G03Rik
Gm44041
Gm16303
Gm16701
Slc9b2
Gm29170
Fgd3
9230112J17Rik
Defb20
Gm29325
Carns1
Olfr224
Olfr699
Tmem82
1600023N17Rik
Gm12200
Gm30371
Gal3st2c
Gm8185
Gm37139
Gm29787
1700062C10Rik
Gm37062
Susd5
Olfr873
Gm36932
Gm37049
Gm8253
Gm48732
Gm10287
Gm38026
Steap3
4930471E15Rik
Sel1l3
Upp2
Olfr398
Fzd10
Csdc2
Gm18671
Olfr366
Cd300e
Dnali1
Gm49204
Kcnb1
Gm9974
Srms
Gm47588
Agt
Nr1i3
Gm44684
Hapln4
Gabra2
Gm16998
Ecel1
1700061H18Rik
Csl
Kcnc4
Gm10432
Gm30165
Gm44045
Gm14243
Gm13055
Gm960
Txk
Cxcl10
Gm43605
Gm16123
Cybrd1
Exph5
Gm12133
Ccn2
Vax2os
Gm48806
Myo15
Gm12816
Gm37633
C730027H18Rik
E130208F15Rik
Gm10544
Rps2-ps2
Pcdhb22
Gm2516
1700051O22Rik
Gm16576
Olfr588-ps1
Gm43611
Hoxc13
Gm14585
Gm15653
Gm48632
Olfr714
Nap1l5
Peg13
Gm15467
Gm10848
Rims4
Otc
Fam83e
Gm2830
Ccdc42os
Gm48838
Kif5a
Rpp25
Gm9
Gm12460
Gm43063
Gm13786
5830462I19Rik
4930554H23Rik
Gm45204
Gm44228
Gm26510
Gm43340
Nt5e
Olfm4
Cmbl
Gm37764
Gm14425
Gm11496
Gm50166
Olfr354
Cct3-ps1
Ntn1
Prrt3
Lgals3bp
Sema7a
D130043K22Rik
Mdga1
Gm18646
5033425B01Rik
Gm9939
Gm8806
Gm7222
Gm7889
Chst9
Adam3
Col19a1
Ttc23l
Olfr851
Gm38085
Gm37447
Vmn2r52
Xcr1
Gm5237
Gm49611
6330415G19Rik
Gm9958
Gm8216
Mme
Gm26642
Gm48200
Gm7558
Spry2
Loxl2
Spag6
Gm42462
Gm12789
Atp1b2
Grik3
Gm47438
Gm16201
B330016D10Rik
Gm17096
Adam11
Creg2
Gm12174
Ephx1
Arhgap31
Trim30b
Slc22a4
Tppp
Gm26796
Gm37120
Sv2a
4833412K13Rik
Gm44822
Olfr173
Tmod1
Cd274
Gm50087
Nhlrc3
Proser1
Gm7831
Gm4602
Angptl4
Cldn10
Gm11765
Papss2
Gm43880
Gm49794
Gypc
Gm6681
Gm6352
Csmd2
Rps6-ps2
A930014E10Rik
Unc93b1
Gm15766
Gm10286
1700087I21Rik
Gm43726
Msx2
Gm20082
Gm45633
Gm12422
Gm14197
Rps12-ps1
Gm20005
Gm6653
Gm38244
Gm16861
Gm43628
Nnt
Gm26968
Cd93
Gm12223
Cfi
Gm42735
Gm26703
Gm34376
Vmn1r24
B230369F24Rik
D130017N08Rik
Aqp7
Gm15883
Gm47646
H2-Q7
Rcn1
Gm8540
4933429H19Rik
Gm38157
Gm26981
Gm37241
Gm47598
Trim72
Adm
Gm45188
Dagla
Lrmp
Gm50108
Gm25082
Sdk2
Gm6542
Slc4a4
Zfp267
Tnfrsf11a
Gm49266
Gm9908
1700010B08Rik
Gm18064
Gm9097
Gm48810
Gm48375
Gm16437
Hspg2
Gm12294
H3c10
Gm43482
Gm47230
Fads6
Gm47483
Smad7
Gm32624
Clec11a
Gm50019
Gm43461
Gm11341
Gm49429
Gm41118
Gm26822
D9Wsu149
Gm11497
Gm37472
Gm37245
Gm37578
Gm21817
Gm47624
Zfp658
Gm43773
Ppm1j
Gm45169
Gm20342
Mical1
Gm17786
Gm30280
Gm8959
Gm13009
Gm17530
Gm5884
Gsta3
Kirrel3os
Gm44321
Jak3
Gm7292
1700022N22Rik
Gm23472
Tbx1
Gm49012
Gm35507
Jpx
Gm37106
Gm15807
C78283
Gm17909
Gm26868
Gm44975
Tmie
Gm23444
Gm24497
Gm14053
Gm49768
Gm18119
Cacna1a
Gm44624
Gm37909
Gm5207
Ints6l
Gm37968
Gm5070
Rsph1
Gm47257
Pde6h
Amigo3
Gm29707
Gm43789
Gm10032
Stap1
Slc47a1
Slc25a47
Hsd17b11
Gm11284
Trpm1
Dscaml1
Gm16425
Gm5555
Gm6877
Gm14017
Dct
Nradd
D7Bwg0826e
Gm9725
Gm34368
Cts8
Gm5666
4930529I22Rik
Gm45094
Gm5525
Cd46
Cracr2a
Gm49783
D930032P07Rik
Gm42522
D530018E20Rik
Gm6496
Krt34
Rps19-ps13
Gm12470
Gm12420
Gm50164
Gm6937
Gm1604a
Arhgef10
Gm5315
Olfml2a
Gm37349
Gm45501
Lurap1
Gm12655
Ptafr
Gm6525
BC048644
Gm42872
Gm45853
Gm20612
Nrn1
Gm26748
Bmp8b
Gm6887
Gm42769
Ano7
9330161L09Rik
Klf5
Rps19-ps10
Frat1
Gm6426
Gm36041
Ntrk2
S100a13
Gm42763
Gm29443
Gm3912
Kctd11
1600029O15Rik
Gm45869
4921514A10Rik
Mroh8
Gm44567
Plaat3
Gm16751
Gm13141
Csrnp3
Dtnbos
Oc90
Col4a5
Gm5353
Gm49677
4930594M22Rik
Gm43403
Gm47508
Olfr1221
Hopx
Olfr370
Gm5521
9330136K24Rik
Zfp882
H2-T10
4930519F09Rik
Grm5
9030407P20Rik
Gm43813
H3f3aos
2310030G06Rik
Gm7902
AI662270
Ticam2
Gm48203
Il1rn
Gm15853
Gm15033
Gm32828
Gm6198
Rassf2
Gm44639
Gm15462
Gm7598
Ucma
Gm38069
Snora3
Gm43274
B130021K23Rik
Gm7198
Krtap4-6
Fzd9
Gm8976
Sfmbt2
Gm28901
Rpl18-ps2
Rhbdl2
1110003F10Rik
Gm12690
Gm6637
Scd1
G730003C15Rik
Gm8692
Gm10109
Gm44553
Gm10617
Alcam
AC135859.1
Gm26634
Cyp4x1os
Mpzl2
Mical2
9430034N14Rik
Ggt5
AA467197
Gm6274
F8
Epha5
Gm38215
Cfap43
Gm49839
AC127285.1
1700045I11Rik
Gm13717
Gm47140
Bag3
Gm44616
Gm38941
Gm41506
C030034I22Rik
Gm48022
Gm42568
Cd248
Gm15663
Tulp1
Tmem176a
Gm6204
Gm9231
Kcnmb4
Rpsa-ps12
Pcna-ps2
Nlrc5
Slc25a18
Adamtsl4
Pgghg
Gm7043
Krt7
Gm48408
Gal3st2b
Slc4a11
Mag
Slc22a18
Cuzd1
Abca14
Gm16060
Gm34237
E230029C05Rik
Gm2093
Gm45297
Aif1l
1810034E14Rik
Gm31166
Hephl1
Gm9812
Gm4968
9030607J07Rik
Entpd7
AY074887
2021-09-04
Vsig10
Ret
Gm40918
1700016L21Rik
Sapcd1
2810410L24Rik
Gm47579
Gm37738
Ict1os
Gm14451
Gm42907
Serpine3
Vmn1r209
Gm48707
Gm7002
Gm47059
Gm44186
Gm37289
Sat2
Gm16519
Trpc6
Platr27
Gm49489
A430110L20Rik
4930455G09Rik
Mbnl2
Fbln2
Pld5
Gm34220
Gm38224
Gm43123
Gm47076
Gm45838
Gm19000
Pcsk5
Gm42611
Gm50268
2700080J24Rik
D17H6S53E
Zbtb8a
Gm15725
Tmprss4
Gm47273
Gm7638
Gm37770
Gm49067
Gm47398
Gm6035
Acsl6
F2rl1
Olfr1209
Atp7b
Gm16580
Gm4556
Adamts9
Gm27239
Gm4953
Gm5175
Cd300a
H2-DMb2
1700019D03Rik
Gm44623
Olfr808
Syndig1
Meis1
Ptprq
Gm9711
Gm44187
Sigirr
Gm16210
Gm44180
Gm43203
Kazald1
Gm37078
Gm28535
D830050J10Rik
Hfe
A330076C08Rik
Gm43389
Gm12754
Gm32004
Gm48141
Gm26600
Gm44844
Gm9378
Rgs14
Myof
Rgs16
Tmem238
Anpep
Tnfrsf9
Vmn2r99
6330408M09Rik
Gm17430
Gm48960
Fthl17f
Gm37660
Gm47016
Gm3587
Gm28262
Gm7570
Nkx1-1
Gm42531
Gm11224
Gsn
1700094D03Rik
Gm10644
Gpr75
Heg1
Tbx6
Gm26558
Gm14343
1700031P21Rik
Eprn
Gm43339
Gm37082
Gm15186
Gm12716
Cblc
Gm30132
A030005L19Rik
Clic6
Rpsa-ps1
Asphd1
Msi1
Gm33489
Gm8304
Lgals1-ps2
Gm26935
Gm8137
Tns1
Plch1
Chst4
Gm232
Il6ra
Gm42890
Gm38376
Parva
Gm5215
Gm43268
Gm38299
Gm37536
Gm44068
Gm14816
Col7a1
Gm44667
Gm15579
Etnk2
Gm10067
Nfe2l3
Gm7389
Fmo4
Gm28229
AC118710.1
Gm49847
Gm3531
E030042O20Rik
Nppc
Gm8312
AC115752.1
Gm48620
Adh4
Gm48357
Gm43080
Myorg
Brinp3
Il5ra
Nid1
Mgp
Gm31087
2610301B20Rik
Gm7860
Slc22a13b
Gm22637
Gm37678
Tox
Gm5473
Rps19-ps12
Gm43029
Acsm2
Gm9655
Plekha7
Uty
Gm9978
Olfr318
Trpm6
Eya4
Pm20d1
Ubash3a
Gm42918
Gprasp2
Gm47024
Rpl35a-ps7
Slc26a11
Gm8292
Gm28321
Rpl31-ps21
Gm50429
Clic5
Gm48522
Col26a1
Fkbp7
Lrrc31
Gm38384
Gm49379
Phf24
4930447J18Rik
Gm9993
4933439N14Rik
Ccdc88b
C430039J01Rik
Gm45221
Gm9575
Gm11956
Fxyd5
Pimreg
Muc1
4933430A20Rik
C330024D21Rik
Ascl2
Gm43522
Gm48500
Pnck
Otop3
Gm6079
AU017674
Gm48405
Gm11676
Gm39526
Ptp4a1
Gm49102
Slc37a1
Gm43061
Gm12062
A230004M16Rik
Gm12164
Gm38056
Peli3
Yod1
Gm16216
Gm8518
Rab26os
Bmx
Gm5302
Olfr466
A430105J06Rik
A930004J17Rik
Zfp799
Gm4877
Cgref1
Zfp42
Emc9
1700016D06Rik
Gm45389
Mamdc2
Gm17098
Rap1gapos
Gm38541
Scarna13
Gm49270
Gm12632
Gm12766
Gm43143
B230112J18Rik
Mep1b
Olfr1369-ps1
9530050K03Rik
Gm6599
Gm43457
Gm37835
Gm11888
Gm6579
Bco2
Kif6
Gm8774
Inhba
Gm29704
Gm50107
Rps15a-ps1
Nr0b1
Msc
Gm12599
Gm48953
Golim4
Gm48349
Mab21l3
Gm12034
Ccdc65
4930590J08Rik
Gm3550
BB187690
Actn2
Gm8870
Mmel1
Naga
Ckb-ps1
Eln
Gm43071
Gm9042
Fads2
Gm6667
Ino80dos
Gm38248
4933417D19Rik
Gm48653
6720427I07Rik
Cbx3-ps3
Enc1
Ahi1
Tnfrsf21
Thrb
Gm42938
B430218F22Rik
Efcc1
Trmt61b
C030017G13Rik
Gm15066
Prelid2
Nrip2
Plek
Ppl
Ticam1
Tnfrsf22
Gm47798
Triml1
Gm44199
Gm42834
Cib2
Gm2245
Ehhadh
Gm43357
Rpl13-ps6
Gm26665
Chst11
Msn
Gpc4
Tmem163
D430013B06Rik
1700014D04Rik
Hspd1-ps5
Vmn2r116
Gm7380
Ms4a6c
Stk19-ps1
Olfr906
Enpp1
Spon1
Olfr893
N4bp2os
Gm50070
Gm13498
Gm8489
Gm36500
Gm50322
Ak1
Gm47676
Gm8840
Gm8083
Gm11473
Rps8-ps4
6230400D17Rik
Gm4430
4930483J18Rik
A630035G10Rik
Dnajb5
Gm4824
Gm17106
Bcam
Unc79
Gm37795
Gm41335
Gm7783
Gm42523
Gm20045
Gm12778
Gm42436
Gm10817
Rab33a
Gm45420
Gm13641
Amigo2
Slfn2
Gm45250
Lpxn
Gm5851
Guca1b
B230322F03Rik
Sptb
Dnase1l1
Wdr66
Gm38051
Gm9480
1700019C18Rik
Gm11948
Gm35248
Gm10451
Gm37926
Gm37323
Gm17082
Gm10247
Gm34585
Csta2
Serpinb6c
Xaf1
F2r
Scn11a
Gm6974
Rbm47
Ctcfl
Bok
Gm48840
Gm5824
Gm43513
Lgals4
2900052L18Rik
Gm10461
Ranbp6
Gpr21
Gm4076
Gm43421
Gm16499
Gm15667
Vangl2
Trim12a
Gm19566
Rbm11
Gm7936
Slc46a1
Gm11281
Gm29201
Gm9726
Gm43609
Gm48240
Gm11524
Gm49747
Nell1
Nfatc4
Gm36635
Gm38247
Rps10-ps4
Gm7803
Gm45844
Gm19866
Pygl
Dmtn
Gm38171
Vmn1r-ps144
Gm38220
C330022B21Rik
Dhrs7
Taar7d
4930556H04Rik
Gm27028
7630403G23Rik
Kctd12
Ccdc175
Gm17103
Pgk1-ps1
Rasgrp3
Gm47898
Hnrnpa1l2-ps
Gm21691
D430018E03Rik
Strc
Gm37893
Hoxb2
Gm48735
Csmd3
Ecm1
E330037G11Rik
E430018J23Rik
Gm13935
Gm5928
Gm27003
Arsg
Gm11767
Gm15464
Ikzf2
B230216N24Rik
Gm18194
Pitpnm2os2
Rpl7-ps7
Gm6402
Gm13525
Plgrkt
Gm16222
Gm45888
Gm8717
Gm21778
Gm12712
Dapp1
Gm10602
Adgrl2
Ntng2
Gm37249
Gm42547
Gm47461
Gm43737
Gm28417
Rpap3-ps2
Gm12757
Vmn1r87
Gm15057
Calhm6
Rpl21-ps14
Tmem184a
Speer4d
Gm13623
Slc1a5
Wdr20rt
Gm50432
Gm43756
Dll1
Gm7091
5730405O15Rik
Gm6098
Gm2367
Gm49706
Gm9522
Ldlrad2
Gm4895
Cmtm8
Selenok-ps1
Gm5599
Gm44369
Tmem132a
Spaca9
H2bc21
Gm36839
Gm32391
Gm15832
Gm15760
Gm30190
Gm17753
Gm30655
Xpnpep2
Aoah
Gm12446
Dmrta2
Gm8850
Epha2
Bend7
Tnfrsf23
Bhmt2
Gm43173
A230057D06Rik
Zcchc24
Micall1
Ushbp1
Gys2
Ifi213
Apod
Gm17802
Gm37886
Gm50170
Gm3448
Pcsk4
Gm4600
Terb2
Gm42567
Lix1
Gm45464
Stkld1
Dnase1l2
Itgal
Plk2
Gm16585
Gm49905
Gm11444
Wnt7b
Gm13665
Rpl27a-ps1
9430085M18Rik
Notch1
Gm42397
Olfr1356
Gm17767
Gm13492
2210039B01Rik
Gm2343
Gm43669
Pianp
Soat2
1700110I01Rik
Gm15388
Chp2
Gm36235
Gm6988
Gm45754
Gm42783
Gm15730
Treh
Gm44366
Gm7539
Gm43518
Adamts18
Zfp266
Erbb3
Gm9855
Gm9132
Sema6c
Gm5100
Gm4973
Lysmd1
Gm37303
Gm47966
Rpl31-ps2
1500026H17Rik
Gm8894
Gm38319
Gm36266
4930524O07Rik
1810013D15Rik
Cd27
BC064078
Phactr2
Elf5
Gm43578
Galnt4
Gm16061
Gm15888
Tbcel
Gm47437
Gm49201
Nr3c2
Kcnip1
Rspo1
Gm49027
Gm9276
Ptp4a3
Slc47a2
4930563E22Rik
Gm12165
Gm48079
1110046J04Rik
Rnd3
Dnd1
Gm8885
Mcam
Gm49893
9130002K18Rik
Car5b
Rpl28-ps2
4933431K23Rik
Gm44777
Zfp976
Gm7299
Slc27a2
Gm16008
Gm4754
Gm22620
Gm13436
Fkbp1a-ps1
Gm17435
Gm11604
Gm15544
Vmn2r-ps102
Gm6313
Gm46546
Rpl13-ps1
Prps2
G930009F23Rik
Lbp
Frs3
1810020O05Rik
Mmp11
Gm7565
Gpr37
Ren1
Gm45694
Olfr1195
Gm5987
Gm9395
Osbpl3
Syn2
Gm44202
Gm13408
Gm50218
4933424G06Rik
Lrrc9
Plscr2
Gm26647
Gm8276
Gm43589
Rftn1
Capn3
Gm45483
Cln5
Gm14441
Gm13196
Gm4883
Gm12186
Gm6689
Phox2a
B130034C11Rik
Akap5
Gm15236
Gm48274
Tigd3
Man2b2
Gm33466
Gm7266
Gm10501
Gm48045
Gm45528
Pygm
2900060N12Rik
Olfr571
Fkbp11
Gm3948
Mtfp1
Gm45737
Olfr351
4732471J01Rik
Tbl1x
Gm30671
Gm44974
Gm48077
Gm38275
Gm9824
Gm17833
Gm43858
Gm5745
Armh4
Phyhd1
B4galt1
Gm15206
Gm40538
Gm12900
Gm35021
Dtx1
Gm44203
Greb1
Zfp458
Fcgr2b
Gm50394
Ppic
Rilpl2
Gm49877
Gm13216
B230303A05Rik
7530414M10Rik
Gm37108
Gm10268
Mxra7
Nipa1
Lhx6
Gm2710
Tpcn2
Inka2
Gm5469
Gas7
Glt28d2
Igdcc4
Gm4832
Renbp
Gm5764
Pdlim4
Gm43511
Arid3c
Gm46615
Frmpd2
Gm28659
Stx11
9330151L19Rik
Gm37309
Bend4
Gm17825
Gm19688
Sdc2
Gm48037
4933404K13Rik
Col17a1
Olfr1175
Gm34589
Vcp-rs
Gm4130
Rhox4a2
Rcsd1
Gm17024
Gm6641
Gm4750
BC060293
[truncated: 4,924 more rows]

## Sheet: Cluster 4
Gene_id
Thbs2
Fndc3c1
Frem2
AV320801
Srcin1
Olfr15
Slc6a2
Gm6228
Gm6207
Zfp462
Nynrin
Plppr4
Gldn
Pkhd1l1
Gm15023
Ncam2
D430019H16Rik
Lhx4
Slc6a17
Armcx4
Gm42992
Gpr182
Plppr1
Fmod
Gm37183
4930579C12Rik
Lrrk2
Zfpm2
Dpyd
Gm16759
Iglon5
Gm34354
Trim56
Lancl3
Gm48998
Nhsl2
Bmp2
Pcdh1
Igsf10
Sod3
Lncenc1
Gm44154
Ildr2
Kcnj2
Slc25a24
Prkch
Kcna2
Pramel3
Gm45767
Pcdhga1
Lgr5
Itgax
Olfr681
Hepacam
Stat5b
4933432I09Rik
Abca8a
Ier5
Tnfrsf13b
Gm42461
Adgre5
Akap3
Neat1
Ap1g2
B130024G19Rik
Gm884
Gpr161
Col5a1
Pde11a
Chst1
Gm45867
Peg12
Pea15a
Pdk4
Hoxa3
Mmd2
Gm29684
Lrrn1
Tnni1
Cnrip1
Gm18337
Olfr1384
Gm38377
Flt4
Mrap2
Gm38359
Gm43011
Gm43231
Sfrp2
Tcaf2
Ptprz1
Grin2c
Sall1
Olfr1280
Zic1
Nup210l
Smpdl3b
Dusp3
6030407O03Rik
Zfp128
Ltk
Ankrd29
Hoxb9
Vmn1r60
Rasgef1a
Irx4
Runx1
Gm21955
Catsperg2
Olfr733
Gm26575
Gm17740
Gm48855
Hcls1
Cpxm1
Timp3
Zfp385c
Gm32540
Clcnka
Vsig1
Gdf10
Atp8b3
F630042J09Rik
Kank4
Erbb2
Gm17244
Col2a1
4921539E11Rik
Vill
Gm37488
Lrrc39
Bmp3
Cdcp1
Crhbp
Gm45041
Ccdc187
D330050G23Rik
Papln
Gm44584
Rhoj
Gm45194
Samd9l
Gm11855
Gm8684
Cdcp3
Sox9
Sptbn2
Cavin3
Shfl
Muc2
Pdzd7
Mamld1
4933425M03Rik
Gm16835
Lpar6
Cd109
Pcdh7
H2-T24
Tomm6os
Helz2
Asic5
Tmc1
AA386476
Lhfpl3
Gm19085
4930507D05Rik
Nod1
Clmp
A930029G22Rik
Dmrtc2
Fgfr3
1700028P15Rik
Grin3a
Gria2
Scarf2
Gm37482
Gm38351
Gm38410
Gm42696
Gm35842
Gm37302
Olfr1264
Iigp1
Fzd1
Gm7168
Olfr720
Gpr173
Bcl11a
Col1a2
4933428P19Rik
Gm11623
Gm53
B230377A18Rik
Vmn2r57
Gm37959
Gm15020
Gm15015
Slc1a2
Stc1
Gm609
St8sia4
4930470P17Rik
Rsph4a
Gm4681
Mid2
Asrgl1
Olfr1293-ps
Gm44843
Gm49519
2021-09-05
Tmem145
Gm2895
Gm42777
Mybpc2
Cdh11
Adamts16
Efemp1
Gm47003
B020031H02Rik
Lpar3
Tgfbr2
Zfp467
Kctd12b
Gm11992
Sowahb
Ttc9
Il16
Sox11
Apold1
Gm42717
Vmn2r111
Gm28720
Olfr678
Olfr846
1700013H16Rik
Gm43570
Olfr1150-ps1
Kcnab3
Dcx
1700020D05Rik
Gm32699
Gm7962
Trim63
Csgalnact1
Il1rl1
Gm39822
Gm43913
Gm38043
Cavin2
Gm15520
Gm47439
Olfr1414
Pvrig
Tg
Gm43201
Bhmt
Olfr9
Fbn1
Gm37255
B430319F04Rik
E030044B06Rik
Gm2238
C2cd6
Gm17484
4933405L10Rik
A930028O11Rik
Slc35f1
Efcab8
Ccdc125
Gm26756
Gm37529
Gm48624
Snai2
Gm47849
2900078I11Rik
Tmem150c
Hebp2
Setd7
Gm49588
Gm37820
Inhbe
Gm37993
4930471M09Rik
Blnk
4930524B15Rik
Gm37935
Gm10648
Gm42541
Zfp189
Cyp2c23
Mpz
Lmtk3
Pdcl2
Kcp
Gm41
4930573H18Rik
Plaat5
Slc7a4
Zfp13
Pla2g4b
Olfr1318
Irs4
R74862
Srrm4
Kcnj10
Gm47640
Glp1r
Gm43820
Pcdh17
Cyp26b1
Wnt3
Maneal
Gm9871
C4bp
Oxgr1
Ehd2
Gm47484
Icam1
Gm42659
Dlx1
Trabd2b
2810407A14Rik
Serpinb9
Wdr46-ps
Gm32592
Crygs
Col6a2
Mgarp
Padi1
Gucy1b1
Zfp599
Stard8
Fut4
Trpm5
Mrgpre
Gm42479
Gad2
Gm8345
Siglec1
Tbc1d10c
Gm42765
Gm7903
Spo11
Gm28044
Bex2
Serpinb6b
Vmn1r206
Gm38042
Gm26696
Gm5676
Vmn1r80
4930431P19Rik
Chrdl1
A930004D18Rik
Gm37045
Cfap65
Gm18042
Vmn2r101
Amer2
C430049B03Rik
Gm11952
Ptprk
Gm4996
Gm44769
Hao1
D030047H15Rik
Vstm2a
Timp1
Tifa
Gm45527
Gm17110
Fbln7
Togaram2
Inhbb
Parm1
Gm47215
Ptch2
Gm45606
Ly75
9330162G02Rik
Pde7b
B230217C12Rik
Lmx1b
Rhbdl3
Olfr1118
Tnxb
Gm29675
Cabs1
Gm48027
Tmem253
Gm49601
Gm50492
Triml2
Abra
Atp1a2
Myoc
Tbx18
Fat4
Dnajc6
Gm48485
Nmbr
Tagln2
9530082P21Rik
Arl4aos
Rnu3b3
Rnu3b2
Rnu3b4
Rnu3b1
Gm6567
Gm15495
Prcd
Wnt5b
Gm15918
Gm10044
Itih5l-ps
4931420L22Rik
Gm39929
Gm38340
Gm4793
Cyp2d22
Parp10
Lipg
Gm37726
Ncam1
Slc10a1
Igdcc3
Gm49521
Gm43285
Gm2155
Gm16083
Masp2
Armh1
Gm44067
Parp3
Ect2l
Vwa5a
Tnnt2
Gm5910
Gm12608
P4ha3
Aebp1
Abhd1
Mkrn3
Ccdc8
Map3k19
Dcst1
Nr4a1
Necab1
Prss50
Zfp286
Prkar1b
1700003G18Rik
Zfp853
Ltb4r2
B430306N03Rik
Adora1
Gm38029
Gm7108
Ddx60
Gm46519
Svep1
Sowaha
4930477O15Rik
Tmprss11d
Gm49340
5033403F01Rik
Tmem51os1
Gm49660
Tns4
Ppnr
S100a1
6330537M06Rik
Olfr459
Gm47204
4930528J11Rik
Esx1
Zic5
Grap2
Tnnc1
Gm44851
Sfxn3
Rhov
Abhd14b
Tex101
Rhox2c
Gm9899
E430014B02Rik
Zic3
Eng
Sh2d2a
Pou3f2
Lipa
Gm42986
Gm43119
Olfr816
Smyd1
Gm49058
AA414992
Slco6c1
Bmerb1
Gm12743
Gm26631
Gm47148
Magee1
Gm12116
Gm38160
Gm42372
Gm43359
1700022I11Rik
Cplx2
9530056K15Rik
Gm15567
Tmem98
Gm47540
Vmn1r20
Zfp52
Gm8036
Tle3
Procr
Igfbp4
Gm9379
Adamts6
1700040L08Rik
Samd11
Gabre
Wfikkn2
A530083I20Rik
Slc4a10
Fam149a
Flnc
Gm5217
Gm5447
Vmn1r181
Spata4
Plin4
Npffr1
Gask1b
Gm19692
Exoc3l4
Gm15185
Gm16270
Gm15304
Ces1e
Cox7b2
Gm7979
Chrnb2
Gm26903
Tnfaip8l1
B3gnt3
Gm50105
Tmprss12
Prkce
Ifi35
Pank1
Gm46565
Gm47337
Gm4841
1520401A03Rik
Gm37673
Col4a6
6030442K20Rik
Gm46409
Adam2
Oxtr
Gm10030
Foxa1
Gm31908
Gm47006
Gm47522
Gm37940
Rgs11
Gm46603
B230311B06Rik
Gm15750
AU022133
Rasip1
Rhox13
Gm12492
Sp9
Gdpd4
Gm10417
Tbr1
Olfr1270
Nlrp10
C130075A20Rik
Kcnh6
Gm32742
Kirrel
Galnt7
Fbxl16
Muc5b
Gm38067
Serpinf1
Prok2
Plcb2
Gm34838
Vmn2r110
Il12b
Gm33023
Ccdc116
Gm50103
Otog
Kcns2
Olfr157
Itpkb
Irx3os
Gm30849
Gm11620
C1s1
Gria3
Scube3
Gm43254
Dtx4
Pik3ap1
Sema4g
Gm45242
Gm44617
Vmn2r11
Gm9165
Gm43054
Gm37132
Gm9514
Gm44080
Dpy19l2
Gm43593
Gm38344
Gm7287
Clu
Cd48
Spata22
2010320O07Rik
Zfp711
Shisal1
Zfp324
Mcidas
Igsf9
Sfrp1
Gm37706
Csf3r
Gm44116
Itgb6
Kcng2
Gm43075
Gm49066
Gm21986
Smim3
Setbp1
Gm11751
Gm47840
Dmbx1
Rps6kl1
Npc1l1
Gm39662
Lrrc14b
Amn
Gm5091
Col3a1
Spag4
Gm48537
Gm44585
Gm3148
Smo
Soga1
Gbgt1
Trerf1
F2rl2
Gm16299
Gm20587
Kremen2
Exoc3l2
Gm44270
Cd276
BC085271
1700003E16Rik
E130304I02Rik
D930007J09Rik
Gm6159
Myh13
A330084C13Rik
Gm17597
Gm49252
Kcnj14
Cubn
4930429F24Rik
Tekt5
Golga7b
Snx33
Gsg1l
Ppp1r3b
Kdr
Vmn1r228
Supt20-ps
Emx2os
1700126G02Rik
Gm37906
Pitpnm3
A530041M06Rik
Iqub
Gm49544
Ppp3r2
Alpk1
Gm12956
Hdgfl1
Slc26a7
Gm3510
Gm17509
C78859
Gm36888
Gm45804
4930533D04Rik
4933412A08Rik
Ebi3
Gm38126
Gm14439
Dmp1
Gm4925
Slc6a8
Gm45809
Gm45110
Gm7517
Gm6558
2810405F17Rik
Gm5212
Crhr1
Gm13238
Ube2ql1
Gm47826
Gm17029
Rasl10b
En2
Gm43870
Gm8655
Smarca1
Plcd1
Gm44629
Bst1
Gm43488
Gm42460
Dmrtc1a
Ccdc177
Gm19829
Gm43653
Phlda3
Mmp19
Gm4840
Gm29438
Zfp493
Gm30238
Olfr822
Mgst1
Sh3tc2
Trp53i11
Gm44986
Ppargc1a
Gm30698
Gm42984
Gm30735
Mt2
Vmn2r82
Irgm2
Fthl17c
Gm28447
Gjd4
Gm43462
Gm9570
Gm44091
Thbs1
Prtg
Gm16221
Mmp25
Gm35412
Gm37674
B230217O12Rik
Gm10654
Gm6524
Ncan
Papolb
Olfr1393
Gm15550
Slc8a1
AC161757.1
Gm14342
F730043M19Rik
Olfr190
Pak3
Zcwpw2
Gm50250
S100a10
Zfp37
Col5a2
Olfr315
Vmn2r18
4930589O11Rik
Gm13612
Kif1a
Tmem247
Cd33
Mthfd2l
Gm43857
Gm50137
Ccdc39
Atp6v1e2
Prkcb
Adam23
Fam24b
Gm7363
Mgat5b
Gm38075
Pla2g4a
Col14a1
Prickle4
Gm44164
Eda2r
Pycard
Gm10353
Vmn2r3
H2-Ab1
Gm42690
Gm13397
4930486L24Rik
Gm37509
Krt27
Gm19241
Hs3st1
Arhgap30
Gm37195
Rnasel
Gm48827
Gm22596
Mmp13
Cyp4b1
2700081O15Rik
Gm12580
Gm32932
Adamtsl3
Gm6108
Ccn1
Cmtm3
Gm49456
Gm6189
Gm17949
Gm37628
Zfp941
Gm45708
Gm5715
Acsbg1
Mboat4
Sox30
Erbb4
Rom1
Gm44036
Clhc1
E330018M18Rik
Hoxaas3
Gm20387
Abo
Gm26682
Gm6729
Gm49502
C8a
Klhl33
Gm36982
Ttc21b
Gm48231
Fndc5
Rn7sk
Adora3
Mdfic
Gm13083
Nkx2-4
Gm9260
Gm13707
Gm4993
G0s2
Ccdc103
Olfr742
4932415D10Rik
Gm33914
Gm28167
Gm12586
Ackr2
Rhox7b
Tcf19
Gm45053
4930425O10Rik
Aspa
Gm12466
Gm11913
Adad1
Gm47797
Samd4
Igsf5
Ccdc184
Platr31
Tm6sf1
Gm29241
Dcdc5
Gm20610
Plin1
Themis
Gm33869
Steap1
Cebpa
AC241534.1
Gm35256
Sprr1a
Spef2
Zfp429
Gm5297
Aard
Spag17os
Grip2
Gm12059
Nkain3
Gm14138
Liph
D730044K07Rik
Col12a1
Gm45059
Tnfrsf1a
Gm15661
Gm9134
4930483O08Rik
Gm19569
Dlx6
N4bp3
Gm38251
Gm33195
Pltp
Doc2b
Foxp3
9530018F02Rik
Acsm3
Gal3st3
Rerg
Gm8939
Gm31024
Gm44901
Flicr
Olfr1
Pitpnm1
Gm6506
Shisa7
Gm48916
Rbms3
Dbndd2
Vmn1r217
Creb5
Gm47082
Dok6
Gm43588
Itga3
Cks1brt
Adgrd1
A630031M04Rik
D130007C19Rik
Gm20008
Tmem25
Gm18180
Gm37767
Rpl19-ps6
Gm50328
Lrp2
Spata31d1a
AW551984
Gm26704
Mup-ps16
4930578E11Rik
Arhgap27
Gm26862
Foxl2
Nrxn1
AC106834.1
Hmgcs2
Gm38309
Gm35850
Prss42
Tmc8
Olfr149
Gm7709
Cacna2d4
Spock2
Sytl3
9230117E06Rik
H19
Phf2os1
B830017H08Rik
Ppp1r18
Gm37060
Gm19412
Vmn2r95
Sqor
Hapln2
Gm44105
Serpinh1
Stpg2
Gm44767
Gm16677
Cnnm1
Gm12508
Gm26644
Gm47381
1700065D16Rik
Colec11
Gm18709
BC055308
Arc
Tgfb1i1
Gm36229
Gm42596
Olfr1157
Gm47259
Gm42729
Tmem45b
Gm47258
Gm9768
Gm30363
Epdr1
C130013H08Rik
Fut2
Gm28590
Iqch
Gm8234
Tap1
Gm44933
Gm7653
Gm37039
Matn2
Gm42895
AW011738
Gm18580
Gm35867
Rps11-ps3
Gimap6
A530053G22Rik
Olfr73
Gm42463
Gm48899
1110035H17Rik
Gm43322
Gm6746
Olfr152
AL671118.1
AA474408
Cap2
Gdpd2
4933421A08Rik
Gm45861
AL845275.1
Olfr1416
Gm14052
Mob3b
Bcl11b
Pak6
Drp2
Zc3hav1
Gm7467
Gm43362
Acot1
Gm49393
Gm49125
Gm6296
Gm12922
Igfbp5
Dll4
Srxn1
Enpp3
Gm32618
4933401H06Rik
Slc23a1
Ramp1
Gm47662
Wt1
Gm10209
Gm5873
Runx3
Rgs6
1700084E18Rik
Gm49077
Gm5703
C230012O17Rik
Gm29243
Srgap3
Gm2539
Ltb4r1
Gm15408
Rimbp3
Gm8004
Gm26850
Trpc7
Jchain
Gm12269
1700080O16Rik
Ryr1
Glt8d2
Gm43187
Gm17354
Olfr1238
Pih1h3b
Gm37785
Gm47860
Gm22642
Gm45211
Gm10548
Espnl
Gm8097
Fez1
H60b
Gm19684
4930563M21Rik
Gm29502
Bmp1
Vinac1
Fcgr1
A230060F14Rik
Gm5846
Gstt1
Hsd3b1
Gm9644
Zfp827
Apoh
Olfr1023
Gm14175
Pi16
Sec16b
4930558K02Rik
Ccdc148
Tsg101-ps
Cntfr
9130024F11Rik
Car7
Begain
Gm37350
Gm29609
Gm17396
Pyroxd2
3222401L13Rik
Olfr373
Gm4834
Tspan10
Armcx6
Cd163
Fabp3
Gm12583
Gm31374
Ankrd34b
Gm12280
Cadps
Gm36936
Ccnb2-ps
Slc2a3
Gm48562
Slc2a9
Prelid3a
Lhx9
Nkapl
Gm8435
Gm48235
Adgb
Vegfa
Gm18722
4933406P04Rik
Gm43852
4930465K10Rik
Gm16279
Myb
Gm42483
Rasgrf1
4930412M03Rik
Gm20644
Gm14162
Pnmal2
Shank1
Riiad1
Meig1
Tsc22d3
Rhox2d
Anxa1
Taf7l
Chst15
Gm18917
Pdgfra
Gm31718
5830428M24Rik
Gldc
Gm13213
Gm33251
Gm46404
Cbln3
Gm28818
Gm15965
4930448E22Rik
Rsl1
Arhgdig
9430018G01Rik
Gm47496
Fam129a
Zfp30
Zfp652os
Gm12267
Sox2ot
Gm20631
Dlg4
Omp
Aldh3a1
Gm15247
Gm44724
Dmrt1
Gm8510
4930544I03Rik
Emp3
Rbm6-ps1
A630052C17Rik
Gm11488
Gm2961
Cftr
Gm8702
Fbn2
Efcab1
Gm16209
Gm7114
Slc22a2
Wnt4
Gm36355
Olfr967
Pla2g5
Gm38840
Ggn
Vmn1r43
Tlr3
Zdhhc15
Cnr2
Gm37499
Gm13267
Gm43360
Axl
B830012L14Rik
4732440D04Rik
Adcy10
Gm37716
Capg
Gm37682
Npr2
Rgl3
Il15ra
Rprml
Wt1os
Cyp11a1
Selenon
Cfh
Gm48822
Gm42559
D730045A05Rik
AC124502.1
Vmn1r4
Parp9
Tmem246
Cped1
B230398E01Rik
Vmn1r16
Aldh1a1
Gm13348
Gm9028
Gm12630
Gm49695
Ly6h
Gm8134
Gm12631
Gm38374
1700031M16Rik
4930467D21Rik
C030010L15Rik
Gm35392
Fam43a
Rragb
Gm36028
4930512B01Rik
Igbp1b
Olfr204
Gm4383
Islr
L1td1
Gm26876
Zfp112
Gm43545
Gm48137
Gpr62
Krt78
Enpep
Dynlrb2
Rgcc
Spats1
Itga7
Gm12394
Gm29123
AC154607.1
Gm42648
Meioc
Prss38
Rpl36-ps10
Snrpert
Pabpc6
Grin2d
Raet1d
Gm1947
Mlkl
Rasgrp1
BC051142
Gm15515
Gm10382
Gm10505
Ccbe1
Gm38005
Gm8188
Dnah6
She
Gm37008
Gm44696
Macc1
Gm13827
Synb
Gm47214
Prrx1
Nr5a1
Abcg8
Sox3
Gm19238
Zc2hc1c
Tmprss11g
Gm6075
Rhox7-ps2
Gm15283
Itgae
Gm36814
Col9a2
4930556C24Rik
Mpp2
Gm14221
Tchh
Naip2
Gm11516
Erap1
Gm13542
Gm35974
Cyp4f41-ps
Sox4
Gm43409
Gm40289
Gm43747
5430414B19Rik
Rpl19-ps5
Gm20519
Gm19500
Mdk
Fgf10
Gm13767
Kcnd3
Cdc42ep5
Gm15983
Gm48430
Cerk
Gm45441
Gm38114
Gm42688
4930519G04Rik
Gm8784
Rpl22-ps1
Spef1
Gm42901
Syt13
Gm36584
Olfr56
Mc1r
Grip1os2
Vmn2r30
Gm32552
Gm44799
Gm17266
2810454H06Rik
Gm36246
Gm21244
Rpl32l
Lrit3
Gm33651
Zfp536
Gm11865
Medag
Olfr1303
Igfbp2
Wsb2-ps
Gm5321
A230103J11Rik
Gm12263
Rasef
Gm43766
Npy1r
Gfi1
Gm37900
Gm19024
Olfm2
Clstn2
Gm11652
Gm45253
Ece2
Ldhal6b
Gm5249
Gatm
Taar7e
Gm48393
Gm9409
Ptprb
Olfml3
Lrfn3
Gm5777
1810058N15Rik
Acss3
Adam1a
Ces1d
Gsc2
Gm44095
9030625G05Rik
Rnf183
Gm37902
Gm50009
Olfr1122
4930549P19Rik
Zfp629
Daam2
Vmn2r27
Filip1
Mylk
Gm47643
Cfap299
4833413G10Rik
Rnf152
Gm17067
Gm9870
Trim21
Usp17le
Fbxo6
Gm38077
Gm18080
Gm45635
Sntb1
Gm5267
Gm30228
Gm9516
Mt1
DXBay18
Gm28453
Dnah5
Gm6794
Gm11639
Gm8228
B230206H07Rik
Gm47980
Arsa
Radil
Gm26788
Sox5
Gm7642
Rnf144b
Gm44508
Stox2
Sh2d4a
Cmtm1
Gm5643
Susd2
Gm48693
Mgat3
Gm18737
Il9r
Irgm1
Gm9300
Olfr251
Gm20553
4833418N02Rik
Aga
St3gal1
Gm42417
Vmn1r233
Gm31812
Gm5435
D630033A02Rik
Ptgs2
B3gat1
Dlgap3
Ston1
Gm42600
Gm42974
Gm14472
Gm37931
Gm49262
Gm43363
Hs3st3a1
Slc2a4
Fgfbp3
Zbtb4
Gm9009
1700112J16Rik
Spag8
Gm47974
Atp8b1
Parvg
Gm12355
Hoxd8
Rhpn1
Gm41760
Osmr
Elf4
Skint6
Gm41396
Rhox6
Nnt
1810024B03Rik
Gm6475
Lacc1
Slc16a7
Abca17
Epb41l1
Clgn
Gm48372
Pkd1l2
Rragd
Mypn
Cnga3
Eif2s3x-ps1
Ppm1e
Reep1
Gm32455
Gm5827
Gm18890
Ttc25
Gm44070
Gm42725
Scd2
Gm42826
Fam20c
Gm47558
Gm37390
Gm48594
2810414N06Rik
5730403I07Rik
Fzd4
Gm31152
G630055G22Rik
2610318N02Rik
Gc
4933407K13Rik
Lipo2
Lhcgr
Gm2607
Gadd45g
Pramel7
Tex16
Gm38380
Gm42672
Gm9288
Rbm43
Hmcn1
1700007J10Rik
Rhox2g
Gm48417
Zeb2
Spaca6
Clca3a2
Fras1
Gm15672
Gm50163
Gm16107
Klhl23
Gm4846
Zfp457
Gm8145
Gm50307
Gm43056
Col24a1
Tmem30c
Gm7785
4933440J02Rik
Gm28187
9330158H04Rik
Pck2
Pgbd1
Clca3a1
Astn1
Npr1
Gm6177
Rasl2-9
Gm26531
Gm5316
Gpihbp1
Gm30082
Gstt3
Jhy
Ccdc96
4931415C17Rik
Hpse2
Extl2
4921534A09Rik
Gm37914
Smc2os
Gm50203
C130083M11Rik
Olfr259
Cd80
Gm9431
Gm20033
A630073D07Rik
Gm5269
Arnt2
Slfn8
Gm32939
Rhox4c
Syt12
4930509E16Rik
Gm38195
Gm36043
Rpl15-ps1
Stk33
Olfr729
Gm42455
Gm11718
Arhgap22
Ebf3
Art5
Mirg
Gm37677
Snord22
Gm43566
Gm45469
Fcgrt
Gm40557
Celf4
8430406P12Rik
Cldn5
Rhox9
Olfr1120
Gas1
Gm37260
Gm6540
Gm45148
Gm45842
Flrt3
Gm48692
1500012K07Rik
Rpl36-ps3
Olfr677
Gm45698
Gm14026
Xkrx
Gm45133
Gm38409
Cfap99
Egflam
Ier3
Tesmin
Hfm1
A230056P14Rik
Angptl1
Gm9434
Tram1l1
Gm45442
Fhdc1
Drc7
4930549G23Rik
Prr22
Gm37983
Gm38142
Gm9970
Olfr177
Gabrg3
Gm28496
Gm43009
9430041J12Rik
Gm12025
Gm7008
Akr1c14
Gm18774
Gm5602
Gdf15
Orai2
Gm5761
CT010467.1
Naip5
Nek11
F830016B08Rik
Trat1
Gm44978
Gm4356
Gm13029
Gm49449
Gm12180
C530005A16Rik
Gm15859
Dsg2
Hk2
Ajuba
Amhr2
Gm44301
CN725425
Pwwp3b
Gm4707
Gm49784
Lmo3
Gm21631
Shisa4
Prdm5
Ltbr
Cela2a
Cpn1
Gm43025
Tfpi
Gm13176
Myl9
Olfr102
Gm4777
Ido2
Gm12182
Gm43328
Gm4800
Rtl5
Bpifc
Shisa6
C130051F05Rik
6430511E19Rik
Gm31323
Gm6225
Fxyd2
Gm49162
Gm37194
Olfr1276
Pcsk2
Izumo1
Impad1
Retn
Gm18913
Gm47103
Rpl27-ps2
Gm7106
Gm48529
Nxnl1
Neurl2
Fbxo4
4930532G15Rik
Vmn1r90
Flt1
Gm2822
Gm30938
Trim66
Garem2
Med9os
4632427E13Rik
Gm43162
Hmgb1-rs16
Gm1979
Gm38329
Cfap52
Nid2
9330175E14Rik
Sez6
Gm10244
Ctag2l1
Gm12251
4930558J18Rik
4930572G02Rik
Fign
2410012E07Rik
Gm8534
Gm26621
Gm9701
Gata6
C1qtnf4
Col18a1
Mir9-3hg
Gm26447
Arhgef25
Usp17la
Ctag2l2
Gm26636
Rorc
Gm9143
Gm42208
Gm34158
Gm48136
Spef1l
Gm38034
Gja1
Wdr38
Gm17511
Slc9a5
Epn3
Adcy3
Pappa2
4933431K14Rik
Gm40466
Gm2912
Gm12253
Mmp14
Xkr6
Mia
Gm38387
Gm2381
Sdc3
Itih2
Fads1
Btbd18
Zkscan7
Gm6802
Nr2f1
Tmem217
Klf9
Rps15a-ps2
Gm20036
Rpl21-ps3
Gm47457
F13a1
Trim7
Rhox7a
9130604C24Rik
Traf3ip2
Arhgef6
Gm1976
Rdh1
Gm43597
Hspd1-ps4
Phldb2
Gm37733
Gm8670
Gm36199
Smpd3
Zfp579
Fhad1
5033417F24Rik
Gm16310
Spdye4b
Ltbp4
Wnt2b
1700047A11Rik
Gm37426
Gm2767
B3galt1
Akna
Vim
2900060B14Rik
Slfn9
Gm37144
Gm26549
Kdm4dl
Calb2
Gm2140
Trpc3
Gm13140
Brinp2
Gm48181
Pramel4
Gm37109
Ccdc151
Gab1
Gm25266
4933408J17Rik
1700108F19Rik
Gm23426
Dnaaf4
Nuggc
Lrrk1
Gm48391
Oca2
Gm7964
Kcng3
Gm7446
Anp32b-ps1
Kctd14
Ccnd2
Gm12020
Slc36a1os
Rpl17-ps1
Acap1
Ly6g5b
E130317F20Rik
Gm30467
Sncaip
2010110E17Rik
Gm45719
Gm49692
Tmem200a
Gm40457
Ak5
Gm42798
Plcb4
Gm49442
Gm4835
Gm22859
Ccdc40
Gm11944
Gm15950
Hs3st3b1
Fam83h
4930432B10Rik
Gm12088
Agbl4
Psmb5-ps
Gm16230
AC158774.1
Gm12882
Fam50b
Mpped2
Eldr
Gm20449
Gm31600
Hepacam2
Gm38057
Gm49774
Gm6706
4930579K19Rik
Gm37240
Skiv2l-ps1
A530064D06Rik
Vopp1
Gm28100
Rps7-ps2
1810064F22Rik
Gm12737
Dhx58
Cd63
Otulinl
Camkk1
Gm17795
Cd55os
Gm19029
Gm13679
Zfp995
Gm43841
Kdm4d
Rbm3os
Hoxa4
Six4
Gm36989
Dnhd1
Apobec3
Mei1
Mlc1
Gm43506
Gm12341
Pcdh8
B830042I05Rik
Gm43842
Gm5778
Rnf217
Ptprcap
Lyn
Gm10874
Tent5a
Snord17
Gprc5b
Gm43951
Appbp2os
A530064N14Rik
Gm10745
Gm38253
Gm47922
Tomm40l
Gm12428
H2bc6
Upk3b
Src
Rpl31-ps6
Ifi27
Cdh17
Gm29674
Tmem59l
4930506C21Rik
Dglucy
Gm8613
Fam78b
3110053B16Rik
Gm20732
Xlr4d-ps
Prkcg
Gm10167
Gm5461
4930534H18Rik
Ikzf4
Gm13260
Gm20660
Gm5943
Obsl1
Gm49834
Gm47155
Gm49837
Sdc4
Star
Gm5654
Cyp4x1
Gm11512
A330035P11Rik
9130019P16Rik
Gm15778
Them7
[truncated: 3,395 more rows]

## Sheet: Cluster 5
Gene_id
Cts8-ps
Olfr125
Gm19667
Gm37566
Gm37530
Gm37589
Olfr137
Gm37848
Grin2a
Rab3c
Vmn1r172
Kynu
Gm48837
Fgf6
Gm48742
Olfr1129
Gm47663
Olfr341
Slc10a2
Olfr1012
Gm19689
Itgbl1
A030012G06Rik
Gm47641
Rd3
Disp3
Gm37626
Pcdhb14
Olfr1256
Rasgrf2
Gm43319
Vmn1r77
Gm37364
Gm43891
Uchl4
Olfr896-ps1
A530084C06Rik
G630022F23Rik
Olfr1213
Gm13652
Gm42771
Adam4
A930038B10Rik
Gm20560
Gm50353
2600014E21Rik
Gm5934
Slc2a13
5330417C22Rik
4930524B17Rik
Aldh8a1
Gm28154
Gm37142
Gm3234
Hrk
AU022754
Gm44283
Gm18815
Olfr961
Gm6461
Gm13297
Gm13148
9330159F19Rik
Gm44280
Vmn1r82
Gm45121
Gm21093
Gm37863
Akap6
Tmprss3
Astn2
Olfr532
Sh2d1a
Plxnb3
B130011K05Rik
Abcc2
Gm43581
Vmn1r208
Gm12021
Cdh10
G6pc2
Gm49580
Gm43429
Gm17752
Gm19028
Cadm2
Gm33948
Olfr482
Gm43908
Gm42656
Gm49968
Gm43915
Clca2
Gm43906
Fam186b
Acrv1
Slc45a2
Slc25a45
Gm37702
Gm10856
Siglecg
Gm5638
Csf2rb2
Gm8396
2410017I17Rik
Cnga2
Otogl
Prokr2
A4gnt
Olfr829
Misp
Olfr1196
Gm7501
Pp2d1
Htr1b
Gm48397
Psg25
Gm37510
Gm7965
Cntn3
Aldoart1
Fam184b
Gm15743
A230028O05Rik
Gm19040
Gm32486
4833427F10Rik
Gm17055
Gm43211
Olfr984
Gm10782
5031415H12Rik
Gm18688
Gm11841
Nyap2
Gm43923
Fermt1
Gm4335
Gm15624
Gm49620
Gm7103
Sorbs2os
4930458D05Rik
Gm7361
Slfn5
Vmn1r30
Il21r
Gm5404
Olfr695
Rab39b
Vmn2r14
Gm11922
Prdm8
Cd101
Gm12986
Ace2
Gm43158
A930027P06Rik
Vmn2r31
Gm11225
Gm44620
K230015D01Rik
Ccdc85a
Bche
Gm13437
Gm6902
4930500F10Rik
Gm7048
Lrrc10b
Hoxb4
Gm6128
Olfr525
Ascl1
Gm44729
A430057M04Rik
Gm45516
Slc17a8
Gm38264
Tex52
Gm18280
Il23a
Slco2a1
Rnf223
Cfhr2
Pnpla1os
Gm44212
Gm42928
Gm49499
Cyp7a1
Slco2b1
Clrn1
Skint4
Nhs
Slc38a11
Gm5262
Gm12848
Olfr1463
Ccr2
Slc26a1
Spaar
Lemd1
Gm17139
Clec18a
Gm10000
Gm42430
Duoxa2
Tmem255a
Gm12296
Gm4610
Gm37514
Gm42572
Gm6655
Slamf1
Gmnc
Aldh3b2
Trim43a
Nsun7
Gm7941
Slc7a14
Padi4
Gm8107
Zfp54
Gm8873
1110002O04Rik
Gm12097
4930517E14Rik
Vmn1r180
Gm37892
Mal
Gm10457
9130221F21Rik
9530059O14Rik
Slc16a4
Gm42501
Pip5kl1
Gm44895
Vmn1r83
Gm15425
Gm6201
Gm13479
Olfr1469
Gm32014
Itgb4
Rem2
Gm31983
Olfr1044
Edn1
Olfr1217
Gm44581
Glyat
Ankrd34a
4930415O11Rik
Ror1
Fgd2
Gm7085
Gm5117
Gm36752
Gm12592
Gm44487
Gm26629
Slc2a12
Vmn1r213
Slc34a2
Gm36251
Gm36186
Gm50067
Gm12846
Olfr789
2610028E06Rik
Olfr95
Gm3519
Ddo
Gm28731
Gm35339
B3galt5
Gm33228
Gm18867
Vmn1r202
Olfr1419
Nrg2
Gm38187
Inka1
Nkx6-1
B230220B15Rik
Foxg1
Gm34788
Batf2
Gm2654
Gm7731
Aqp1
7530428D23Rik
Gm9874
Gm34060
Foxd2os
Bcl6b
Gm35835
Slit1
Gm42922
Gm37710
Olfr1381
Gm17638
Gm29724
Vmn1r169
Gm19510
2410004P03Rik
Cacna1g
Gm11470
Mx1
Ahnak2
Gm10593
D830032E09Rik
1700111N16Rik
Olfr1437
4931429L15Rik
Prl7d1
Gm14066
Gm47568
Gm16675
Dcc
Ndst4
AI427809
Vmn2r75
Gm38284
Gm8373
Mmp24
Olfr845
Lrrtm1
Gm7832
Gm4908
Gm31747
Gm6153
Gm7498
Hamp2
Sox2
Gm7977
Frk
Gm48965
Gm50246
1110002J07Rik
4631422I05Rik
Gm12917
Gm11231
Tmem45a2
Gm8768
Gm9172
Gm26564
P2ry1
C730045M19Rik
Gm17794
Cd79a
Gm20564
Mgam
Wbscr25
Acot11
Trim10
Gm14620
Abhd12b
Gm7895
Gm44241
Gm33680
H2-Q1
Gm43412
Gm15331
Gm37829
C030017D09Rik
Stmn3
Gm12129
Gm42734
D130079A08Rik
Gm11542
Gm26820
Gbp5
Kctd8
Zcchc12
Ifit1
Slc6a15
Glrp1
Sox7
Klhdc7a
Gm45684
Gm48865
Olfr1351
2900022M07Rik
Gm4795
Kcnn3
Fam83a
H1f3
Gm49960
Atp8b4
Gm14239
Ptprh
Gm16712
Olfr740
Tspan8
Smim41
Gm2033
Gm43210
2810433D01Rik
Atp5c1-ps
Loxhd1
Rgsl1
Ccr4
Kcnq5
Smok2b
Dalir
Gm6140
Gm8824
C330002G04Rik
Rtn4rl1
Plcl1
Gm17634
Rnase10
Abca12
Gm44700
Gm48350
Cyp1b1
Grik2
Gm45163
3110099E03Rik
Gm3720
Gm5356
Etv4
Lgi1
Sec14l5
Gm20707
Gm34643
Gm42752
Trim14
Gm9728
Nim1k
Tubb4a
Olfr71
Pard3bos2
Gm46224
Gm28906
Pax5
Gm28536
Gm32335
Btn1a1
Tssk6
Gm45428
Gm9619
Tfec
Try5
Gm42670
Gm21358
5430437J10Rik
Gm6602
Gm49320
Gm5171
Gng2
Gm31026
Gm37152
Gm8828
Prox2
Adamts4
9530036O11Rik
Gm5608
Xkr4
Gm48857
Gm15191
Olfr716
Gm5308
Vmn2r88
Fam71d
4930556J02Rik
Acsbg3
Gm4870
Gm5298
Gm37913
Platr32
Gm38563
Cplx1
Vmn1r34
Gm5203
Gm6507
Srpk3
Olfr432
Gm37500
Grin1
Flt3
Itgb2
Zfp989
4930526L06Rik
Gm43568
Fer1l5
Rnf138rt1
Gm5832
Gm9436
Gm48305
Dclk3
4930484H19Rik
Prss30
Gbp9
Tas1r1
Gm7775
Olfr1565
Gm36426
Gm15499
Nol3
BC049352
4930515G01Rik
Gm42499
Plaur
Gm46540
Gm5916
Gm15884
Foxd2
Gm26509
Gm11924
Gm15592
4930455M05Rik
Pou3f3
Gm31517
Gm45326
Gm14659
Adra2a
Icam4
Sntg1
Lsmem1
Gm49263
Gm49085
A930012L18Rik
Gm7967
Gm9894
Gm42464
Htr7
Gm29687
BC107364
Gm34730
4930461C15Rik
Col28a1
Gm38342
Gm2115
Gm21399
Agtr1a
Olfr1048
Pllp
Gm5550
Gm15473
AC109619.1
Gm43666
Gm38339
Prph
Gm42902
Gm2415
Cib3
Cd244a
Gm20402
Nlrc4
Artn
Gm26569
1700016A09Rik
Gm15953
Gm12718
Vmn2r56
Gm10791
Gm12051
Nlrp12
Gm32764
Qpct
Gm9212
Gm37094
Ifi208
Gm5513
Rtp3
F12
Rbp7
Gm30414
Rps2-ps4
Zfp872
Platr22
Klk15
Gm26651
Ephb1
Gm49984
Gm7628
1700116H05Rik
Gm50433
Gm12136
Runx2
Mrc1
Gm28791
Cyp2s1
Gm16165
Fgf1
Gm42864
C630004M23Rik
Gm16185
Gm40309
Gm12522
Olfr1352
Eif2c5
Dsc2
Olfr506
Gm4780
Duox2
Olfr650-ps1
Olfr1310
Gm12018
Hivep2
Gm39556
E030022I16Rik
E430024P14Rik
H3c7
H2bc7
1700041M19Rik
Gm7613
9930014A18Rik
Gm37022
Gm43684
Gm13301
Gm37985
Gm35618
Gm29761
Gm6614
Gm5466
Gm49481
Gm37324
Gm38243
Gm48025
Prss56
Hpd
Gm15288
Gm11549
Slc22a14
Myh7
Gm17324
Snx20
Gm7074
Olfr117
Klhl1
Gm43366
Gm14740
Gm30570
Aox4
Ccr9
1700008C04Rik
Gm48012
Gm37877
Gm12527
Gm45338
Gm17657
Grk1
Flrt1
Gm9314
4833418N17Rik
Alox5
Gm50402
Gm19587
Cdh20
4921515E04Rik
Plin5
Galnt13
Gm44876
C230029F24Rik
Tmem249
Olfr52
Muc19
Gm36694
Wnt10b
Synpr
Gm37437
Pramel5
Aqp9
Map3k21
Gm48656
Olfr281
Mfsd4b5
Atp2b2
Gm29154
Gm44913
Gm48556
4930597O21Rik
Gm5311
Gm26645
Arhgap15
Gsdmcl2
Gm42493
Abcb5
Pax2
Gm37373
Gm12688
1700049E17Rik2
Lmx1a
1700008O03Rik
Gm12950
Gm38233
Epha3
Fgf18
Gm11910
St8sia1
Gm15921
Sox1ot
Gm15489
B3gat2
Gm17644
Gm5876
Gm12955
Gm49817
Gm5896
Gm14429
Gm26550
Tshr
Cyp2e1
Mucl3
Dock10
Tmem125
Gja10
Gm5173
Radx
Vwa5b2
Gm12678
Gm15498
Gm50277
Pclaf
Olfr1305
Gm45885
Gm12919
Gm16062
A930023M06Rik
Gm9164
Gm43145
Gm45925
Gm4804
Gm16233
5930409G06Rik
Hey2
Gm25395
Gm14266
T2
Ccm2l
4930548H24Rik
Tvp23a
Gm47135
2810030D12Rik
Gm12577
Gm20597
Lrrc2
A230087F16Rik
G6pd2
Gm31401
Aanat
Gm7701
Gm38910
Hmgb1-rs17
Nos3
Tie1
Gm7788
A430010J10Rik
Uprt
Mustn1
Gm8221
Gimd1
Sema4a
Gm5787
Rgn
4930484I04Rik
Amph
Cd96
A330074K22Rik
Asic1
Ihh
Rpl31-ps7
Gm26553
Slc28a3
Zc3h12d
Gm10601
Slc5a8
Gm48492
A830036E02Rik
Rrh
Gdf11
Gm10105
Tpte
Gm10248
Gm6203
Gm15781
Slc1a1
Gm45388
Gm13703
Ear6
Tas2r137
Gm45589
Gm5380
Olfr75-ps1
Clps
H3c6
0610005C13Rik
Crmp1
Gm12796
E230014E18Rik
Mylk2
Cdkl1
Olfr1396
Gm14455
Slco1a4
Slc26a10
E230001N04Rik
Ccdc78
Gm5120
Olfr847
Gm7899
Gm34544
Cldn9
Gm7435
Gm48116
Mpo
Gm8674
Aldoart2
Gm43336
Spin2c
Tlr5
Lct
Gm45571
Diras1
A530001N23Rik
Gm48281
Gm4991
Apc2
Gm30094
Gm28362
BC026762
Gm20767
Igfbp7
Sec14l3
Gm34923
Gm43466
Gm44062
A830008E24Rik
Gm6788
Gm45821
Sptlc3
Trim43b
Wnt5a
Gm7232
Cth
Prlr
Card11
Dppa5b
Dppa5c
4932414N04Rik
Gm14974
Gm12461
Gm37924
Gm34059
Tnfsfm13
A030001D20Rik
Plvap
Grb7
Gm37282
Gm44379
Gm44268
Adgra2
Serpinb8
Gm7727
Apol7c
Mfap3l
Gprin1
AI661453
Gm18757
Lrp2bp
Gm20512
Gm14442
H2ac6
Krt71
Gm45833
AC156021.1
Skint2
Celsr3
Tnfsf13
Gm47590
1700128F08Rik
Gm12416
4930528D03Rik
Gm7694
Gcnt2
Wdr64
Ifit1bl1
Kcnq2
Olfr1220
Gm12591
Cyp19a1
2610017A05Rik
Gm43564
Gm43767
Cntn1
Ldb2
Ankrd33b
Dbx2
Gm30108
Gm5883
Nwd1
Gm4425
Gm6365
Gm45102
Hpca
Synj2
Cby3
Gm35188
Car11
Gm12763
Platr9
Ifitm7
Gm40910
Selp
9630050E16Rik
G430049J08Rik
Gm5341
4930480M12Rik
Vmn2r25
Gm10683
Gm19457
Gm4224
Krt76
Usp17lc
Lrig3
Cacng7
Gm14300
Col23a1
Slc22a3
Morc2b
Tymp
Gm47583
Gm44739
Ulbp1
Rit2
Gm5134
Gm19015
Gm19014
Gm41225
Gm7251
D7Ertd128e
Tigit
Rgs22
Gm36908
Gm9973
Gm536
4732419C18Rik
Spata31d1d
4921517D22Rik
Cnga4
Nrl
Gm50115
Gm30531
Gm7619
Ncf2
Tmem51
Gm9987
BC018473
Gm2915
Gm44120
Gm29681
Tmem37
Olfr57
Gm10912
Gm44163
Gm17202
Hecw2
Cd84
Gm15612
Trim43c
Tubal3
Ikbke
Itga8
Adamts12
Tor4a
Gm16685
Zfp983
Gm17938
Gm35060
Nlrc3
Gpr153
Nlgn1
Gimap1os
Gm6467
Fam171a2
B130055M24Rik
Myh7b
Pakap
Egln3
Pate2
Gm44044
Adam32
Gm8242
Smok4a
Gm6070
Gm31499
Gm4791
Gm15285
Aldh1a3
Ankmy1
Gm41611
Gm49769
A730071L15Rik
Gm7774
Gimap9
Kcnq4
Tlx3
Gm10364
Mkrn2os
Gm15320
Gm42517
Tgm4
Gm47608
4632411P08Rik
Gm48091
Olfr667
Gm10425
Gm12474
Gm48435
Gm12764
Hc
Btg1b
Ccdc144b
2310043P16Rik
Brsk1
Onecut3
Cmah
Agpat4
Mir155hg
Gm48957
Tapbpl
Gm12057
Gm6545
Il12rb2
2310068J16Rik
Zfp988
Gm5590
Gm36447
Fat3
Dio1
Olfr127
Gm38345
Fgf7
Gm38604
Ccdc162
Gm5108
Gm47847
Gm48734
Olfr1216
Gm45718
Gm48363
Celf3
Gli1
D5Ertd605e
Gm3756
Ovol3
1700012B07Rik
Corin
Gm46996
Lgi2
Zfp994
Mkx
Aldob
Gm5648
Gm6018
Mapt
Gm50210
Best2
BC035947
2210017I01Rik
Myo16
Pgpep1l
Gm20461
Gm31816
9530080O11Rik
Gm35191
Methig1
Gm29208
Gm47561
Mamdc4
Atp1a3
Gm39147
Masp1
Slc44a4
Cd1d1
Gm17167
Gm42833
AC147806.2
Gm6705
Hamp
Gm2788
Zkscan4
Gm8378
Gm14516
Gm49329
Adra1b
Clvs1
Gm49732
Gm6736
Gm20763
Prss12
5330426L24Rik
Gm5865
4933427I04Rik
Gm46411
Gm7553
Gm14400
Rarg
Gm10827
Stc2
L3mbtl1
Gm27169
Gm14398
Gm19265
Itga10
Mbd3l2
Gm45865
Vmn2r79
Smco2
Arhgef15
Sorcs2
Gm28635
Gm37729
AC175464.1
Ddit4l
Nap1l3
Gm48933
Gm47913
4732463B04Rik
Nrg3
Psg23
Gm48762
Olfr1349
Colgalt2
4930417O22Rik
Gm9111
Timd4
Btbd11
Pde6a
Mab21l1
Ncs1
Gm14219
Gm2101
Gm32772
2010109A12Rik
Gm28940
Gm6798
Mro
Syn1
Pnp2
Gm13230
Laptm5
Gm13212
Zfp985
Gm21378
Lipo3
Slc7a7
Myl4
4833408A19Rik
Ccdc50-ps
Acte1
Asb4
Gm36065
Mymx
1700029F12Rik
Mei4
Gm46312
Gm9316
Gm30409
Ppef1
9530051G07Rik
Abcc6
1700054O05Rik
Gm8337
Vmn2r-ps99
Gm21859
Gm42903
Gm12784
Sema3d
Gm21056
Tigd5
Sec14l2
Gm15559
Emilin3
Gm26791
Mmp12
Olfr361
Lrrtm4
Gm20689
Gm27048
Gm47926
Pde9a
Gpm6a
Car10
Onecut1
Gm43205
Iqank1
Hic1
Gm45492
Gm48835
Gm16588
Gm14124
Gm34574
Gm20784
Gm2076
Gm15321
Gm7787
Cox6a2
Mlip
9230116L04Rik
Adgre4
Fbxl22
Spag16
Cd68
Mecom
Gm20163
1700084F23Rik
Fsd2
1700093K21Rik
Necab3
Tpo
3110070M22Rik
Tnfsf11
A630072M18Rik
Gm43970
Mettl7a1
Gm4756
Nipal1
Tspan1
9130409I23Rik
Gm2762
Ccdc33
Mamstr
Gm2165
Fabp7
Gm17229
Gm6639
AU018091
Gm44939
A330032B11Rik
Gm36551
D030055H07Rik
Tmem74
Arhgap8
C230057A21Rik
Gm6445
Gm47893
Grm8
Cdh19
Gm39463
Gm15486
Gsdmc4
Gm16630
Camk1
Tex36
Gm13032
Steap4
Gm49083
Gm21284
Gm19409
Tbx3
Gm38560
Gm8935
Tekt2
Gm48591
Kifc5c-ps
Nxnl2
Gm29013
Rasal1
Sema3a
Gm27253
Gm5229
Tctex1d1
Dlec1
Isl1
Awat2
Myo1a
Gm14635
4930558C23Rik
Gm15873
Gm49417
Olfr825
Vit
Gm45251
Gm42791
Gm28989
Gm47328
Prss47
Lrrc32
6530413G14Rik
Gm44150
Chd5
Gm45490
Nrsn1
Gm49448
Cyp4a10
Gm42432
Krt12
A730043L09Rik
Gm14435
Gm8641
Pde4a
Btbd17
Slamf6
Gm23027
Fam3b
Gm50358
Gm15751
Lrrc4
Gm41562
Gm49898
Rap2b
Tdrd6
Gm29823
Ssc5d
Gm47814
Stra6l
Gm48110
4930518J20Rik
Rilp
Gm5527
Gm20478
Maf
Gm7645
Trim30d
Abcb4
Gdpd3
Gm19531
Trps1
F730048M01Rik
Shc4
Gm4849
Egfl6
Gm17383
Gbp7
5730414N17Rik
Slc7a9
Gm49303
Ms4a3
Wdr86
Cldn34c1
Phlda2
Fzd7
6330410L21Rik
Acot4
Tubb4b-ps2
Gm33700
Gm7324
Neurl1a
St14
Dao
Gm10687
Zfp820
Sh3d21
9130015A21Rik
Gm37435
Gm44226
Gm2117
Gm830
Dtna
Rpgrip1
Art1
6720489N17Rik
Gm3669
4930452G13Rik
Gm36210
Lgals3
Gm41409
Mxra8
Gm15927
Gm28979
Gm47961
4921536K21Rik
Gm47404
A330040F15Rik
Mctp1
Scx
Gm15716
Tdh
Spock3
Gpha2
Gm3183
Gm47655
Tarm1
Gm7802
Nrp1
Jph3
Zfp773
Gm48453
Gm39464
Gm50191
1700029E06Rik
Gm49172
Gm38123
Gm13613
Gm32743
Ppef2
Faxc
Gm49760
Sytl2
Gm7281
Cmklr1
Gm38661
Fam89a
Gm44850
BC021767
Gm40020
Camk2n2
Gm29247
H4c1
Gm33180
Fcamr
Gm26581
Rtn1
Gm26559
Scnn1a
Card14
Gm47321
Gm7172
1810049J17Rik
Rundc3a
Gm47803
Naaa
Cpm
Stk32c
Susd1
Gm5831
Mroh2a
Gm9750
Zfp781
Lhb
Fbxo17
Gm48455
Tmem215
Gm12915
Slc18a2
Gm11474
Sptbn5
Fam221b
Gm43601
H1f1
Epsti1
Slc10a4l
Elmo1
Gm19461
Zfp758
Ttll10
Scel
Ccdc114
Zfp948
Deup1
Cd300lf
Gm10699
Afg1l
Gm6724
Eogt
Gm5190
Gm43808
Zfp608
Amd2
Gm47071
Calb1
Dcdc2c
Asb13
Dab2
Gm21178
Gm44525
Gm14401
Gm46339
Gm47854
Bmper
Gm46332
Hes5
Zfp418
Gm14703
Dppa1
Gm5844
Cavin1
4930554C24Rik
Popdc2
Zfp575
Zfp119a
Gm10863
Gm5820
Emx2
Gm8075
Plbd1
Gimap5
Gm45604
Spr-ps1
Zfp977
Mpv17l
Kif26b
Slc44a5
Gp5
Gm3052
Gm21847
Akr1b8
Gm8399
Atp2b3
Gm4129
Parp8
Cdv3-ps
Gm9732
Pla2g4e
Shox2
Tstd3
Tlnrd1
Tek
Tmtc2
Gm47919
Gm28499
Naif1
Cerkl
Ephx4
Cdc14a
Raet1e
Gm43552
Gm40849
Nqo1
Olfr819
Gm44878
Gm12185
Tnfsf13b
Gm5620
Slc2a10
Pcyt1b
Rapsn
Zfp968
A430093F15Rik
Gm12335
Tmem171
Gm47615
Tcl1b5
Fbxl7
Dbh
F2
Gm28784
Prr36
Gm14412
1700102H20Rik
C130032M10Rik
Gm37711
Gm14387
Gm10516
Ctf1
4930505K13Rik
E230016K23Rik
Gm9435
Gm6210
Draxin
Gm14409
Ceacam20
Gm44689
Dmbt1
Gm19784
Adrb3
Gm14288
Cndp1
Mir100hg
Gm47015
Mroh7
Gm44613
Gm37496
Hs3st5
Lhfpl1
Slc16a6
Synm
Gm42947
Gm7862
Gjb1
Gm12543
Syde1
Nexmif
Gm13331
A130051J06Rik
Gucy1a1
B3gnt8
Gm18537
2210408I21Rik
Tmem254b
Fam174b
Gm39321
Pdgfrl
Cldn34b2
Gm19589
Gm7224
Tlr1
Nr1i2
Fam186a
Rimbp2
Dpp10
Dnmt3c
1700034K08Rik
Gm29797
Sh3tc1
Gm13346
Gm48364
Plekha2
Erg
Arhgef10l
Sox8
Atxn1
Lrrc71
Gm3333
Hp
Gm14406
Nacad
Ighg3
Piezo1
Lrp1b
Gm44096
Gm11100
Gm12498
Slc26a9
Gm5514
Gm8189
Casp3
Cntn4
Matn1
Gm43869
Gm10639
Rpl19-ps10
Serpinb12
Vav2
Stx1a
1700056E22Rik
Rfx4
Gm14393
Nrxn3
Sh3bp5
Gm43606
Dgkk
Gm42959
Gm38642
Lrch1
Arl4d
Oasl1
Gli3
Nt5dc3
Gm43549
2810404F17Rik
Tmem268
Tmtc1
Gm16196
Fbxl8
Htr5b
4732416N19Rik
Gm17936
4933438K21Rik
Gm45647
Gm13962
Vwde
Gm5301
Gm28875
Gm7489
Gm45509
Gm32926
Sema3b
Gm42546
Gm19052
Gm3302
Poglut2
Gm1110
Amer1
Pclo
Dlgap2
Tnni3
Arhgap20
Kank2
Gpc5
Gm10772
Ear-ps3
Gm13205
Gm31834
Gm47956
Zfp987
Tshz2
Cnbd2
4933432K03Rik
Gm14403
Lgr6
Klhl3
Gm13990
1700030C10Rik
Gm3259
Gm5705
Fam49a
Nmnat1
Gm48412
Zfp534
Gm14421
Stxbp5l
Gm12346
Gm42858
Lbx1
Gm38392
Gm43391
Gm8257
Gm6150
Gm44593
2310015K22Rik
Zfp990
Trav9-2
Trpc4
Peg10
Mab21l2
Nfkbie
Ccdc36
Ms4a1
Iglc2
Dusp13
Zfp938
Zfp605
Tll1
Tap2
Ccdc63
Gm3604
Gm47456
Lef1
Opalin
Def6
Dkk3
Cfap206
Fhod1
Gm36264
Oas3
Abca4
Chst7
2310008N11Rik
Gm27002
Gm17771
Lpar1
Gm10401
Rnf207
Rsph9
Gm47708
Eps8l2
Mfsd13b
Gm50237
Gm45901
Mfhas1
Esrp2
Ppp1r14d
Usp29
Zfp984
Alox12
Slc7a8
Zdhhc2
Ttn
Gm45672
Nek10
Nebl
Pstpip2
Ephb4
Gm34066
Ano4
Gm50206
Gm14150
Fmo5
Reps2
Gm2174
Gm47002
Six5
Muc4
Cybc1
Tbx3os2
Gm15417
Pag1
Cpeb2
Gm49377
Pnmal1
Gm49375
Gm12962
Gm20656
Gm17494
Cdkn2c
Gm18558
Gm48103
Cep85l
Gm48084
Gm21917
Gm45866
Gm44389
Gm48704
Gm49700
Fzd8
Ak9
Slc10a6
3110045C21Rik
Prkg1
Gm18968
Duxbl1
Gm11867
4930539E08Rik
Dmd
Col4a3
Ccdc68
Mroh2b
Gm5989
Gm15608
Zfp954
Gm7203
Cdh4
Wnt8a
4933431G14Rik
Fbxo16
Ly96
Rapgef3
Gm13398
Sirpa
Castor1
Gm49776
Chrng
Tirap
Gm9057
Lhx2
E130008D07Rik
Gm14411
Gm34882
Spocd1
Gm47808
Gm18942
Rubcnl
Cdk5r2
Gm37804
Tfr2
Gm6978
Klhl30
Trim38
Rin1
Il10rb
Hif3a
Actg2
Gm37449
Mansc4
6030443J06Rik
Hdhd3
Gm6749
Wls
Trim36
Ptgr1
Tmem114
Ppm1l
Mansc1
Gm20646
Gm46426
Psmb11
Zfp759
Ppargc1b
Lepr
Fem1a
Gm47027
Gm42842
Gm11413
Mall
Sult2a4
4930558N11Rik
Gm49858
Rhou
Gm15941
0610040J01Rik
Zap70
Gm36480
AC151602.1
Cdyl2
Fjx1
Gm49756
Hoxd9
Nt5dc1
Gata4
4930579D07Rik
Fam161a
Celf5
Gm37404
Svop
Gm2099
Fstl4
Rdh12
Npffr2
Ctf2
Gm20052
Gm6821
Gm34586
Pfkp
Snhg10
Qrfprl
Amd-ps3
Slco5a1
Plekhm2
Gm5946
Wnt9a
Gm15484
Brwd3
Efna5
Sugct
Iqck
Rad51ap2
Trp73
Adamts3
Gm11587
2310022B05Rik
Gm34808
2610306M01Rik
Ccdc149
Obscn
Bdkrb1
Uchl1os
Cxcl14
Cldn8
Lifr
Nmnat2
Egf
Psg20
Apol6
Gpr20
Sh2d4b
Tafa2
Arxes1
Pars2
Utp14b
Gm15396
Mertk
Slc41a2
Gm21154
Gm48093
Gm47691
Gm5702
Naprt
Xkr8
Gm15629
Gm7204
Rell2
Rnf165
Ccdc3
BC002059
Lrrc36
Saxo1
Gm20541
Gm45587
Vwa3a
Sdhaf1
Gm32856
Shisa2
Ydjc
Galns
Ccdc170
Gm49622
Plekha6
Cfap58
Adamts17
Nedd9
Ifi47
Gm14027
Zfp526
Kbtbd3
Snph
Gas2l3
Crabp2
Qrich2
Ntf5
Gm44497
Gm10509
Gm6093
1600010M07Rik
Pde3b
Magi2
Gm45903
Abat
Gm38534
Gm7706
Spry4
Basp1
Gm9451
Amotl1
Trim6
Gm20939
Gm7789
Gdpgp1
BC067074
Gm14440
Zfp600
Cacna2d1
Ick
Gm21411
Elovl7
Il4ra
9630014M24Rik
Tub
Gm48362
Dact3
Bmp5
C1qb
Il31ra
Zfp449
Dusp18
Tnik
5730507C01Rik
Gm50376
Gm10226
Robo1
Gm11960
Dscam
Vamp9
1700030A11Rik
Myom2
Gm40660
[truncated: 2,708 more rows]
