# Supplementary material for: PRC1-mediated epigenetic programming is required to generate the ovarian reserve
Source: Nat Commun. 2022 Aug 10;13:4510. doi: 10.1038/s41467-022-31759-6 (PMC9365831; doi:10.1038/s41467-022-31759-6)
Supplement: Supplementary file 5 — Supplementary Data 2 [file 41467_2022_31759_MOESM5_ESM.xlsx]

## Sheet: P1_up
ensembl_gene_id	external_gene_name	description	chromosome_name	start_position	end_position	log2FoldChange	pvalue	FDR
ENSMUSG00000024114	Prss41	protease, serine 41 [Source:MGI Symbol;Acc:MGI:1918253]	17	23836785	23844172	10.4414	7.61352e-10	6.19978e-07
ENSMUSG00000055078	Gabra5	gamma-aminobutyric acid (GABA) A receptor, subunit alpha 5 [Source:MGI Symbol;Acc:MGI:95617]	7	57407672	57510059	10.0566	2.79831e-08	1.32232e-05
ENSMUSG00000000627	Sema4f	sema domain, immunoglobulin domain (Ig), TM domain, and short cytoplasmic domain [Source:MGI Symbol;Acc:MGI:1340055]	6	82911885	82939769	9.74664	9.3614e-08	3.15976e-05
ENSMUSG00000095941	Tle7	TLE family member 7 [Source:MGI Symbol;Acc:MGI:5439433]	8	110101207	110111961	9.73901	1.30486e-07	4.0719e-05
ENSMUSG00000006179	Prss16	protease, serine 16 (thymus) [Source:MGI Symbol;Acc:MGI:1859181]	13	22002173	22009742	9.58214	3.33748e-07	8.90299e-05
ENSMUSG00000045555	Mettl24	methyltransferase like 24 [Source:MGI Symbol;Acc:MGI:3045338]	10	40683282	40811083	9.46854	9.61649e-07	0.000217873
ENSMUSG00000023912	Slc25a27	solute carrier family 25, member 27 [Source:MGI Symbol;Acc:MGI:1921261]	17	43641891	43667214	9.34693	1.59908e-06	0.00033059
ENSMUSG00000028278	Rragd	Ras-related GTP binding D [Source:MGI Symbol;Acc:MGI:1098604]	4	32983037	33022180	9.31795	4.23348e-06	0.000636523
ENSMUSG00000020892	Aloxe3	arachidonate lipoxygenase 3 [Source:MGI Symbol;Acc:MGI:1345140]	11	69125896	69149115	9.29487	1.86911e-06	0.000363438
ENSMUSG00000033361	Prrg3	proline rich Gla (G-carboxyglutamic acid) 3 (transmembrane) [Source:MGI Symbol;Acc:MGI:2685214]	X	71962624	71972722	9.29465	8.414e-09	4.96997e-06
ENSMUSG00000036062	Phf24	PHD finger protein 24 [Source:MGI Symbol;Acc:MGI:2140712]	4	42916660	42944752	9.25304	8.69246e-06	0.00104938
ENSMUSG00000026556	Vangl2	VANGL planar cell polarity 2 [Source:MGI Symbol;Acc:MGI:2135272]	1	172000960	172028444	9.24747	3.14775e-06	0.000495815
ENSMUSG00000021782	Dlg5	discs large MAGUK scaffold protein 5 [Source:MGI Symbol;Acc:MGI:1918478]	14	24133953	24245920	9.21306	3.03734e-06	0.000495815
ENSMUSG00000087534	Gm11418	predicted gene 11418 [Source:MGI Symbol;Acc:MGI:3651780]	11	81587361	81593478	9.18869	4.45363e-06	0.000663591
ENSMUSG00000031179	3830417A13Rik	RIKEN cDNA 3830417A13 gene [Source:MGI Symbol;Acc:MGI:1917946]	X	64173548	64178778	9.16178	4.49694e-06	0.000664062
ENSMUSG00000010476	Ebf3	early B cell factor 3 [Source:MGI Symbol;Acc:MGI:894289]	7	137193673	137314445	9.10729	6.25884e-06	0.000848483
ENSMUSG00000089775	Gm16270	predicted gene 16270 [Source:MGI Symbol;Acc:MGI:3841260]	10	86909479	86912716	9.09957	8.82441e-06	0.00105759
ENSMUSG00000040364	Sec1	secretory blood group 1 [Source:MGI Symbol;Acc:MGI:1928893]	7	45677686	45694402	9.06909	7.16245e-06	0.000911229
ENSMUSG00000002500	Rpl3l	ribosomal protein L3-like [Source:MGI Symbol;Acc:MGI:1913461]	17	24727820	24736143	9.01312	3.81521e-05	0.00323589
ENSMUSG00000039405	Prss23	protease, serine 23 [Source:MGI Symbol;Acc:MGI:1923703]	7	89507783	89527187	8.99683	1.37235e-05	0.00149325
ENSMUSG00000036986	Pml	promyelocytic leukemia [Source:MGI Symbol;Acc:MGI:104662]	9	58218076	58249786	8.95668	1.39565e-05	0.00150868
ENSMUSG00000094634	Gm3468	predicted gene 3468 [Source:MGI Symbol;Acc:MGI:3781644]	14	6087295	6108665	8.94448	1.50386e-05	0.00158422
ENSMUSG00000054932	Afp	alpha fetoprotein [Source:MGI Symbol;Acc:MGI:87951]	5	90490737	90508907	8.93681	1.86877e-05	0.00190788
ENSMUSG00000005986	Ankrd13d	ankyrin repeat domain 13 family, member D [Source:MGI Symbol;Acc:MGI:1915673]	19	4270180	4283137	8.91225	2.01135e-05	0.0020284
ENSMUSG00000004187	Kifc2	kinesin family member C2 [Source:MGI Symbol;Acc:MGI:109187]	15	76659858	76668196	8.90267	2.75139e-05	0.00254219
ENSMUSG00000048834	Vstm2a	V-set and transmembrane domain containing 2A [Source:MGI Symbol;Acc:MGI:2384826]	11	16257724	16427310	8.89446	8.43878e-05	0.00574358
ENSMUSG00000055746	Magea2	melanoma antigen, family A, 2 [Source:MGI Symbol;Acc:MGI:1333793]	X	155027201	155093666	8.86546	2.4022e-05	0.00235016
ENSMUSG00000060397	Zfp128	zinc finger protein 128 [Source:MGI Symbol;Acc:MGI:2389445]	7	12881177	12893422	8.85622	2.39572e-05	0.00235016
ENSMUSG00000087382	Ctcflos	CCCTC-binding factor (zinc finger protein)-like, opposite strand [Source:MGI Symbol;Acc:MGI:1921411]	2	173110818	173133204	8.85105	2.57984e-05	0.00243817
ENSMUSG00000038178	Slc43a2	solute carrier family 43, member 2 [Source:MGI Symbol;Acc:MGI:2442746]	11	75531694	75577575	8.84698	2.62885e-05	0.00245642
ENSMUSG00000043391	2510009E07Rik	RIKEN cDNA 2510009E07 gene [Source:MGI Symbol;Acc:MGI:1919440]	16	21649045	21694665	8.83428	5.1152e-05	0.00399058
ENSMUSG00000083307	AA414768	expressed sequence AA414768 [Source:MGI Symbol;Acc:MGI:3035137]	X	12936872	12938128	8.82934	2.8215e-05	0.00259248
ENSMUSG00000019558	Slc6a8	solute carrier family 6 (neurotransmitter transporter, creatine), member 8 [Source:MGI Symbol;Acc:MGI:2147834]	X	73673150	73682502	8.81119	3.15042e-05	0.00278635
ENSMUSG00000061356	Nuggc	nuclear GTPase, germinal center associated [Source:MGI Symbol;Acc:MGI:2685446]	14	65598546	65648531	8.78949	3.89412e-05	0.00326928
ENSMUSG00000032515	Csrnp1	cysteine-serine-rich nuclear protein 1 [Source:MGI Symbol;Acc:MGI:2387989]	9	119971163	119984658	8.78891	4.30247e-05	0.00350922
ENSMUSG00000025742	Prps2	phosphoribosyl pyrophosphate synthetase 2 [Source:MGI Symbol;Acc:MGI:97776]	X	167346322	167382749	8.7881	4.59671e-05	0.0036727
ENSMUSG00000071749	4933412E24Rik	RIKEN cDNA 4933412E24 gene [Source:MGI Symbol;Acc:MGI:1918338]	15	60014866	60016613	8.77961	6.90078e-05	0.00502784
ENSMUSG00000114828	AI463229	expressed sequence AI463229 [Source:MGI Symbol;Acc:MGI:2145255]	13	37657022	37667734	8.74712	7.4452e-05	0.0052321
ENSMUSG00000020105	Lrig3	leucine-rich repeats and immunoglobulin-like domains 3 [Source:MGI Symbol;Acc:MGI:2443955]	10	125966168	126015359	8.71712	5.36085e-05	0.00414313
ENSMUSG00000005267	Zfp287	zinc finger protein 287 [Source:MGI Symbol;Acc:MGI:2176561]	11	62700356	62731905	8.70871	8.59939e-05	0.00582891
ENSMUSG00000030255	Sspn	sarcospan [Source:MGI Symbol;Acc:MGI:1353511]	6	145931641	145965223	8.63849	8.00529e-05	0.00555272
ENSMUSG00000024899	Papss2	3'-phosphoadenosine 5'-phosphosulfate synthase 2 [Source:MGI Symbol;Acc:MGI:1330223]	19	32595790	32667187	8.6357	9.2665e-05	0.00617585
ENSMUSG00000020102	Slc16a7	solute carrier family 16 (monocarboxylic acid transporters), member 7 [Source:MGI Symbol;Acc:MGI:1330284]	10	125219270	125389465	8.59177	9.78047e-05	0.00634694
ENSMUSG00000064158	Izumo1	izumo sperm-egg fusion 1 [Source:MGI Symbol;Acc:MGI:1920706]	7	45621811	45628823	8.57212	0.000164337	0.00915143
ENSMUSG00000024769	Cdc42bpg	CDC42 binding protein kinase gamma (DMPK-like) [Source:MGI Symbol;Acc:MGI:2652845]	19	6306456	6325652	8.56087	0.000115352	0.00711869
ENSMUSG00000034936	Arl4d	ADP-ribosylation factor-like 4D [Source:MGI Symbol;Acc:MGI:1933155]	11	101665541	101667832	8.56029	0.000124525	0.00748919
ENSMUSG00000075592	Nynrin	NYN domain and retroviral integrase containing [Source:MGI Symbol;Acc:MGI:2652872]	14	55854010	55874736	8.55758	0.00138732	0.0389466
ENSMUSG00000047996	Prrg1	proline rich Gla (G-carboxyglutamic acid) 1 [Source:MGI Symbol;Acc:MGI:1917364]	X	78449613	78583896	8.54461	0.000206696	0.0107501
ENSMUSG00000064225	Paqr9	progestin and adipoQ receptor family member IX [Source:MGI Symbol;Acc:MGI:1922802]	9	95559657	95568023	8.53919	0.000131748	0.00783806
ENSMUSG00000116632	Magef1	melanoma antigen family F, 1 [Source:MGI Symbol;Acc:MGI:1923472]	16	21331902	21333356	8.53812	0.000175144	0.00959807
ENSMUSG00000048155	H2bfm	H2B histone family, member M [Source:MGI Symbol;Acc:MGI:1916639]	X	136927325	136928376	8.52481	0.0001526	0.00864333
ENSMUSG00000041708	Mpped1	metallophosphoesterase domain containing 1 [Source:MGI Symbol;Acc:MGI:106316]	15	83779467	83858494	8.52207	0.000140399	0.00817628
ENSMUSG00000020953	Coch	cochlin [Source:MGI Symbol;Acc:MGI:1278313]	12	51593341	51605771	8.50226	0.000168703	0.00936301
ENSMUSG00000028307	Aldob	aldolase B, fructose-bisphosphate [Source:MGI Symbol;Acc:MGI:87995]	4	49535995	49549546	8.49068	0.00017632	0.00962431
ENSMUSG00000034171	Faah	fatty acid amide hydrolase [Source:MGI Symbol;Acc:MGI:109609]	4	115967145	116017926	8.47475	0.000311185	0.0143762
ENSMUSG00000078902	Gm14443	predicted gene 14443 [Source:MGI Symbol;Acc:MGI:3652324]	2	175166255	175175871	8.47457	0.00017526	0.00959807
ENSMUSG00000024815	Trpd52l3	tumor protein D52-like 3 [Source:MGI Symbol;Acc:MGI:1913995]	19	30003790	30006018	8.46592	0.000267448	0.0130868
ENSMUSG00000107167	Gm34653	predicted gene, 34653 [Source:MGI Symbol;Acc:MGI:5593812]	2	34833007	34839728	8.45776	0.000401508	0.0172481
ENSMUSG00000039982	Dtx4	deltex 4, E3 ubiquitin ligase [Source:MGI Symbol;Acc:MGI:2672905]	19	12466338	12501454	8.4573	1.49489e-06	0.000312963
ENSMUSG00000033676	Gabrb3	gamma-aminobutyric acid (GABA) A receptor, subunit beta 3 [Source:MGI Symbol;Acc:MGI:95621]	7	57419692	57828802	8.44843	0.00030239	0.0141678
ENSMUSG00000045659	Plekha7	pleckstrin homology domain containing, family A member 7 [Source:MGI Symbol;Acc:MGI:2445094]	7	116123485	116308376	8.44739	0.000277443	0.013417
ENSMUSG00000039158	Akna	AT-hook transcription factor [Source:MGI Symbol;Acc:MGI:2140340]	4	63367125	63403354	8.42743	0.000222491	0.0113925
ENSMUSG00000063446	Plppr1	phospholipid phosphatase related 1 [Source:MGI Symbol;Acc:MGI:2445015]	4	49059273	49340259	8.40973	0.00086091	0.0279653
ENSMUSG00000030393	Zik1	zinc finger protein interacting with K protein 1 [Source:MGI Symbol;Acc:MGI:108070]	7	10487229	10495394	8.37411	0.000278327	0.0134206
ENSMUSG00000034226	Rhov	ras homolog family member V [Source:MGI Symbol;Acc:MGI:2444227]	2	119269201	119271272	8.36783	0.000380764	0.0166599
ENSMUSG00000069911	Insyn2b	inhibitory synaptic factor family member 2B [Source:MGI Symbol;Acc:MGI:3643491]	11	34314758	34422640	8.33676	0.000384172	0.0167206
ENSMUSG00000049307	Fut4	fucosyltransferase 4 [Source:MGI Symbol;Acc:MGI:95594]	9	14748320	14752393	8.31737	2.48553e-06	0.00042821
ENSMUSG00000093594	Gm20707	predicted gene 20707 [Source:MGI Symbol;Acc:MGI:5313154]	4	147782319	147809840	8.29793	0.000435464	0.0181414
ENSMUSG00000032558	Nphp3	nephronophthisis 3 (adolescent) [Source:MGI Symbol;Acc:MGI:1921275]	9	104002544	104043818	8.29244	0.000500335	0.0198442
ENSMUSG00000074766	Ism1	isthmin 1, angiogenesis inhibitor [Source:MGI Symbol;Acc:MGI:2442963]	2	139678178	139758581	8.28634	0.000531015	0.0208537
ENSMUSG00000042942	Greb1l	growth regulation by estrogen in breast cancer-like [Source:MGI Symbol;Acc:MGI:3576497]	18	10325177	10562940	8.28266	4.75262e-06	0.000695606
ENSMUSG00000050270	Tmem220	transmembrane protein 220 [Source:MGI Symbol;Acc:MGI:2443691]	11	67025154	67035312	8.28248	0.000500003	0.0198442
ENSMUSG00000041907	Gpr45	G protein-coupled receptor 45 [Source:MGI Symbol;Acc:MGI:2135882]	1	42952872	43035456	8.28037	0.000440393	0.0182092
ENSMUSG00000005373	Mlxipl	MLX interacting protein-like [Source:MGI Symbol;Acc:MGI:1927999]	5	135089890	135138382	8.27222	0.000463791	0.0188468
ENSMUSG00000050141	Fam205c	family with sequence similarity 205, member C [Source:MGI Symbol;Acc:MGI:2679716]	4	42868004	42874234	8.26456	0.000525707	0.020751
ENSMUSG00000032356	Rasgrf1	RAS protein-specific guanine nucleotide-releasing factor 1 [Source:MGI Symbol;Acc:MGI:99694]	9	89909908	90026977	8.25778	4.88679e-06	0.00070897
ENSMUSG00000037016	Frem2	Fras1 related extracellular matrix protein 2 [Source:MGI Symbol;Acc:MGI:2444465]	3	53513938	53657355	8.25184	0.000561464	0.0217472
ENSMUSG00000110989	Gm7444	predicted gene 7444 [Source:MGI Symbol;Acc:MGI:3644944]	9	56027742	56030169	8.24202	0.000580517	0.0220184
ENSMUSG00000048899	Rimkla	ribosomal modification protein rimK-like family member A [Source:MGI Symbol;Acc:MGI:3040686]	4	119465283	119492628	8.2403	0.00056729	0.0218587
ENSMUSG00000098158	Gm4804	predicted gene 4804 [Source:MGI Symbol;Acc:MGI:3646648]	12	15606412	15729095	8.23835	0.000732842	0.0254402
ENSMUSG00000051341	Zfp52	zinc finger protein 52 [Source:MGI Symbol;Acc:MGI:99199]	17	21535539	21562601	8.23206	0.00120227	0.0354445
ENSMUSG00000025889	Snca	synuclein, alpha [Source:MGI Symbol;Acc:MGI:1277151]	6	60731575	60829855	8.21839	0.000581779	0.0220184
ENSMUSG00000023259	Slc26a6	solute carrier family 26, member 6 [Source:MGI Symbol;Acc:MGI:2159728]	9	108853283	108913049	8.20464	0.000600251	0.0224098
ENSMUSG00000032908	Sgpp2	sphingosine-1-phosphate phosphotase 2 [Source:MGI Symbol;Acc:MGI:3589109]	1	78310345	78420289	8.19845	0.000618904	0.0228733
ENSMUSG00000021186	Fbln5	fibulin 5 [Source:MGI Symbol;Acc:MGI:1346091]	12	101746565	101819055	8.18908	0.00065851	0.0238317
ENSMUSG00000038967	Pdk2	pyruvate dehydrogenase kinase, isoenzyme 2 [Source:MGI Symbol;Acc:MGI:1343087]	11	95026258	95041354	8.17532	0.000682306	0.0243729
ENSMUSG00000040254	Sema3d	sema domain, immunoglobulin domain (Ig), short basic domain, secreted, (semaphorin) 3D [Source:MGI Symbol;Acc:MGI:1860118]	5	12383385	12588948	8.16853	0.000716655	0.0252214
ENSMUSG00000097974	Gm10605	predicted gene 10605 [Source:MGI Symbol;Acc:MGI:3642596]	7	99625936	99631711	8.16608	0.000707932	0.0250717
ENSMUSG00000097101	1810034E14Rik	RIKEN cDNA 1810034E14 gene [Source:MGI Symbol;Acc:MGI:1913753]	13	64248700	64271852	8.15791	0.0010812	0.0330538
ENSMUSG00000097027	Gm26559	predicted gene, 26559 [Source:MGI Symbol;Acc:MGI:5477053]	13	99516629	99521760	8.14932	0.000837377	0.0274789
ENSMUSG00000082878	Gm12583	predicted gene 12583 [Source:MGI Symbol;Acc:MGI:3651485]	3	37108174	37109026	8.14789	0.000765942	0.0259588
ENSMUSG00000022636	Alcam	activated leukocyte cell adhesion molecule [Source:MGI Symbol;Acc:MGI:1313266]	16	52248996	52454074	8.14446	2.92122e-10	3.01963e-07
ENSMUSG00000092120	Vmn2r90	vomeronasal 2, receptor 90 [Source:MGI Symbol;Acc:MGI:3645076]	17	17703747	17735156	8.14443	0.000793121	0.0265099
ENSMUSG00000039713	Plekhg5	pleckstrin homology domain containing, family G (with RhoGef domain) member 5 [Source:MGI Symbol;Acc:MGI:2652860]	4	152072498	152115400	8.13895	0.00079342	0.0265099
ENSMUSG00000020919	Stat5b	signal transducer and activator of transcription 5B [Source:MGI Symbol;Acc:MGI:103035]	11	100780731	100850724	8.13325	0.000879379	0.028353
ENSMUSG00000001558	Klhl10	kelch-like 10 [Source:MGI Symbol;Acc:MGI:2181067]	11	100441917	100457022	8.11678	0.00124621	0.0361598
ENSMUSG00000030160	Tmem52b	transmembrane protein 52B [Source:MGI Symbol;Acc:MGI:2442838]	6	129512555	129519227	8.11032	0.000939939	0.0298381
ENSMUSG00000047953	Gp5	glycoprotein 5 (platelet) [Source:MGI Symbol;Acc:MGI:1096363]	16	30307685	30310779	8.10885	0.00131193	0.0377358
ENSMUSG00000040627	Aicda	activation-induced cytidine deaminase [Source:MGI Symbol;Acc:MGI:1342279]	6	122553801	122564180	8.08559	0.00135937	0.0386205
ENSMUSG00000001672	Marveld3	MARVEL (membrane-associating) domain containing 3 [Source:MGI Symbol;Acc:MGI:1920858]	8	109947914	109962203	8.07731	1.02025e-05	0.00115731
ENSMUSG00000003934	Efnb3	ephrin B3 [Source:MGI Symbol;Acc:MGI:109196]	11	69554092	69560205	8.06334	0.00109771	0.033312
ENSMUSG00000031613	Hpgd	hydroxyprostaglandin dehydrogenase 15 (NAD) [Source:MGI Symbol;Acc:MGI:108085]	8	56294585	56321043	8.06101	0.00119173	0.0353792
ENSMUSG00000103851	Gm37606	predicted gene, 37606 [Source:MGI Symbol;Acc:MGI:5610834]	16	77561650	77564765	8.05702	0.00111913	0.0337146
ENSMUSG00000007480	Mc5r	melanocortin 5 receptor [Source:MGI Symbol;Acc:MGI:99420]	18	68337596	68342446	8.05553	0.00138935	0.0389466
ENSMUSG00000037762	Slc16a9	solute carrier family 16 (monocarboxylic acid transporters), member 9 [Source:MGI Symbol;Acc:MGI:1914109]	10	70245100	70285968	8.05304	0.00114394	0.0342748
ENSMUSG00000042759	Apobr	apolipoprotein B receptor [Source:MGI Symbol;Acc:MGI:2176230]	7	126584942	126589112	8.04194	0.0012278	0.0358423
ENSMUSG00000054342	Kcnn4	potassium intermediate/small conductance calcium-activated channel, subfamily N, member 4 [Source:MGI Symbol;Acc:MGI:1277957]	7	24370263	24386690	8.03959	0.00137874	0.0387806
ENSMUSG00000055254	Ntrk2	neurotrophic tyrosine kinase, receptor, type 2 [Source:MGI Symbol;Acc:MGI:97384]	13	58806569	59133970	8.02368	0.00129197	0.0373564
ENSMUSG00000044471	Lncpint	long non-protein coding RNA, Trp53 induced transcript [Source:MGI Symbol;Acc:MGI:2673128]	6	31082565	31220488	8.00634	0.00136051	0.0386205
ENSMUSG00000019124	Scrn1	secernin 1 [Source:MGI Symbol;Acc:MGI:1917188]	6	54501173	54566489	8.0001	0.00153961	0.0416071
ENSMUSG00000030657	Xylt1	xylosyltransferase 1 [Source:MGI Symbol;Acc:MGI:2451073]	7	117380979	117673580	7.99733	0.00145138	0.0401034
ENSMUSG00000048013	Krt35	keratin 35 [Source:MGI Symbol;Acc:MGI:1858899]	11	100092193	100096241	7.95863	0.00164175	0.0434447
ENSMUSG00000045757	Zfp764	zinc finger protein 764 [Source:MGI Symbol;Acc:MGI:2443580]	7	127403668	127406822	7.95042	0.00169151	0.0444061
ENSMUSG00000017466	Timp2	tissue inhibitor of metalloproteinase 2 [Source:MGI Symbol;Acc:MGI:98753]	11	118301069	118355740	7.94468	0.00191497	0.0491796
ENSMUSG00000020829	Slc46a1	solute carrier family 46, member 1 [Source:MGI Symbol;Acc:MGI:1098733]	11	78465697	78472059	7.84057	2.92416e-05	0.0026142
ENSMUSG00000022040	Ephx2	epoxide hydrolase 2, cytoplasmic [Source:MGI Symbol;Acc:MGI:99500]	14	66084374	66124500	7.83232	3.88323e-05	0.00326928
ENSMUSG00000034845	Plvap	plasmalemma vesicle associated protein [Source:MGI Symbol;Acc:MGI:1890497]	8	71497765	71511752	7.73325	0.000103563	0.00661326
ENSMUSG00000037649	H2-DMa	histocompatibility 2, class II, locus DMa [Source:MGI Symbol;Acc:MGI:95921]	17	34119541	34139101	7.72699	7.03435e-05	0.00503844
ENSMUSG00000079442	St6galnac4	ST6 (alpha-N-acetyl-neuraminyl-2,3-beta-galactosyl-1,3)-N-acetylgalactosaminide alpha-2,6-sialyltransferase 4 [Source:MGI Symbol;Acc:MGI:1341894]	2	32587095	32599698	7.67262	0.000107257	0.00677069
ENSMUSG00000023070	Rgn	regucalcin [Source:MGI Symbol;Acc:MGI:108024]	X	20549787	20562089	7.55274	0.000148158	0.00847884
ENSMUSG00000021536	Adcy2	adenylate cyclase 2 [Source:MGI Symbol;Acc:MGI:99676]	13	68620043	68999541	7.5311	0.000123858	0.00748503
ENSMUSG00000027070	Lrp2	low density lipoprotein receptor-related protein 2 [Source:MGI Symbol;Acc:MGI:95794]	2	69424340	69586065	7.52272	0.000131594	0.00783806
ENSMUSG00000001348	Acp5	acid phosphatase 5, tartrate resistant [Source:MGI Symbol;Acc:MGI:87883]	9	22126727	22135711	7.48355	0.000180501	0.00975589
ENSMUSG00000001504	Irx2	Iroquois homeobox 2 [Source:MGI Symbol;Acc:MGI:1197526]	13	72628820	72634198	7.43933	2.05041e-07	5.94944e-05
ENSMUSG00000032875	Arhgef17	Rho guanine nucleotide exchange factor (GEF) 17 [Source:MGI Symbol;Acc:MGI:2673002]	7	100869752	100932107	7.43822	0.000227614	0.0115476
ENSMUSG00000031028	Tub	tubby bipartite transcription factor [Source:MGI Symbol;Acc:MGI:2651573]	7	108950338	109034460	7.42282	0.000230029	0.0116344
ENSMUSG00000014846	Tppp3	tubulin polymerization-promoting protein family member 3 [Source:MGI Symbol;Acc:MGI:1915221]	8	105467493	105471526	7.41664	0.000323072	0.0147198
ENSMUSG00000052396	Mogat2	monoacylglycerol O-acyltransferase 2 [Source:MGI Symbol;Acc:MGI:2663253]	7	99219084	99238619	7.39188	9.17776e-07	0.000210821
ENSMUSG00000045917	Tmem268	transmembrane protein 268 [Source:MGI Symbol;Acc:MGI:1913920]	4	63558781	63586357	7.38975	8.3836e-07	0.000195291
ENSMUSG00000028023	Pitx2	paired-like homeodomain transcription factor 2 [Source:MGI Symbol;Acc:MGI:109340]	3	129199878	129219591	7.38819	0.000271528	0.0132083
ENSMUSG00000041598	Cdc42ep4	CDC42 effector protein (Rho GTPase binding) 4 [Source:MGI Symbol;Acc:MGI:1929760]	11	113726850	113751881	7.3694	0.000451975	0.0184506
ENSMUSG00000018654	Ikzf1	IKAROS family zinc finger 1 [Source:MGI Symbol;Acc:MGI:1342540]	11	11685003	11772926	7.34791	0.000449978	0.0184506
ENSMUSG00000037523	Mavs	mitochondrial antiviral signaling protein [Source:MGI Symbol;Acc:MGI:2444773]	2	131234063	131248025	7.34449	5.6939e-07	0.000144879
ENSMUSG00000031103	Elf4	E74-like factor 4 (ets domain transcription factor) [Source:MGI Symbol;Acc:MGI:1928377]	X	48411046	48463132	7.32649	0.000373029	0.016496
ENSMUSG00000097021	4933433G15Rik	RIKEN cDNA 4933433G15 gene [Source:MGI Symbol;Acc:MGI:1918524]	9	75410184	75417709	7.32136	0.000414954	0.0176425
ENSMUSG00000049721	Gal3st1	galactose-3-O-sulfotransferase 1 [Source:MGI Symbol;Acc:MGI:1858277]	11	3983636	3999326	7.26388	0.000447447	0.0184088
ENSMUSG00000024866	Acy3	aspartoacylase (aminoacylase) 3 [Source:MGI Symbol;Acc:MGI:1918920]	19	3986570	3990007	7.25505	0.000633755	0.0231895
ENSMUSG00000036834	Plch1	phospholipase C, eta 1 [Source:MGI Symbol;Acc:MGI:2683547]	3	63696234	63899472	7.20694	0.000570847	0.0219054
ENSMUSG00000022324	Matn2	matrilin 2 [Source:MGI Symbol;Acc:MGI:109613]	15	34306677	34436273	7.18239	0.000918065	0.0293692
ENSMUSG00000008035	Mid1ip1	Mid1 interacting protein 1 (gastrulation specific G12-like (zebrafish)) [Source:MGI Symbol;Acc:MGI:1915291]	X	10715013	10719690	7.17356	0.000739205	0.0255632
ENSMUSG00000022421	Nptxr	neuronal pentraxin receptor [Source:MGI Symbol;Acc:MGI:1920590]	15	79786351	79804766	7.10761	0.00084952	0.0278222
ENSMUSG00000078963	Hsbp1l1	heat shock factor binding protein 1-like 1 [Source:MGI Symbol;Acc:MGI:1913505]	18	80229758	80247102	7.02708	0.00113618	0.034104
ENSMUSG00000067649	Mageb18	melanoma antigen family B, 18 [Source:MGI Symbol;Acc:MGI:3045344]	X	92118879	92599572	6.94234	0.00158291	0.0424306
ENSMUSG00000021265	Slc25a29	solute carrier family 25 (mitochondrial carrier, palmitoylcarnitine transporter), member 29 [Source:MGI Symbol;Acc:MGI:2444911]	12	108825873	108835883	6.89079	0.00190219	0.0490036
ENSMUSG00000048058	Ldlrad3	low density lipoprotein receptor class A domain containing 3 [Source:MGI Symbol;Acc:MGI:2138856]	2	101950203	102186385	6.85722	8.27615e-08	2.97563e-05
ENSMUSG00000072923	Gm10439	predicted gene 10439 [Source:MGI Symbol;Acc:MGI:3710525]	X	149594570	149636764	6.85704	9.5824e-05	0.00628902
ENSMUSG00000027075	Slc43a1	solute carrier family 43, member 1 [Source:MGI Symbol;Acc:MGI:1931352]	2	84838850	84863594	6.78456	5.72002e-05	0.00437978
ENSMUSG00000035967	Ints6l	integrator complex subunit 6 like [Source:MGI Symbol;Acc:MGI:2442593]	X	56454857	56507843	6.76628	1.86869e-14	5.15103e-11
ENSMUSG00000034981	Parm1	prostate androgen-regulated mucin-like protein 1 [Source:MGI Symbol;Acc:MGI:2443349]	5	91517615	91626894	6.63624	4.23136e-06	0.000636523
ENSMUSG00000025017	Pik3ap1	phosphoinositide-3-kinase adaptor protein 1 [Source:MGI Symbol;Acc:MGI:1933177]	19	41272377	41385102	6.5591	0.000381894	0.0166653
ENSMUSG00000023224	Serping1	serine (or cysteine) peptidase inhibitor, clade G, member 1 [Source:MGI Symbol;Acc:MGI:894696]	2	84765387	84775444	6.54717	0.000206605	0.0107501
ENSMUSG00000041782	Lad1	ladinin [Source:MGI Symbol;Acc:MGI:109343]	1	135818598	135833342	6.50584	0.000296918	0.0140708
ENSMUSG00000082884	Gm13339	predicted gene 13339 [Source:MGI Symbol;Acc:MGI:3650221]	2	22590024	22590533	6.44292	5.94756e-11	8.19722e-08
ENSMUSG00000087303	Lipo2	lipase, member O2 [Source:MGI Symbol;Acc:MGI:3644466]	19	33719670	33751359	6.43507	0.00082877	0.0272505
ENSMUSG00000030499	Kctd15	potassium channel tetramerisation domain containing 15 [Source:MGI Symbol;Acc:MGI:2385276]	7	34639014	34656732	6.43483	0.00094785	0.0299742
ENSMUSG00000027993	Trim2	tripartite motif-containing 2 [Source:MGI Symbol;Acc:MGI:1933163]	3	84160439	84306877	6.42382	0.000156282	0.00882166
ENSMUSG00000013611	Snx31	sorting nexin 31 [Source:MGI Symbol;Acc:MGI:1913946]	15	36504062	36555573	6.33981	0.000623425	0.022913
ENSMUSG00000073197	5730507C01Rik	RIKEN cDNA 5730507C01 gene [Source:MGI Symbol;Acc:MGI:1917882]	12	18514510	18535254	6.30718	0.00031542	0.0144909
ENSMUSG00000018411	Mapt	microtubule-associated protein tau [Source:MGI Symbol;Acc:MGI:97180]	11	104231390	104332090	6.27399	7.03718e-05	0.00503844
ENSMUSG00000044966	Fbxo48	F-box protein 48 [Source:MGI Symbol;Acc:MGI:2442569]	11	16951375	16954772	6.26166	0.000862344	0.0279653
ENSMUSG00000009585	Apobec3	apolipoprotein B mRNA editing enzyme, catalytic polypeptide 3 [Source:MGI Symbol;Acc:MGI:1933111]	15	79891659	79915906	6.22109	0.000799918	0.0266194
ENSMUSG00000060519	Tor3a	torsin family 3, member A [Source:MGI Symbol;Acc:MGI:1353652]	1	156653617	156674356	6.18732	4.11592e-05	0.00342077
ENSMUSG00000044499	Hs3st5	heparan sulfate (glucosamine) 3-O-sulfotransferase 5 [Source:MGI Symbol;Acc:MGI:2441996]	10	36506814	36834397	6.15433	0.000144797	0.00834916
ENSMUSG00000038180	Spag4	sperm associated antigen 4 [Source:MGI Symbol;Acc:MGI:2444120]	2	156065175	156070617	6.0645	7.97029e-05	0.00555272
ENSMUSG00000026102	Inpp1	inositol polyphosphate-1-phosphatase [Source:MGI Symbol;Acc:MGI:104848]	1	52785427	52817688	6.01266	1.01943e-05	0.00115731
ENSMUSG00000021469	Msx2	msh homeobox 2 [Source:MGI Symbol;Acc:MGI:97169]	13	53466884	53473074	5.81436	0.00111028	0.0335702
ENSMUSG00000052854	Nrk	Nik related kinase [Source:MGI Symbol;Acc:MGI:1351326]	X	138914430	139010532	5.80255	0.000991858	0.0310799
ENSMUSG00000022895	Ets2	E26 avian leukemia oncogene 2, 3' domain [Source:MGI Symbol;Acc:MGI:95456]	16	95702075	95721051	5.78999	9.24517e-05	0.00617585
ENSMUSG00000052085	Dock8	dedicator of cytokinesis 8 [Source:MGI Symbol;Acc:MGI:1921396]	19	24999534	25202432	5.77109	1.41397e-07	4.2715e-05
ENSMUSG00000046818	Ddit4l	DNA-damage-inducible transcript 4-like [Source:MGI Symbol;Acc:MGI:1920534]	3	137621612	137628333	5.69802	5.23153e-05	0.00406217
ENSMUSG00000062794	Zfp599	zinc finger protein 599 [Source:MGI Symbol;Acc:MGI:2679006]	9	22247430	22259895	5.67807	0.000211418	0.0109613
ENSMUSG00000020623	Map2k6	mitogen-activated protein kinase kinase 6 [Source:MGI Symbol;Acc:MGI:1346870]	11	110399122	110525522	5.5692	8.22215e-05	0.00564258
ENSMUSG00000040658	Dnph1	2'-deoxynucleoside 5'-phosphate N-hydrolase 1 [Source:MGI Symbol;Acc:MGI:3039376]	17	46496711	46499624	5.53653	0.00099793	0.0311999
ENSMUSG00000020183	Cpm	carboxypeptidase M [Source:MGI Symbol;Acc:MGI:1917824]	10	117629500	117687352	5.50913	2.50232e-08	1.29331e-05
ENSMUSG00000038552	Fndc4	fibronectin type III domain containing 4 [Source:MGI Symbol;Acc:MGI:1917195]	5	31292242	31296080	5.50798	0.0012988	0.0374231
ENSMUSG00000021457	Syk	spleen tyrosine kinase [Source:MGI Symbol;Acc:MGI:99515]	13	52583173	52648792	5.44924	0.000379882	0.0166599
ENSMUSG00000035829	Ppp1r26	protein phosphatase 1, regulatory subunit 26 [Source:MGI Symbol;Acc:MGI:2685193]	2	28446800	28455508	5.3678	0.000744315	0.025593
ENSMUSG00000048878	Hexim1	hexamethylene bis-acetamide inducible 1 [Source:MGI Symbol;Acc:MGI:2385923]	11	103116231	103119725	5.34476	1.02163e-05	0.00115731
ENSMUSG00000022679	Mpv17l	Mpv17 transgene, kidney disease mutant-like [Source:MGI Symbol;Acc:MGI:2135951]	16	13903161	13949619	5.27683	3.36413e-05	0.00289789
ENSMUSG00000000440	Pparg	peroxisome proliferator activated receptor gamma [Source:MGI Symbol;Acc:MGI:97747]	6	115360951	115490399	5.24271	1.36242e-06	0.000296488
ENSMUSG00000059327	Eda	ectodysplasin-A [Source:MGI Symbol;Acc:MGI:1195272]	X	99975606	100400762	5.22439	2.88592e-05	0.00260821
ENSMUSG00000018581	Dnah11	dynein, axonemal, heavy chain 11 [Source:MGI Symbol;Acc:MGI:1100864]	12	117877982	118199043	5.10079	0.000185069	0.00990567
ENSMUSG00000002504	Slc9a3r2	solute carrier family 9 (sodium/hydrogen exchanger), member 3 regulator 2 [Source:MGI Symbol;Acc:MGI:1890662]	17	24639286	24650327	5.08342	0.00109194	0.0331977
ENSMUSG00000021567	Nkd2	naked cuticle 2 [Source:MGI Symbol;Acc:MGI:1919543]	13	73818534	73847631	5.07409	7.46584e-05	0.0052321
ENSMUSG00000024268	Celf4	CUGBP, Elav-like family member 4 [Source:MGI Symbol;Acc:MGI:1932407]	18	25477632	25754157	5.00978	1.47605e-05	0.0015649
ENSMUSG00000090125	Pou3f1	POU domain, class 3, transcription factor 1 [Source:MGI Symbol;Acc:MGI:101896]	4	124656807	124660655	4.94819	0.00181426	0.0469578
ENSMUSG00000032344	Cgas	cyclic GMP-AMP synthase [Source:MGI Symbol;Acc:MGI:2442261]	9	78430526	78443237	4.93013	0.000662283	0.0238516
ENSMUSG00000020601	Trib2	tribbles pseudokinase 2 [Source:MGI Symbol;Acc:MGI:2145021]	12	15791727	15816922	4.92296	0.000335485	0.0151601
ENSMUSG00000051367	Six1	sine oculis-related homeobox 1 [Source:MGI Symbol;Acc:MGI:102780]	12	73040015	73053887	4.86491	1.15059e-07	3.73237e-05
ENSMUSG00000008206	Cers4	ceramide synthase 4 [Source:MGI Symbol;Acc:MGI:1914510]	8	4493026	4531680	4.84177	1.99775e-05	0.00202704
ENSMUSG00000028943	Espn	espin [Source:MGI Symbol;Acc:MGI:1861630]	4	152120331	152152371	4.83991	3.01109e-08	1.38334e-05
ENSMUSG00000037826	Ppm1k	protein phosphatase 1K (PP2C domain containing) [Source:MGI Symbol;Acc:MGI:2442111]	6	57506502	57535468	4.79363	0.000170058	0.00937529
ENSMUSG00000091472	Gm3739	predicted gene 3739 [Source:MGI Symbol;Acc:MGI:3781914]	14	7293648	7315049	4.6968	1.15092e-07	3.73237e-05
ENSMUSG00000031618	Nr3c2	nuclear receptor subfamily 3, group C, member 2 [Source:MGI Symbol;Acc:MGI:99459]	8	76899442	77245012	4.5035	2.53596e-05	0.00241048
ENSMUSG00000054676	1600014C10Rik	RIKEN cDNA 1600014C10 gene [Source:MGI Symbol;Acc:MGI:1919494]	7	38183217	38197568	4.35418	0.00157757	0.0423563
ENSMUSG00000015766	Eps8	epidermal growth factor receptor pathway substrate 8 [Source:MGI Symbol;Acc:MGI:104684]	6	137477245	137654876	4.35072	9.29795e-05	0.00617585
ENSMUSG00000033083	Tbc1d4	TBC1 domain family, member 4 [Source:MGI Symbol;Acc:MGI:2429660]	14	101442360	101609191	4.07483	8.93616e-05	0.00600793
ENSMUSG00000034673	Pbx2	pre B cell leukemia homeobox 2 [Source:MGI Symbol;Acc:MGI:1341793]	17	34591266	34597400	4.02169	2.05612e-10	2.29466e-07
ENSMUSG00000040852	Plekhh2	pleckstrin homology domain containing, family H (with MyTH4 domain) member 2 [Source:MGI Symbol;Acc:MGI:2146813]	17	84511895	84622138	4.01976	0.000352628	0.01572
ENSMUSG00000030519	Apba2	amyloid beta (A4) precursor protein-binding, family A, member 2 [Source:MGI Symbol;Acc:MGI:1261791]	7	64501706	64753878	3.90665	0.000231708	0.0116481
ENSMUSG00000041703	Zic5	zinc finger protein of the cerebellum 5 [Source:MGI Symbol;Acc:MGI:1929518]	14	122456795	122465677	3.76801	0.000853589	0.0278452
ENSMUSG00000094378	Gm15097	predicted gene 15097 [Source:MGI Symbol;Acc:MGI:3710639]	X	149784473	149826694	3.73443	0.00174846	0.0457461
ENSMUSG00000018405	Mrm1	mitochondrial rRNA methyltransferase 1 [Source:MGI Symbol;Acc:MGI:2443470]	11	84813061	84819515	3.72029	6.73795e-06	0.000891511
ENSMUSG00000041649	Klf8	Kruppel-like factor 8 [Source:MGI Symbol;Acc:MGI:2442430]	X	153237466	153396132	3.6568	0.000106548	0.00677032
ENSMUSG00000024782	Ak3	adenylate kinase 3 [Source:MGI Symbol;Acc:MGI:1860835]	19	29020833	29047961	3.64138	2.51664e-05	0.00240594
ENSMUSG00000021217	Tshz3	teashirt zinc finger family member 3 [Source:MGI Symbol;Acc:MGI:2442819]	7	36698118	36773553	3.39348	0.000252879	0.012551
ENSMUSG00000027408	Cpxm1	carboxypeptidase X 1 (M14 family) [Source:MGI Symbol;Acc:MGI:1934569]	2	130390775	130397574	3.36945	0.000392133	0.0168893
ENSMUSG00000031434	Morc4	microrchidia 4 [Source:MGI Symbol;Acc:MGI:1922996]	X	139821632	139871677	3.33381	0.000164003	0.00915143
ENSMUSG00000061186	Sfmbt2	Scm-like with four mbt domains 2 [Source:MGI Symbol;Acc:MGI:2447794]	2	10370510	10595253	3.32306	0.000579716	0.0220184
ENSMUSG00000034194	R3hcc1	R3H domain and coiled-coil containing 1 [Source:MGI Symbol;Acc:MGI:1919093]	14	69697307	69707584	3.29102	0.00139911	0.0390876
ENSMUSG00000079387	Luzp4	leucine zipper protein 4 [Source:MGI Symbol;Acc:MGI:3708816]	X	148857640	148924139	3.2006	0.00147929	0.0407087
ENSMUSG00000039943	Plcb4	phospholipase C, beta 4 [Source:MGI Symbol;Acc:MGI:107464]	2	135659011	136014593	3.14969	7.87202e-10	6.19978e-07
ENSMUSG00000020186	Csrp2	cysteine and glycine-rich protein 2 [Source:MGI Symbol;Acc:MGI:1202907]	10	110919789	110939622	3.10582	0.00106947	0.0328772
ENSMUSG00000022415	Syngr1	synaptogyrin 1 [Source:MGI Symbol;Acc:MGI:1328323]	15	80091334	80119501	3.02873	3.34292e-06	0.000516716
ENSMUSG00000006200	Rhox6	reproductive homeobox 6 [Source:MGI Symbol;Acc:MGI:1202888]	X	37826910	37829857	3.02415	1.71759e-06	0.000342255
ENSMUSG00000072568	Lratd2	LRAT domain containing 1 [Source:MGI Symbol;Acc:MGI:3026924]	15	60818994	60853778	3.00314	7.26866e-05	0.00513745
ENSMUSG00000106951	5930430L01Rik	RIKEN cDNA 5930430L01 gene [Source:MGI Symbol;Acc:MGI:2443110]	5	148990056	148995223	2.98406	0.000663387	0.0238516
ENSMUSG00000034848	Ttc21b	tetratricopeptide repeat domain 21B [Source:MGI Symbol;Acc:MGI:1920918]	2	66184327	66256617	2.97443	7.78642e-06	0.000968268
ENSMUSG00000028007	Snx7	sorting nexin 7 [Source:MGI Symbol;Acc:MGI:1923811]	3	117781647	117868936	2.95688	6.64494e-06	0.000886296
ENSMUSG00000063652	Slc22a21	solute carrier family 22 (organic cation transporter), member 21 [Source:MGI Symbol;Acc:MGI:1929481]	11	53949965	53980332	2.89464	0.000690894	0.0245776
ENSMUSG00000084764	Grip1os2	glutamate receptor interacting protein 1, opposite strand 2 [Source:MGI Symbol;Acc:MGI:1922571]	10	119746063	119761699	2.8889	1.44047e-05	0.00154701
ENSMUSG00000024304	Cdh2	cadherin 2 [Source:MGI Symbol;Acc:MGI:88355]	18	16588877	16809246	2.85237	1.50886e-07	4.45625e-05
ENSMUSG00000030554	Synm	synemin, intermediate filament protein [Source:MGI Symbol;Acc:MGI:2661187]	7	67730160	67759742	2.82385	0.000158999	0.00891416
ENSMUSG00000020736	Nt5c	5',3'-nucleotidase, cytosolic [Source:MGI Symbol;Acc:MGI:1354954]	11	115490420	115491862	2.80671	2.17522e-06	0.000385258
ENSMUSG00000032788	Pdxk	pyridoxal (pyridoxine, vitamin B6) kinase [Source:MGI Symbol;Acc:MGI:1351869]	10	78436744	78464975	2.71099	0.000188361	0.0100171
ENSMUSG00000056222	Spock1	sparc/osteonectin, cwcv and kazal-like domains proteoglycan 1 [Source:MGI Symbol;Acc:MGI:105371]	13	57421195	57908332	2.66192	6.59354e-05	0.00488719
ENSMUSG00000040118	Cacna2d1	calcium channel, voltage-dependent, alpha2/delta subunit 1 [Source:MGI Symbol;Acc:MGI:88295]	5	15934691	16374511	2.6201	8.55803e-06	0.00104416
ENSMUSG00000031131	Vgll1	vestigial like family member 1 [Source:MGI Symbol;Acc:MGI:2655768]	X	57088106	57106540	2.57048	0.000419966	0.0177627
ENSMUSG00000095872	Gm15128	predicted gene 15128 [Source:MGI Symbol;Acc:MGI:3712219]	X	147765991	147833456	2.54218	0.00121252	0.0356832
ENSMUSG00000031137	Fgf13	fibroblast growth factor 13 [Source:MGI Symbol;Acc:MGI:109178]	X	59062145	59568071	2.54039	5.36759e-10	4.67235e-07
ENSMUSG00000050844	1700020N01Rik	RIKEN cDNA 1700020N01 gene [Source:MGI Symbol;Acc:MGI:1914942]	10	21593145	21622376	2.53479	9.03971e-08	3.11475e-05
ENSMUSG00000029752	Asns	asparagine synthetase [Source:MGI Symbol;Acc:MGI:1350929]	6	7675169	7693254	2.51664	1.23056e-16	1.01761e-12
ENSMUSG00000046449	Nexmif	neurite extension and migration factor [Source:MGI Symbol;Acc:MGI:2148050]	X	104077434	104201185	2.44594	1.05943e-09	7.96449e-07
ENSMUSG00000039697	Ncoa7	nuclear receptor coactivator 7 [Source:MGI Symbol;Acc:MGI:2444847]	10	30628999	30803326	2.44015	0.00123015	0.0358423
ENSMUSG00000020396	Nefh	neurofilament, heavy polypeptide [Source:MGI Symbol;Acc:MGI:97309]	11	4938754	4948064	2.42327	8.90469e-05	0.00600793
ENSMUSG00000040274	Cdk6	cyclin-dependent kinase 6 [Source:MGI Symbol;Acc:MGI:1277162]	5	3341485	3531008	2.4021	2.44758e-06	0.00042611
ENSMUSG00000075702	Selenom	selenoprotein M [Source:MGI Symbol;Acc:MGI:2149786]	11	3514684	3517351	2.40178	0.000255234	0.012601
ENSMUSG00000039782	Cpeb2	cytoplasmic polyadenylation element binding protein 2 [Source:MGI Symbol;Acc:MGI:2442640]	5	43233170	43289724	2.38924	0.000236592	0.0118576
ENSMUSG00000112188	Gm47708	predicted gene, 47708 [Source:MGI Symbol;Acc:MGI:6096827]	10	95730183	95739356	2.37058	0.00176247	0.0458326
ENSMUSG00000026773	Pfkfb3	6-phosphofructo-2-kinase/fructose-2,6-biphosphatase 3 [Source:MGI Symbol;Acc:MGI:2181202]	2	11471433	11554077	2.35087	0.000185019	0.00990567
ENSMUSG00000031816	Mthfsd	methenyltetrahydrofolate synthetase domain containing [Source:MGI Symbol;Acc:MGI:2679252]	8	121091628	121108392	2.30911	3.31427e-05	0.00287537
ENSMUSG00000026737	Pip4k2a	phosphatidylinositol-5-phosphate 4-kinase, type II, alpha [Source:MGI Symbol;Acc:MGI:1298206]	2	18842255	18998126	2.29829	9.52744e-06	0.00111755
ENSMUSG00000095698	Rhox2d	reproductive homeobox 2D [Source:MGI Symbol;Acc:MGI:3648779]	X	37493428	37497623	2.28785	1.43588e-06	0.000308416
ENSMUSG00000022332	Khdrbs3	KH domain containing, RNA binding, signal transduction associated 3 [Source:MGI Symbol;Acc:MGI:1313312]	15	68928420	69101211	2.27106	0.000193406	0.0102196
ENSMUSG00000030515	Tarsl2	threonyl-tRNA synthetase-like 2 [Source:MGI Symbol;Acc:MGI:2444486]	7	65644898	65692091	2.26991	7.95528e-08	2.97563e-05
ENSMUSG00000071767	Rhox7a	reproductive homeobox 7A [Source:MGI Symbol;Acc:MGI:3580246]	X	37831686	37841275	2.2653	2.15229e-06	0.000385258
ENSMUSG00000053856	Dnajc5g	DnaJ heat shock protein family (Hsp40) member C5 gamma [Source:MGI Symbol;Acc:MGI:3045263]	5	31106285	31112526	2.2213	6.06508e-06	0.000829011
ENSMUSG00000000318	Clec10a	C-type lectin domain family 10, member A [Source:MGI Symbol;Acc:MGI:96975]	11	70156197	70170834	2.21556	4.54662e-05	0.00365032
ENSMUSG00000031214	Ophn1	oligophrenin 1 [Source:MGI Symbol;Acc:MGI:2151070]	X	98554277	98891025	2.19587	0.00101993	0.0318276
ENSMUSG00000055555	4930502E18Rik	RIKEN cDNA 4930502E18 gene [Source:MGI Symbol;Acc:MGI:1922263]	X	53724826	53738441	2.18519	0.000120407	0.00737562
ENSMUSG00000018849	Wwc1	WW, C2 and coiled-coil domain containing 1 [Source:MGI Symbol;Acc:MGI:2388637]	11	35838400	35980527	2.15951	0.000476387	0.0191394
ENSMUSG00000025068	Gsto1	glutathione S-transferase omega 1 [Source:MGI Symbol;Acc:MGI:1342273]	19	47854970	47864790	2.15747	1.41454e-11	2.12947e-08
ENSMUSG00000032265	Tent5a	terminal nucleotidyltransferase 5A [Source:MGI Symbol;Acc:MGI:2670964]	9	85320439	85327348	2.15537	0.000192555	0.0102073
ENSMUSG00000020176	Grb10	growth factor receptor bound protein 10 [Source:MGI Symbol;Acc:MGI:103232]	11	11930508	12038683	2.14381	0.000452586	0.0184506
ENSMUSG00000070495	Ctcfl	CCCTC-binding factor (zinc finger protein)-like [Source:MGI Symbol;Acc:MGI:3652571]	2	173093609	173119525	2.14252	6.54646e-06	0.000880259
ENSMUSG00000009248	Ascl2	achaete-scute family bHLH transcription factor 2 [Source:MGI Symbol;Acc:MGI:96920]	7	142966829	142969264	2.14229	2.50651e-05	0.00240594
ENSMUSG00000032224	Fam81a	family with sequence similarity 81, member A [Source:MGI Symbol;Acc:MGI:1924136]	9	70088511	70142560	2.09216	0.000300709	0.0141678
ENSMUSG00000076441	Ass1	argininosuccinate synthetase 1 [Source:MGI Symbol;Acc:MGI:88090]	2	31470207	31520672	2.08698	0.00044632	0.0184082
ENSMUSG00000095180	Rhox5	reproductive homeobox 5 [Source:MGI Symbol;Acc:MGI:97538]	X	37804842	37808876	2.05003	1.34544e-18	2.22522e-14
ENSMUSG00000041741	Pde3a	phosphodiesterase 3A, cGMP inhibited [Source:MGI Symbol;Acc:MGI:1860764]	6	141249269	141507448	2.02863	2.90743e-05	0.00261336
ENSMUSG00000030510	Cers3	ceramide synthase 3 [Source:MGI Symbol;Acc:MGI:2681008]	7	66743504	66823691	2.02158	5.20016e-09	3.58356e-06
ENSMUSG00000028402	Mpdz	multiple PDZ domain protein [Source:MGI Symbol;Acc:MGI:1343489]	4	81278500	81442815	2.01648	1.51913e-05	0.00159019
ENSMUSG00000022155	Mroh2b	maestro heat-like repeat family member 2B [Source:MGI Symbol;Acc:MGI:1921905]	15	4898737	4962205	2.01401	6.72107e-05	0.00491858
ENSMUSG00000072966	Gprasp2	G protein-coupled receptor associated sorting protein 2 [Source:MGI Symbol;Acc:MGI:2442071]	X	135839034	135844730	2.00578	7.20517e-05	0.005131
ENSMUSG00000031451	Gas6	growth arrest specific 6 [Source:MGI Symbol;Acc:MGI:95660]	8	13465374	13494490	2.00504	0.00115272	0.0344753
ENSMUSG00000022938	Fam3b	family with sequence similarity 3, member B [Source:MGI Symbol;Acc:MGI:1270150]	16	97470965	97514816	1.97553	1.9193e-06	0.000364865
ENSMUSG00000024109	Nrxn1	neurexin I [Source:MGI Symbol;Acc:MGI:1096391]	17	90033631	91093071	1.94746	1.47996e-06	0.000312963
ENSMUSG00000070056	Mfhas1	malignant fibrous histiocytoma amplified sequence 1 [Source:MGI Symbol;Acc:MGI:1098644]	8	35587798	35679449	1.94074	6.08778e-07	0.000150277
ENSMUSG00000001173	Ocrl	OCRL, inositol polyphosphate-5-phosphatase [Source:MGI Symbol;Acc:MGI:109589]	X	47912387	47965868	1.9014	0.00132663	0.0379605
ENSMUSG00000050732	Vamp8	vesicle-associated membrane protein 8 [Source:MGI Symbol;Acc:MGI:1336882]	6	72385223	72390703	1.89798	3.14556e-06	0.000495815
ENSMUSG00000024867	Pip5k1b	phosphatidylinositol-4-phosphate 5-kinase, type 1 beta [Source:MGI Symbol;Acc:MGI:107930]	19	24294794	24555872	1.89333	0.00131521	0.0377645
ENSMUSG00000033356	Pus7l	pseudouridylate synthase 7-like [Source:MGI Symbol;Acc:MGI:1926145]	15	94522688	94543547	1.83104	0.0016558	0.0436768
ENSMUSG00000045414	Dipk2a	divergent protein kinase domain 2A [Source:MGI Symbol;Acc:MGI:1916111]	9	94517864	94538081	1.82549	8.10841e-05	0.00558771
ENSMUSG00000016256	Ctsz	cathepsin Z [Source:MGI Symbol;Acc:MGI:1891190]	2	174427493	174439039	1.81392	4.5837e-08	1.86364e-05
ENSMUSG00000054727	1700013H16Rik	RIKEN cDNA 1700013H16 gene [Source:MGI Symbol;Acc:MGI:1922764]	X	53742901	53757831	1.80545	1.22559e-08	6.98965e-06
ENSMUSG00000044678	Ly6k	lymphocyte antigen 6 complex, locus K [Source:MGI Symbol;Acc:MGI:1923736]	15	74796874	74799986	1.76792	4.98129e-14	1.07189e-10
ENSMUSG00000031898	Dpep3	dipeptidase 3 [Source:MGI Symbol;Acc:MGI:1919104]	8	105973513	105979429	1.76323	5.18481e-14	1.07189e-10
ENSMUSG00000025519	Tktl2	transketolase-like 2 [Source:MGI Symbol;Acc:MGI:1921669]	8	66511756	66518335	1.75384	0.000882617	0.0284
ENSMUSG00000022186	Oxct1	3-oxoacid CoA transferase 1 [Source:MGI Symbol;Acc:MGI:1914291]	15	4026383	4155344	1.74889	8.08234e-09	4.96997e-06
ENSMUSG00000085757	Tslrn1	testis specific long noncoding RNA 1 [Source:MGI Symbol;Acc:MGI:1922795]	X	62510539	62527011	1.74862	5.53427e-15	1.83544e-11
ENSMUSG00000050197	Rhox13	reproductive homeobox 13 [Source:MGI Symbol;Acc:MGI:1920864]	X	38121219	38129967	1.7459	8.02406e-05	0.00555272
ENSMUSG00000066456	Hmgn3	high mobility group nucleosomal binding domain 3 [Source:MGI Symbol;Acc:MGI:2138069]	9	83109948	83146685	1.7408	0.00122867	0.0358423
ENSMUSG00000079629	Rhox2g	reproductive homeobox 2G [Source:MGI Symbol;Acc:MGI:3648776]	X	37639115	37643470	1.72812	0.000144882	0.00834916
ENSMUSG00000021676	Iqgap2	IQ motif containing GTPase activating protein 2 [Source:MGI Symbol;Acc:MGI:2449975]	13	95627174	95892483	1.71779	0.00156567	0.0421735
ENSMUSG00000026249	Serpine2	serine (or cysteine) peptidase inhibitor, clade E, member 2 [Source:MGI Symbol;Acc:MGI:101780]	1	79794197	79861180	1.71369	7.32389e-06	0.000924655
ENSMUSG00000047844	Bex4	brain expressed X-linked 4 [Source:MGI Symbol;Acc:MGI:3606746]	X	136138996	136140443	1.70942	2.08114e-10	2.29466e-07
ENSMUSG00000037847	Nmrk1	nicotinamide riboside kinase 1 [Source:MGI Symbol;Acc:MGI:2147434]	19	18631950	18652428	1.66002	0.00163948	0.0434447
ENSMUSG00000080848	Gm9385	predicted pseudogene 9385 [Source:MGI Symbol;Acc:MGI:3646182]	9	116040593	116041064	1.63495	8.14324e-09	4.96997e-06
ENSMUSG00000025658	Cnksr2	connector enhancer of kinase suppressor of Ras 2 [Source:MGI Symbol;Acc:MGI:2661175]	X	157821436	158043294	1.62742	0.000416782	0.0176748
ENSMUSG00000041439	Mfsd6	major facilitator superfamily domain containing 6 [Source:MGI Symbol;Acc:MGI:1922925]	1	52656286	52727462	1.62628	0.000619581	0.0228733
ENSMUSG00000066877	Nck2	non-catalytic region of tyrosine kinase adaptor protein 2 [Source:MGI Symbol;Acc:MGI:1306821]	1	43444579	43570515	1.62099	2.71243e-06	0.00045314
ENSMUSG00000022892	App	amyloid beta (A4) precursor protein [Source:MGI Symbol;Acc:MGI:88059]	16	84949685	85173766	1.59586	1.05383e-05	0.00117765
ENSMUSG00000015652	Steap1	six transmembrane epithelial antigen of the prostate 1 [Source:MGI Symbol;Acc:MGI:1917608]	5	5736317	5749326	1.59517	0.000758497	0.0258655
ENSMUSG00000116295	Gm32885	predicted gene, 32885 [Source:MGI Symbol;Acc:MGI:5592044]	15	97157029	97167244	1.59451	0.000149914	0.00854978
ENSMUSG00000070345	Hsf5	heat shock transcription factor family member 5 [Source:MGI Symbol;Acc:MGI:2685585]	11	87617164	87659542	1.54754	0.00025616	0.012609
ENSMUSG00000002028	Kmt2a	lysine (K)-specific methyltransferase 2A [Source:MGI Symbol;Acc:MGI:96995]	9	44803355	44881296	1.54581	0.00097097	0.0305883
ENSMUSG00000005054	Cstb	cystatin B [Source:MGI Symbol;Acc:MGI:109514]	10	78425669	78427622	1.53739	5.94816e-06	0.000819805
ENSMUSG00000069769	Msi2	musashi RNA-binding protein 2 [Source:MGI Symbol;Acc:MGI:1923876]	11	88339382	88718513	1.51625	0.000115183	0.00711869
ENSMUSG00000039395	Mreg	melanoregulin [Source:MGI Symbol;Acc:MGI:2151839]	1	72159442	72212307	1.51438	0.000925353	0.0295452
ENSMUSG00000021745	Ptprg	protein tyrosine phosphatase, receptor type, G [Source:MGI Symbol;Acc:MGI:97814]	14	11553532	12242041	1.49842	0.00149129	0.0407678
ENSMUSG00000067377	Tspan6	tetraspanin 6 [Source:MGI Symbol;Acc:MGI:1926264]	X	133891068	133898429	1.49204	3.35912e-08	1.50153e-05
ENSMUSG00000074734	Taf7l2	Taf7l2 [Source:MGI Symbol;Acc:MGI:6274337]	10	116111664	116113917	1.49069	0.000321489	0.0146881
ENSMUSG00000050071	Bex1	brain expressed X-linked 1 [Source:MGI Symbol;Acc:MGI:1328321]	X	136213972	136215513	1.48871	0.000230863	0.011641
ENSMUSG00000030491	Tdrd12	tudor domain containing 12 [Source:MGI Symbol;Acc:MGI:1919231]	7	35469098	35537745	1.46989	1.23659e-06	0.000272692
ENSMUSG00000051159	Cited1	Cbp/p300-interacting transactivator with Glu/Asp-rich carboxy-terminal domain 1 [Source:MGI Symbol;Acc:MGI:108023]	X	102247381	102252181	1.45983	3.36132e-10	3.27017e-07
ENSMUSG00000054894	Dmac2l	distal membrane arm assembly complex 2 like [Source:MGI Symbol;Acc:MGI:1915305]	12	69724950	69744660	1.45918	0.000630034	0.0231045
ENSMUSG00000084009	Rhox7-ps1	reproductive homeobox 7, pseudogene 1 [Source:MGI Symbol;Acc:MGI:3643148]	X	38296868	38306028	1.43727	2.13715e-05	0.00214221
ENSMUSG00000102070	Gm28661	predicted gene 28661 [Source:MGI Symbol;Acc:MGI:5579367]	1	24614885	24615565	1.43145	0.00129865	0.0374231
ENSMUSG00000003161	Sri	sorcin [Source:MGI Symbol;Acc:MGI:98419]	5	8046078	8069379	1.42594	0.00041421	0.0176425
ENSMUSG00000026433	Rab29	RAB29, member RAS oncogene family [Source:MGI Symbol;Acc:MGI:2385107]	1	131867224	131872887	1.4211	5.64366e-06	0.000791021
ENSMUSG00000027030	Stk39	serine/threonine kinase 39 [Source:MGI Symbol;Acc:MGI:1858416]	2	68210445	68472268	1.41693	0.00043944	0.0182092
ENSMUSG00000079197	Psme2	proteasome (prosome, macropain) activator subunit 2 (PA28 beta) [Source:MGI Symbol;Acc:MGI:1096365]	14	55587441	55591113	1.40192	0.000250077	0.0124579
ENSMUSG00000066324	Impad1	inositol monophosphatase domain containing 1 [Source:MGI Symbol;Acc:MGI:1915720]	4	4762484	4793355	1.39601	3.32061e-05	0.00287537
ENSMUSG00000034555	Tex16	testis expressed gene 16 [Source:MGI Symbol;Acc:MGI:1890545]	X	112011007	112127326	1.37742	0.000143628	0.00833497
ENSMUSG00000037664	Cdkn1c	cyclin-dependent kinase inhibitor 1C (P57) [Source:MGI Symbol;Acc:MGI:104564]	7	143458339	143461050	1.37531	0.000741904	0.0255632
ENSMUSG00000043300	B3galnt1	UDP-GalNAc:betaGlcNAc beta 1,3-galactosaminyltransferase, polypeptide 1 [Source:MGI Symbol;Acc:MGI:1349405]	3	69574158	69598960	1.37376	3.11433e-06	0.000495815
ENSMUSG00000031431	Tsc22d3	TSC22 domain family, member 3 [Source:MGI Symbol;Acc:MGI:1196284]	X	140539528	140600659	1.33446	1.91478e-10	2.29466e-07
ENSMUSG00000063253	Scoc	short coiled-coil protein [Source:MGI Symbol;Acc:MGI:1927654]	8	83430084	83458391	1.29638	0.000477935	0.0191394
ENSMUSG00000084883	Ccdc85c	coiled-coil domain containing 85C [Source:MGI Symbol;Acc:MGI:3644008]	12	108203602	108275425	1.29266	0.00103961	0.0321986
ENSMUSG00000079637	Rhox2c	reproductive homeobox 2C [Source:MGI Symbol;Acc:MGI:3770266]	X	37453680	37469861	1.27648	0.000974412	0.0306384
ENSMUSG00000040022	Rab11fip2	RAB11 family interacting protein 2 (class I) [Source:MGI Symbol;Acc:MGI:1922248]	19	59902884	59943654	1.27616	0.00113238	0.0340518
ENSMUSG00000064337	mt-Rnr1	mitochondrially encoded 12S rRNA [Source:MGI Symbol;Acc:MGI:102493]	MT	70	1024	1.25601	1.48481e-08	8.18574e-06
ENSMUSG00000026103	Gls	glutaminase [Source:MGI Symbol;Acc:MGI:95752]	1	52163448	52233232	1.22799	3.79059e-05	0.00323157
ENSMUSG00000034892	Rps29	ribosomal protein S29 [Source:MGI Symbol;Acc:MGI:107681]	12	69157722	69159186	1.22393	0.000202319	0.0105891
ENSMUSG00000029802	Abcg2	ATP binding cassette subfamily G member 2 (Junior blood group) [Source:MGI Symbol;Acc:MGI:1347061]	6	58584523	58695676	1.20166	1.58201e-05	0.00164559
ENSMUSG00000062937	Mtap	methylthioadenosine phosphorylase [Source:MGI Symbol;Acc:MGI:1914152]	4	89137122	89181081	1.18054	0.000158318	0.00890617
ENSMUSG00000040596	Pogk	pogo transposable element with KRAB domain [Source:MGI Symbol;Acc:MGI:1918842]	1	166384622	166409863	1.15787	6.6205e-05	0.00488719
ENSMUSG00000027550	Lrrcc1	leucine rich repeat and coiled-coil domain containing 1 [Source:MGI Symbol;Acc:MGI:1918960]	3	14533788	14572658	1.1523	0.000860693	0.0279653
ENSMUSG00000067764	Xlr5c	X-linked lymphocyte-regulated 5C [Source:MGI Symbol;Acc:MGI:1350981]	X	73282896	73292976	1.12209	8.88841e-06	0.00105759
ENSMUSG00000043262	Uevld	UEV and lactate/malate dehyrogenase domains [Source:MGI Symbol;Acc:MGI:1860490]	7	46923216	46958527	1.11643	0.00108058	0.0330538
ENSMUSG00000028937	Acot7	acyl-CoA thioesterase 7 [Source:MGI Symbol;Acc:MGI:1917275]	4	152178134	152271855	1.11447	6.95818e-05	0.00503844
ENSMUSG00000027164	Traf6	TNF receptor-associated factor 6 [Source:MGI Symbol;Acc:MGI:108072]	2	101678429	101701669	1.11124	0.000590129	0.0221821
ENSMUSG00000025351	Cd63	CD63 antigen [Source:MGI Symbol;Acc:MGI:99529]	10	128900989	128912822	1.09097	0.000346062	0.015469
ENSMUSG00000053470	Kdm3a	lysine (K)-specific demethylase 3A [Source:MGI Symbol;Acc:MGI:98847]	6	71588972	71632990	1.07913	0.00029196	0.0139157
ENSMUSG00000025104	Hdgfl3	HDGF like 3 [Source:MGI Symbol;Acc:MGI:1352760]	7	81881251	81934473	1.06986	5.06895e-05	0.00397324
ENSMUSG00000072964	Bhlhb9	basic helix-loop-helix domain containing, class B9 [Source:MGI Symbol;Acc:MGI:1917487]	X	135797594	135891081	1.05362	5.57331e-07	0.000144026
ENSMUSG00000046432	Bex3	brain expressed X-linked 3 [Source:MGI Symbol;Acc:MGI:1338016]	X	136270253	136271978	1.04135	1.27807e-07	4.065e-05
ENSMUSG00000050856	Atp5k	ATP synthase, H+ transporting, mitochondrial F1F0 complex, subunit E [Source:MGI Symbol;Acc:MGI:106636]	5	108433244	108434448	1.04042	0.00145193	0.0401034
ENSMUSG00000060445	Sycp2	synaptonemal complex protein 2 [Source:MGI Symbol;Acc:MGI:1933281]	2	178345293	178407685	1.03842	4.30722e-05	0.00350922
ENSMUSG00000042747	Krtcap2	keratinocyte associated protein 2 [Source:MGI Symbol;Acc:MGI:1913309]	3	89245966	89249906	1.02246	2.84332e-05	0.00259792
ENSMUSG00000049313	Sorl1	sortilin-related receptor, LDLR class A repeats-containing [Source:MGI Symbol;Acc:MGI:1202296]	9	41964720	42124297	1.00802	0.00163864	0.0434447

## Sheet: P1_down
ensembl_gene_id	external_gene_name	description	chromosome_name	start_position	end_position	log2FoldChange	pvalue	FDR
ENSMUSG00000090714	Zscan4d	zinc finger and SCAN domain containing 4D [Source:MGI Symbol;Acc:MGI:3645954]	7	11161374	11166159	-23.8925	5.94561e-07	0.000148991
ENSMUSG00000056399	Prss34	protease, serine 34 [Source:MGI Symbol;Acc:MGI:2681414]	17	25298394	25300165	-11.3771	1.53586e-12	2.82239e-09
ENSMUSG00000026582	Sele	selectin, endothelial cell [Source:MGI Symbol;Acc:MGI:98278]	1	164048234	164057677	-10.5607	5.58777e-09	3.69665e-06
ENSMUSG00000054272	Zscan4c	zinc finger and SCAN domain containing 4C [Source:MGI Symbol;Acc:MGI:2685243]	7	11005745	11010547	-10.1074	7.0463e-06	0.000903401
ENSMUSG00000026315	Serpinb8	serine (or cysteine) peptidase inhibitor, clade B, member 8 [Source:MGI Symbol;Acc:MGI:894657]	1	107590006	107610484	-9.95149	8.13318e-08	2.97563e-05
ENSMUSG00000116946	Gm41442	predicted gene, 41442 [Source:MGI Symbol;Acc:MGI:5624327]	16	31233590	31248313	-9.78135	2.57078e-07	7.20647e-05
ENSMUSG00000055480	Zfp458	zinc finger protein 458 [Source:MGI Symbol;Acc:MGI:3040691]	13	67254918	67278466	-9.71888	2.19704e-05	0.00218897
ENSMUSG00000063681	Crb1	crumbs family member 1, photoreceptor morphogenesis associated [Source:MGI Symbol;Acc:MGI:2136343]	1	139197056	139377100	-9.62794	1.83057e-06	0.000360426
ENSMUSG00000110097	Zscan4a	zinc finger and SCAN domain containing 4A [Source:MGI Symbol;Acc:MGI:3708481]	7	10794242	10799057	-9.59443	3.29441e-06	0.000514022
ENSMUSG00000060131	Atp8b4	ATPase, class I, type 8B, member 4 [Source:MGI Symbol;Acc:MGI:1859664]	2	126320973	126500674	-9.52714	1.25867e-05	0.00137862
ENSMUSG00000110103	Zscan4-ps1	zinc finger and SCAN domain containing 4, pseudogene 1 [Source:MGI Symbol;Acc:MGI:3645953]	7	11065139	11069691	-9.45301	0.000340631	0.0152959
ENSMUSG00000050085	Olfr622	olfactory receptor 622 [Source:MGI Symbol;Acc:MGI:3030456]	7	103638451	103642702	-9.39425	0.0001367	0.00801734
ENSMUSG00000106762	4930478P22Rik	RIKEN cDNA 4930478P22 gene [Source:MGI Symbol;Acc:MGI:1922154]	5	35361541	35367677	-9.3927	2.54216e-06	0.000433452
ENSMUSG00000041548	Hspb8	heat shock protein 8 [Source:MGI Symbol;Acc:MGI:2135756]	5	116408491	116422864	-9.21593	2.92339e-07	8.05833e-05
ENSMUSG00000027611	Procr	protein C receptor, endothelial [Source:MGI Symbol;Acc:MGI:104596]	2	155751117	155755471	-9.21352	0.000169876	0.00937529
ENSMUSG00000114442	F630042J09Rik	RIKEN cDNA F630042J09 gene [Source:MGI Symbol;Acc:MGI:3642133]	13	67278577	67283361	-9.20288	6.88855e-06	0.000903401
ENSMUSG00000036949	Slc39a12	solute carrier family 39 (zinc transporter), member 12 [Source:MGI Symbol;Acc:MGI:2139274]	2	14388316	14494977	-9.18096	1.11849e-05	0.00124153
ENSMUSG00000029134	Plb1	phospholipase B1 [Source:MGI Symbol;Acc:MGI:1922406]	5	32232708	32366520	-9.17139	0.000757586	0.0258655
ENSMUSG00000058071	Olfr818	olfactory receptor 818 [Source:MGI Symbol;Acc:MGI:3030652]	10	129944396	129949100	-9.16423	0.000774258	0.0261336
ENSMUSG00000105328	Gm43180	predicted gene 43180 [Source:MGI Symbol;Acc:MGI:5663317]	5	52239336	52242221	-9.12951	0.000294098	0.0139773
ENSMUSG00000112264	Gm48505	predicted gene, 48505 [Source:MGI Symbol;Acc:MGI:6098035]	10	96495721	96523982	-9.11484	3.03223e-05	0.00269624
ENSMUSG00000110442	Gm45804	predicted gene 45804 [Source:MGI Symbol;Acc:MGI:5804919]	8	94273426	94276860	-9.04958	0.00116714	0.0347937
ENSMUSG00000001751	Naglu	alpha-N-acetylglucosaminidase (Sanfilippo disease IIIB) [Source:MGI Symbol;Acc:MGI:1351641]	11	101070012	101077672	-8.91289	3.53206e-05	0.00302677
ENSMUSG00000025746	Il6	interleukin 6 [Source:MGI Symbol;Acc:MGI:96559]	5	30013114	30019981	-8.8662	4.66331e-05	0.00370141
ENSMUSG00000050919	Zfp366	zinc finger protein 366 [Source:MGI Symbol;Acc:MGI:2178429]	13	99184823	99250656	-8.82676	0.000814418	0.0268964
ENSMUSG00000074627	Mroh8	maestro heat-like repeat family member 8 [Source:MGI Symbol;Acc:MGI:3603828]	2	157208550	157279549	-8.69034	0.000124004	0.00748503
ENSMUSG00000099478	Gm28370	predicted gene 28370 [Source:MGI Symbol;Acc:MGI:5579076]	12	81492199	81497015	-8.57625	0.00126549	0.0366548
ENSMUSG00000044626	Liph	lipase, member H [Source:MGI Symbol;Acc:MGI:2388029]	16	21953817	21995663	-8.51941	0.000304879	0.0142039
ENSMUSG00000000058	Cav2	caveolin 2 [Source:MGI Symbol;Acc:MGI:107571]	6	17281185	17289115	-8.49926	2.04394e-06	0.000379828
ENSMUSG00000046623	Gjb4	gap junction protein, beta 4 [Source:MGI Symbol;Acc:MGI:95722]	4	127351086	127354081	-8.49841	0.000289477	0.0138372
ENSMUSG00000049806	Olfr466	olfactory receptor 466 [Source:MGI Symbol;Acc:MGI:3030300]	13	65150240	65156152	-8.34687	0.000584742	0.0220765
ENSMUSG00000048489	Depp1	DEPP1 autophagy regulator [Source:MGI Symbol;Acc:MGI:1918730]	6	116650609	116652794	-8.28548	0.00071285	0.025192
ENSMUSG00000028492	Saxo1	stabilizer of axonemal microtubules 1 [Source:MGI Symbol;Acc:MGI:1923061]	4	86444641	86558328	-8.17091	0.00134395	0.0383896
ENSMUSG00000026896	Ifih1	interferon induced with helicase C domain 1 [Source:MGI Symbol;Acc:MGI:1918836]	2	62595798	62646255	-8.16889	0.00149734	0.0408655
ENSMUSG00000021852	Slc35f4	solute carrier family 35, member F4 [Source:MGI Symbol;Acc:MGI:1922538]	14	49298519	49526046	-8.09652	0.00161126	0.0429123
ENSMUSG00000110033	AC161520.1	olfactory receptor 1527, pseudogene 1	7	102998958	103005197	-8.0512	0.00191022	0.049134
ENSMUSG00000039155	Cdh26	cadherin-like 26 [Source:MGI Symbol;Acc:MGI:2685856]	2	178430531	178487366	-7.83612	0.000651648	0.0236351
ENSMUSG00000028179	Cth	cystathionase (cystathionine gamma-lyase) [Source:MGI Symbol;Acc:MGI:1339968]	3	157894248	157925077	-7.71142	9.84778e-05	0.0063622
ENSMUSG00000066760	Psg16	pregnancy specific glycoprotein 16 [Source:MGI Symbol;Acc:MGI:1347249]	7	17074040	17133450	-7.57462	0.000270934	0.0132083
ENSMUSG00000030849	Fgfr2	fibroblast growth factor receptor 2 [Source:MGI Symbol;Acc:MGI:95523]	7	130162451	133123350	-7.51909	7.00277e-06	0.000903401
ENSMUSG00000079018	Ly6c1	lymphocyte antigen 6 complex, locus C1 [Source:MGI Symbol;Acc:MGI:96882]	15	75044018	75048830	-7.40713	0.000321077	0.0146881
ENSMUSG00000109570	Gm44624	predicted gene 44624 [Source:MGI Symbol;Acc:MGI:5753200]	7	131396258	131398535	-7.31863	0.00059544	0.0222872
ENSMUSG00000061068	Mcpt4	mast cell protease 4 [Source:MGI Symbol;Acc:MGI:96940]	14	56059629	56062313	-7.27171	0.00132288	0.0379188
ENSMUSG00000021411	Pxdc1	PX domain containing 1 [Source:MGI Symbol;Acc:MGI:1914145]	13	34627834	34653486	-7.03679	0.00166595	0.0438744
ENSMUSG00000062168	Ppef1	protein phosphatase with EF hand calcium-binding domain 1 [Source:MGI Symbol;Acc:MGI:1097157]	X	160623094	160735765	-6.71946	4.54016e-07	0.00011919
ENSMUSG00000073179	Gm10478	predicted gene 10478 [Source:MGI Symbol;Acc:MGI:3714531]	12	20896239	20896638	-6.4156	5.04429e-10	4.63486e-07
ENSMUSG00000030022	Adamts9	a disintegrin-like and metallopeptidase (reprolysin type) with thrombospondin type 1 motif, 9 [Source:MGI Symbol;Acc:MGI:1916320]	6	92772699	92943492	-6.39131	1.46075e-05	0.00155867
ENSMUSG00000039092	Sptlc3	serine palmitoyltransferase, long chain base subunit 3 [Source:MGI Symbol;Acc:MGI:2444678]	2	139493913	139637674	-6.23648	3.25663e-05	0.00286497
ENSMUSG00000047414	Flrt2	fibronectin leucine rich transmembrane protein 2 [Source:MGI Symbol;Acc:MGI:3603594]	12	95692226	95785215	-6.05843	9.40919e-05	0.00622474
ENSMUSG00000109438	Gm45073	predicted gene 45073 [Source:MGI Symbol;Acc:MGI:5753649]	8	8642766	8647012	-5.79071	0.00194206	0.0497209
ENSMUSG00000006154	Eps8l1	EPS8-like 1 [Source:MGI Symbol;Acc:MGI:1914675]	7	4460674	4480487	-5.42886	0.000533352	0.0208537
ENSMUSG00000057606	Colq	collagen-like tail subunit (single strand of homotrimer) of asymmetric acetylcholinesterase [Source:MGI Symbol;Acc:MGI:1338761]	14	31523082	31591343	-5.1248	0.000580126	0.0220184
ENSMUSG00000026480	Ncf2	neutrophil cytosolic factor 2 [Source:MGI Symbol;Acc:MGI:97284]	1	152800194	152836991	-5.1003	0.000691007	0.0245776
ENSMUSG00000032671	A930018P22Rik	RIKEN cDNA A930018P22 gene [Source:MGI Symbol;Acc:MGI:1915493]	2	104122769	104124749	-5.0456	6.2737e-05	0.00473793
ENSMUSG00000079363	Gbp4	guanylate binding protein 4 [Source:MGI Symbol;Acc:MGI:97072]	5	105115767	105139586	-4.74417	0.0012331	0.0358423
ENSMUSG00000021640	Naip1	NLR family, apoptosis inhibitory protein 1 [Source:MGI Symbol;Acc:MGI:1298223]	13	100407764	100452869	-4.56678	6.41176e-05	0.00479837
ENSMUSG00000029245	Epha5	Eph receptor A5 [Source:MGI Symbol;Acc:MGI:99654]	5	84054761	84417382	-4.47523	9.74395e-05	0.00634694
ENSMUSG00000036181	H1f2	H1.2 linker histone, cluster member [Source:MGI Symbol;Acc:MGI:1931526]	13	23738808	23740367	-3.81701	0.000310759	0.0143762
ENSMUSG00000026748	Plxdc2	plexin domain containing 2 [Source:MGI Symbol;Acc:MGI:1914698]	2	16356304	16755839	-3.65036	0.000100123	0.00644333
ENSMUSG00000066359	Tcl1b1	T cell leukemia/lymphoma 1B, 1 [Source:MGI Symbol;Acc:MGI:1351601]	12	105159690	105166625	-2.98517	0.000113882	0.00708081
ENSMUSG00000031609	Sap30	sin3 associated polypeptide [Source:MGI Symbol;Acc:MGI:1929129]	8	57482707	57487860	-2.90962	1.69858e-06	0.000342255
ENSMUSG00000022225	Cma1	chymase 1, mast cell [Source:MGI Symbol;Acc:MGI:96941]	14	55941451	55944675	-2.77246	1.9758e-06	0.000371338
ENSMUSG00000027637	Rab5if	RAB5 interacting factor [Source:MGI Symbol;Acc:MGI:1914638]	2	156863128	156873563	-2.76529	3.74454e-08	1.62976e-05
ENSMUSG00000110185	Igip	IgA inducing protein [Source:MGI Symbol;Acc:MGI:1924271]	18	36298679	36301517	-2.71062	0.000647713	0.0235725
ENSMUSG00000076258	Gm23935	predicted gene, 23935 [Source:MGI Symbol;Acc:MGI:5453712]	16	11144125	11144181	-2.69534	0.00168862	0.0444009
ENSMUSG00000033825	Tpsb2	tryptase beta 2 [Source:MGI Symbol;Acc:MGI:96942]	17	25366305	25369098	-2.54357	9.78578e-05	0.00634694
ENSMUSG00000031838	Ifi30	interferon gamma inducible protein 30 [Source:MGI Symbol;Acc:MGI:2137648]	8	70762774	70766663	-2.45302	0.00105538	0.0326259
ENSMUSG00000028718	Stil	Scl/Tal1 interrupting locus [Source:MGI Symbol;Acc:MGI:107477]	4	115000159	115043196	-2.44864	0.00060867	0.0226552
ENSMUSG00000081792	Anp32b-ps1	Bacidic (leucine-rich) nuclear phosphoprotein 32 family, member B, pseudogene 1 [Source:MGI Symbol;Acc:MGI:3651262]	4	143389659	143390416	-2.40695	0.00175751	0.045783
ENSMUSG00000030443	Zfp583	zinc finger protein 583 [Source:MGI Symbol;Acc:MGI:2682297]	7	6315660	6331285	-2.39305	0.000755074	0.0258554
ENSMUSG00000051444	Bbs12	Bardet-Biedl syndrome 12 (human) [Source:MGI Symbol;Acc:MGI:2686651]	3	37312554	37321453	-2.3792	0.000341266	0.0152959
ENSMUSG00000054509	Parp4	poly (ADP-ribose) polymerase family, member 4 [Source:MGI Symbol;Acc:MGI:2685589]	14	56575619	56659794	-2.3545	1.84299e-08	9.83266e-06
ENSMUSG00000034789	Rab24	RAB24, member RAS oncogene family [Source:MGI Symbol;Acc:MGI:105065]	13	55319743	55321946	-2.32981	2.18001e-06	0.000385258
ENSMUSG00000012429	Mplkip	M-phase specific PLK1 intereacting protein [Source:MGI Symbol;Acc:MGI:1913558]	13	17695192	17699748	-2.31852	1.78838e-05	0.00183715
ENSMUSG00000090137	Uba52	ubiquitin A-52 residue ribosomal protein fusion product 1 [Source:MGI Symbol;Acc:MGI:98887]	8	70508263	70510801	-2.22534	0.000312386	0.0143915
ENSMUSG00000029725	Ppp1r35	protein phosphatase 1, regulatory subunit 35 [Source:MGI Symbol;Acc:MGI:1922853]	5	137778849	137780110	-2.22408	8.98543e-08	3.11475e-05
ENSMUSG00000035757	Selenoo	selenoprotein O [Source:MGI Symbol;Acc:MGI:1919007]	15	89089084	89100340	-2.21816	0.00122047	0.0358423
ENSMUSG00000087341	0610040F04Rik	RIKEN cDNA 0610040F04 gene [Source:MGI Symbol;Acc:MGI:1922644]	6	108577039	108660934	-2.17532	0.00157561	0.0423563
ENSMUSG00000033961	Zfp446	zinc finger protein 446 [Source:MGI Symbol;Acc:MGI:2442185]	7	12977848	12985714	-2.15091	0.000389231	0.0168521
ENSMUSG00000062040	Zfp27	zinc finger protein 27 [Source:MGI Symbol;Acc:MGI:99174]	7	29893333	29906572	-2.14687	0.000386211	0.0167652
ENSMUSG00000041203	Trir	telomerase RNA component interacting RNase [Source:MGI Symbol;Acc:MGI:1922833]	8	85026823	85030286	-2.14312	2.26048e-07	6.44587e-05
ENSMUSG00000004948	Zp3	zona pellucida glycoprotein 3 [Source:MGI Symbol;Acc:MGI:99215]	5	135980099	135988624	-2.07042	0.000727195	0.0253201
ENSMUSG00000046971	Pla2g4f	phospholipase A2, group IVF [Source:MGI Symbol;Acc:MGI:2685493]	2	120299957	120314165	-2.0622	0.000424089	0.0178474
ENSMUSG00000042675	Ypel3	yippee like 3 [Source:MGI Symbol;Acc:MGI:1913340]	7	126776955	126780514	-2.00512	0.000135847	0.00799562
ENSMUSG00000031840	Rab3a	RAB3A, member RAS oncogene family [Source:MGI Symbol;Acc:MGI:97843]	8	70754679	70758677	-1.89916	0.00152606	0.0414333
ENSMUSG00000021102	Glrx5	glutaredoxin 5 [Source:MGI Symbol;Acc:MGI:1920296]	12	105032688	105042906	-1.86304	3.09436e-07	8.38976e-05
ENSMUSG00000056973	Ces1d	carboxylesterase 1D [Source:MGI Symbol;Acc:MGI:2148202]	8	93166068	93197838	-1.80897	0.000809802	0.0268403
ENSMUSG00000015994	Fnta	farnesyltransferase, CAAX box, alpha [Source:MGI Symbol;Acc:MGI:104683]	8	25998722	26015650	-1.78035	5.54882e-15	1.83544e-11
ENSMUSG00000038122	Tbc1d32	TBC1 domain family, member 32 [Source:MGI Symbol;Acc:MGI:2442827]	10	56014293	56228689	-1.71929	0.000497022	0.0198078
ENSMUSG00000021496	Pcbd2	pterin 4 alpha carbinolamine dehydratase/dimerization cofactor of hepatocyte nuclear factor 1 alpha (TCF1) 2 [Source:MGI Symbol;Acc:MGI:1919812]	13	55727368	55776830	-1.70115	0.000668627	0.0239879
ENSMUSG00000041491	Cep78	centrosomal protein 78 [Source:MGI Symbol;Acc:MGI:1924386]	19	15955773	15984989	-1.6675	5.72267e-06	0.000795355
ENSMUSG00000028333	Anp32b	acidic (leucine-rich) nuclear phosphoprotein 32 family, member B [Source:MGI Symbol;Acc:MGI:1914878]	4	46450902	46472657	-1.63761	1.67688e-15	9.24465e-12
ENSMUSG00000048410	Zfp407	zinc finger protein 407 [Source:MGI Symbol;Acc:MGI:2685179]	18	84128027	84589725	-1.60815	0.00148222	0.0407216
ENSMUSG00000002847	Pla1a	phospholipase A1 member A [Source:MGI Symbol;Acc:MGI:1934677]	16	38396117	38433145	-1.6061	0.00136507	0.0386205
ENSMUSG00000013629	Cad	carbamoyl-phosphate synthetase 2, aspartate transcarbamylase, and dihydroorotase [Source:MGI Symbol;Acc:MGI:1916969]	5	31054780	31078479	-1.59656	0.000706021	0.0250577
ENSMUSG00000047539	Fbxo28	F-box protein 28 [Source:MGI Symbol;Acc:MGI:1261890]	1	182313102	182341629	-1.59634	5.15041e-08	1.98099e-05
ENSMUSG00000001156	Mxd1	MAX dimerization protein 1 [Source:MGI Symbol;Acc:MGI:96908]	6	86647042	86669161	-1.55488	1.05375e-05	0.00117765
ENSMUSG00000047044	D030056L22Rik	RIKEN cDNA D030056L22 gene [Source:MGI Symbol;Acc:MGI:3583960]	19	18713193	18718428	-1.52938	6.23536e-05	0.00473793
ENSMUSG00000018238	Gdf9	growth differentiation factor 9 [Source:MGI Symbol;Acc:MGI:95692]	11	53431023	53437904	-1.51735	0.000929394	0.0296171
ENSMUSG00000050447	Lypd6	LY6/PLAUR domain containing 6 [Source:MGI Symbol;Acc:MGI:2443848]	2	50066429	50193569	-1.51604	0.000126385	0.00757349
ENSMUSG00000022528	Hes1	hes family bHLH transcription factor 1 [Source:MGI Symbol;Acc:MGI:104853]	16	30064384	30067796	-1.50445	0.000367144	0.0162793
ENSMUSG00000051860	Samd7	sterile alpha motif domain containing 7 [Source:MGI Symbol;Acc:MGI:1923203]	3	30746293	30767174	-1.4867	0.000716732	0.0252214
ENSMUSG00000059187	Tafa1	TAFA chemokine like family member 1 [Source:MGI Symbol;Acc:MGI:2443695]	6	96113154	96657198	-1.45781	7.97449e-06	0.000984254
ENSMUSG00000002617	Zfp40	zinc finger protein 40 [Source:MGI Symbol;Acc:MGI:99185]	17	23173869	23193252	-1.43406	0.00108121	0.0330538
ENSMUSG00000037221	Mospd3	motile sperm domain containing 3 [Source:MGI Symbol;Acc:MGI:1916179]	5	137596645	137601058	-1.43226	0.00159821	0.0426337
ENSMUSG00000001865	Cpa3	carboxypeptidase A3, mast cell [Source:MGI Symbol;Acc:MGI:88479]	3	20215620	20242181	-1.40796	0.00192609	0.0493886
ENSMUSG00000022375	Lrrc6	leucine rich repeat containing 6 (testis) [Source:MGI Symbol;Acc:MGI:1859553]	15	66379858	66500910	-1.40195	0.000751281	0.0257789
ENSMUSG00000099413	Gm17767	predicted gene, 17767 [Source:MGI Symbol;Acc:MGI:5009931]	1	51507086	51596718	-1.38517	0.000434688	0.0181414
ENSMUSG00000052253	Zfp622	zinc finger protein 622 [Source:MGI Symbol;Acc:MGI:1289282]	15	25984366	25998481	-1.37165	2.17251e-06	0.000385258
ENSMUSG00000029513	Prkab1	protein kinase, AMP-activated, beta 1 non-catalytic subunit [Source:MGI Symbol;Acc:MGI:1336167]	5	116013586	116024508	-1.36421	0.000333108	0.0151354
ENSMUSG00000001847	Rac1	Rac family small GTPase 1 [Source:MGI Symbol;Acc:MGI:97845]	5	143503634	143528036	-1.34784	1.74332e-05	0.00180205
ENSMUSG00000104614	Fbxw27	F-box and WD-40 domain protein 27 [Source:MGI Symbol;Acc:MGI:1924248]	9	109766045	109790670	-1.34077	0.00159451	0.0426036
ENSMUSG00000010609	Psen2	presenilin 2 [Source:MGI Symbol;Acc:MGI:109284]	1	180227004	180263438	-1.33963	0.000226061	0.011504
ENSMUSG00000042708	Shcbp1l	Shc SH2-domain binding protein 1-like [Source:MGI Symbol;Acc:MGI:1919086]	1	153425162	153452574	-1.33009	1.4163e-11	2.12947e-08
ENSMUSG00000086161	Gm15389	predicted gene 15389 [Source:MGI Symbol;Acc:MGI:3705287]	1	107687008	107693514	-1.32318	2.93772e-06	0.000485869
ENSMUSG00000034758	Tle6	transducin-like enhancer of split 6 [Source:MGI Symbol;Acc:MGI:2149593]	10	81590904	81601073	-1.3194	4.41425e-05	0.00356786
ENSMUSG00000032489	Kif9	kinesin family member 9 [Source:MGI Symbol;Acc:MGI:1098237]	9	110476958	110525179	-1.31272	0.00119476	0.0353792
ENSMUSG00000022792	Yars2	tyrosyl-tRNA synthetase 2 (mitochondrial) [Source:MGI Symbol;Acc:MGI:1917370]	16	16302965	16309640	-1.30605	2.35976e-05	0.00233701
ENSMUSG00000018427	Ypel2	yippee like 2 [Source:MGI Symbol;Acc:MGI:1925114]	11	86936425	86993707	-1.29996	7.16307e-07	0.000171696
ENSMUSG00000001120	Pcbp3	poly(rC) binding protein 3 [Source:MGI Symbol;Acc:MGI:1890470]	10	76761857	76961887	-1.28049	0.000376633	0.0165669
ENSMUSG00000021665	Hexb	hexosaminidase B [Source:MGI Symbol;Acc:MGI:96074]	13	97176331	97198357	-1.25791	0.000300697	0.0141678
ENSMUSG00000038533	Cbfa2t2	CBFA2/RUNX1 translocation partner 2 [Source:MGI Symbol;Acc:MGI:1333833]	2	154436481	154539356	-1.25546	2.74575e-08	1.32232e-05
ENSMUSG00000016946	Kctd5	potassium channel tetramerisation domain containing 5 [Source:MGI Symbol;Acc:MGI:1916509]	17	24047734	24073485	-1.25485	1.22521e-06	0.000272692
ENSMUSG00000031799	Tpm4	tropomyosin 4 [Source:MGI Symbol;Acc:MGI:2449202]	8	72130174	72153142	-1.24567	0.0017578	0.045783
ENSMUSG00000025154	Arhgap19	Rho GTPase activating protein 19 [Source:MGI Symbol;Acc:MGI:1918335]	19	41766588	41802047	-1.22615	0.00061908	0.0228733
ENSMUSG00000054079	Utp18	UTP18 small subunit processome component [Source:MGI Symbol;Acc:MGI:1923402]	11	93859243	93885766	-1.18531	9.18438e-06	0.001085
ENSMUSG00000003235	Eif2b5	eukaryotic translation initiation factor 2B, subunit 5 epsilon [Source:MGI Symbol;Acc:MGI:2446176]	16	20498817	20509323	-1.166	2.65756e-08	1.32232e-05
ENSMUSG00000022992	Kansl2	KAT8 regulatory NSL complex subunit 2 [Source:MGI Symbol;Acc:MGI:1916862]	15	98517658	98534264	-1.15738	1.69403e-06	0.000342255
ENSMUSG00000029089	5730480H06Rik	RIKEN cDNA 5730480H06 gene [Source:MGI Symbol;Acc:MGI:1917842]	5	48327952	48414294	-1.15264	3.13989e-06	0.000495815
ENSMUSG00000008140	Emc10	ER membrane protein complex subunit 10 [Source:MGI Symbol;Acc:MGI:1916933]	7	44489937	44496529	-1.15019	0.000429348	0.0180154
ENSMUSG00000039055	Eme1	essential meiotic structure-specific endonuclease 1 [Source:MGI Symbol;Acc:MGI:3576783]	11	94644996	94653964	-1.14603	0.00151293	0.0411552
ENSMUSG00000000378	Ccm2	cerebral cavernous malformation 2 [Source:MGI Symbol;Acc:MGI:2384924]	11	6546887	6596744	-1.14071	0.000217656	0.0111795
ENSMUSG00000027593	Raly	hnRNP-associated with lethal yellow [Source:MGI Symbol;Acc:MGI:97850]	2	154791096	154867261	-1.13887	0.000147986	0.00847884
ENSMUSG00000068302	Noto	notochord homeobox [Source:MGI Symbol;Acc:MGI:3053002]	6	85423886	85428877	-1.13615	0.00178971	0.0464679
ENSMUSG00000052512	Nav2	neuron navigator 2 [Source:MGI Symbol;Acc:MGI:2183691]	7	48908716	49610090	-1.13061	0.000283673	0.013599
ENSMUSG00000051747	Ttn	titin [Source:MGI Symbol;Acc:MGI:98864]	2	76703980	76982547	-1.13055	0.000135009	0.00797467
ENSMUSG00000020440	Arf5	ADP-ribosylation factor 5 [Source:MGI Symbol;Acc:MGI:99434]	6	28423560	28426602	-1.12128	3.7227e-06	0.00057009
ENSMUSG00000022454	Nell2	NEL-like 2 [Source:MGI Symbol;Acc:MGI:1858510]	15	95075230	95528559	-1.11189	0.00116758	0.0347937
ENSMUSG00000026457	Adipor1	adiponectin receptor 1 [Source:MGI Symbol;Acc:MGI:1919924]	1	134415378	134433351	-1.11068	1.88981e-06	0.000363438
ENSMUSG00000037159	Wee2	WEE1 homolog 2 (S. pombe) [Source:MGI Symbol;Acc:MGI:3027899]	6	40439088	40466813	-1.10668	0.000933278	0.0296836
ENSMUSG00000063576	Klhdc3	kelch domain containing 3 [Source:MGI Symbol;Acc:MGI:2651568]	17	46674550	46680914	-1.1008	4.1596e-05	0.00342612
ENSMUSG00000030681	Mvp	major vault protein [Source:MGI Symbol;Acc:MGI:1925638]	7	126986860	127014621	-1.07459	7.48378e-06	0.000937683
ENSMUSG00000022960	Donson	downstream neighbor of SON [Source:MGI Symbol;Acc:MGI:1890621]	16	91676808	91688770	-1.04429	0.0012311	0.0358423
ENSMUSG00000028780	Sema3c	sema domain, immunoglobulin domain (Ig), short basic domain, secreted, (semaphorin) 3C [Source:MGI Symbol;Acc:MGI:107557]	5	17574281	17730268	-1.03696	0.000726133	0.0253201
ENSMUSG00000020128	Vps54	VPS54 GARP complex subunit [Source:MGI Symbol;Acc:MGI:2178798]	11	21239281	21321136	-1.02987	0.00152816	0.0414333
ENSMUSG00000060733	Ipmk	inositol polyphosphate multikinase [Source:MGI Symbol;Acc:MGI:1916968]	10	71347763	71433327	-1.02148	8.58613e-06	0.00104416
ENSMUSG00000031723	Txnl4b	thioredoxin-like 4B [Source:MGI Symbol;Acc:MGI:2443724]	8	109565892	109574051	-1.01958	0.000489212	0.0195437
ENSMUSG00000018196	Glrx2	glutaredoxin 2 (thioltransferase) [Source:MGI Symbol;Acc:MGI:1916617]	1	143716338	143749676	-1.01075	0.000412904	0.0176425
ENSMUSG00000002981	Clptm1	cleft lip and palate associated transmembrane protein 1 [Source:MGI Symbol;Acc:MGI:1927155]	7	19631571	19665033	-1.00897	0.000108068	0.00679598
ENSMUSG00000039748	Exo1	exonuclease 1 [Source:MGI Symbol;Acc:MGI:1349427]	1	175880581	175913489	-1.00291	0.000547752	0.0212659
