# Supplementary material for: PRC1-mediated epigenetic programming is required to generate the ovarian reserve
Source: Nat Commun. 2022 Aug 10;13:4510. doi: 10.1038/s41467-022-31759-6 (PMC9365831; doi:10.1038/s41467-022-31759-6)
Supplement: Supplementary file 6 — Supplementary Data 3 [file 41467_2022_31759_MOESM6_ESM.xlsx]

## Sheet: P5_up
ensembl_gene_id	external_gene_name	description	chromosome_name	start_position	end_position	log2FoldChange	pvalue	FDR
ENSMUSG00000027408	Cpxm1	carboxypeptidase X 1 (M14 family) [Source:MGI Symbol;Acc:MGI:1934569]	2	130390775	130397574	11.1665	1.09378e-13	2.94638e-12
ENSMUSG00000027070	Lrp2	low density lipoprotein receptor-related protein 2 [Source:MGI Symbol;Acc:MGI:95794]	2	69424340	69586065	10.3976	1.35433e-11	2.65166e-10
ENSMUSG00000060512	0610040J01Rik	RIKEN cDNA 0610040J01 gene [Source:MGI Symbol;Acc:MGI:1923511]	5	63812363	63899625	10.1401	1.00168e-10	1.7031e-09
ENSMUSG00000026407	Cacna1s	calcium channel, voltage-dependent, L type, alpha 1S subunit [Source:MGI Symbol;Acc:MGI:88294]	1	136052750	136119822	10.0301	2.34885e-10	3.7456e-09
ENSMUSG00000117091	Gm5698	predicted gene 5698 [Source:MGI Symbol;Acc:MGI:3649020]	1	30977243	30977968	10.0092	0.00309247	0.0113301
ENSMUSG00000038180	Spag4	sperm associated antigen 4 [Source:MGI Symbol;Acc:MGI:2444120]	2	156065175	156070617	9.72068	8.79925e-10	1.27216e-08
ENSMUSG00000070619	Gm13119	predicted gene 13119 [Source:MGI Symbol;Acc:MGI:3651680]	4	144357942	144364419	9.40452	0.00145434	0.00591556
ENSMUSG00000048752	Prss50	protease, serine 50 [Source:MGI Symbol;Acc:MGI:2447303]	9	110857967	110864629	9.35697	4.6537e-18	2.24217e-16
ENSMUSG00000028023	Pitx2	paired-like homeodomain transcription factor 2 [Source:MGI Symbol;Acc:MGI:109340]	3	129199878	129219591	9.29357	1.21642e-08	1.45055e-07
ENSMUSG00000022032	Scara5	scavenger receptor class A, member 5 [Source:MGI Symbol;Acc:MGI:1918395]	14	65666403	65764826	9.29354	1.28089e-08	1.51577e-07
ENSMUSG00000022738	Gsc2	goosecoid homebox 2 [Source:MGI Symbol;Acc:MGI:892006]	16	17913107	17915059	9.23263	1.7668e-08	2.05603e-07
ENSMUSG00000011349	Dmrtc2	doublesex and mab-3 related transcription factor like family C2 [Source:MGI Symbol;Acc:MGI:1918491]	7	24870057	24877651	9.14149	8.16177e-25	9.9731e-23
ENSMUSG00000089775	Gm16270	predicted gene 16270 [Source:MGI Symbol;Acc:MGI:3841260]	10	86909479	86912716	9.09689	4.50923e-08	4.84002e-07
ENSMUSG00000017774	Myo1c	myosin IC [Source:MGI Symbol;Acc:MGI:106612]	11	75650504	75673910	9.0661	4.90105e-08	5.22127e-07
ENSMUSG00000026778	Prkcq	protein kinase C, theta [Source:MGI Symbol;Acc:MGI:97601]	2	11172108	11301222	9.03245	5.71967e-08	6.00474e-07
ENSMUSG00000094215	Gm6489	predicted gene 6489 [Source:MGI Symbol;Acc:MGI:3646684]	1	31286945	31287640	9.02753	0.00546907	0.0184491
ENSMUSG00000036062	Phf24	PHD finger protein 24 [Source:MGI Symbol;Acc:MGI:2140712]	4	42916660	42944752	8.96411	9.40506e-08	9.47701e-07
ENSMUSG00000016763	Scube1	signal peptide, CUB domain, EGF-like 1 [Source:MGI Symbol;Acc:MGI:1890616]	15	83604999	83725021	8.94766	9.78986e-08	9.85007e-07
ENSMUSG00000034384	Barhl2	BarH like homeobox 2 [Source:MGI Symbol;Acc:MGI:1859314]	5	106452523	106458166	8.9294	1.16036e-07	1.15307e-06
ENSMUSG00000044364	Tmem74b	transmembrane protein 74B [Source:MGI Symbol;Acc:MGI:1918629]	2	151702008	151712157	8.88059	1.40314e-07	1.37428e-06
ENSMUSG00000098832	Kdm4dl	lysine (K)-specific demethylase 4D-like [Source:MGI Symbol;Acc:MGI:3644125]	9	14450836	14452022	8.85138	0.00599183	0.0199439
ENSMUSG00000010476	Ebf3	early B cell factor 3 [Source:MGI Symbol;Acc:MGI:894289]	7	137193673	137314445	8.84199	1.78466e-07	1.71564e-06
ENSMUSG00000070044	Fam149a	family with sequence similarity 149, member A [Source:MGI Symbol;Acc:MGI:2387177]	8	45336717	45382291	8.79616	2.82293e-07	2.60304e-06
ENSMUSG00000001802	Lrp3	low density lipoprotein receptor-related protein 3 [Source:MGI Symbol;Acc:MGI:3584516]	7	35200027	35215498	8.74787	3.07893e-07	2.81955e-06
ENSMUSG00000036916	Zfp280c	zinc finger protein 280C [Source:MGI Symbol;Acc:MGI:2387585]	X	48541625	48594504	8.73116	4.70788e-07	4.1792e-06
ENSMUSG00000025017	Pik3ap1	phosphoinositide-3-kinase adaptor protein 1 [Source:MGI Symbol;Acc:MGI:1933177]	19	41272377	41385102	8.66514	6.62783e-07	5.69415e-06
ENSMUSG00000075277	Haglr	Hoxd antisense growth associated long non-coding RNA [Source:MGI Symbol;Acc:MGI:3026978]	2	74748422	74762896	8.6273	6.04489e-07	5.2377e-06
ENSMUSG00000002228	Ppm1j	protein phosphatase 1J [Source:MGI Symbol;Acc:MGI:1919137]	3	104781056	104786018	8.61528	3.52464e-08	3.84582e-07
ENSMUSG00000030341	Tnfrsf1a	tumor necrosis factor receptor superfamily, member 1a [Source:MGI Symbol;Acc:MGI:1314884]	6	125349362	125362484	8.60322	7.31455e-07	6.24183e-06
ENSMUSG00000024885	Aldh3b1	aldehyde dehydrogenase 3 family, member B1 [Source:MGI Symbol;Acc:MGI:1914939]	19	3913491	3929808	8.59801	7.6393e-07	6.49164e-06
ENSMUSG00000043487	Acot6	acyl-CoA thioesterase 6 [Source:MGI Symbol;Acc:MGI:1921287]	12	84100654	84111349	8.59035	8.44009e-07	7.11845e-06
ENSMUSG00000021609	Slc6a3	solute carrier family 6 (neurotransmitter transporter, dopamine), member 3 [Source:MGI Symbol;Acc:MGI:94862]	13	73536747	73578672	8.55945	1.01412e-06	8.41324e-06
ENSMUSG00000047751	Utf1	undifferentiated embryonic cell transcription factor 1 [Source:MGI Symbol;Acc:MGI:1276125]	7	139943789	139945112	8.55493	3.67972e-14	1.04684e-12
ENSMUSG00000030499	Kctd15	potassium channel tetramerisation domain containing 15 [Source:MGI Symbol;Acc:MGI:2385276]	7	34639014	34656732	8.50679	1.27609e-06	1.03786e-05
ENSMUSG00000022090	Pdlim2	PDZ and LIM domain 2 [Source:MGI Symbol;Acc:MGI:2384850]	14	70164218	70177681	8.49048	1.32321e-06	1.07317e-05
ENSMUSG00000027339	Rassf2	Ras association (RalGDS/AF-6) domain family member 2 [Source:MGI Symbol;Acc:MGI:2442060]	2	131989415	132030258	8.46162	1.55447e-06	1.24775e-05
ENSMUSG00000028217	Cdh17	cadherin 17 [Source:MGI Symbol;Acc:MGI:1095414]	4	11758147	11817895	8.39033	1.28297e-07	1.2639e-06
ENSMUSG00000039405	Prss23	protease, serine 23 [Source:MGI Symbol;Acc:MGI:1923703]	7	89507783	89527187	8.38597	2.40425e-06	1.85994e-05
ENSMUSG00000031872	Bean1	brain expressed, associated with Nedd4, 1 [Source:MGI Symbol;Acc:MGI:1929597]	8	104170442	104219122	8.36462	2.6336e-06	2.02042e-05
ENSMUSG00000075045	Gm4981	predicted gene 4981 [Source:MGI Symbol;Acc:MGI:3645498]	10	58234848	58236701	8.35923	2.74286e-06	2.0971e-05
ENSMUSG00000020875	Hoxb9	homeobox B9 [Source:MGI Symbol;Acc:MGI:96190]	11	96271457	96276595	8.34909	3.24274e-06	2.44247e-05
ENSMUSG00000042961	Egflam	EGF-like, fibronectin type III and laminin G domains [Source:MGI Symbol;Acc:MGI:2146149]	15	7206120	7398395	8.34767	2.9303e-06	2.22532e-05
ENSMUSG00000034957	Cebpa	CCAAT/enhancer binding protein (C/EBP), alpha [Source:MGI Symbol;Acc:MGI:99480]	7	35119293	35121928	8.31985	3.37481e-06	2.53348e-05
ENSMUSG00000032023	Jhy	junctional cadherin complex regulator [Source:MGI Symbol;Acc:MGI:1918239]	9	40894849	40964118	8.29337	3.86752e-06	2.87358e-05
ENSMUSG00000083114	Gm14790	predicted gene 14790 [Source:MGI Symbol;Acc:MGI:3705698]	X	93981069	93982469	8.28656	4.19773e-06	3.09624e-05
ENSMUSG00000015094	Npdc1	neural proliferation, differentiation and control 1 [Source:MGI Symbol;Acc:MGI:1099802]	2	25399351	25409494	8.28612	4.97837e-06	3.6207e-05
ENSMUSG00000037206	Islr	immunoglobulin superfamily containing leucine-rich repeat [Source:MGI Symbol;Acc:MGI:1349645]	9	58156268	58204306	8.28051	4.17049e-06	3.07881e-05
ENSMUSG00000013846	St3gal1	ST3 beta-galactoside alpha-2,3-sialyltransferase 1 [Source:MGI Symbol;Acc:MGI:98304]	15	67102875	67176830	8.26062	4.61372e-06	3.37973e-05
ENSMUSG00000027375	Mal	myelin and lymphocyte protein, T cell differentiation protein [Source:MGI Symbol;Acc:MGI:892970]	2	127633226	127656695	8.25909	4.86437e-06	3.54796e-05
ENSMUSG00000037621	Atoh8	atonal bHLH transcription factor 8 [Source:MGI Symbol;Acc:MGI:1918343]	6	72206177	72235577	8.25834	5.20232e-06	3.76737e-05
ENSMUSG00000046387	Pcdhb17	protocadherin beta 17 [Source:MGI Symbol;Acc:MGI:2136754]	18	37484795	37489454	8.25753	4.82234e-06	3.52364e-05
ENSMUSG00000032492	Pth1r	parathyroid hormone 1 receptor [Source:MGI Symbol;Acc:MGI:97801]	9	110722085	110747145	8.24594	5.52493e-06	3.97967e-05
ENSMUSG00000026246	Alppl2	alkaline phosphatase, placental-like 2 [Source:MGI Symbol;Acc:MGI:108009]	1	87086694	87089928	8.21564	5.95193e-06	4.26454e-05
ENSMUSG00000022687	Boc	biregional cell adhesion molecule-related/down-regulated by oncogenes (Cdon) binding protein [Source:MGI Symbol;Acc:MGI:2151153]	16	44485049	44558897	8.18145	7.45829e-06	5.25109e-05
ENSMUSG00000049604	Hoxb13	homeobox B13 [Source:MGI Symbol;Acc:MGI:107730]	11	96194316	96197447	8.16899	3.11138e-07	2.84542e-06
ENSMUSG00000040812	Agbl2	ATP/GTP binding protein-like 2 [Source:MGI Symbol;Acc:MGI:2443254]	2	90782727	90834437	8.16484	1.09218e-05	7.41643e-05
ENSMUSG00000025401	Myo1a	myosin IA [Source:MGI Symbol;Acc:MGI:107732]	10	127705170	127720940	8.15353	8.1685e-06	5.70165e-05
ENSMUSG00000037005	Xpnpep2	X-prolyl aminopeptidase (aminopeptidase P) 2, membrane-bound [Source:MGI Symbol;Acc:MGI:2180001]	X	48108725	48136981	8.15188	8.56841e-06	5.95619e-05
ENSMUSG00000104831	B020017C02Rik	RIKEN cDNA B020017C02 gene [Source:MGI Symbol;Acc:MGI:3588285]	3	54632881	54634568	8.13893	9.11085e-06	6.28586e-05
ENSMUSG00000027452	Acss1	acyl-CoA synthetase short-chain family member 1 [Source:MGI Symbol;Acc:MGI:1915988]	2	150618105	150668500	8.13691	1.07179e-05	7.29537e-05
ENSMUSG00000022488	Nckap1l	NCK associated protein 1 like [Source:MGI Symbol;Acc:MGI:1926063]	15	103453794	103498810	8.13643	9.18428e-06	6.33222e-05
ENSMUSG00000002885	Adgre5	adhesion G protein-coupled receptor E5 [Source:MGI Symbol;Acc:MGI:1347095]	8	83723251	83741326	8.12129	1.13303e-05	7.64547e-05
ENSMUSG00000008845	Cd163	CD163 antigen [Source:MGI Symbol;Acc:MGI:2135946]	6	124304656	124330527	8.1084	3.77047e-05	0.000227146
ENSMUSG00000027230	Creb3l1	cAMP responsive element binding protein 3-like 1 [Source:MGI Symbol;Acc:MGI:1347062]	2	91982328	92024502	8.08853	3.56289e-07	3.22632e-06
ENSMUSG00000040616	Tmem51	transmembrane protein 51 [Source:MGI Symbol;Acc:MGI:2384874]	4	142030992	142084304	8.07128	2.29874e-05	0.000145167
ENSMUSG00000095941	Tle7	TLE family member 7 [Source:MGI Symbol;Acc:MGI:5439433]	8	110101207	110111961	8.06765	1.29433e-05	8.62491e-05
ENSMUSG00000054967	Zfp647	zinc finger protein 647 [Source:MGI Symbol;Acc:MGI:3052806]	15	76910371	76925448	8.0615	1.4554e-05	9.60045e-05
ENSMUSG00000097974	Gm10605	predicted gene 10605 [Source:MGI Symbol;Acc:MGI:3642596]	7	99625936	99631711	8.04931	2.40158e-05	0.000151191
ENSMUSG00000043621	Ubxn10	UBX domain protein 10 [Source:MGI Symbol;Acc:MGI:2443123]	4	138709837	138737167	8.03743	1.67252e-05	0.00010898
ENSMUSG00000026980	Ly75	lymphocyte antigen 75 [Source:MGI Symbol;Acc:MGI:106662]	2	60292103	60383303	8.00879	1.74101e-05	0.000113007
ENSMUSG00000027792	Bche	butyrylcholinesterase [Source:MGI Symbol;Acc:MGI:894278]	3	73635808	73708415	8.00466	1.80385e-05	0.000116713
ENSMUSG00000074896	Ifit3	interferon-induced protein with tetratricopeptide repeats 3 [Source:MGI Symbol;Acc:MGI:1101055]	19	34583531	34588731	8.00236	1.81447e-05	0.00011725
ENSMUSG00000118559	AC154607.1	Mus musculus RIKEN cDNA A930007A09 (A930007A09Rik), mRNA. [Source:RefSeq mRNA;Acc:NM_001357954]	16	13754566	13758537	8.00097	1.80187e-05	0.000116621
ENSMUSG00000051879	Krt71	keratin 71 [Source:MGI Symbol;Acc:MGI:1861586]	15	101733949	101743109	7.99667	7.85574e-07	6.66161e-06
ENSMUSG00000070280	Slc22a14	solute carrier family 22 (organic cation transporter), member 14 [Source:MGI Symbol;Acc:MGI:2685974]	9	119169455	119365553	7.9795	2.59192e-05	0.000161515
ENSMUSG00000037010	Apln	apelin [Source:MGI Symbol;Acc:MGI:1353624]	X	48025146	48034853	7.97711	5.47231e-05	0.00032007
ENSMUSG00000100490	Gm28455	predicted gene 28455 [Source:MGI Symbol;Acc:MGI:5579161]	7	39489438	39498801	7.9722	2.67898e-05	0.000166535
ENSMUSG00000093976	Gm8674	predicted gene 8674 [Source:MGI Symbol;Acc:MGI:3645762]	13	49899435	49904597	7.95298	3.97476e-05	0.000238462
ENSMUSG00000090013	Gm6507	predicted gene 6507 [Source:MGI Symbol;Acc:MGI:3645279]	6	89184672	89186025	7.94851	0.000117679	0.000638408
ENSMUSG00000028337	Coro2a	coronin, actin binding protein 2A [Source:MGI Symbol;Acc:MGI:1345966]	4	46536937	46602202	7.94646	2.43002e-05	0.000152744
ENSMUSG00000050141	Fam205c	family with sequence similarity 205, member C [Source:MGI Symbol;Acc:MGI:2679716]	4	42868004	42874234	7.90272	2.99038e-05	0.000184087
ENSMUSG00000043463	Rab9b	RAB9B, member RAS oncogene family [Source:MGI Symbol;Acc:MGI:2442454]	X	136858147	136868755	7.89583	3.385e-05	0.000205943
ENSMUSG00000009772	Nuak2	NUAK family, SNF1-like kinase, 2 [Source:MGI Symbol;Acc:MGI:1921387]	1	132316126	132333488	7.89282	3.10727e-05	0.000190531
ENSMUSG00000003585	Sec14l2	SEC14-like lipid binding 2 [Source:MGI Symbol;Acc:MGI:1915065]	11	4097039	4123415	7.88989	3.69981e-05	0.000223154
ENSMUSG00000049721	Gal3st1	galactose-3-O-sulfotransferase 1 [Source:MGI Symbol;Acc:MGI:1858277]	11	3983636	3999326	7.88434	3.25658e-05	0.000199025
ENSMUSG00000041872	Il17f	interleukin 17F [Source:MGI Symbol;Acc:MGI:2676631]	1	20777146	20790617	7.87884	7.5604e-05	0.000429205
ENSMUSG00000041782	Lad1	ladinin [Source:MGI Symbol;Acc:MGI:109343]	1	135818598	135833342	7.87678	3.20555e-21	2.3389e-19
ENSMUSG00000025194	Abcc2	ATP-binding cassette, sub-family C (CFTR/MRP), member 2 [Source:MGI Symbol;Acc:MGI:1352447]	19	43782192	43840740	7.86332	1.12057e-06	9.23968e-06
ENSMUSG00000068748	Ptprz1	protein tyrosine phosphatase, receptor type Z, polypeptide 1 [Source:MGI Symbol;Acc:MGI:97816]	6	22875502	23052916	7.85598	4.66773e-05	0.000276277
ENSMUSG00000062732	Lypd4	Ly6/Plaur domain containing 4 [Source:MGI Symbol;Acc:MGI:2687054]	7	24864620	24869941	7.84431	1.21097e-06	9.90455e-06
ENSMUSG00000022055	Nefl	neurofilament, light polypeptide [Source:MGI Symbol;Acc:MGI:97313]	14	68083863	68089095	7.83398	4.21344e-05	0.000251517
ENSMUSG00000050777	Tmem37	transmembrane protein 37 [Source:MGI Symbol;Acc:MGI:2157899]	1	120067377	120074074	7.81862	7.34785e-05	0.000418427
ENSMUSG00000001507	Itga3	integrin alpha 3 [Source:MGI Symbol;Acc:MGI:96602]	11	95044474	95076801	7.80046	4.99837e-05	0.00029473
ENSMUSG00000034212	Ankmy1	ankyrin repeat and MYND domain containing 1 [Source:MGI Symbol;Acc:MGI:3045261]	1	92859803	92902906	7.79548	7.44422e-05	0.000423321
ENSMUSG00000068373	D430041D05Rik	RIKEN cDNA D430041D05 gene [Source:MGI Symbol;Acc:MGI:2181743]	2	104143073	104411013	7.78608	5.34418e-05	0.000313389
ENSMUSG00000052305	Hbb-bs	hemoglobin, beta adult s chain [Source:MGI Symbol;Acc:MGI:5474852]	7	103826534	103828096	7.78009	6.79184e-05	0.0003894
ENSMUSG00000022382	Wnt7b	wingless-type MMTV integration site family, member 7B [Source:MGI Symbol;Acc:MGI:98962]	15	85535437	85582473	7.77533	5.83775e-05	0.000339974
ENSMUSG00000068696	Gpr88	G-protein coupled receptor 88 [Source:MGI Symbol;Acc:MGI:1927653]	3	116249654	116253503	7.76886	5.83095e-05	0.000339676
ENSMUSG00000045281	Gpr20	G protein-coupled receptor 20 [Source:MGI Symbol;Acc:MGI:2441803]	15	73694604	73707505	7.76551	7.2225e-05	0.000411752
ENSMUSG00000020609	Apob	apolipoprotein B [Source:MGI Symbol;Acc:MGI:88052]	12	7977648	8016835	7.76329	0.00032947	0.00160186
ENSMUSG00000021278	Amn	amnionless [Source:MGI Symbol;Acc:MGI:1934943]	12	111271095	111276426	7.76278	7.50343e-05	0.00042621
ENSMUSG00000033249	Hsf4	heat shock transcription factor 4 [Source:MGI Symbol;Acc:MGI:1347058]	8	105269801	105275845	7.76186	6.7051e-05	0.000385287
ENSMUSG00000032093	Cd3e	CD3 antigen, epsilon polypeptide [Source:MGI Symbol;Acc:MGI:88332]	9	44998740	45009627	7.74709	7.26639e-05	0.000414021
ENSMUSG00000036098	Myrf	myelin regulatory factor [Source:MGI Symbol;Acc:MGI:2684944]	19	10208272	10240748	7.7454	6.66806e-05	0.000383593
ENSMUSG00000048652	Samd13	sterile alpha motif domain containing 13 [Source:MGI Symbol;Acc:MGI:2686498]	3	146645195	146685592	7.72878	6.94055e-05	0.000397016
ENSMUSG00000039058	Ak5	adenylate kinase 5 [Source:MGI Symbol;Acc:MGI:2677491]	3	152462815	152668360	7.72649	8.13014e-05	0.000458853
ENSMUSG00000037016	Frem2	Fras1 related extracellular matrix protein 2 [Source:MGI Symbol;Acc:MGI:2444465]	3	53513938	53657355	7.72171	0.000101681	0.000559852
ENSMUSG00000041669	Prima1	proline rich membrane anchor 1 [Source:MGI Symbol;Acc:MGI:1926097]	12	103196908	103242150	7.69383	8.23597e-05	0.000463665
ENSMUSG00000016206	H2-M3	histocompatibility 2, M region locus 3 [Source:MGI Symbol;Acc:MGI:95915]	17	37270220	37274484	7.6932	9.5672e-05	0.000529932
ENSMUSG00000000706	Btn1a1	butyrophilin, subfamily 1, member A1 [Source:MGI Symbol;Acc:MGI:103118]	13	23456992	23465901	7.6766	9.41375e-05	0.000522431
ENSMUSG00000027470	Mylk2	myosin, light polypeptide kinase 2, skeletal muscle [Source:MGI Symbol;Acc:MGI:2139434]	2	152911352	152923068	7.66967	9.37912e-05	0.000520794
ENSMUSG00000072623	Zfp9	zinc finger protein 9 [Source:MGI Symbol;Acc:MGI:99210]	6	118461950	118479320	7.66912	9.88032e-05	0.000545934
ENSMUSG00000029844	Hoxa1	homeobox A1 [Source:MGI Symbol;Acc:MGI:96170]	6	52155590	52158317	7.65213	0.00010953	0.000598679
ENSMUSG00000050671	Ism2	isthmin 2 [Source:MGI Symbol;Acc:MGI:2685110]	12	87278638	87299705	7.64508	0.000107949	0.000590515
ENSMUSG00000020583	Matn3	matrilin 3 [Source:MGI Symbol;Acc:MGI:1328350]	12	8947929	8972028	7.63619	0.000117234	0.000636163
ENSMUSG00000020334	Slc22a4	solute carrier family 22 (organic cation transporter), member 4 [Source:MGI Symbol;Acc:MGI:1353479]	11	53983123	54028090	7.6285	0.000116421	0.000632258
ENSMUSG00000030107	Usp18	ubiquitin specific peptidase 18 [Source:MGI Symbol;Acc:MGI:1344364]	6	121245906	121270917	7.6219	0.000116111	0.000630913
ENSMUSG00000029273	Sult1d1	sulfotransferase family 1D, member 1 [Source:MGI Symbol;Acc:MGI:1926341]	5	87554645	87569027	7.6182	0.000143788	0.000764105
ENSMUSG00000030930	Chst15	carbohydrate sulfotransferase 15 [Source:MGI Symbol;Acc:MGI:1924840]	7	132235780	132317228	7.60506	0.000137277	0.000732577
ENSMUSG00000038765	Lmx1b	LIM homeobox transcription factor 1 beta [Source:MGI Symbol;Acc:MGI:1100513]	2	33560965	33640511	7.60202	0.000137012	0.000731355
ENSMUSG00000026556	Vangl2	VANGL planar cell polarity 2 [Source:MGI Symbol;Acc:MGI:2135272]	1	172000960	172028444	7.59378	3.65627e-06	2.73063e-05
ENSMUSG00000018126	Baiap2l2	BAI1-associated protein 2-like 2 [Source:MGI Symbol;Acc:MGI:2652819]	15	79258195	79285537	7.56985	4.29232e-06	3.16141e-05
ENSMUSG00000047180	Neurl3	neuralized E3 ubiquitin protein ligase 3 [Source:MGI Symbol;Acc:MGI:2429944]	1	36264597	36274679	7.55753	0.000154488	0.000812665
ENSMUSG00000024952	Rps6ka4	ribosomal protein S6 kinase, polypeptide 4 [Source:MGI Symbol;Acc:MGI:1930076]	19	6829085	6840636	7.55688	0.000161845	0.000848069
ENSMUSG00000040136	Abcc8	ATP-binding cassette, sub-family C (CFTR/MRP), member 8 [Source:MGI Symbol;Acc:MGI:1352629]	7	46104523	46180033	7.55508	0.000177455	0.000919512
ENSMUSG00000025789	St8sia2	ST8 alpha-N-acetyl-neuraminide alpha-2,8-sialyltransferase 2 [Source:MGI Symbol;Acc:MGI:106020]	7	73939119	74013690	7.5525	0.000158885	0.000833416
ENSMUSG00000034796	Cpne7	copine VII [Source:MGI Symbol;Acc:MGI:2142747]	8	123117374	123135182	7.54227	0.000211881	0.00107808
ENSMUSG00000030598	Fbxo17	F-box protein 17 [Source:MGI Symbol;Acc:MGI:1354707]	7	28716804	28738144	7.54177	0.000165204	0.000864775
ENSMUSG00000000544	Gpa33	glycoprotein A33 (transmembrane) [Source:MGI Symbol;Acc:MGI:1891703]	1	166130238	166166510	7.53607	0.000176713	0.000916271
ENSMUSG00000117379	Gm50022	predicted gene, 50022 [Source:MGI Symbol;Acc:MGI:6275319]	17	24779703	24781984	7.52134	0.000181404	0.000937479
ENSMUSG00000026271	Gpr35	G protein-coupled receptor 35 [Source:MGI Symbol;Acc:MGI:1929509]	1	92950865	92986391	7.50866	0.000282064	0.00139206
ENSMUSG00000031883	Car7	carbonic anhydrase 7 [Source:MGI Symbol;Acc:MGI:103100]	8	104534689	104550343	7.50713	0.000192739	0.000990502
ENSMUSG00000006342	Susd2	sushi domain containing 2 [Source:MGI Symbol;Acc:MGI:1918983]	10	75636706	75644008	7.47443	0.000284179	0.00140112
ENSMUSG00000042428	Mgat3	mannoside acetylglucosaminyltransferase 3 [Source:MGI Symbol;Acc:MGI:104532]	15	80173721	80215519	7.46628	0.000239754	0.00120346
ENSMUSG00000028876	Epha10	Eph receptor A10 [Source:MGI Symbol;Acc:MGI:3586824]	4	124880899	124917800	7.45193	0.000374237	0.00179076
ENSMUSG00000046844	Vat1l	vesicle amine transport protein 1 like [Source:MGI Symbol;Acc:MGI:2142534]	8	114205612	114374071	7.45011	7.75574e-06	5.43599e-05
ENSMUSG00000035104	Eva1a	eva-1 homolog A (C. elegans) [Source:MGI Symbol;Acc:MGI:2385247]	6	82041043	82093099	7.44728	0.000485345	0.00225642
ENSMUSG00000048782	Insc	INSC spindle orientation adaptor protein [Source:MGI Symbol;Acc:MGI:1917942]	7	114743694	114850383	7.43865	0.000261433	0.00130133
ENSMUSG00000026208	Des	desmin [Source:MGI Symbol;Acc:MGI:94885]	1	75360329	75368579	7.43524	0.000264849	0.00131736
ENSMUSG00000035403	Crb2	crumbs family member 2 [Source:MGI Symbol;Acc:MGI:2679260]	2	37776249	37799103	7.4236	0.000280669	0.00138619
ENSMUSG00000104044	Gm37566	predicted gene, 37566 [Source:MGI Symbol;Acc:MGI:5610794]	1	105708573	105712927	7.42091	0.000326853	0.00159334
ENSMUSG00000004500	Zfp324	zinc finger protein 324 [Source:MGI Symbol;Acc:MGI:2444641]	7	12965838	12974236	7.40804	0.000483611	0.0022499
ENSMUSG00000002190	Clgn	calmegin [Source:MGI Symbol;Acc:MGI:107472]	8	83389867	83428552	7.40702	0.000323046	0.00157668
ENSMUSG00000000938	Hoxa10	homeobox A10 [Source:MGI Symbol;Acc:MGI:96171]	6	52231197	52240854	7.40203	0.000356713	0.00171703
ENSMUSG00000019913	Sim1	single-minded family bHLH transcription factor 1 [Source:MGI Symbol;Acc:MGI:98306]	10	50894754	50989152	7.39089	0.000320857	0.00156712
ENSMUSG00000091552	Gm8711	predicted gene 8711 [Source:MGI Symbol;Acc:MGI:3644351]	10	100356235	100357117	7.36061	0.00126914	0.00524517
ENSMUSG00000024558	Mapk4	mitogen-activated protein kinase 4 [Source:MGI Symbol;Acc:MGI:2444559]	18	73928486	74065359	7.34876	0.000384192	0.00183414
ENSMUSG00000036957	Lrfn3	leucine rich repeat and fibronectin type III domain containing 3 [Source:MGI Symbol;Acc:MGI:2442512]	7	30355489	30362772	7.34149	0.000397617	0.00189059
ENSMUSG00000031461	Myom2	myomesin 2 [Source:MGI Symbol;Acc:MGI:1328358]	8	15057653	15133541	7.32647	2.7495e-05	0.000170292
ENSMUSG00000028059	Arhgef2	rho/rac guanine nucleotide exchange factor (GEF) 2 [Source:MGI Symbol;Acc:MGI:103264]	3	88605966	88648052	7.32205	1.29951e-05	8.65518e-05
ENSMUSG00000026285	Pdcd1	programmed cell death 1 [Source:MGI Symbol;Acc:MGI:104879]	1	94038305	94052553	7.31728	1.96221e-05	0.000125755
ENSMUSG00000043999	Gpr75	G protein-coupled receptor 75 [Source:MGI Symbol;Acc:MGI:2441843]	11	30885358	30893729	7.30388	0.000473014	0.00220718
ENSMUSG00000027670	Ocstamp	osteoclast stimulatory transmembrane protein [Source:MGI Symbol;Acc:MGI:1921864]	2	165393760	165400405	7.29638	0.000482251	0.00224512
ENSMUSG00000018909	Arrb1	arrestin, beta 1 [Source:MGI Symbol;Acc:MGI:99473]	7	99535466	99606771	7.29034	0.000497805	0.00230852
ENSMUSG00000030769	Slc5a11	solute carrier family 5 (sodium/glucose cotransporter), member 11 [Source:MGI Symbol;Acc:MGI:1919316]	7	123214780	123273253	7.28445	0.000643714	0.00289643
ENSMUSG00000104213	Ighd	immunoglobulin heavy constant delta [Source:MGI Symbol;Acc:MGI:96447]	12	113406604	113416324	7.28445	0.000643714	0.00289643
ENSMUSG00000046191	Pcdhb20	protocadherin beta 20 [Source:MGI Symbol;Acc:MGI:2136758]	18	37504264	37507822	7.28313	0.000808299	0.00353886
ENSMUSG00000113196	D230049E03Rik	RIKEN cDNA D230049E03 gene [Source:MGI Symbol;Acc:MGI:2443283]	12	98766105	98770355	7.28313	0.000808299	0.00353886
ENSMUSG00000037321	Tap1	transporter 1, ATP-binding cassette, sub-family B (MDR/TAP) [Source:MGI Symbol;Acc:MGI:98483]	17	34187553	34197225	7.27595	0.000526161	0.0024256
ENSMUSG00000020798	Spns3	spinster homolog 3 [Source:MGI Symbol;Acc:MGI:1924827]	11	72494919	72550506	7.26895	0.00065368	0.00293671
ENSMUSG00000041205	Map6d1	MAP6 domain containing 1 [Source:MGI Symbol;Acc:MGI:3607784]	16	20233303	20241358	7.26062	0.000555377	0.00254237
ENSMUSG00000037636	Slc25a43	solute carrier family 25, member 43 [Source:MGI Symbol;Acc:MGI:2684854]	X	36743659	36777202	7.25676	0.000565023	0.00258187
ENSMUSG00000014791	Elmo3	engulfment and cell motility 3 [Source:MGI Symbol;Acc:MGI:2679007]	8	105305601	105310760	7.25344	0.000794153	0.00348294
ENSMUSG00000112243	Gm47342	predicted gene, 47342 [Source:MGI Symbol;Acc:MGI:6096236]	10	119523838	119524458	7.25289	0.000575699	0.00262062
ENSMUSG00000067649	Mageb18	melanoma antigen family B, 18 [Source:MGI Symbol;Acc:MGI:3045344]	X	92118879	92599572	7.24903	0.00399281	0.0141098
ENSMUSG00000025497	Cdhr5	cadherin-related family member 5 [Source:MGI Symbol;Acc:MGI:1919290]	7	141269083	141276786	7.23027	0.00401924	0.0141908
ENSMUSG00000040140	Tdrd6	tudor domain containing 6 [Source:MGI Symbol;Acc:MGI:2679727]	17	43615335	43630299	7.22444	0.000962772	0.00412437
ENSMUSG00000028458	Tesk1	testis specific protein kinase 1 [Source:MGI Symbol;Acc:MGI:1201675]	4	43441939	43448064	7.21286	0.000687292	0.00306733
ENSMUSG00000056665	Them6	thioesterase superfamily member 6 [Source:MGI Symbol;Acc:MGI:1925301]	15	74721204	74724639	7.20353	2.53156e-05	0.000158293
ENSMUSG00000041420	Meis3	Meis homeobox 3 [Source:MGI Symbol;Acc:MGI:108519]	7	16175090	16186504	7.19684	0.000720235	0.00319537
ENSMUSG00000040724	Kcna2	potassium voltage-gated channel, shaker-related subfamily, member 2 [Source:MGI Symbol;Acc:MGI:96659]	3	107101146	107115005	7.19193	0.00082321	0.00359406
ENSMUSG00000067438	Hmx1	H6 homeobox 1 [Source:MGI Symbol;Acc:MGI:107178]	5	35389108	35399730	7.18876	0.000744088	0.00328753
ENSMUSG00000034239	Gm884	predicted gene 884 [Source:MGI Symbol;Acc:MGI:2685730]	11	103534577	103621140	7.18402	0.000921852	0.00397088
ENSMUSG00000050875	Minar2	membrane integral NOTCH2 associated receptor 2 [Source:MGI Symbol;Acc:MGI:2442934]	18	59062248	59076962	7.17173	0.000900875	0.00389126
ENSMUSG00000028037	Ifi44	interferon-induced protein 44 [Source:MGI Symbol;Acc:MGI:2443016]	3	151730922	151749960	7.1651	0.000832023	0.00362785
ENSMUSG00000075296	Aldh3b2	aldehyde dehydrogenase 3 family, member B2 [Source:MGI Symbol;Acc:MGI:2147613]	19	3972328	3981646	7.16171	0.000962117	0.0041233
ENSMUSG00000024388	Myo7b	myosin VIIB [Source:MGI Symbol;Acc:MGI:107709]	18	31959234	32036961	7.15945	4.04069e-16	1.49565e-14
ENSMUSG00000009097	Tbx1	T-box 1 [Source:MGI Symbol;Acc:MGI:98493]	16	18580979	18590671	7.15598	0.000904942	0.00390633
ENSMUSG00000031344	Gabrq	gamma-aminobutyric acid (GABA) A receptor, subunit theta [Source:MGI Symbol;Acc:MGI:1888498]	X	72825178	72842602	7.14562	2.99869e-05	0.000184431
ENSMUSG00000009216	Fam163b	family with sequence similarity 163, member B [Source:MGI Symbol;Acc:MGI:1926106]	2	27110380	27142491	7.14527	0.000990819	0.00423289
ENSMUSG00000026837	Col5a1	collagen, type V, alpha 1 [Source:MGI Symbol;Acc:MGI:88457]	2	27886425	28039514	7.14184	0.000927448	0.00398905
ENSMUSG00000028716	Pdzk1ip1	PDZK1 interacting protein 1 [Source:MGI Symbol;Acc:MGI:1914432]	4	115088708	115093899	7.12014	0.00538749	0.0182315
ENSMUSG00000109969	Zscan4-ps3	zinc finger and SCAN domain containing 4, pseudogene 3 [Source:MGI Symbol;Acc:MGI:3708489]	7	11609308	11614112	7.11891	0.00562428	0.0188754
ENSMUSG00000030724	Cd19	CD19 antigen [Source:MGI Symbol;Acc:MGI:88319]	7	126408450	126414889	7.11571	0.00101019	0.00430387
ENSMUSG00000048776	Pthlh	parathyroid hormone-like peptide [Source:MGI Symbol;Acc:MGI:97800]	6	147252101	147264183	7.11404	0.00108931	0.00459941
ENSMUSG00000030340	Scnn1a	sodium channel, nonvoltage-gated 1 alpha [Source:MGI Symbol;Acc:MGI:101782]	6	125320659	125344943	7.09331	0.00122512	0.0050975
ENSMUSG00000032558	Nphp3	nephronophthisis 3 (adolescent) [Source:MGI Symbol;Acc:MGI:1921275]	9	104002544	104043818	7.08122	0.00114341	0.00479789
ENSMUSG00000040260	Daam2	dishevelled associated activator of morphogenesis 2 [Source:MGI Symbol;Acc:MGI:1923691]	17	49456022	49564343	7.08122	0.00114341	0.00479789
ENSMUSG00000029771	Irf5	interferon regulatory factor 5 [Source:MGI Symbol;Acc:MGI:1350924]	6	29526625	29541871	7.07948	0.00114611	0.00480822
ENSMUSG00000006219	Fblim1	filamin binding LIM protein 1 [Source:MGI Symbol;Acc:MGI:1921452]	4	141576062	141606096	7.07607	0.00134306	0.00552364
ENSMUSG00000041907	Gpr45	G protein-coupled receptor 45 [Source:MGI Symbol;Acc:MGI:2135882]	1	42952872	43035456	7.07375	4.61503e-05	0.000273477
ENSMUSG00000024254	Abcg8	ATP binding cassette subfamily G member 8 [Source:MGI Symbol;Acc:MGI:1914720]	17	84676302	84700333	7.0619	0.00122416	0.00509561
ENSMUSG00000045201	Lrrc3b	leucine rich repeat containing 3B [Source:MGI Symbol;Acc:MGI:2384996]	14	15357515	15438987	7.05646	0.00150699	0.0060891
ENSMUSG00000002633	Shh	sonic hedgehog [Source:MGI Symbol;Acc:MGI:98297]	5	28456815	28467256	7.05225	0.00149088	0.00603294
ENSMUSG00000036699	Zcchc12	zinc finger, CCHC domain containing 12 [Source:MGI Symbol;Acc:MGI:1919943]	X	36195904	36199158	7.0495	0.00133588	0.00550306
ENSMUSG00000020241	Col6a2	collagen, type VI, alpha 2 [Source:MGI Symbol;Acc:MGI:88460]	10	76595762	76623630	7.04241	4.66183e-05	0.000276008
ENSMUSG00000032419	Tbx18	T-box18 [Source:MGI Symbol;Acc:MGI:1923615]	9	87702800	87731260	7.04232	0.00131554	0.00542476
ENSMUSG00000035551	Igfbpl1	insulin-like growth factor binding protein-like 1 [Source:MGI Symbol;Acc:MGI:1933198]	4	45809468	45826923	7.04232	0.00131554	0.00542476
ENSMUSG00000038195	Rilp	Rab interacting lysosomal protein [Source:MGI Symbol;Acc:MGI:2144271]	11	75510094	75513168	7.03879	0.00146841	0.0059618
ENSMUSG00000071656	Lrrn4cl	LRRN4 C-terminal like [Source:MGI Symbol;Acc:MGI:1916102]	19	8850768	8853909	7.03783	0.00133981	0.00551365
ENSMUSG00000056870	Gulp1	GULP, engulfment adaptor PTB domain containing 1 [Source:MGI Symbol;Acc:MGI:1920407]	1	44551511	44796838	7.03481	0.00696853	0.0226995
ENSMUSG00000037977	6430571L13Rik	RIKEN cDNA 6430571L13 gene [Source:MGI Symbol;Acc:MGI:2445137]	9	107340602	107352422	7.02881	0.00139658	0.00571249
ENSMUSG00000068252	Apol7b	apolipoprotein L 7b [Source:MGI Symbol;Acc:MGI:3583950]	15	77422209	77447492	7.02511	0.00335299	0.0121689
ENSMUSG00000024462	Gabbr1	gamma-aminobutyric acid (GABA) B receptor, 1 [Source:MGI Symbol;Acc:MGI:1860139]	17	37045966	37075067	7.01792	0.00144208	0.00587492
ENSMUSG00000042567	Nek10	NIMA (never in mitosis gene a)- related kinase 10 [Source:MGI Symbol;Acc:MGI:2685128]	14	14803415	15012059	7.00089	0.00732041	0.0236407
ENSMUSG00000044770	Scml4	Scm polycomb group protein like 4 [Source:MGI Symbol;Acc:MGI:2446140]	10	42860370	42960780	6.99591	0.00163353	0.006538
ENSMUSG00000025478	Dpysl4	dihydropyrimidinase-like 4 [Source:MGI Symbol;Acc:MGI:1349764]	7	139086001	139102704	6.99572	7.21808e-05	0.000411615
ENSMUSG00000048216	Gpr85	G protein-coupled receptor 85 [Source:MGI Symbol;Acc:MGI:1927851]	6	13834458	13839942	6.99412	0.00181315	0.00716361
ENSMUSG00000097493	9930014A18Rik	RIKEN cDNA 9930014A18 gene [Source:MGI Symbol;Acc:MGI:2444091]	15	60822271	60831793	6.98744	0.00184765	0.00728288
ENSMUSG00000038463	Olfml2b	olfactomedin-like 2B [Source:MGI Symbol;Acc:MGI:2443310]	1	170644532	170682789	6.97581	0.00779619	0.0249626
ENSMUSG00000021536	Adcy2	adenylate cyclase 2 [Source:MGI Symbol;Acc:MGI:99676]	13	68620043	68999541	6.97496	0.0027046	0.0100994
ENSMUSG00000039313	Minar1	membrane integral NOTCH2 associated receptor 1 [Source:MGI Symbol;Acc:MGI:2667167]	9	89587216	89623125	6.97197	0.0025538	0.00961596
ENSMUSG00000035429	Ptprh	protein tyrosine phosphatase, receptor type, H [Source:MGI Symbol;Acc:MGI:3026877]	7	4548612	4604041	6.97071	0.00180523	0.00713928
ENSMUSG00000038451	Spsb2	splA/ryanodine receptor domain and SOCS box containing 2 [Source:MGI Symbol;Acc:MGI:1315199]	6	124808661	124810619	6.9659	3.05792e-08	3.38021e-07
ENSMUSG00000067889	Sptbn2	spectrin beta, non-erythrocytic 2 [Source:MGI Symbol;Acc:MGI:1313261]	19	4711167	4752360	6.96313	0.00176682	0.00700785
ENSMUSG00000029754	Dlx6	distal-less homeobox 6 [Source:MGI Symbol;Acc:MGI:101927]	6	6863334	6868568	6.95551	0.00190472	0.00749184
ENSMUSG00000042096	Dao	D-amino acid oxidase [Source:MGI Symbol;Acc:MGI:94859]	5	114003703	114025682	6.94406	0.00192031	0.00754582
ENSMUSG00000054667	Irs4	insulin receptor substrate 4 [Source:MGI Symbol;Acc:MGI:1338009]	X	141710998	141725263	6.93734	0.00194135	0.00761671
ENSMUSG00000091055	Siglec15	sialic acid binding Ig-like lectin 15 [Source:MGI Symbol;Acc:MGI:3646642]	18	78043614	78057395	6.93442	0.00202269	0.007884
ENSMUSG00000058297	Spock2	sparc/osteonectin, cwcv and kazal-like domains proteoglycan 2 [Source:MGI Symbol;Acc:MGI:1891351]	10	60106219	60135198	6.93251	0.00197556	0.00772851
ENSMUSG00000045075	Gm9796	predicted gene 9796 [Source:MGI Symbol;Acc:MGI:3648412]	11	95696894	95699143	6.92529	0.00355381	0.0127879
ENSMUSG00000024395	Lims2	LIM and senescent cell antigen like domains 2 [Source:MGI Symbol;Acc:MGI:2385067]	18	31922290	31958619	6.92472	0.0021481	0.00830101
ENSMUSG00000029269	Sult1b1	sulfotransferase family 1B, member 1 [Source:MGI Symbol;Acc:MGI:2136282]	5	87513339	87538195	6.91494	0.00229913	0.00879088
ENSMUSG00000054418	2900041M22Rik	RIKEN cDNA 2900041M22 gene [Source:MGI Symbol;Acc:MGI:1925653]	11	117611247	117613857	6.90811	0.00221425	0.00850641
ENSMUSG00000050558	Prokr2	prokineticin receptor 2 [Source:MGI Symbol;Acc:MGI:2181363]	2	132337733	132385447	6.90724	0.002466	0.00934087
ENSMUSG00000117901	AC109619.1	novel transcript, antisense to Macrod1	19	7087469	7088421	6.90724	0.002466	0.00934087
ENSMUSG00000026817	Ak1	adenylate kinase 1 [Source:MGI Symbol;Acc:MGI:87977]	2	32621758	32635058	6.90421	0.00224448	0.0086095
ENSMUSG00000104093	A330015K06Rik	RIKEN cDNA A330015K06 gene [Source:MGI Symbol;Acc:MGI:2443553]	3	65133060	65302685	6.90421	0.00224448	0.0086095
ENSMUSG00000047841	Fndc11	fibronectin type III domain containing 11 [Source:MGI Symbol;Acc:MGI:3051572]	2	181220013	181222854	6.89926	0.00226497	0.00868152
ENSMUSG00000085980	Gm12408	predicted gene 12408 [Source:MGI Symbol;Acc:MGI:3649921]	4	45639744	45646111	6.89888	0.00419333	0.0146929
ENSMUSG00000032440	Tgfbr2	transforming growth factor, beta receptor II [Source:MGI Symbol;Acc:MGI:98729]	9	116084293	116175360	6.89823	0.00234858	0.00895296
ENSMUSG00000085555	2610035F20Rik	RIKEN cDNA 2610035F20 gene [Source:MGI Symbol;Acc:MGI:1916498]	14	122470284	122475199	6.89823	0.00234858	0.00895296
ENSMUSG00000079636	Rhox3c	reproductive homeobox 3C [Source:MGI Symbol;Acc:MGI:3770268]	X	37458585	37473964	6.88512	0.00301633	0.011094
ENSMUSG00000024965	Fermt3	fermitin family member 3 [Source:MGI Symbol;Acc:MGI:2147790]	19	6998958	7019469	6.88132	0.0024263	0.00921284
ENSMUSG00000006445	Epha2	Eph receptor A2 [Source:MGI Symbol;Acc:MGI:95278]	4	141301240	141329384	6.87824	0.00270923	0.0101134
ENSMUSG00000068173	Btg1b	BTG anti-proliferation factor 1B [Source:MGI Symbol;Acc:MGI:3588262]	X	38013173	38018815	6.87088	0.0100877	0.0311303
ENSMUSG00000052396	Mogat2	monoacylglycerol O-acyltransferase 2 [Source:MGI Symbol;Acc:MGI:2663253]	7	99219084	99238619	6.86765	0.000175748	0.000912433
ENSMUSG00000057321	Usp17ld	ubiquitin specific peptidase 17-like D [Source:MGI Symbol;Acc:MGI:3051372]	7	103249737	103252505	6.86683	0.00457955	0.0158572
ENSMUSG00000045930	Clec14a	C-type lectin domain family 14, member a [Source:MGI Symbol;Acc:MGI:1914114]	12	58264720	58269290	6.86526	0.00272015	0.0101482
ENSMUSG00000041358	Nutm1	NUT midline carcinoma, family member 1 [Source:MGI Symbol;Acc:MGI:2661384]	2	112247948	112259291	6.86018	0.00272368	0.0101576
ENSMUSG00000026227	2810459M11Rik	RIKEN cDNA 2810459M11 gene [Source:MGI Symbol;Acc:MGI:1920042]	1	86045863	86055456	6.85709	0.00259133	0.00973561
ENSMUSG00000027075	Slc43a1	solute carrier family 43, member 1 [Source:MGI Symbol;Acc:MGI:1931352]	2	84838850	84863594	6.85547	0.000103248	0.000567401
ENSMUSG00000113854	Gm2099	predicted gene 2099 [Source:MGI Symbol;Acc:MGI:3780266]	12	87985619	87988959	6.85507	0.0027331	0.0101888
ENSMUSG00000074671	Tspyl3	TSPY-like 3 [Source:MGI Symbol;Acc:MGI:2139328]	2	153222370	153225441	6.85031	0.0109296	0.0333005
ENSMUSG00000112777	Gm8723	predicted gene 8723 [Source:MGI Symbol;Acc:MGI:3647757]	10	100376460	100377279	6.85031	0.0109296	0.0333005
ENSMUSG00000093594	Gm20707	predicted gene 20707 [Source:MGI Symbol;Acc:MGI:5313154]	4	147782319	147809840	6.84798	0.00304582	0.0111822
ENSMUSG00000115381	Gm49266	predicted gene, 49266 [Source:MGI Symbol;Acc:MGI:6118744]	15	26743232	26746137	6.84759	0.00371011	0.0132469
ENSMUSG00000025469	Msx3	msh homeobox 3 [Source:MGI Symbol;Acc:MGI:106587]	7	140046157	140049089	6.84686	0.00267756	0.0100188
ENSMUSG00000000290	Itgb2	integrin beta 2 [Source:MGI Symbol;Acc:MGI:96611]	10	77530252	77565708	6.84469	0.0065514	0.0215134
ENSMUSG00000047641	Krt87	keratin 87 [Source:MGI Symbol;Acc:MGI:3665486]	15	101431038	101438804	6.83765	0.00302409	0.0111192
ENSMUSG00000054978	Kbtbd13	kelch repeat and BTB (POZ) domain containing 13 [Source:MGI Symbol;Acc:MGI:1921742]	9	65388684	65391652	6.83138	0.00285151	0.010576
ENSMUSG00000041757	Plekha6	pleckstrin homology domain containing, family A member 6 [Source:MGI Symbol;Acc:MGI:2388662]	1	133164210	133303435	6.83015	0.00356447	0.0128127
ENSMUSG00000010311	Optc	opticin [Source:MGI Symbol;Acc:MGI:2151113]	1	133897199	133907999	6.82726	0.00303173	0.0111365
ENSMUSG00000028976	Slc2a5	solute carrier family 2 (facilitated glucose transporter), member 5 [Source:MGI Symbol;Acc:MGI:1928369]	4	150119283	150144169	6.82205	0.00304551	0.0111822
ENSMUSG00000024503	Spink1	serine peptidase inhibitor, Kazal type 1 [Source:MGI Symbol;Acc:MGI:106202]	18	43728082	43737557	6.82114	0.00669725	0.0219073
ENSMUSG00000086283	2810433D01Rik	RIKEN cDNA 2810433D01 gene [Source:MGI Symbol;Acc:MGI:1924382]	11	102619796	102624416	6.81817	0.00423614	0.0148199
ENSMUSG00000083227	Gm11546	predicted gene 11546 [Source:MGI Symbol;Acc:MGI:3705839]	11	94797049	94797777	6.81713	0.0118161	0.0355713
ENSMUSG00000018919	Tm4sf5	transmembrane 4 superfamily member 5 [Source:MGI Symbol;Acc:MGI:1922854]	11	70505244	70511178	6.81364	0.00300489	0.0110559
ENSMUSG00000030630	Fah	fumarylacetoacetate hydrolase [Source:MGI Symbol;Acc:MGI:95482]	7	84585159	84606722	6.81156	0.00308993	0.0113277
ENSMUSG00000042817	Flt3	FMS-like tyrosine kinase 3 [Source:MGI Symbol;Acc:MGI:95559]	5	147330741	147400489	6.81156	0.00308993	0.0113277
ENSMUSG00000031734	Irx3	Iroquois related homeobox 3 [Source:MGI Symbol;Acc:MGI:1197522]	8	91798525	91802067	6.8108	0.000170289	0.000887423
ENSMUSG00000022900	Ildr1	immunoglobulin-like domain containing receptor 1 [Source:MGI Symbol;Acc:MGI:2146574]	16	36693978	36726804	6.81046	0.00318201	0.0116232
ENSMUSG00000027750	Postn	periostin, osteoblast specific factor [Source:MGI Symbol;Acc:MGI:1926321]	3	54361109	54391037	6.80838	0.00306802	0.0112555
ENSMUSG00000054252	Fgfr3	fibroblast growth factor receptor 3 [Source:MGI Symbol;Acc:MGI:95524]	5	33721674	33737068	6.80099	0.00316067	0.0115515
ENSMUSG00000000555	Itga5	integrin alpha 5 (fibronectin receptor alpha) [Source:MGI Symbol;Acc:MGI:96604]	15	103344286	103366763	6.79569	0.00320543	0.011692
ENSMUSG00000039377	Hlx	H2.0-like homeobox [Source:MGI Symbol;Acc:MGI:96109]	1	184727140	184732619	6.79036	0.00325667	0.0118469
ENSMUSG00000021604	Irx4	Iroquois homeobox 4 [Source:MGI Symbol;Acc:MGI:1355275]	13	73260479	73269608	6.78968	0.00485646	0.0166822
ENSMUSG00000041734	Kirrel	kirre like nephrin family adhesion molecule 1 [Source:MGI Symbol;Acc:MGI:1891396]	3	87078593	87174747	6.78824	0.00339544	0.0123032
ENSMUSG00000059791	Nrm	nurim (nuclear envelope membrane protein) [Source:MGI Symbol;Acc:MGI:2146855]	17	35861318	35865402	6.78713	0.00338659	0.0122733
ENSMUSG00000023914	Mep1a	meprin 1 alpha [Source:MGI Symbol;Acc:MGI:96963]	17	43474324	43502812	6.7803	0.00510052	0.0174144
ENSMUSG00000070873	Lilra5	leukocyte immunoglobulin-like receptor, subfamily A (with TM domain), member 5 [Source:MGI Symbol;Acc:MGI:3647196]	7	4237754	4243463	6.77884	0.00451627	0.0156595
ENSMUSG00000032128	Robo3	roundabout guidance receptor 3 [Source:MGI Symbol;Acc:MGI:1343102]	9	37415669	37433246	6.77211	0.00349521	0.0126196
ENSMUSG00000050197	Rhox13	reproductive homeobox 13 [Source:MGI Symbol;Acc:MGI:1920864]	X	38121219	38129967	6.77054	9.68541e-31	2.69122e-28
ENSMUSG00000040061	Plcb2	phospholipase C, beta 2 [Source:MGI Symbol;Acc:MGI:107465]	2	118707517	118728438	6.76554	0.00386567	0.013725
ENSMUSG00000022620	Arsa	arylsulfatase A [Source:MGI Symbol;Acc:MGI:88077]	15	89472476	89477425	6.76342	0.00362207	0.0129737
ENSMUSG00000070942	Il1rl2	interleukin 1 receptor-like 2 [Source:MGI Symbol;Acc:MGI:1913107]	1	40324610	40367562	6.75797	0.00372082	0.0132758
ENSMUSG00000035041	Creb3l3	cAMP responsive element binding protein 3-like 3 [Source:MGI Symbol;Acc:MGI:2384786]	10	81084324	81098874	6.75771	0.0131809	0.039048
ENSMUSG00000027765	P2ry1	purinergic receptor P2Y, G-protein coupled 1 [Source:MGI Symbol;Acc:MGI:105049]	3	61002795	61008982	6.75456	0.000151075	0.000796984
ENSMUSG00000070003	Ssbp4	single stranded DNA binding protein 4 [Source:MGI Symbol;Acc:MGI:1924150]	8	70597490	70608872	6.75023	9.84321e-11	1.67525e-09
ENSMUSG00000051242	Pcdhb9	protocadherin beta 9 [Source:MGI Symbol;Acc:MGI:2136744]	18	37400855	37403909	6.74909	0.00438948	0.01528
ENSMUSG00000095599	Gm6215	predicted pseudogene 6215 [Source:MGI Symbol;Acc:MGI:3647031]	X	135349021	135352023	6.73841	0.00488549	0.0167677
ENSMUSG00000020279	Il9r	interleukin 9 receptor [Source:MGI Symbol;Acc:MGI:96564]	11	32187541	32200279	6.73376	0.00398625	0.014094
ENSMUSG00000086019	Gm15762	predicted gene 15762 [Source:MGI Symbol;Acc:MGI:3783204]	6	147709982	147719451	6.73155	0.00397534	0.0140627
ENSMUSG00000042429	Adora1	adenosine A1 receptor [Source:MGI Symbol;Acc:MGI:99401]	1	134199223	134235431	6.7282	0.00409218	0.0144007
ENSMUSG00000105936	Gm43544	predicted gene 43544 [Source:MGI Symbol;Acc:MGI:5663681]	1	139070213	139072684	6.72797	0.0141149	0.0414278
ENSMUSG00000001985	Grik3	glutamate receptor, ionotropic, kainate 3 [Source:MGI Symbol;Acc:MGI:95816]	4	125490700	125714173	6.72723	0.00473813	0.0163227
ENSMUSG00000044017	Adgrd1	adhesion G protein-coupled receptor D1 [Source:MGI Symbol;Acc:MGI:3041203]	5	129096750	129204599	6.7253	0.0061806	0.0204781
ENSMUSG00000026519	Tmem63a	transmembrane protein 63a [Source:MGI Symbol;Acc:MGI:2384789]	1	180942344	180975112	6.71739	0.000225421	0.00113856
ENSMUSG00000063058	Prr23a2	proline rich 23A, member 2 [Source:MGI Symbol;Acc:MGI:3645937]	9	98856494	98857374	6.717	0.00433756	0.015133
ENSMUSG00000006731	B4galnt1	beta-1,4-N-acetyl-galactosaminyl transferase 1 [Source:MGI Symbol;Acc:MGI:1342057]	10	127165225	127172330	6.71254	0.00428891	0.0149773
ENSMUSG00000047638	Nr1h4	nuclear receptor subfamily 1, group H, member 4 [Source:MGI Symbol;Acc:MGI:1352464]	10	89454234	89533585	6.71136	0.00448502	0.0155698
ENSMUSG00000047632	Fgfbp3	fibroblast growth factor binding protein 3 [Source:MGI Symbol;Acc:MGI:1919764]	19	36917550	36919615	6.70914	0.00428906	0.0149773
ENSMUSG00000040434	Large2	LARGE xylosyl- and glucuronyltransferase 2 [Source:MGI Symbol;Acc:MGI:2443769]	2	92365046	92374869	6.70212	0.0056348	0.0189013
ENSMUSG00000030945	Acsm2	acyl-CoA synthetase medium-chain family member 2 [Source:MGI Symbol;Acc:MGI:2385289]	7	119554340	119600690	6.70123	0.00439936	0.0153038
ENSMUSG00000112865	Gm40375	predicted gene, 40375 [Source:MGI Symbol;Acc:MGI:5623260]	12	32390768	32431923	6.69683	0.00532155	0.0180325
ENSMUSG00000049307	Fut4	fucosyltransferase 4 [Source:MGI Symbol;Acc:MGI:95594]	9	14748320	14752393	6.68822	0.00020437	0.00104393
ENSMUSG00000001227	Sema6b	sema domain, transmembrane domain (TM), and cytoplasmic domain, (semaphorin) 6B [Source:MGI Symbol;Acc:MGI:1202889]	17	56123085	56140343	6.67747	0.00628502	0.0207665
ENSMUSG00000016346	Kcnq2	potassium voltage-gated channel, subfamily Q, member 2 [Source:MGI Symbol;Acc:MGI:1309503]	2	181075579	181135300	6.67604	0.00481171	0.0165481
ENSMUSG00000073096	Lrrc61	leucine rich repeat containing 61 [Source:MGI Symbol;Acc:MGI:2652848]	6	48554796	48570722	6.65941	0.00708759	0.0229876
ENSMUSG00000026602	Nphs2	nephrosis 2, podocin [Source:MGI Symbol;Acc:MGI:2157018]	1	156310727	156328035	6.65507	0.00524835	0.0178261
ENSMUSG00000039552	Rsph4a	radial spoke head 4 homolog A (Chlamydomonas) [Source:MGI Symbol;Acc:MGI:3027894]	10	33905111	33916021	6.64601	0.00719002	0.0232603
ENSMUSG00000041801	Phlda3	pleckstrin homology like domain, family A, member 3 [Source:MGI Symbol;Acc:MGI:1351485]	1	135766119	135769136	6.63725	2.75817e-07	2.54998e-06
ENSMUSG00000038775	Vill	villin-like [Source:MGI Symbol;Acc:MGI:1201781]	9	119052778	119071525	6.63374	5.85335e-15	1.86388e-13
ENSMUSG00000020226	Slc5a4b	solute carrier family 5 (neutral amino acid transporters, system A), member 4b [Source:MGI Symbol;Acc:MGI:1890478]	10	76057494	76110961	6.63031	0.00581644	0.0194335
ENSMUSG00000021070	Bdkrb2	bradykinin receptor, beta 2 [Source:MGI Symbol;Acc:MGI:102845]	12	105563226	105595237	6.62669	0.00557039	0.0187317
ENSMUSG00000047414	Flrt2	fibronectin leucine rich transmembrane protein 2 [Source:MGI Symbol;Acc:MGI:3603594]	12	95692226	95785215	6.62669	0.00557039	0.0187317
ENSMUSG00000024339	Tap2	transporter 2, ATP-binding cassette, sub-family B (MDR/TAP) [Source:MGI Symbol;Acc:MGI:98484]	17	34203527	34216321	6.62307	0.00578207	0.019333
ENSMUSG00000045441	Gprin3	GPRIN family member 3 [Source:MGI Symbol;Acc:MGI:1924785]	6	59347226	59426294	6.61831	0.00588035	0.0196147
ENSMUSG00000052595	A1cf	APOBEC1 complementation factor [Source:MGI Symbol;Acc:MGI:1917115]	19	31868764	31948995	6.616	0.00653254	0.0214654
ENSMUSG00000080006	Rps19-ps7	ribosomal protein S19, pseudogene 7 [Source:MGI Symbol;Acc:MGI:3652235]	2	140073032	140073469	6.61258	3.13678e-29	6.84156e-27
ENSMUSG00000053158	Fes	feline sarcoma oncogene [Source:MGI Symbol;Acc:MGI:95514]	7	80377756	80387946	6.60623	0.00600344	0.019976
ENSMUSG00000055978	Fut2	fucosyltransferase 2 [Source:MGI Symbol;Acc:MGI:109374]	7	45648591	45666394	6.6011	0.00780269	0.0249712
ENSMUSG00000086598	Btbd18	BTB (POZ) domain containing 18 [Source:MGI Symbol;Acc:MGI:3650217]	2	84659079	84668780	6.59721	7.49603e-15	2.35371e-13
ENSMUSG00000040663	Clcf1	cardiotrophin-like cytokine factor 1 [Source:MGI Symbol;Acc:MGI:1930088]	19	4214238	4223490	6.59648	0.00620547	0.0205447
ENSMUSG00000000031	H19	H19, imprinted maternally expressed transcript [Source:MGI Symbol;Acc:MGI:95891]	7	142575529	142578143	6.59585	0.000297169	0.00145986
ENSMUSG00000013611	Snx31	sorting nexin 31 [Source:MGI Symbol;Acc:MGI:1913946]	15	36504062	36555573	6.59493	0.00840237	0.0266261
ENSMUSG00000054850	Smim10l2a	small integral membrane protein 10 like 2A [Source:MGI Symbol;Acc:MGI:2443645]	X	56374586	56377799	6.58849	7.4375e-10	1.08612e-08
ENSMUSG00000046219	C230012O17Rik	RIKEN cDNA C230012O17 gene [Source:MGI Symbol;Acc:MGI:2442283]	4	24960790	24967449	6.58728	0.0104887	0.032189
ENSMUSG00000070890	Gm12794	predicted gene 12794 [Source:MGI Symbol;Acc:MGI:3795847]	4	101940407	101943183	6.58313	0.00734415	0.0237023
ENSMUSG00000000120	Ngfr	nerve growth factor receptor (TNFR superfamily, member 16) [Source:MGI Symbol;Acc:MGI:97323]	11	95568818	95587735	6.58245	0.0102749	0.0316016
ENSMUSG00000038732	Mboat1	membrane bound O-acyltransferase domain containing 1 [Source:MGI Symbol;Acc:MGI:2387184]	13	30136489	30246717	6.58177	0.00640255	0.0210998
ENSMUSG00000079034	Gm8300	predicted gene 8300 [Source:MGI Symbol;Acc:MGI:3643794]	12	87514316	87518266	6.581	0.00967918	0.0300432
ENSMUSG00000085287	4833418N02Rik	RIKEN cDNA 4833418N02 gene [Source:MGI Symbol;Acc:MGI:1921847]	17	87274886	87282814	6.5669	0.00675769	0.02208
ENSMUSG00000040680	Kremen2	kringle containing transmembrane protein 2 [Source:MGI Symbol;Acc:MGI:1920266]	17	23741197	23745833	6.56314	0.00685573	0.0223716
ENSMUSG00000015405	Ace2	angiotensin I converting enzyme (peptidyl-dipeptidase A) 2 [Source:MGI Symbol;Acc:MGI:1917258]	X	164139332	164188420	6.56307	4.95752e-06	3.60941e-05
ENSMUSG00000026841	Fibcd1	fibrinogen C domain containing 1 [Source:MGI Symbol;Acc:MGI:2138953]	2	31813290	31846005	6.56218	0.000344332	0.00166653
ENSMUSG00000056413	Adap1	ArfGAP with dual PH domains 1 [Source:MGI Symbol;Acc:MGI:2442201]	5	139271876	139325622	6.55688	0.00703995	0.0228697
ENSMUSG00000070828	Zscan4f	zinc finger and SCAN domain containing 4F [Source:MGI Symbol;Acc:MGI:3708485]	7	11397915	11402318	6.53079	0.00202428	0.00788564
ENSMUSG00000041309	Nkx6-2	NK6 homeobox 2 [Source:MGI Symbol;Acc:MGI:1352738]	7	139579376	139582797	6.5251	0.00834733	0.0264765
ENSMUSG00000096146	Kcnj11	potassium inwardly rectifying channel, subfamily J, member 11 [Source:MGI Symbol;Acc:MGI:107501]	7	46093953	46100764	6.5251	0.00834733	0.0264765
ENSMUSG00000046782	Ttc6	tetratricopeptide repeat domain 6 [Source:MGI Symbol;Acc:MGI:2684915]	12	57564113	57737928	6.5226	0.00778042	0.0249278
ENSMUSG00000035498	Cdcp1	CUB domain containing protein 1 [Source:MGI Symbol;Acc:MGI:2442010]	9	123170824	123216038	6.51259	0.000453706	0.00212638
ENSMUSG00000014786	Slc9a5	solute carrier family 9 (sodium/hydrogen exchanger), member 5 [Source:MGI Symbol;Acc:MGI:2685542]	8	105348843	105369881	6.51103	0.00821584	0.0261248
ENSMUSG00000025498	Irf7	interferon regulatory factor 7 [Source:MGI Symbol;Acc:MGI:1859212]	7	141262706	141266481	6.51103	0.00821584	0.0261248
ENSMUSG00000058420	Syt17	synaptotagmin XVII [Source:MGI Symbol;Acc:MGI:104966]	7	118380717	118448222	6.50711	0.00802811	0.0255961
ENSMUSG00000061524	Zic2	zinc finger protein of the cerebellum 2 [Source:MGI Symbol;Acc:MGI:106679]	14	122475435	122479852	6.50453	0.00827799	0.0262771
ENSMUSG00000068122	Agtr2	angiotensin II receptor, type 2 [Source:MGI Symbol;Acc:MGI:87966]	X	21484544	21489164	6.49664	0.00884067	0.0278194
ENSMUSG00000055826	Tescl	tescalcin-like [Source:MGI Symbol;Acc:MGI:1916551]	7	24333082	24333936	6.49546	0.00912389	0.0285292
ENSMUSG00000047797	Gjb1	gap junction protein, beta 1 [Source:MGI Symbol;Acc:MGI:95719]	X	101376378	101385629	6.49006	0.00918777	0.0287024
ENSMUSG00000040836	Gpr161	G protein-coupled receptor 161 [Source:MGI Symbol;Acc:MGI:2685054]	1	165295789	165326745	6.48549	0.000455757	0.00213402
ENSMUSG00000054662	Ano9	anoctamin 9 [Source:MGI Symbol;Acc:MGI:1918595]	7	141101212	141117806	6.48487	0.00860153	0.0271385
ENSMUSG00000055254	Ntrk2	neurotrophic tyrosine kinase, receptor, type 2 [Source:MGI Symbol;Acc:MGI:97384]	13	58806569	59133970	6.48089	0.00884701	0.0278264
ENSMUSG00000104292	Gm38042	predicted gene, 38042 [Source:MGI Symbol;Acc:MGI:5611270]	8	108737593	108742800	6.47908	0.0131845	0.0390531
ENSMUSG00000060224	Pyroxd2	pyridine nucleotide-disulphide oxidoreductase domain 2 [Source:MGI Symbol;Acc:MGI:1921830]	19	42725858	42752775	6.47012	0.0105451	0.0323057
ENSMUSG00000073652	Apol7d	apolipoprotein L 7d [Source:MGI Symbol;Acc:MGI:3723449]	1	71652837	71662843	6.46556	0.000563971	0.00257765
ENSMUSG00000104256	Gm37173	predicted gene, 37173 [Source:MGI Symbol;Acc:MGI:5610401]	17	50210135	50219642	6.46229	0.00932747	0.0290895
ENSMUSG00000097275	Gm26648	predicted gene, 26648 [Source:MGI Symbol;Acc:MGI:5477142]	5	24696902	24704690	6.46089	0.00974999	0.0302399
ENSMUSG00000090801	Gm4862	predicted gene 4862 [Source:MGI Symbol;Acc:MGI:3646671]	3	139128334	139128771	6.45415	0.0101236	0.0312266
ENSMUSG00000022215	Fitm1	fat storage-inducing transmembrane protein 1 [Source:MGI Symbol;Acc:MGI:1915930]	14	55575617	55576954	6.44882	0.00957094	0.0297528
ENSMUSG00000071648	Rom1	rod outer segment membrane protein 1 [Source:MGI Symbol;Acc:MGI:97998]	19	8927391	8929356	6.44882	0.00957094	0.0297528
ENSMUSG00000048458	Inka2	inka box actin regulator 2 [Source:MGI Symbol;Acc:MGI:1923497]	3	105704599	105720842	6.44737	0.0105469	0.0323064
ENSMUSG00000047230	Cldn2	claudin 2 [Source:MGI Symbol;Acc:MGI:1276110]	X	139800828	139811386	6.44488	0.00114037	0.00478809
ENSMUSG00000019848	Popdc3	popeye domain containing 3 [Source:MGI Symbol;Acc:MGI:1930153]	10	45178098	45318452	6.44349	0.000665048	0.00298118
ENSMUSG00000041920	Slc16a6	solute carrier family 16 (monocarboxylic acid transporters), member 6 [Source:MGI Symbol;Acc:MGI:2144585]	11	109450855	109473598	6.43905	1.87299e-06	1.48058e-05
ENSMUSG00000050334	C130071C03Rik	RIKEN cDNA C130071C03 gene [Source:MGI Symbol;Acc:MGI:2443574]	13	83721381	83884194	6.43523	0.00990242	0.0306517
ENSMUSG00000034282	Evpl	envoplakin [Source:MGI Symbol;Acc:MGI:107507]	11	116220559	116238077	6.43253	0.0103323	0.0317546
ENSMUSG00000082292	Gm12250	predicted gene 12250 [Source:MGI Symbol;Acc:MGI:3649299]	11	58187739	58189012	6.42991	0.0116703	0.0351999
ENSMUSG00000040563	Plppr2	phospholipid phosphatase related 2 [Source:MGI Symbol;Acc:MGI:2384575]	9	21937033	21948907	6.42681	0.0122632	0.0367476
ENSMUSG00000112948	Gm48871	predicted gene, 48871 [Source:MGI Symbol;Acc:MGI:6098618]	13	9445900	9448419	6.42301	0.01156	0.0349193
ENSMUSG00000072591	Fzd10os	frizzled class receptor 10, opposite strand [Source:MGI Symbol;Acc:MGI:2442398]	5	128579106	128600693	6.41877	0.0105261	0.0322764
ENSMUSG00000071203	Naip5	NLR family, apoptosis inhibitory protein 5 [Source:MGI Symbol;Acc:MGI:1298220]	13	100211739	100246323	6.41732	0.0111667	0.0339282
ENSMUSG00000040322	Slc25a24	solute carrier family 25 (mitochondrial carrier, phosphate carrier), member 24 [Source:MGI Symbol;Acc:MGI:1917160]	3	109123149	109168457	6.41518	0.00065426	0.00293866
ENSMUSG00000118114	Gm50332	predicted gene, 50332 [Source:MGI Symbol;Acc:MGI:6303200]	19	52337165	52345933	6.41362	0.014526	0.04245
ENSMUSG00000042525	4933428M09Rik	RIKEN cDNA 4933428M09 gene [Source:MGI Symbol;Acc:MGI:1918498]	X	139179228	139181009	6.41287	0.0141477	0.041506
ENSMUSG00000113823	Gm270	predicted gene 270 [Source:MGI Symbol;Acc:MGI:2685116]	13	49764328	49765303	6.40913	0.0114856	0.0347514
ENSMUSG00000020142	Slc1a4	solute carrier family 1 (glutamate/neutral amino acid transporter), member 4 [Source:MGI Symbol;Acc:MGI:2135601]	11	20302180	20332713	6.40888	0.000602354	0.00272909
ENSMUSG00000004821	Tmed11	transmembrane p24 trafficking protein 11 [Source:MGI Symbol;Acc:MGI:1914616]	5	108777235	108795363	6.40658	0.0139078	0.0409144
ENSMUSG00000004902	Slc25a18	solute carrier family 25 (mitochondrial carrier), member 18 [Source:MGI Symbol;Acc:MGI:1919053]	6	120773578	120794336	6.40338	0.0121431	0.0364528
ENSMUSG00000027225	Duoxa2	dual oxidase maturation factor 2 [Source:MGI Symbol;Acc:MGI:1914061]	2	122298900	122302885	6.40246	0.000804261	0.00352422
ENSMUSG00000105851	9130604C24Rik	RIKEN cDNA 9130604C24 gene [Source:MGI Symbol;Acc:MGI:1924957]	5	137502673	137503628	6.39954	0.0135118	0.0399291
ENSMUSG00000021185	Dglucy	D-glutamate cyclase [Source:MGI Symbol;Acc:MGI:2444813]	12	100779057	100896981	6.39366	0.0115012	0.0347883
ENSMUSG00000045573	Penk	preproenkephalin [Source:MGI Symbol;Acc:MGI:104629]	4	4133531	4138819	6.38808	0.0116383	0.0351191
ENSMUSG00000043953	Ccrl2	chemokine (C-C motif) receptor-like 2 [Source:MGI Symbol;Acc:MGI:1920904]	9	111054486	111057519	6.38538	0.0130621	0.0387413
ENSMUSG00000025656	Arhgef9	CDC42 guanine nucleotide exchange factor (GEF) 9 [Source:MGI Symbol;Acc:MGI:2442233]	X	95048935	95196856	6.38101	0.0117537	0.0354094
ENSMUSG00000026312	Cdh7	cadherin 7, type 2 [Source:MGI Symbol;Acc:MGI:2442792]	1	109982431	110140157	6.38101	0.0117537	0.0354094
ENSMUSG00000039904	Gpr37	G protein-coupled receptor 37 [Source:MGI Symbol;Acc:MGI:1313297]	6	25665878	25690729	6.37952	0.0123306	0.0369117
ENSMUSG00000053574	4930563E22Rik	RIKEN cDNA 4930563E22 gene [Source:MGI Symbol;Acc:MGI:1922554]	11	72215138	72218444	6.37826	0.0129603	0.0384899
ENSMUSG00000112498	Gm47691	predicted gene, 47691 [Source:MGI Symbol;Acc:MGI:6096798]	10	13043097	13051385	6.37673	0.0117335	0.0353697
ENSMUSG00000114000	Gm48762	predicted gene, 48762 [Source:MGI Symbol;Acc:MGI:6098445]	12	9494005	9496908	6.37627	0.00141837	0.00578877
ENSMUSG00000020901	Pik3r5	phosphoinositide-3-kinase regulatory subunit 5 [Source:MGI Symbol;Acc:MGI:2443588]	11	68432121	68497849	6.3758	0.0171966	0.0487176
ENSMUSG00000067049	Unc93a	unc-93 homolog A [Source:MGI Symbol;Acc:MGI:1933250]	17	13108617	13131810	6.3758	0.0171966	0.0487176
ENSMUSG00000064325	Hhip	Hedgehog-interacting protein [Source:MGI Symbol;Acc:MGI:1341847]	8	79965851	80058006	6.37537	0.00068188	0.00304653
ENSMUSG00000052854	Nrk	Nik related kinase [Source:MGI Symbol;Acc:MGI:1351326]	X	138914430	139010532	6.37066	2.86032e-06	2.17788e-05
ENSMUSG00000114638	Gm31834	predicted gene, 31834 [Source:MGI Symbol;Acc:MGI:5590993]	13	38527403	38532920	6.36244	0.0123652	0.0369989
ENSMUSG00000105553	Gm42514	predicted gene 42514 [Source:MGI Symbol;Acc:MGI:5662651]	3	126746133	126747964	6.3613	0.0154894	0.0447305
ENSMUSG00000104554	Gm4610	predicted gene 4610 [Source:MGI Symbol;Acc:MGI:3782793]	3	122377097	122391811	6.35958	0.0122667	0.0367476
ENSMUSG00000030339	Ltbr	lymphotoxin B receptor [Source:MGI Symbol;Acc:MGI:104875]	6	125306571	125313885	6.35165	0.000738822	0.00326854
ENSMUSG00000117871	Gm50287	predicted gene, 50287 [Source:MGI Symbol;Acc:MGI:6303125]	19	58091814	58096031	6.34799	0.0131636	0.0390139
ENSMUSG00000090070	Gm16577	predicted gene 16577 [Source:MGI Symbol;Acc:MGI:4414997]	10	11212280	11212979	6.34674	0.0147937	0.0430871
ENSMUSG00000034528	Hsd17b13	hydroxysteroid (17-beta) dehydrogenase 13 [Source:MGI Symbol;Acc:MGI:2140804]	5	103955440	103977410	6.34071	0.0136307	0.0402101
ENSMUSG00000102157	Gm37470	predicted gene, 37470 [Source:MGI Symbol;Acc:MGI:5610698]	1	139030185	139032982	6.33943	0.0146423	0.0427159
ENSMUSG00000042988	Notum	notum palmitoleoyl-protein carboxylesterase [Source:MGI Symbol;Acc:MGI:1924833]	11	120653788	120661175	6.33338	0.0141587	0.041524
ENSMUSG00000005864	Cnga2	cyclic nucleotide gated channel alpha 2 [Source:MGI Symbol;Acc:MGI:108040]	X	71991849	72010218	6.32471	0.0145241	0.04245
ENSMUSG00000010825	Grid2ip	glutamate receptor, ionotropic, delta 2 (Grid2) interacting protein 1 [Source:MGI Symbol;Acc:MGI:2176213]	5	143357338	143392152	6.32471	0.0145241	0.04245
ENSMUSG00000026207	Speg	SPEG complex locus [Source:MGI Symbol;Acc:MGI:109282]	1	75375297	75432320	6.32471	0.0145241	0.04245
ENSMUSG00000099094	Gm19569	predicted gene, 19569 [Source:MGI Symbol;Acc:MGI:5011754]	9	77544959	77546467	6.32315	0.0137193	0.0404186
ENSMUSG00000022971	Ifnar2	interferon (alpha and beta) receptor 2 [Source:MGI Symbol;Acc:MGI:1098243]	16	91372783	91405589	6.32168	0.000793411	0.00348044
ENSMUSG00000047787	Flrt1	fibronectin leucine rich transmembrane protein 1 [Source:MGI Symbol;Acc:MGI:3026647]	19	7092001	7105729	6.32168	0.000793411	0.00348044
ENSMUSG00000102602	A930004J17Rik	RIKEN cDNA A930004J17 gene [Source:MGI Symbol;Acc:MGI:2442442]	4	131878628	131883237	6.32021	0.0136778	0.0403198
ENSMUSG00000085058	8030453O22Rik	RIKEN cDNA 8030453O22 gene [Source:MGI Symbol;Acc:MGI:1924459]	6	39527513	39544486	6.3128	0.0139199	0.0409383
ENSMUSG00000081787	Gm13991	predicted gene 13991 [Source:MGI Symbol;Acc:MGI:3651689]	2	116527843	116528490	6.31114	0.0162638	0.0465493
ENSMUSG00000018486	Wnt9b	wingless-type MMTV integration site family, member 9B [Source:MGI Symbol;Acc:MGI:1197020]	11	103727364	103749821	6.30986	0.0146165	0.042653
ENSMUSG00000116298	4833412C15Rik	RIKEN cDNA 4833412C15 gene [Source:MGI Symbol;Acc:MGI:1921863]	15	77113732	77115802	6.3083	0.0145674	0.0425465
ENSMUSG00000027188	Pamr1	peptidase domain containing associated with muscle regeneration 1 [Source:MGI Symbol;Acc:MGI:2445082]	2	102550012	102643041	6.30738	0.000852304	0.00370196
ENSMUSG00000031803	B3gnt3	UDP-GlcNAc:betaGal beta-1,3-N-acetylglucosaminyltransferase 3 [Source:MGI Symbol;Acc:MGI:2152535]	8	71690756	71701789	6.30535	0.0141949	0.0416143
ENSMUSG00000073574	Grxcr2	glutaredoxin, cysteine rich 2 [Source:MGI Symbol;Acc:MGI:2685697]	18	41985323	41999049	6.30535	0.0141949	0.0416143
ENSMUSG00000041460	Cacna2d4	calcium channel, voltage-dependent, alpha 2/delta subunit 4 [Source:MGI Symbol;Acc:MGI:2442632]	6	119236526	119352407	6.30353	0.00100631	0.00428914
ENSMUSG00000036832	Lpar3	lysophosphatidic acid receptor 3 [Source:MGI Symbol;Acc:MGI:1929469]	3	146220963	146286186	6.30238	0.0147132	0.0428858
ENSMUSG00000055413	H2-Q5	histocompatibility 2, Q region locus 5 [Source:MGI Symbol;Acc:MGI:95934]	17	35394126	35397800	6.30238	0.0147132	0.0428858
ENSMUSG00000102964	9430034N14Rik	RIKEN cDNA 9430034N14 gene [Source:MGI Symbol;Acc:MGI:2444791]	1	156026223	156030007	6.30082	0.0150844	0.043823
ENSMUSG00000031428	Zcchc18	zinc finger, CCHC domain containing 18 [Source:MGI Symbol;Acc:MGI:1914245]	X	136993155	136998472	6.29196	0.016439	0.0469052
ENSMUSG00000039257	Vstm2b	V-set and transmembrane domain containing 2B [Source:MGI Symbol;Acc:MGI:1914525]	7	40898328	40930594	6.29196	0.016439	0.0469052
ENSMUSG00000047735	Samd9l	sterile alpha motif domain containing 9-like [Source:MGI Symbol;Acc:MGI:1343184]	6	3372257	3399572	6.29196	0.016439	0.0469052
ENSMUSG00000085282	Gm15663	predicted gene 15663 [Source:MGI Symbol;Acc:MGI:3783105]	10	105573953	105583874	6.29196	0.016439	0.0469052
ENSMUSG00000086904	Gm13404	predicted gene 13404 [Source:MGI Symbol;Acc:MGI:3649379]	2	33978246	33980324	6.29196	0.016439	0.0469052
ENSMUSG00000033880	Lgals3bp	lectin, galactoside-binding, soluble, 3 binding protein [Source:MGI Symbol;Acc:MGI:99554]	11	118392751	118402092	6.28847	0.000981647	0.00419735
ENSMUSG00000024620	Pdgfrb	platelet derived growth factor receptor, beta polypeptide [Source:MGI Symbol;Acc:MGI:97531]	18	61045150	61085061	6.28437	0.0163659	0.0467689
ENSMUSG00000046215	Rprml	reprimo-like [Source:MGI Symbol;Acc:MGI:2144486]	11	103649570	103650579	6.27974	0.0152692	0.0442711
ENSMUSG00000021214	Akr1c18	aldo-keto reductase family 1, member C18 [Source:MGI Symbol;Acc:MGI:2145420]	13	4132615	4150654	6.27675	0.0163598	0.046758
ENSMUSG00000047502	Mroh7	maestro heat-like repeat family member 7 [Source:MGI Symbol;Acc:MGI:2685873]	4	106680417	106730925	6.27675	0.0163598	0.046758
ENSMUSG00000041797	Abca9	ATP-binding cassette, sub-family A (ABC1), member 9 [Source:MGI Symbol;Acc:MGI:2386796]	11	110100749	110168196	6.27163	0.00312343	0.0114298
ENSMUSG00000030898	Cckbr	cholecystokinin B receptor [Source:MGI Symbol;Acc:MGI:99479]	7	105425731	105470898	6.2691	0.0164106	0.0468704
ENSMUSG00000032577	Mapkapk3	mitogen-activated protein kinase-activated protein kinase 3 [Source:MGI Symbol;Acc:MGI:2143163]	9	107254927	107289877	6.2691	0.0164106	0.0468704
ENSMUSG00000039194	Rlbp1	retinaldehyde binding protein 1 [Source:MGI Symbol;Acc:MGI:97930]	7	79374870	79387048	6.26445	0.0158209	0.0454695
ENSMUSG00000048502	Duxbl1	double homeobox B-like 1 [Source:MGI Symbol;Acc:MGI:1916048]	14	25978577	25990088	6.25622	0.00155398	0.00624794
ENSMUSG00000000247	Lhx2	LIM homeobox protein 2 [Source:MGI Symbol;Acc:MGI:96785]	2	38339281	38369733	6.25409	6.12046e-06	4.37447e-05
ENSMUSG00000063548	Gm4825	predicted pseudogene 4825 [Source:MGI Symbol;Acc:MGI:3647768]	15	85510812	85511219	6.25367	0.0166438	0.0474161
ENSMUSG00000026923	Notch1	notch 1 [Source:MGI Symbol;Acc:MGI:97363]	2	26457903	26516663	6.25081	0.00124555	0.00516554
ENSMUSG00000113544	4833405L11Rik	RIKEN cDNA 4833405L11 gene [Source:MGI Symbol;Acc:MGI:1924112]	12	29104487	29106850	6.25046	0.00103329	0.00439307
ENSMUSG00000030882	Dnhd1	dynein heavy chain domain 1 [Source:MGI Symbol;Acc:MGI:1924755]	7	105650827	105721799	6.24591	0.0168343	0.0478915
ENSMUSG00000071749	4933412E24Rik	RIKEN cDNA 4933412E24 gene [Source:MGI Symbol;Acc:MGI:1918338]	15	60014866	60016613	6.24591	0.0168343	0.0478915
ENSMUSG00000037731	Themis2	thymocyte selection associated family member 2 [Source:MGI Symbol;Acc:MGI:2446213]	4	132781843	132796387	6.2381	0.0170662	0.0484156
ENSMUSG00000044062	Plekhd1os	pleckstrin homology domain containing, family D (with coiled-coil domains) member 1, opposite strand [Source:MGI Symbol;Acc:MGI:1915604]	12	80686370	80692466	6.2381	0.0170662	0.0484156
ENSMUSG00000010663	Fads1	fatty acid desaturase 1 [Source:MGI Symbol;Acc:MGI:1923517]	19	10182888	10196877	6.23152	3.46784e-10	5.41456e-09
ENSMUSG00000027562	Car2	carbonic anhydrase 2 [Source:MGI Symbol;Acc:MGI:88269]	3	14886273	14900770	6.22721	0.00120529	0.00502531
ENSMUSG00000031125	3830403N18Rik	RIKEN cDNA 3830403N18 gene [Source:MGI Symbol;Acc:MGI:1917941]	X	56136572	56153498	6.2139	8.43339e-21	5.77915e-19
ENSMUSG00000048450	Msx1	msh homeobox 1 [Source:MGI Symbol;Acc:MGI:97168]	5	37820485	37824583	6.19999	8.10313e-08	8.25534e-07
ENSMUSG00000002032	Tmem25	transmembrane protein 25 [Source:MGI Symbol;Acc:MGI:1918937]	9	44793769	44799307	6.15227	0.0015159	0.00611789
ENSMUSG00000029121	Crmp1	collapsin response mediator protein 1 [Source:MGI Symbol;Acc:MGI:107793]	5	37241940	37292133	6.08907	0.00190843	0.00750205
ENSMUSG00000037921	Ddx60	DEAD (Asp-Glu-Ala-Asp) box polypeptide 60 [Source:MGI Symbol;Acc:MGI:2384570]	8	61928087	62038244	6.06955	1.97121e-05	0.000126292
ENSMUSG00000112275	Gm47078	predicted gene, 47078 [Source:MGI Symbol;Acc:MGI:6095801]	10	68313008	68326978	6.05644	0.00211165	0.00817728
ENSMUSG00000105603	Gm32996	predicted gene, 32996 [Source:MGI Symbol;Acc:MGI:5592155]	5	110480755	110482201	6.04497	9.02091e-11	1.54414e-09
ENSMUSG00000049036	Tmem121	transmembrane protein 121 [Source:MGI Symbol;Acc:MGI:1916445]	12	113185930	113189523	6.0368	0.00223769	0.00858993
ENSMUSG00000027996	Sfrp2	secreted frizzled-related protein 2 [Source:MGI Symbol;Acc:MGI:108078]	3	83766321	83774316	6.03181	0.00214153	0.00827721
ENSMUSG00000026572	Tbx19	T-box 19 [Source:MGI Symbol;Acc:MGI:1891158]	1	165137855	165160773	6.03073	3.33598e-07	3.03439e-06
ENSMUSG00000008035	Mid1ip1	Mid1 interacting protein 1 (gastrulation specific G12-like (zebrafish)) [Source:MGI Symbol;Acc:MGI:1915291]	X	10715013	10719690	6.00527	0.000107723	0.00058944
ENSMUSG00000032281	Acsbg1	acyl-CoA synthetase bubblegum family member 1 [Source:MGI Symbol;Acc:MGI:2385656]	9	54604877	54661870	6.0005	0.00253331	0.00954945
ENSMUSG00000057604	Lmcd1	LIM and cysteine-rich domains 1 [Source:MGI Symbol;Acc:MGI:1353635]	6	112273758	112330425	5.98873	0.00246904	0.00934889
ENSMUSG00000024548	Setbp1	SET binding protein 1 [Source:MGI Symbol;Acc:MGI:1933199]	18	78750380	79109391	5.95834	0.0027142	0.0101278
ENSMUSG00000093908	Gm5784	predicted gene 5784 [Source:MGI Symbol;Acc:MGI:3647969]	12	19387809	19433081	5.91649	0.00348674	0.0125935
ENSMUSG00000039323	Igfbp2	insulin-like growth factor binding protein 2 [Source:MGI Symbol;Acc:MGI:96437]	1	72824503	72852474	5.914	6.41077e-75	4.33454e-71
ENSMUSG00000047515	BC049715	cDNA sequence BC049715 [Source:MGI Symbol;Acc:MGI:3605234]	6	136827626	136840662	5.90425	0.00375466	0.0133824
ENSMUSG00000019785	Clvs2	clavesin 2 [Source:MGI Symbol;Acc:MGI:2443223]	10	33512286	33624769	5.89716	0.00404748	0.0142707
ENSMUSG00000034911	Ushbp1	USH1 protein network component harmonin binding protein 1 [Source:MGI Symbol;Acc:MGI:1922920]	8	71384272	71395802	5.88307	0.0139439	0.041003
ENSMUSG00000070644	Etnk2	ethanolamine kinase 2 [Source:MGI Symbol;Acc:MGI:2443760]	1	133363572	133380336	5.87617	4.68884e-08	5.01892e-07
ENSMUSG00000019718	L3hypdh	L-3-hydroxyproline dehydratase (trans-) [Source:MGI Symbol;Acc:MGI:1914467]	12	72073428	72085439	5.87357	0.00441586	0.0153559
ENSMUSG00000053647	Gper1	G protein-coupled estrogen receptor 1 [Source:MGI Symbol;Acc:MGI:1924104]	5	139423151	139427800	5.87291	6.63631e-05	0.000381875
ENSMUSG00000042498	Radx	RPA1 related single stranded DNA binding protein, X-linked [Source:MGI Symbol;Acc:MGI:2147848]	X	139480367	139554582	5.86178	2.21049e-07	2.09424e-06
ENSMUSG00000024691	Fam111a	family with sequence similarity 111, member A [Source:MGI Symbol;Acc:MGI:1915508]	19	12545740	12589768	5.85644	0.000212671	0.0010817
ENSMUSG00000076258	Gm23935	predicted gene, 23935 [Source:MGI Symbol;Acc:MGI:5453712]	16	11144125	11144181	5.83829	3.51148e-20	2.20517e-18
ENSMUSG00000038060	Dlec1	deleted in lung and esophageal cancer 1 [Source:MGI Symbol;Acc:MGI:2443671]	9	119102478	119148246	5.81856	0.00441568	0.0153559
ENSMUSG00000113955	Gm48168	predicted gene, 48168 [Source:MGI Symbol;Acc:MGI:6097542]	13	65491789	65496793	5.817	0.000494972	0.00229679
ENSMUSG00000062773	Tex101	testis expressed gene 101 [Source:MGI Symbol;Acc:MGI:1930791]	7	24668007	24676675	5.80305	4.31155e-09	5.54217e-08
ENSMUSG00000022579	Gpihbp1	GPI-anchored HDL-binding protein 1 [Source:MGI Symbol;Acc:MGI:1915703]	15	75596628	75599481	5.77839	2.87691e-08	3.1923e-07
ENSMUSG00000019987	Arg1	arginase, liver [Source:MGI Symbol;Acc:MGI:88070]	10	24915221	24927484	5.77609	0.00502506	0.0171886
ENSMUSG00000033576	Apol6	apolipoprotein L 6 [Source:MGI Symbol;Acc:MGI:1919189]	15	77044729	77057106	5.77032	9.38921e-05	0.000521212
ENSMUSG00000059022	Kcp	kielin/chordin-like protein [Source:MGI Symbol;Acc:MGI:2141640]	6	29473162	29507952	5.74807	0.000129299	0.00069402
ENSMUSG00000062661	Ncs1	neuronal calcium sensor 1 [Source:MGI Symbol;Acc:MGI:109166]	2	31245823	31295989	5.72376	3.0605e-44	2.48317e-41
ENSMUSG00000031179	3830417A13Rik	RIKEN cDNA 3830417A13 gene [Source:MGI Symbol;Acc:MGI:1917946]	X	64173548	64178778	5.72334	0.00914407	0.0285879
ENSMUSG00000023443	Esx1	extraembryonic, spermatogenesis, homeobox 1 [Source:MGI Symbol;Acc:MGI:1096388]	X	137115397	137122083	5.68969	4.50969e-16	1.66016e-14
ENSMUSG00000054160	Nkx2-4	NK2 homeobox 4 [Source:MGI Symbol;Acc:MGI:97349]	2	147083316	147085445	5.68786	0.00667689	0.0218583
ENSMUSG00000043518	Rai2	retinoic acid induced 2 [Source:MGI Symbol;Acc:MGI:1344378]	X	161717069	161779496	5.68337	0.0066311	0.0217435
ENSMUSG00000043073	Usp17le	ubiquitin specific peptidase 17-like E [Source:MGI Symbol;Acc:MGI:107697]	7	104768049	104777470	5.6828	3.03255e-07	2.77959e-06
ENSMUSG00000054162	Spock3	sparc/osteonectin, cwcv and kazal-like domains proteoglycan 3 [Source:MGI Symbol;Acc:MGI:1920152]	8	62951009	63357103	5.67911	0.00634284	0.0209336
ENSMUSG00000024905	Tesmin	testis expressed metallothionein like [Source:MGI Symbol;Acc:MGI:1340029]	19	3388857	3407823	5.64403	3.22419e-27	5.36062e-25
ENSMUSG00000021259	Cyp46a1	cytochrome P450, family 46, subfamily a, polypeptide 1 [Source:MGI Symbol;Acc:MGI:1341877]	12	108334381	108362234	5.62364	6.54489e-39	4.02293e-36
ENSMUSG00000028033	Kcnq5	potassium voltage-gated channel, subfamily Q, member 5 [Source:MGI Symbol;Acc:MGI:1924937]	1	21398403	21961942	5.61351	0.000281817	0.00139118
ENSMUSG00000034684	Sema3f	sema domain, immunoglobulin domain (Ig), short basic domain, secreted, (semaphorin) 3F [Source:MGI Symbol;Acc:MGI:1096347]	9	107681500	107710475	5.57614	0.00891816	0.0279981
ENSMUSG00000057000	Nxf3	nuclear RNA export factor 3 [Source:MGI Symbol;Acc:MGI:2685230]	X	136072099	136085255	5.5693	0.0127211	0.0378795
ENSMUSG00000058537	AW822073	expressed sequence AW822073 [Source:MGI Symbol;Acc:MGI:3034577]	10	58222972	58224930	5.56491	0.00966322	0.0300121
ENSMUSG00000028051	Hcn3	hyperpolarization-activated, cyclic nucleotide-gated K+ 3 [Source:MGI Symbol;Acc:MGI:1298211]	3	89146074	89160196	5.56191	0.00892545	0.0280165
ENSMUSG00000097496	Gm26653	predicted gene, 26653 [Source:MGI Symbol;Acc:MGI:5477147]	6	136173061	136175664	5.54898	0.0106138	0.0324919
ENSMUSG00000038534	Osbpl7	oxysterol binding protein-like 7 [Source:MGI Symbol;Acc:MGI:1918490]	11	97050628	97068904	5.54489	0.000482004	0.00224448
ENSMUSG00000001247	Lsr	lipolysis stimulated lipoprotein receptor [Source:MGI Symbol;Acc:MGI:1927471]	7	30957770	30973464	5.54115	2.23508e-05	0.000141587
ENSMUSG00000002808	Epdr1	ependymin related protein 1 (zebrafish) [Source:MGI Symbol;Acc:MGI:2145369]	13	19591706	19619927	5.51841	5.38843e-10	8.13842e-09
ENSMUSG00000045730	Adrb2	adrenergic receptor, beta 2 [Source:MGI Symbol;Acc:MGI:87938]	18	62177816	62179959	5.51602	1.39937e-08	1.65028e-07
ENSMUSG00000070643	Sox13	SRY (sex determining region Y)-box 13 [Source:MGI Symbol;Acc:MGI:98361]	1	133382303	133424377	5.50487	0.0102427	0.031527
ENSMUSG00000009471	Myod1	myogenic differentiation 1 [Source:MGI Symbol;Acc:MGI:97275]	7	46376474	46379099	5.4981	0.0112412	0.0340935
ENSMUSG00000003420	Fcgrt	Fc receptor, IgG, alpha chain transporter [Source:MGI Symbol;Acc:MGI:103017]	7	45092990	45103851	5.49633	4.44053e-11	7.91491e-10
ENSMUSG00000036139	Hoxc9	homeobox C9 [Source:MGI Symbol;Acc:MGI:96199]	15	102976439	102985099	5.46747	1.52866e-05	0.000100477
ENSMUSG00000023902	Zscan10	zinc finger and SCAN domain containing 10 [Source:MGI Symbol;Acc:MGI:3040700]	17	23600856	23611019	5.46281	0.000605772	0.00274151
ENSMUSG00000030607	Acan	aggrecan [Source:MGI Symbol;Acc:MGI:99602]	7	79053483	79115099	5.46272	0.0120664	0.0362492
ENSMUSG00000025425	St8sia5	ST8 alpha-N-acetyl-neuraminide alpha-2,8-sialyltransferase 5 [Source:MGI Symbol;Acc:MGI:109243]	18	77185839	77258771	5.45555	0.00059695	0.00270703
ENSMUSG00000018865	Sult4a1	sulfotransferase family 4A, member 1 [Source:MGI Symbol;Acc:MGI:1888971]	15	84076097	84105754	5.45346	3.96118e-24	4.48874e-22
ENSMUSG00000086445	Gm13191	predicted gene 13191 [Source:MGI Symbol;Acc:MGI:3650045]	2	3925808	3929139	5.43937	1.76908e-06	1.40391e-05
ENSMUSG00000042448	Hoxd1	homeobox D1 [Source:MGI Symbol;Acc:MGI:96201]	2	74762980	74765142	5.43536	9.29687e-07	7.76999e-06
ENSMUSG00000042349	Ikbke	inhibitor of kappaB kinase epsilon [Source:MGI Symbol;Acc:MGI:1929612]	1	131254343	131279606	5.4328	0.0129985	0.0385866
ENSMUSG00000085576	Dpy19l2	dpy-19-like 2 (C. elegans) [Source:MGI Symbol;Acc:MGI:2444662]	9	24557047	24696293	5.42808	2.16592e-05	0.000137464
ENSMUSG00000028911	Srsf4	serine/arginine-rich splicing factor 4 [Source:MGI Symbol;Acc:MGI:1890577]	4	131873617	131901706	5.42233	3.08717e-06	2.33483e-05
ENSMUSG00000054196	Cthrc1	collagen triple helix repeat containing 1 [Source:MGI Symbol;Acc:MGI:1915838]	15	39076932	39087121	5.42015	5.23095e-05	0.000307105
ENSMUSG00000109693	Gm45483	predicted gene 45483 [Source:MGI Symbol;Acc:MGI:5791319]	8	61075365	61077046	5.40111	0.0147649	0.043018
ENSMUSG00000020788	Atp2a3	ATPase, Ca++ transporting, ubiquitous [Source:MGI Symbol;Acc:MGI:1194503]	11	72961169	72993044	5.37265	0.0151502	0.0439702
ENSMUSG00000079022	Col22a1	collagen, type XXII, alpha 1 [Source:MGI Symbol;Acc:MGI:1916950]	15	71795795	72034227	5.36248	0.0014079	0.00575183
ENSMUSG00000033227	Wnt6	wingless-type MMTV integration site family, member 6 [Source:MGI Symbol;Acc:MGI:98960]	1	74771892	74785322	5.36152	1.0486e-05	7.16397e-05
ENSMUSG00000091743	Gm5705	predicted gene 5705 [Source:MGI Symbol;Acc:MGI:3643224]	1	162628357	162629067	5.35611	0.0160424	0.0460325
ENSMUSG00000013415	Igf2bp1	insulin-like growth factor 2 mRNA binding protein 1 [Source:MGI Symbol;Acc:MGI:1890357]	11	95957163	96005940	5.35517	1.41767e-25	1.94298e-23
ENSMUSG00000042401	Crtac1	cartilage acidic protein 1 [Source:MGI Symbol;Acc:MGI:1920082]	19	42268287	42431785	5.33236	0.00102384	0.00435655
ENSMUSG00000044854	1700056E22Rik	RIKEN cDNA 1700056E22 gene [Source:MGI Symbol;Acc:MGI:1920613]	1	184033030	184034301	5.33025	0.00135104	0.00555303
ENSMUSG00000046157	Tmem229b	transmembrane protein 229B [Source:MGI Symbol;Acc:MGI:2444389]	12	78961795	79007627	5.32428	7.08417e-05	0.000404775
ENSMUSG00000045802	Hsf3	heat shock transcription factor 3 [Source:MGI Symbol;Acc:MGI:3045337]	X	96306178	96456294	5.31155	0.0176947	0.0498707
ENSMUSG00000028766	Alpl	alkaline phosphatase, liver/bone/kidney [Source:MGI Symbol;Acc:MGI:87983]	4	137741733	137796384	5.30078	4.25081e-18	2.05784e-16
ENSMUSG00000030344	Akap3	A kinase (PRKA) anchor protein 3 [Source:MGI Symbol;Acc:MGI:1341149]	6	126853098	126874308	5.26714	0.00136574	0.00560331
ENSMUSG00000047090	Tmem198b	transmembrane protein 198b [Source:MGI Symbol;Acc:MGI:1921077]	10	128800036	128804370	5.2584	0.00153219	0.00617382
ENSMUSG00000058741	Prr19	proline rich 19 [Source:MGI Symbol;Acc:MGI:3648539]	7	25301411	25304132	5.25762	1.80331e-28	3.69478e-26
ENSMUSG00000038349	Plcl1	phospholipase C-like 1 [Source:MGI Symbol;Acc:MGI:3036262]	1	55405921	55754285	5.24353	0.000141607	0.000754243
ENSMUSG00000022439	Parvg	parvin, gamma [Source:MGI Symbol;Acc:MGI:2158329]	15	84324026	84342978	5.21585	0.00144451	0.00588362
ENSMUSG00000032087	Dscaml1	DS cell adhesion molecule like 1 [Source:MGI Symbol;Acc:MGI:2150309]	9	45426628	45753712	5.21352	0.00145105	0.00590433
ENSMUSG00000053964	Lgals4	lectin, galactose binding, soluble 4 [Source:MGI Symbol;Acc:MGI:107536]	7	28833854	28841708	5.21038	3.01139e-05	0.000185156
ENSMUSG00000103867	9630010A21Rik	RIKEN cDNA 9630010A21 gene [Source:MGI Symbol;Acc:MGI:2442787]	1	195013746	195016448	5.18426	0.00164398	0.00657591
ENSMUSG00000032936	Camkv	CaM kinase-like vesicle-associated [Source:MGI Symbol;Acc:MGI:2384296]	9	107935674	107949691	5.16518	1.07416e-06	8.8859e-06
ENSMUSG00000030605	Mfge8	milk fat globule-EGF factor 8 protein [Source:MGI Symbol;Acc:MGI:102768]	7	79133768	79149060	5.16513	6.04405e-39	3.83117e-36
ENSMUSG00000030657	Xylt1	xylosyltransferase 1 [Source:MGI Symbol;Acc:MGI:2451073]	7	117380979	117673580	5.12665	0.00244642	0.00927884
ENSMUSG00000051043	Gprc5c	G protein-coupled receptor, family C, group 5, member C [Source:MGI Symbol;Acc:MGI:1917605]	11	114851152	114872617	5.11947	0.00165674	0.00662045
ENSMUSG00000116715	Gm40881	predicted gene, 40881 [Source:MGI Symbol;Acc:MGI:5623766]	12	20319605	20322795	5.11626	0.0022237	0.00853949
ENSMUSG00000064225	Paqr9	progestin and adipoQ receptor family member IX [Source:MGI Symbol;Acc:MGI:1922802]	9	95559657	95568023	5.10357	3.15866e-05	0.000193508
ENSMUSG00000024837	Dmrt1	doublesex and mab-3 related transcription factor 1 [Source:MGI Symbol;Acc:MGI:1354733]	19	25505618	25604329	5.10299	0.0026412	0.00990461
ENSMUSG00000066438	Plekhd1	pleckstrin homology domain containing, family D (with coiled-coil domains) member 1 [Source:MGI Symbol;Acc:MGI:3036228]	12	80692591	80724214	5.07055	5.13534e-08	5.43944e-07
ENSMUSG00000025572	Tmc6	transmembrane channel-like gene family 6 [Source:MGI Symbol;Acc:MGI:1098686]	11	117765988	117782198	5.05945	0.000256113	0.00127735
ENSMUSG00000041012	Cmtm8	CKLF-like MARVEL transmembrane domain containing 8 [Source:MGI Symbol;Acc:MGI:2447167]	9	114789345	114844156	5.03077	0.00311748	0.0114101
ENSMUSG00000040852	Plekhh2	pleckstrin homology domain containing, family H (with MyTH4 domain) member 2 [Source:MGI Symbol;Acc:MGI:2146813]	17	84511895	84622138	5.02794	3.84512e-09	4.98048e-08
ENSMUSG00000036123	Slc9a3	solute carrier family 9 (sodium/hydrogen exchanger), member 3 [Source:MGI Symbol;Acc:MGI:105064]	13	74121457	74169442	5.02527	0.00268839	0.0100527
ENSMUSG00000051985	Igfn1	immunoglobulin-like and fibronectin type III domain containing 1 [Source:MGI Symbol;Acc:MGI:3045352]	1	135953578	136006342	5.02472	0.00701604	0.0228249
ENSMUSG00000041827	Oasl1	2'-5' oligoadenylate synthetase-like 1 [Source:MGI Symbol;Acc:MGI:2180849]	5	114923240	114937915	5.02035	3.16978e-05	0.00019413
ENSMUSG00000034226	Rhov	ras homolog family member V [Source:MGI Symbol;Acc:MGI:2444227]	2	119269201	119271272	5.01135	0.0047311	0.0163041
ENSMUSG00000078490	Cfap74	cilia and flagella associated protein 74 [Source:MGI Symbol;Acc:MGI:1917130]	4	155409190	155466823	5.00036	0.00340183	0.0123175
ENSMUSG00000063971	Krt88	keratin 88 [Source:MGI Symbol;Acc:MGI:1913572]	15	101447744	101453907	4.99059	0.000502251	0.00232701
ENSMUSG00000010048	Ifrd2	interferon-related developmental regulator 2 [Source:MGI Symbol;Acc:MGI:1316708]	9	107587642	107593385	4.98151	9.15109e-12	1.85065e-10
ENSMUSG00000117975	Itprip	inositol 1,4,5-triphosphate receptor interacting protein [Source:MGI Symbol;Acc:MGI:3042776]	19	47894602	47919299	4.9784	1.82708e-05	0.000117989
ENSMUSG00000006651	Aplp1	amyloid beta (A4) precursor-like protein 1 [Source:MGI Symbol;Acc:MGI:88046]	7	30434982	30445535	4.97465	8.67564e-07	7.28984e-06
ENSMUSG00000027215	Cd82	CD82 antigen [Source:MGI Symbol;Acc:MGI:104651]	2	93419111	93463140	4.97235	7.94353e-13	1.89338e-11
ENSMUSG00000046722	Cdc42se1	CDC42 small effector 1 [Source:MGI Symbol;Acc:MGI:1889510]	3	95228732	95236409	4.96095	1.25919e-08	1.49357e-07
ENSMUSG00000079630	Rhox4f	reproductive homeobox 4F [Source:MGI Symbol;Acc:MGI:3613392]	X	37602894	37607704	4.93136	0.00497894	0.0170509
ENSMUSG00000046312	Myorg	myogenesis regulating glycosidase (putative) [Source:MGI Symbol;Acc:MGI:2140300]	4	41495604	41503076	4.92871	0.000938939	0.00403505
ENSMUSG00000028707	Dmbx1	diencephalon/mesencephalon homeobox 1 [Source:MGI Symbol;Acc:MGI:2153518]	4	115915119	115939926	4.92722	1.55889e-07	1.51439e-06
ENSMUSG00000039529	Atp8b1	ATPase, class I, type 8B, member 1 [Source:MGI Symbol;Acc:MGI:1859665]	18	64528967	64661267	4.92069	0.0106094	0.0324831
ENSMUSG00000035692	Isg15	ISG15 ubiquitin-like modifier [Source:MGI Symbol;Acc:MGI:1855694]	4	156199455	156200796	4.9106	0.00580958	0.0194169
ENSMUSG00000012819	Cdh23	cadherin 23 (otocadherin) [Source:MGI Symbol;Acc:MGI:1890219]	10	60302748	60696490	4.88693	0.000180573	0.000933657
ENSMUSG00000034845	Plvap	plasmalemma vesicle associated protein [Source:MGI Symbol;Acc:MGI:1890497]	8	71497765	71511752	4.87956	8.13861e-11	1.40139e-09
ENSMUSG00000027223	Mapk8ip1	mitogen-activated protein kinase 8 interacting protein 1 [Source:MGI Symbol;Acc:MGI:1309464]	2	92383676	92401263	4.87412	0.0055276	0.0186218
ENSMUSG00000095741	Rhox2f	reproductive homeobox 2F [Source:MGI Symbol;Acc:MGI:3770275]	X	37571405	37576163	4.86946	0.000867933	0.00376098
ENSMUSG00000000154	Slc22a18	solute carrier family 22 (organic cation transporter), member 18 [Source:MGI Symbol;Acc:MGI:1336884]	7	143473736	143499334	4.8614	0.000946043	0.004063
ENSMUSG00000020908	Myh3	myosin, heavy polypeptide 3, skeletal muscle, embryonic [Source:MGI Symbol;Acc:MGI:1339709]	11	67078300	67102291	4.8401	0.00614039	0.0203616
ENSMUSG00000006435	Neurl1a	neuralized E3 ubiquitin protein ligase 1A [Source:MGI Symbol;Acc:MGI:1334263]	19	47178820	47259441	4.83607	1.86151e-07	1.78648e-06
ENSMUSG00000073421	H2-Ab1	histocompatibility 2, class II antigen A, beta 1 [Source:MGI Symbol;Acc:MGI:103070]	17	34257689	34269419	4.83341	6.80662e-14	1.88614e-12
ENSMUSG00000021708	Rasgrf2	RAS protein-specific guanine nucleotide-releasing factor 2 [Source:MGI Symbol;Acc:MGI:109137]	13	91880400	92131656	4.83133	0.00734402	0.0237023
ENSMUSG00000073411	H2-D1	histocompatibility 2, D region locus 1 [Source:MGI Symbol;Acc:MGI:95896]	17	35262730	35267499	4.8312	1.35625e-90	1.37551e-86
ENSMUSG00000031698	Mylk3	myosin light chain kinase 3 [Source:MGI Symbol;Acc:MGI:2443063]	8	85324303	85386345	4.82864	0.00800443	0.0255286
ENSMUSG00000000889	Dbh	dopamine beta hydroxylase [Source:MGI Symbol;Acc:MGI:94864]	2	27165233	27183200	4.82601	1.54584e-05	0.000101541
ENSMUSG00000020704	Asic2	acid-sensing (proton-gated) ion channel 2 [Source:MGI Symbol;Acc:MGI:1100867]	11	80880169	81968457	4.82297	0.00134098	0.00551691
ENSMUSG00000026442	Nfasc	neurofascin [Source:MGI Symbol;Acc:MGI:104753]	1	132564690	132741797	4.81761	3.53756e-06	2.64684e-05
ENSMUSG00000071691	Gm960	predicted gene 960 [Source:MGI Symbol;Acc:MGI:2685806]	19	4625734	4698668	4.8173	5.57835e-10	8.36918e-09
ENSMUSG00000050666	Vstm4	V-set and transmembrane domain containing 4 [Source:MGI Symbol;Acc:MGI:2444633]	14	32856756	32939491	4.81421	0.00779391	0.0249601
ENSMUSG00000038037	Socs1	suppressor of cytokine signaling 1 [Source:MGI Symbol;Acc:MGI:1354910]	16	10782240	10785536	4.80187	7.57532e-17	3.1042e-15
ENSMUSG00000030047	Arhgap25	Rho GTPase activating protein 25 [Source:MGI Symbol;Acc:MGI:2443687]	6	87458545	87533259	4.79631	0.00260185	0.00977332
ENSMUSG00000021508	Cxcl14	chemokine (C-X-C motif) ligand 14 [Source:MGI Symbol;Acc:MGI:1888514]	13	56288643	56296551	4.79312	7.36572e-11	1.2748e-09
ENSMUSG00000001665	Gstt3	glutathione S-transferase, theta 3 [Source:MGI Symbol;Acc:MGI:2143526]	10	75774115	75781414	4.76686	8.64025e-06	5.99584e-05
ENSMUSG00000028542	Slc6a9	solute carrier family 6 (neurotransmitter transporter, glycine), member 9 [Source:MGI Symbol;Acc:MGI:95760]	4	117834506	117875198	4.76305	3.11225e-14	8.8789e-13
ENSMUSG00000044345	Marveld1	MARVEL (membrane-associating) domain containing 1 [Source:MGI Symbol;Acc:MGI:2147570]	19	42147400	42151703	4.75678	0.00822285	0.026143
ENSMUSG00000020092	Pald1	phosphatase domain containing, paladin 1 [Source:MGI Symbol;Acc:MGI:1351623]	10	61319656	61383530	4.75375	8.64318e-06	5.99584e-05
ENSMUSG00000074575	Kcng1	potassium voltage-gated channel, subfamily G, member 1 [Source:MGI Symbol;Acc:MGI:3616086]	2	168260117	168281736	4.75124	0.00156362	0.00628297
ENSMUSG00000042269	Fam92b	family with sequence similarity 92, member B [Source:MGI Symbol;Acc:MGI:3588213]	8	120166397	120177466	4.74893	0.0101794	0.0313749
ENSMUSG00000027568	Ntsr1	neurotensin receptor 1 [Source:MGI Symbol;Acc:MGI:97386]	2	180499976	180544980	4.73622	3.46291e-06	2.59674e-05
ENSMUSG00000020785	Camkk1	calcium/calmodulin-dependent protein kinase kinase 1, alpha [Source:MGI Symbol;Acc:MGI:1891766]	11	73019008	73042073	4.72431	0.00126	0.00521587
ENSMUSG00000032487	Ptgs2	prostaglandin-endoperoxide synthase 2 [Source:MGI Symbol;Acc:MGI:97798]	1	150100031	150108227	4.71961	0.0137054	0.0403894
ENSMUSG00000032733	Snx33	sorting nexin 33 [Source:MGI Symbol;Acc:MGI:2443239]	9	56917193	56928371	4.71934	0.00828831	0.0263058
ENSMUSG00000037568	Vash2	vasohibin 2 [Source:MGI Symbol;Acc:MGI:2444826]	1	190947646	190979296	4.71846	1.64522e-08	1.92788e-07
ENSMUSG00000044678	Ly6k	lymphocyte antigen 6 complex, locus K [Source:MGI Symbol;Acc:MGI:1923736]	15	74796874	74799986	4.71766	1.61513e-31	5.20022e-29
ENSMUSG00000026223	Itm2c	integral membrane protein 2C [Source:MGI Symbol;Acc:MGI:1927594]	1	85894281	85908675	4.71029	1.94243e-26	3.00766e-24
ENSMUSG00000052364	B630019K06Rik	RIKEN cDNA B630019K06 gene [Source:MGI Symbol;Acc:MGI:2147918]	X	8892382	8894964	4.70638	0.0131465	0.0389746
ENSMUSG00000032013	Trim29	tripartite motif-containing 29 [Source:MGI Symbol;Acc:MGI:1919419]	9	43310848	43336115	4.70461	3.76932e-08	4.09298e-07
ENSMUSG00000005045	Chd5	chromodomain helicase DNA binding protein 5 [Source:MGI Symbol;Acc:MGI:3036258]	4	152338651	152390194	4.7032	0.0101593	0.0313219
ENSMUSG00000005917	Otx1	orthodenticle homeobox 1 [Source:MGI Symbol;Acc:MGI:97450]	11	21994764	22002897	4.68646	4.80237e-09	6.11112e-08
ENSMUSG00000014837	4931428F04Rik	RIKEN cDNA 4931428F04 gene [Source:MGI Symbol;Acc:MGI:1921606]	8	105280409	105289864	4.67404	0.00146434	0.00594885
ENSMUSG00000042115	Klhdc8a	kelch domain containing 8A [Source:MGI Symbol;Acc:MGI:2442630]	1	132298626	132307357	4.66847	0.0124747	0.0372715
ENSMUSG00000031962	Cdh15	cadherin 15 [Source:MGI Symbol;Acc:MGI:106672]	8	122847966	122867397	4.66654	0.00233752	0.00891746
ENSMUSG00000073530	Pappa2	pappalysin 2 [Source:MGI Symbol;Acc:MGI:3051647]	1	158711727	158980490	4.65529	0.00161601	0.00647809
ENSMUSG00000094910	D430019H16Rik	RIKEN cDNA D430019H16 gene [Source:MGI Symbol;Acc:MGI:2443127]	12	105453856	105493095	4.65314	2.53766e-05	0.000158479
ENSMUSG00000100252	Mir124-2hg	Mir124-2 host gene (non-protein coding) [Source:MGI Symbol;Acc:MGI:1917691]	3	17789921	17808970	4.61541	0.0127535	0.0379537
ENSMUSG00000036273	Lrrk2	leucine-rich repeat kinase 2 [Source:MGI Symbol;Acc:MGI:1913975]	15	91673175	91816120	4.60407	0.00356144	0.012804
ENSMUSG00000007279	Scube2	signal peptide, CUB domain, EGF-like 2 [Source:MGI Symbol;Acc:MGI:1928765]	7	109798676	109865679	4.59928	4.19478e-06	3.0952e-05
ENSMUSG00000028179	Cth	cystathionase (cystathionine gamma-lyase) [Source:MGI Symbol;Acc:MGI:1339968]	3	157894248	157925077	4.59169	0.00316234	0.0115556
ENSMUSG00000021087	Rtn1	reticulon 1 [Source:MGI Symbol;Acc:MGI:1933947]	12	72211752	72409054	4.58489	0.0169132	0.0480712
ENSMUSG00000049303	Syt12	synaptotagmin XII [Source:MGI Symbol;Acc:MGI:2159601]	19	4445908	4477447	4.57818	0.000352263	0.00169924
ENSMUSG00000028782	Adgrb2	adhesion G protein-coupled receptor B2 [Source:MGI Symbol;Acc:MGI:2451244]	4	129984870	130022633	4.5752	0.0115127	0.0348128
ENSMUSG00000040856	Dlk1	delta like non-canonical Notch ligand 1 [Source:MGI Symbol;Acc:MGI:94900]	12	109452823	109463336	4.57215	4.60955e-129	9.35001e-125
ENSMUSG00000029376	Mthfd2l	methylenetetrahydrofolate dehydrogenase (NADP+ dependent) 2-like [Source:MGI Symbol;Acc:MGI:1915871]	5	90931117	91021368	4.57045	0.00016605	0.000868083
ENSMUSG00000101387	Pced1c-ps	PC-esterase domain containing 1C, pseudogene [Source:MGI Symbol;Acc:MGI:3644590]	1	69377321	69378071	4.55799	1.86431e-05	0.000120126
ENSMUSG00000019194	Scn1b	sodium channel, voltage-gated, type I, beta [Source:MGI Symbol;Acc:MGI:98247]	7	31116524	31127003	4.55297	0.0175948	0.0496306
ENSMUSG00000060260	Pwwp2b	PWWP domain containing 2B [Source:MGI Symbol;Acc:MGI:2142008]	7	139248482	139269903	4.55085	8.53606e-06	5.93574e-05
ENSMUSG00000041329	Atp1b2	ATPase, Na+/K+ transporting, beta 2 polypeptide [Source:MGI Symbol;Acc:MGI:88109]	11	69599736	69605942	4.55009	7.07085e-19	3.7843e-17
ENSMUSG00000037509	Arhgef4	Rho guanine nucleotide exchange factor (GEF) 4 [Source:MGI Symbol;Acc:MGI:2442507]	1	34678188	34813309	4.54857	0.000106716	0.000584563
ENSMUSG00000025534	Gusb	glucuronidase, beta [Source:MGI Symbol;Acc:MGI:95872]	5	129989011	130003049	4.54784	3.57418e-10	5.55972e-09
ENSMUSG00000068037	Mas1	MAS1 oncogene [Source:MGI Symbol;Acc:MGI:96918]	17	12841079	12868143	4.54613	0.0166627	0.0474634
ENSMUSG00000032015	Pou2f3	POU domain, class 2, transcription factor 3 [Source:MGI Symbol;Acc:MGI:102565]	9	43123939	43210369	4.53699	0.00389386	0.0138034
ENSMUSG00000104546	Gm43858	predicted gene 43858 [Source:MGI Symbol;Acc:MGI:5663995]	3	152386260	152388037	4.51245	0.00539413	0.0182479
ENSMUSG00000033770	Clcnka	chloride channel, voltage-sensitive Ka [Source:MGI Symbol;Acc:MGI:1329026]	4	141384610	141398724	4.50994	1.86768e-05	0.000120267
ENSMUSG00000044037	Als2cl	ALS2 C-terminal like [Source:MGI Symbol;Acc:MGI:2447532]	9	110879870	110900530	4.50312	0.000197771	0.0010138
ENSMUSG00000024827	Gldc	glycine decarboxylase [Source:MGI Symbol;Acc:MGI:1341155]	19	30098447	30175429	4.49938	0.000547358	0.00250963
ENSMUSG00000000409	Lck	lymphocyte protein tyrosine kinase [Source:MGI Symbol;Acc:MGI:96756]	4	129548344	129573641	4.4972	0.00607123	0.0201652
ENSMUSG00000036667	Tcaf1	TRPM8 channel-associated factor 1 [Source:MGI Symbol;Acc:MGI:1914665]	6	42668002	42710088	4.4876	0.000214292	0.00108722
ENSMUSG00000038637	Lrrc56	leucine rich repeat containing 56 [Source:MGI Symbol;Acc:MGI:1917802]	7	141194157	141210055	4.48711	1.16978e-06	9.61809e-06
ENSMUSG00000021373	Cap2	CAP, adenylate cyclase-associated protein, 2 (yeast) [Source:MGI Symbol;Acc:MGI:1914502]	13	46501848	46650281	4.48578	0.000460299	0.0021538
ENSMUSG00000055044	Pdlim1	PDZ and LIM domain 1 (elfin) [Source:MGI Symbol;Acc:MGI:1860611]	19	40221173	40271842	4.48258	6.47632e-05	0.000373304
ENSMUSG00000023047	Amhr2	anti-Mullerian hormone type 2 receptor [Source:MGI Symbol;Acc:MGI:105062]	15	102445367	102454633	4.46017	8.59373e-07	7.23e-06
ENSMUSG00000020020	Usp44	ubiquitin specific peptidase 44 [Source:MGI Symbol;Acc:MGI:3045318]	10	93831555	93858088	4.45476	0.00545844	0.0184255
ENSMUSG00000024109	Nrxn1	neurexin I [Source:MGI Symbol;Acc:MGI:1096391]	17	90033631	91093071	4.45451	0.00321165	0.0117104
ENSMUSG00000039661	Dusp26	dual specificity phosphatase 26 (putative) [Source:MGI Symbol;Acc:MGI:1914209]	8	31089471	31097047	4.45361	0.00648528	0.0213343
ENSMUSG00000035506	Slc12a8	solute carrier family 12 (potassium/chloride transporters), member 8 [Source:MGI Symbol;Acc:MGI:2443672]	16	33517328	33664135	4.43999	0.000130018	0.000697328
ENSMUSG00000069171	Nr2f1	nuclear receptor subfamily 2, group F, member 1 [Source:MGI Symbol;Acc:MGI:1352451]	13	78188973	78199757	4.43958	6.56062e-08	6.79304e-07
ENSMUSG00000060961	Slc4a4	solute carrier family 4 (anion exchanger), member 4 [Source:MGI Symbol;Acc:MGI:1927555]	5	88886486	89239653	4.43757	0.00105299	0.00446466
ENSMUSG00000031146	Plp2	proteolipid protein 2 [Source:MGI Symbol;Acc:MGI:1298382]	X	7667941	7671390	4.43392	3.99858e-13	9.97629e-12
ENSMUSG00000003657	Calb2	calbindin 2 [Source:MGI Symbol;Acc:MGI:101914]	8	110137502	110168210	4.43096	9.57003e-09	1.1603e-07
ENSMUSG00000106019	Gm43672	predicted gene 43672 [Source:MGI Symbol;Acc:MGI:5663809]	3	22074412	22076142	4.42117	0.00627766	0.0207557
ENSMUSG00000033594	Spata2l	spermatogenesis associated 2-like [Source:MGI Symbol;Acc:MGI:1926029]	8	123229801	123236233	4.41531	0.00100438	0.0042836
ENSMUSG00000028088	Fmo5	flavin containing monooxygenase 5 [Source:MGI Symbol;Acc:MGI:1310004]	3	97628804	97655282	4.41196	5.05845e-05	0.000297926
ENSMUSG00000067338	Tuba3b	tubulin, alpha 3B [Source:MGI Symbol;Acc:MGI:1095408]	6	145615757	145621479	4.41164	3.73166e-24	4.25242e-22
ENSMUSG00000022636	Alcam	activated leukocyte cell adhesion molecule [Source:MGI Symbol;Acc:MGI:1313266]	16	52248996	52454074	4.40847	3.15267e-15	1.03645e-13
ENSMUSG00000027420	Bfsp1	beaded filament structural protein 1, in lens-CP94 [Source:MGI Symbol;Acc:MGI:101770]	2	143826528	143863173	4.4048	0.00209955	0.00813821
ENSMUSG00000035314	Gdpd5	glycerophosphodiester phosphodiesterase domain containing 5 [Source:MGI Symbol;Acc:MGI:2686926]	7	99381414	99461877	4.39912	0.0010669	0.00451607
ENSMUSG00000055027	Smyd1	SET and MYND domain containing 1 [Source:MGI Symbol;Acc:MGI:104790]	6	71213940	71322233	4.3717	0.000431866	0.00203342
ENSMUSG00000075590	Nrbp2	nuclear receptor binding protein 2 [Source:MGI Symbol;Acc:MGI:2385017]	15	76085518	76091627	4.37017	0.000131275	0.000703325
ENSMUSG00000068740	Celsr2	cadherin, EGF LAG seven-pass G-type receptor 2 [Source:MGI Symbol;Acc:MGI:1858235]	3	108390851	108415552	4.34814	5.23458e-23	4.89301e-21
ENSMUSG00000026259	Ngef	neuronal guanine nucleotide exchange factor [Source:MGI Symbol;Acc:MGI:1858414]	1	87476834	87573870	4.34788	0.00103244	0.00439127
ENSMUSG00000020814	Mxra7	matrix-remodelling associated 7 [Source:MGI Symbol;Acc:MGI:1914872]	11	116803062	116828046	4.34633	0.00147054	0.00596766
ENSMUSG00000034762	Glis1	GLIS family zinc finger 1 [Source:MGI Symbol;Acc:MGI:2386723]	4	107434591	107635061	4.34559	0.00111549	0.00469838
ENSMUSG00000025328	Padi3	peptidyl arginine deiminase, type III [Source:MGI Symbol;Acc:MGI:1338891]	4	140785365	140810648	4.33795	0.0108561	0.0331185
ENSMUSG00000021994	Wnt5a	wingless-type MMTV integration site family, member 5A [Source:MGI Symbol;Acc:MGI:98958]	14	28504750	28527448	4.32977	1.11927e-05	7.56272e-05
ENSMUSG00000043110	Lrrn4	leucine rich repeat neuronal 4 [Source:MGI Symbol;Acc:MGI:2445154]	2	132868305	132880891	4.32477	1.0488e-13	2.83651e-12
ENSMUSG00000040605	Bace2	beta-site APP-cleaving enzyme 2 [Source:MGI Symbol;Acc:MGI:1860440]	16	97356742	97442936	4.31931	4.28945e-05	0.000255603
ENSMUSG00000039337	Tex19.2	testis expressed gene 19.2 [Source:MGI Symbol;Acc:MGI:1918206]	11	121116215	121118677	4.31807	1.20744e-16	4.82118e-15
ENSMUSG00000026686	Lmx1a	LIM homeobox transcription factor 1 alpha [Source:MGI Symbol;Acc:MGI:1888519]	1	167689237	167848741	4.30963	0.00775089	0.0248764
ENSMUSG00000025854	Fam20c	family with sequence similarity 20, member C [Source:MGI Symbol;Acc:MGI:2136853]	5	138754514	138810077	4.30563	6.89689e-05	0.000394853
ENSMUSG00000031748	Gnao1	guanine nucleotide binding protein, alpha O [Source:MGI Symbol;Acc:MGI:95775]	8	93809966	93969388	4.30162	0.000172837	0.000899162
ENSMUSG00000041607	Mbp	myelin basic protein [Source:MGI Symbol;Acc:MGI:96925]	18	82475146	82585637	4.28111	1.23635e-10	2.0829e-09
ENSMUSG00000026547	Tagln2	transgelin 2 [Source:MGI Symbol;Acc:MGI:1312985]	1	172500047	172507380	4.28031	0.00445743	0.0154899
ENSMUSG00000027719	Adad1	adenosine deaminase domain containing 1 (testis specific) [Source:MGI Symbol;Acc:MGI:103258]	3	37063527	37121930	4.27089	2.01159e-44	1.85469e-41
ENSMUSG00000033220	Rac2	Rac family small GTPase 2 [Source:MGI Symbol;Acc:MGI:97846]	15	78559167	78572783	4.27048	0.00760425	0.0244639
ENSMUSG00000034165	Ccnd3	cyclin D3 [Source:MGI Symbol;Acc:MGI:88315]	17	47505051	47599691	4.26639	1.84006e-17	8.25747e-16
ENSMUSG00000027257	Pacsin3	protein kinase C and casein kinase substrate in neurons 3 [Source:MGI Symbol;Acc:MGI:1891410]	2	91255954	91264679	4.26443	8.82413e-07	7.39622e-06
ENSMUSG00000063229	Ldha	lactate dehydrogenase A [Source:MGI Symbol;Acc:MGI:96759]	7	46841475	46855627	4.26193	6.87164e-51	9.95602e-48
ENSMUSG00000028246	Faxc	failed axon connections homolog [Source:MGI Symbol;Acc:MGI:1923382]	4	21931329	21996839	4.26087	4.94577e-06	3.60215e-05
ENSMUSG00000032443	Zcwpw2	zinc finger, CW type with PWWP domain 2 [Source:MGI Symbol;Acc:MGI:1921888]	9	117876000	118040259	4.25854	4.46597e-09	5.72253e-08
ENSMUSG00000021678	F2rl1	coagulation factor II (thrombin) receptor-like 1 [Source:MGI Symbol;Acc:MGI:101910]	13	95511732	95525227	4.25804	4.41944e-15	1.42518e-13
ENSMUSG00000025212	Sfxn3	sideroflexin 3 [Source:MGI Symbol;Acc:MGI:2137679]	19	45047503	45056383	4.25706	5.38815e-06	3.89221e-05
ENSMUSG00000109993	Gm45659	predicted gene 45659 [Source:MGI Symbol;Acc:MGI:5791495]	8	43908656	43914604	4.24549	9.10381e-05	0.000507034
ENSMUSG00000002384	Bmp8b	bone morphogenetic protein 8b [Source:MGI Symbol;Acc:MGI:107335]	4	123105165	123132099	4.22222	0.00410816	0.014452
ENSMUSG00000086727	4931428L18Rik	RIKEN cDNA 4931428L18 gene [Source:MGI Symbol;Acc:MGI:1918238]	1	30997842	31222684	4.21912	0.00209192	0.00811641
ENSMUSG00000020299	4930524B15Rik	RIKEN cDNA 4930524B15 gene [Source:MGI Symbol;Acc:MGI:1914842]	11	31965592	31979651	4.21767	5.3325e-12	1.12088e-10
ENSMUSG00000020312	Shc2	SHC (Src homology 2 domain containing) transforming protein 2 [Source:MGI Symbol;Acc:MGI:106180]	10	79618051	79637918	4.2114	0.00589413	0.0196478
ENSMUSG00000010660	Plcd1	phospholipase C, delta 1 [Source:MGI Symbol;Acc:MGI:97614]	9	119071527	119093502	4.20062	0.00103272	0.00439153
ENSMUSG00000040498	Igsf23	immunoglobulin superfamily, member 23 [Source:MGI Symbol;Acc:MGI:1917330]	7	19937305	19950756	4.19984	9.23042e-05	0.000513521
ENSMUSG00000032109	Nlrx1	NLR family member X1 [Source:MGI Symbol;Acc:MGI:2429611]	9	44252717	44268599	4.19884	0.0157102	0.0452135
ENSMUSG00000033356	Pus7l	pseudouridylate synthase 7-like [Source:MGI Symbol;Acc:MGI:1926145]	15	94522688	94543547	4.18109	1.28997e-15	4.51912e-14
ENSMUSG00000002289	Angptl4	angiopoietin-like 4 [Source:MGI Symbol;Acc:MGI:1888999]	17	33773750	33781830	4.1804	9.44593e-24	9.92753e-22
ENSMUSG00000080933	Rhox3g	reproductive homeobox 3G [Source:MGI Symbol;Acc:MGI:3770313]	X	37623318	37628612	4.17334	0.00248503	0.00939355
ENSMUSG00000020108	Ddit4	DNA-damage-inducible transcript 4 [Source:MGI Symbol;Acc:MGI:1921997]	10	59949669	59951834	4.17293	6.39384e-05	0.000369179
ENSMUSG00000052852	Reep1	receptor accessory protein 1 [Source:MGI Symbol;Acc:MGI:1098827]	6	71707561	71810710	4.17253	8.31892e-08	8.45396e-07
ENSMUSG00000054474	Thnsl2	threonine synthase-like 2 (bacterial) [Source:MGI Symbol;Acc:MGI:3041254]	6	71128166	71144439	4.17193	0.00351004	0.0126664
ENSMUSG00000112256	Gm48077	predicted gene, 48077 [Source:MGI Symbol;Acc:MGI:6097413]	10	61359666	61361407	4.17114	0.0107497	0.0328336
ENSMUSG00000034675	Dbn1	drebrin 1 [Source:MGI Symbol;Acc:MGI:1931838]	13	55473429	55488111	4.15188	5.31656e-13	1.31034e-11
ENSMUSG00000024786	Majin	membrane anchored junction protein [Source:MGI Symbol;Acc:MGI:1923913]	19	6184388	6224225	4.14905	6.01169e-20	3.67478e-18
ENSMUSG00000054150	Syne3	spectrin repeat containing, nuclear envelope family member 3 [Source:MGI Symbol;Acc:MGI:2442408]	12	104929933	105009809	4.12911	0.0174632	0.0493348
ENSMUSG00000028072	Ntrk1	neurotrophic tyrosine kinase, receptor, type 1 [Source:MGI Symbol;Acc:MGI:97383]	3	87778244	87795162	4.12669	6.71995e-20	4.09332e-18
ENSMUSG00000024160	Spsb3	splA/ryanodine receptor domain and SOCS box containing 3 [Source:MGI Symbol;Acc:MGI:1891471]	17	24886643	24892152	4.12405	2.82208e-06	2.15008e-05
ENSMUSG00000092167	Gm3696	predicted gene 3696 [Source:MGI Symbol;Acc:MGI:3781872]	14	7083208	7100621	4.12274	0.00712283	0.0230835
ENSMUSG00000011171	Vipr2	vasoactive intestinal peptide receptor 2 [Source:MGI Symbol;Acc:MGI:107166]	12	116077726	116146261	4.1225	0.0016975	0.00676065
ENSMUSG00000037060	Cavin3	caveolae associated 3 [Source:MGI Symbol;Acc:MGI:1923422]	7	105480083	105482300	4.11979	0.000412885	0.00195631
ENSMUSG00000048807	Slc35e4	solute carrier family 35, member E4 [Source:MGI Symbol;Acc:MGI:2144150]	11	3907021	3914664	4.11817	2.53927e-05	0.00015853
ENSMUSG00000029581	Fscn1	fascin actin-bundling protein 1 [Source:MGI Symbol;Acc:MGI:1352745]	5	142960343	142973185	4.1177	1.81621e-09	2.47082e-08
ENSMUSG00000055407	Map6	microtubule-associated protein 6 [Source:MGI Symbol;Acc:MGI:1201690]	7	99267447	99337137	4.11765	3.58959e-05	0.000217282
ENSMUSG00000037904	Ankrd9	ankyrin repeat domain 9 [Source:MGI Symbol;Acc:MGI:1921501]	12	110975353	110979040	4.11332	1.46556e-08	1.72661e-07
ENSMUSG00000070462	Tlnrd1	talin rod domain containing 1 [Source:MGI Symbol;Acc:MGI:1891420]	7	83879873	83884305	4.11289	1.167e-07	1.15866e-06
ENSMUSG00000037111	Setd7	SET domain containing (lysine methyltransferase) 7 [Source:MGI Symbol;Acc:MGI:1920501]	3	51515319	51560879	4.10681	0.00108842	0.00459661
ENSMUSG00000032135	Mcam	melanoma cell adhesion molecule [Source:MGI Symbol;Acc:MGI:1933966]	9	44134469	44142727	4.10624	6.09941e-05	0.000354297
ENSMUSG00000022014	Epsti1	epithelial stromal interaction 1 (breast) [Source:MGI Symbol;Acc:MGI:1915168]	14	77904239	78002657	4.10264	6.86232e-10	1.01086e-08
ENSMUSG00000055078	Gabra5	gamma-aminobutyric acid (GABA) A receptor, subunit alpha 5 [Source:MGI Symbol;Acc:MGI:95617]	7	57407672	57510059	4.10028	0.000926382	0.00398615
ENSMUSG00000020877	Scrn2	secernin 2 [Source:MGI Symbol;Acc:MGI:1343092]	11	97029938	97033958	4.09379	5.93611e-05	0.000345207
ENSMUSG00000024299	Adamts10	a disintegrin-like and metallopeptidase (reprolysin type) with thrombospondin type 1 motif, 10 [Source:MGI Symbol;Acc:MGI:2449112]	17	33524204	33553782	4.07932	0.00085758	0.00372089
ENSMUSG00000022043	Trim35	tripartite motif-containing 35 [Source:MGI Symbol;Acc:MGI:1914104]	14	66297031	66311424	4.0556	3.45812e-48	4.38404e-45
ENSMUSG00000028943	Espn	espin [Source:MGI Symbol;Acc:MGI:1861630]	4	152120331	152152371	4.05447	2.814e-18	1.38879e-16
ENSMUSG00000028439	Fam219a	family with sequence similarity 219, member A [Source:MGI Symbol;Acc:MGI:1919151]	4	41517691	41569538	4.0446	0.00207055	0.00805194
ENSMUSG00000078670	Fam174b	family with sequence similarity 174, member B [Source:MGI Symbol;Acc:MGI:3698178]	7	73740302	73776919	4.03774	2.35995e-06	1.82986e-05
ENSMUSG00000033685	Ucp2	uncoupling protein 2 (mitochondrial, proton carrier) [Source:MGI Symbol;Acc:MGI:109354]	7	100493337	100502020	4.03725	8.63037e-07	7.25782e-06
ENSMUSG00000018861	Fdxr	ferredoxin reductase [Source:MGI Symbol;Acc:MGI:104724]	11	115268024	115277050	4.03561	0.000146655	0.000776898
ENSMUSG00000027459	Fam110a	family with sequence similarity 110, member A [Source:MGI Symbol;Acc:MGI:1921097]	2	151969398	151980219	4.02911	3.16554e-08	3.48587e-07
ENSMUSG00000019889	Ptprk	protein tyrosine phosphatase, receptor type, K [Source:MGI Symbol;Acc:MGI:103310]	10	28074820	28597397	4.02794	5.00221e-05	0.00029487
ENSMUSG00000070436	Serpinh1	serine (or cysteine) peptidase inhibitor, clade H, member 1 [Source:MGI Symbol;Acc:MGI:88283]	7	99345376	99353239	4.02764	3.1996e-26	4.80746e-24
ENSMUSG00000001870	Ltbp1	latent transforming growth factor beta binding protein 1 [Source:MGI Symbol;Acc:MGI:109151]	17	75005568	75392512	4.02099	7.11621e-06	5.02945e-05
ENSMUSG00000020940	Efcab15	EF-hand calcium binding domain 15 [Source:MGI Symbol;Acc:MGI:1916691]	11	103198944	103208558	4.01725	0.00177692	0.00703967
ENSMUSG00000005983	1700037C18Rik	RIKEN cDNA 1700037C18 gene [Source:MGI Symbol;Acc:MGI:1920511]	16	3895179	3908689	4.01496	1.15667e-07	1.15066e-06
ENSMUSG00000021314	Amph	amphiphysin [Source:MGI Symbol;Acc:MGI:103574]	13	18948205	19150921	4.01402	0.000280301	0.00138471
ENSMUSG00000042793	Lgr6	leucine-rich repeat-containing G protein-coupled receptor 6 [Source:MGI Symbol;Acc:MGI:2441805]	1	134983301	135105276	4.00941	0.000106236	0.000582401
ENSMUSG00000022580	Rhpn1	rhophilin, Rho GTPase binding protein 1 [Source:MGI Symbol;Acc:MGI:1098783]	15	75704280	75715485	4.0068	1.11778e-05	7.5602e-05
ENSMUSG00000070388	Fbxo39	F-box protein 39 [Source:MGI Symbol;Acc:MGI:3505735]	11	72314444	72319416	3.99701	0.00117792	0.00492739
ENSMUSG00000000552	Zfp385a	zinc finger protein 385A [Source:MGI Symbol;Acc:MGI:1352495]	15	103313895	103340093	3.99231	1.49358e-05	9.82673e-05
ENSMUSG00000078496	Zfp982	zinc finger protein 982 [Source:MGI Symbol;Acc:MGI:3701121]	4	147492417	147513486	3.98783	0.0136742	0.0403151
ENSMUSG00000110180	Gm32567	predicted gene, 32567 [Source:MGI Symbol;Acc:MGI:5591726]	8	29228598	29235104	3.98735	0.00398014	0.0140748
ENSMUSG00000029658	Wdr95	WD40 repeat domain 95 [Source:MGI Symbol;Acc:MGI:1923042]	5	149528679	149611894	3.98731	0.00701444	0.0228234
ENSMUSG00000027624	Epb41l1	erythrocyte membrane protein band 4.1 like 1 [Source:MGI Symbol;Acc:MGI:103010]	2	156420909	156543214	3.98457	0.00627938	0.020758
ENSMUSG00000042097	Zfp239	zinc finger protein 239 [Source:MGI Symbol;Acc:MGI:1306812]	6	117862100	117873291	3.98139	0.00705414	0.0229011
ENSMUSG00000038236	Hoxa7	homeobox A7 [Source:MGI Symbol;Acc:MGI:96179]	6	52214491	52221854	3.98023	1.11681e-18	5.80854e-17
ENSMUSG00000022892	App	amyloid beta (A4) precursor protein [Source:MGI Symbol;Acc:MGI:88059]	16	84949685	85173766	3.97614	3.06274e-33	1.12954e-30
ENSMUSG00000034220	Gpc1	glypican 1 [Source:MGI Symbol;Acc:MGI:1194891]	1	92831645	92860779	3.97263	0.000283322	0.00139759
ENSMUSG00000070526	Peg12	paternally expressed 12 [Source:MGI Symbol;Acc:MGI:1351637]	7	62461871	62464510	3.97158	5.47831e-10	8.23736e-09
ENSMUSG00000031283	Chrdl1	chordin-like 1 [Source:MGI Symbol;Acc:MGI:1933172]	X	143285674	143394262	3.9653	8.44207e-05	0.000473821
ENSMUSG00000034459	Ifit1	interferon-induced protein with tetratricopeptide repeats 1 [Source:MGI Symbol;Acc:MGI:99450]	19	34640871	34650009	3.95266	0.000537714	0.00246974
ENSMUSG00000001249	Hpn	hepsin [Source:MGI Symbol;Acc:MGI:1196620]	7	31098725	31115290	3.95176	0.00225671	0.00865151
ENSMUSG00000022840	Adcy5	adenylate cyclase 5 [Source:MGI Symbol;Acc:MGI:99673]	16	35154877	35305738	3.94824	1.97357e-05	0.000126403
ENSMUSG00000020388	Pdlim4	PDZ and LIM domain 4 [Source:MGI Symbol;Acc:MGI:1353470]	11	54054928	54069014	3.94314	5.58488e-13	1.36916e-11
ENSMUSG00000035105	Egln3	egl-9 family hypoxia-inducible factor 3 [Source:MGI Symbol;Acc:MGI:1932288]	12	54178981	54203860	3.94151	1.11383e-06	9.19156e-06
ENSMUSG00000020681	Ace	angiotensin I converting enzyme (peptidyl-dipeptidase A) 1 [Source:MGI Symbol;Acc:MGI:87874]	11	105967945	105989964	3.941	0.00209791	0.00813341
ENSMUSG00000028641	P3h1	prolyl 3-hydroxylase 1 [Source:MGI Symbol;Acc:MGI:1888921]	4	119232915	119248975	3.93425	3.47643e-20	2.19675e-18
ENSMUSG00000081195	Rhox2-ps	reproductive homeobox 2, pseudogene [Source:MGI Symbol;Acc:MGI:3646282]	X	37682921	37683431	3.93069	0.000584718	0.00265929
ENSMUSG00000005089	Slc1a2	solute carrier family 1 (glial high affinity glutamate transporter), member 2 [Source:MGI Symbol;Acc:MGI:101931]	2	102658659	102790784	3.92618	0.000615254	0.00278133
ENSMUSG00000021718	Nt5el	5' nucleotidase, ecto-like [Source:MGI Symbol;Acc:MGI:1914013]	13	105082122	105121782	3.91854	5.99034e-13	1.45868e-11
ENSMUSG00000036856	Wnt4	wingless-type MMTV integration site family, member 4 [Source:MGI Symbol;Acc:MGI:98957]	4	137277489	137299726	3.91554	0.0045043	0.0156306
ENSMUSG00000015750	Aph1a	aph1 homolog A, gamma secretase subunit [Source:MGI Symbol;Acc:MGI:2385110]	3	95893969	95898288	3.9127	2.09483e-05	0.000133369
ENSMUSG00000041774	Ydjc	YdjC homolog (bacterial) [Source:MGI Symbol;Acc:MGI:1916351]	16	17144621	17160701	3.90995	0.00247286	0.00936161
ENSMUSG00000032852	Rspo4	R-spondin 4 [Source:MGI Symbol;Acc:MGI:1924467]	2	151842927	151874668	3.90995	0.0172403	0.0488206
ENSMUSG00000033569	Adgrb3	adhesion G protein-coupled receptor B3 [Source:MGI Symbol;Acc:MGI:2441837]	1	25067476	25829707	3.90359	0.000253736	0.00126737
ENSMUSG00000001761	Smo	smoothened, frizzled class receptor [Source:MGI Symbol;Acc:MGI:108075]	6	29735503	29761365	3.89631	0.000157864	0.000828918
ENSMUSG00000000202	Btbd17	BTB (POZ) domain containing 17 [Source:MGI Symbol;Acc:MGI:1919264]	11	114791217	114795945	3.88815	0.000448961	0.00210511
ENSMUSG00000048612	Myof	myoferlin [Source:MGI Symbol;Acc:MGI:1919192]	19	37899036	38043577	3.88762	0.00856036	0.0270338
ENSMUSG00000031145	Prickle3	prickle planar cell polarity protein 3 [Source:MGI Symbol;Acc:MGI:1859635]	X	7657260	7668186	3.88594	5.10721e-06	3.70776e-05
ENSMUSG00000002409	Dyrk1b	dual-specificity tyrosine-(Y)-phosphorylation regulated kinase 1b [Source:MGI Symbol;Acc:MGI:1330302]	7	28179469	28187294	3.88246	0.00473575	0.0163173
ENSMUSG00000041926	Rnpep	arginyl aminopeptidase (aminopeptidase B) [Source:MGI Symbol;Acc:MGI:2384902]	1	135262712	135284084	3.88188	0.000203021	0.00103782
ENSMUSG00000073158	9030624G23Rik	RIKEN cDNA 9030624G23 gene [Source:MGI Symbol;Acc:MGI:1914058]	12	24043202	24097246	3.88095	0.00107018	0.00452712
ENSMUSG00000062296	Trank1	tetratricopeptide repeat and ankyrin repeat containing 1 [Source:MGI Symbol;Acc:MGI:1341834]	9	111311739	111395775	3.87476	1.95592e-17	8.70039e-16
ENSMUSG00000039628	Hs3st6	heparan sulfate (glucosamine) 3-O-sulfotransferase 6 [Source:MGI Symbol;Acc:MGI:3580487]	17	24752988	24758684	3.8716	0.000668267	0.00299296
ENSMUSG00000019842	Traf3ip2	TRAF3 interacting protein 2 [Source:MGI Symbol;Acc:MGI:2143599]	10	39612934	39655307	3.87099	0.000867287	0.0037596
ENSMUSG00000075307	Klhl41	kelch-like 41 [Source:MGI Symbol;Acc:MGI:2683854]	2	69670120	69684230	3.87071	1.33251e-10	2.23193e-09
ENSMUSG00000069919	Hba-a1	hemoglobin alpha, adult chain 1 [Source:MGI Symbol;Acc:MGI:96015]	11	32283511	32284465	3.87009	0.000657877	0.0029536
ENSMUSG00000063446	Plppr1	phospholipid phosphatase related 1 [Source:MGI Symbol;Acc:MGI:2445015]	4	49059273	49340259	3.86483	1.15979e-07	1.15307e-06
ENSMUSG00000003518	Dusp3	dual specificity phosphatase 3 (vaccinia virus phosphatase VH1-related) [Source:MGI Symbol;Acc:MGI:1919599]	11	101971143	101987013	3.86354	7.01186e-10	1.03064e-08
ENSMUSG00000019467	Arhgef25	Rho guanine nucleotide exchange factor (GEF) 25 [Source:MGI Symbol;Acc:MGI:1277173]	10	127182525	127190083	3.86125	0.00017435	0.000906567
ENSMUSG00000068742	Cry2	cryptochrome 2 (photolyase-like) [Source:MGI Symbol;Acc:MGI:1270859]	2	92403646	92434043	3.85898	0.00060672	0.0027452
ENSMUSG00000006179	Prss16	protease, serine 16 (thymus) [Source:MGI Symbol;Acc:MGI:1859181]	13	22002173	22009742	3.85793	0.000141672	0.000754243
ENSMUSG00000054727	1700013H16Rik	RIKEN cDNA 1700013H16 gene [Source:MGI Symbol;Acc:MGI:1922764]	X	53742901	53757831	3.85729	0.00243806	0.0092523
ENSMUSG00000011148	Adssl1	adenylosuccinate synthetase like 1 [Source:MGI Symbol;Acc:MGI:87947]	12	112620045	112641360	3.85607	7.43207e-08	7.60223e-07
ENSMUSG00000055555	4930502E18Rik	RIKEN cDNA 4930502E18 gene [Source:MGI Symbol;Acc:MGI:1922263]	X	53724826	53738441	3.84536	2.25095e-08	2.55502e-07
ENSMUSG00000042734	Ttc9	tetratricopeptide repeat domain 9 [Source:MGI Symbol;Acc:MGI:1916730]	12	81631249	81667557	3.83307	0.0126919	0.037809
ENSMUSG00000006200	Rhox6	reproductive homeobox 6 [Source:MGI Symbol;Acc:MGI:1202888]	X	37826910	37829857	3.82823	2.85204e-23	2.78129e-21
ENSMUSG00000035828	Pim3	proviral integration site 3 [Source:MGI Symbol;Acc:MGI:1355297]	15	88862186	88865726	3.82232	4.50341e-15	1.44995e-13
ENSMUSG00000032262	Elovl4	elongation of very long chain fatty acids (FEN1/Elo2, SUR4/Elo3, yeast)-like 4 [Source:MGI Symbol;Acc:MGI:1933331]	9	83778692	83806277	3.82147	0.000692817	0.00309131
ENSMUSG00000078789	Dph1	diphthamide biosynthesis 1 [Source:MGI Symbol;Acc:MGI:2151233]	11	75177643	75191241	3.81271	2.61326e-08	2.93345e-07
ENSMUSG00000021363	Mak	male germ cell-associated kinase [Source:MGI Symbol;Acc:MGI:96913]	13	41025008	41079706	3.80739	0.000150353	0.000793972
ENSMUSG00000072949	Acot1	acyl-CoA thioesterase 1 [Source:MGI Symbol;Acc:MGI:1349396]	12	84009490	84018371	3.80699	6.90756e-08	7.10872e-07
ENSMUSG00000097486	Gm17733	predicted gene, 17733 [Source:MGI Symbol;Acc:MGI:4937367]	6	115127600	115134835	3.80491	0.00888225	0.0279157
ENSMUSG00000075514	Gm13375	predicted gene 13375 [Source:MGI Symbol;Acc:MGI:3649913]	2	20969054	20969997	3.80328	0.00343438	0.0124221
ENSMUSG00000063838	Cdc42ep5	CDC42 effector protein (Rho GTPase binding) 5 [Source:MGI Symbol;Acc:MGI:1929745]	7	4151260	4164860	3.7985	6.87883e-05	0.000393931
ENSMUSG00000002458	Rgs19	regulator of G-protein signaling 19 [Source:MGI Symbol;Acc:MGI:1915153]	2	181688419	181693977	3.79171	1.30051e-06	1.05603e-05
ENSMUSG00000040867	Begain	brain-enriched guanylate kinase-associated [Source:MGI Symbol;Acc:MGI:3044626]	12	109032187	109068217	3.79002	0.00360007	0.0129086
ENSMUSG00000005057	Sh2b2	SH2B adaptor protein 2 [Source:MGI Symbol;Acc:MGI:1345171]	5	136218147	136246556	3.77838	0.000739931	0.00327273
ENSMUSG00000102887	Gm10857	predicted gene 10857 [Source:MGI Symbol;Acc:MGI:3641733]	2	6132869	6140568	3.77626	0.00102274	0.00435274
ENSMUSG00000079532	Ctag2l2	CTAG2 like 2 [Source:MGI Symbol;Acc:MGI:3645826]	X	74740927	74742188	3.76737	3.04072e-05	0.000186846
ENSMUSG00000003500	Impdh1	inosine monophosphate dehydrogenase 1 [Source:MGI Symbol;Acc:MGI:96567]	6	29200434	29216364	3.76575	2.05918e-06	1.61642e-05
ENSMUSG00000041143	Tmco4	transmembrane and coiled-coil domains 4 [Source:MGI Symbol;Acc:MGI:1924306]	4	138972888	139059171	3.76262	5.24115e-05	0.000307614
ENSMUSG00000046182	Gsg1l	GSG1-like [Source:MGI Symbol;Acc:MGI:2685483]	7	125878420	126082411	3.76196	0.0177438	0.0499745
ENSMUSG00000037798	Mat1a	methionine adenosyltransferase I, alpha [Source:MGI Symbol;Acc:MGI:88017]	14	41105035	41124412	3.76172	1.95065e-19	1.13698e-17
ENSMUSG00000055653	Gpc3	glypican 3 [Source:MGI Symbol;Acc:MGI:104903]	X	52272426	52613950	3.76	1.35061e-17	6.17022e-16
ENSMUSG00000039481	Nrtn	neurturin [Source:MGI Symbol;Acc:MGI:108417]	17	56751325	56757530	3.75143	9.74366e-06	6.69061e-05
ENSMUSG00000040364	Sec1	secretory blood group 1 [Source:MGI Symbol;Acc:MGI:1928893]	7	45677686	45694402	3.73996	1.72712e-08	2.01223e-07
ENSMUSG00000098132	Rassf10	Ras association (RalGDS/AF-6) domain family (N-terminal) member 10 [Source:MGI Symbol;Acc:MGI:1925998]	7	112953962	112957457	3.73968	2.74345e-05	0.00016997
ENSMUSG00000022415	Syngr1	synaptogyrin 1 [Source:MGI Symbol;Acc:MGI:1328323]	15	80091334	80119501	3.73778	1.40788e-21	1.06558e-19
ENSMUSG00000022949	Clic6	chloride intracellular channel 6 [Source:MGI Symbol;Acc:MGI:2146607]	16	92485736	92541243	3.71925	6.25242e-14	1.7397e-12
ENSMUSG00000052837	Junb	jun B proto-oncogene [Source:MGI Symbol;Acc:MGI:96647]	8	84974484	84978718	3.71922	0.000558367	0.00255376
ENSMUSG00000027889	Ampd2	adenosine monophosphate deaminase 2 [Source:MGI Symbol;Acc:MGI:88016]	3	108074062	108086651	3.7156	0.000329144	0.0016013
ENSMUSG00000043572	Pars2	prolyl-tRNA synthetase (mitochondrial)(putative) [Source:MGI Symbol;Acc:MGI:2386296]	4	106651069	106655282	3.70962	6.79447e-07	5.82991e-06
ENSMUSG00000090523	Gypc	glycophorin C [Source:MGI Symbol;Acc:MGI:1098566]	18	32528322	32560034	3.70723	0.000951519	0.00408219
ENSMUSG00000072295	C2cd6	C2 calcium dependent domain containing 6 [Source:MGI Symbol;Acc:MGI:1920713]	1	58997116	59094900	3.70712	1.33564e-05	8.87396e-05
ENSMUSG00000036959	Bcorl1	BCL6 co-repressor-like 1 [Source:MGI Symbol;Acc:MGI:2443910]	X	48341358	48408049	3.7042	8.5293e-08	8.64609e-07
ENSMUSG00000055322	Tns1	tensin 1 [Source:MGI Symbol;Acc:MGI:104552]	1	73910231	74124449	3.70416	0.00873436	0.0275319
ENSMUSG00000013858	Tmem259	transmembrane protein 259 [Source:MGI Symbol;Acc:MGI:2177957]	10	79974948	79984330	3.69668	1.30794e-09	1.82842e-08
ENSMUSG00000034871	Fam151a	family with sequence simliarity 151, member A [Source:MGI Symbol;Acc:MGI:2657115]	4	106733889	106748292	3.69592	1.0648e-13	2.87496e-12
ENSMUSG00000028703	Lrrc41	leucine rich repeat containing 41 [Source:MGI Symbol;Acc:MGI:2441984]	4	116075269	116097043	3.69292	2.71497e-19	1.54692e-17
ENSMUSG00000031431	Tsc22d3	TSC22 domain family, member 3 [Source:MGI Symbol;Acc:MGI:1196284]	X	140539528	140600659	3.69111	1.07466e-66	4.35966e-63
ENSMUSG00000060550	H2-Q7	histocompatibility 2, Q region locus 7 [Source:MGI Symbol;Acc:MGI:95936]	17	35439155	35443773	3.69025	6.65297e-09	8.25375e-08
ENSMUSG00000030041	M1ap	meiosis 1 associated protein [Source:MGI Symbol;Acc:MGI:1315200]	6	82946902	83030309	3.67716	1.07468e-48	1.45326e-45
ENSMUSG00000020211	Sf3a2	splicing factor 3a, subunit 2 [Source:MGI Symbol;Acc:MGI:104912]	10	80798198	80804924	3.67559	1.36061e-12	3.13264e-11
ENSMUSG00000074039	4930520O04Rik	RIKEN cDNA 4930520O04 gene [Source:MGI Symbol;Acc:MGI:1922366]	9	114368303	114377229	3.67445	0.000183772	0.000948991
ENSMUSG00000039911	Spsb1	splA/ryanodine receptor domain and SOCS box containing 1 [Source:MGI Symbol;Acc:MGI:1921896]	4	149896283	149955043	3.67394	0.00992944	0.030726
ENSMUSG00000060534	Dcc	deleted in colorectal carcinoma [Source:MGI Symbol;Acc:MGI:94869]	18	71253634	72351069	3.67146	1.54137e-06	1.23773e-05
ENSMUSG00000045835	Hdgfl1	HDGF like 1 [Source:MGI Symbol;Acc:MGI:1194493]	13	26768173	26770165	3.66898	2.56287e-06	1.97138e-05
ENSMUSG00000007659	Bcl2l1	BCL2-like 1 [Source:MGI Symbol;Acc:MGI:88139]	2	152780668	152831728	3.66414	2.58042e-16	9.91311e-15
ENSMUSG00000051367	Six1	sine oculis-related homeobox 1 [Source:MGI Symbol;Acc:MGI:102780]	12	73040015	73053887	3.66374	3.43316e-13	8.68307e-12
ENSMUSG00000034825	Nrip3	nuclear receptor interacting protein 3 [Source:MGI Symbol;Acc:MGI:1925843]	7	109758055	109782025	3.661	1.30383e-15	4.55979e-14
ENSMUSG00000102069	1700012I11Rik	RIKEN cDNA 1700012I11 gene [Source:MGI Symbol;Acc:MGI:1916584]	15	67226769	67377094	3.65964	0.0137972	0.0406244
ENSMUSG00000032812	Arap1	ArfGAP with RhoGAP domain, ankyrin repeat and PH domain 1 [Source:MGI Symbol;Acc:MGI:1916960]	7	101348067	101412586	3.65018	0.0112599	0.0341266
ENSMUSG00000025142	Aspscr1	alveolar soft part sarcoma chromosome region, candidate 1 (human) [Source:MGI Symbol;Acc:MGI:1916188]	11	120672973	120709447	3.65016	6.60928e-26	9.50798e-24
ENSMUSG00000035451	Foxa1	forkhead box A1 [Source:MGI Symbol;Acc:MGI:1347472]	12	57540628	57546916	3.64427	0.00972222	0.0301584
ENSMUSG00000037326	Capn15	calpain 15 [Source:MGI Symbol;Acc:MGI:1355075]	17	25958364	25985796	3.63942	0.00890619	0.0279735
ENSMUSG00000039982	Dtx4	deltex 4, E3 ubiquitin ligase [Source:MGI Symbol;Acc:MGI:2672905]	19	12466338	12501454	3.63724	9.23971e-09	1.12159e-07
ENSMUSG00000109199	Gm44996	predicted gene 44996 [Source:MGI Symbol;Acc:MGI:5753572]	7	89388344	89391323	3.63545	0.00149534	0.00604817
ENSMUSG00000020176	Grb10	growth factor receptor bound protein 10 [Source:MGI Symbol;Acc:MGI:103232]	11	11930508	12038683	3.63045	2.11095e-44	1.86167e-41
ENSMUSG00000074472	Zfp872	zinc finger protein 872 [Source:MGI Symbol;Acc:MGI:3588272]	9	22188090	22202123	3.62954	0.00196267	0.00768698
ENSMUSG00000100786	Gm28940	predicted gene 28940 [Source:MGI Symbol;Acc:MGI:5579646]	1	82392493	82402746	3.62672	0.000469703	0.00219375
ENSMUSG00000028444	Cntfr	ciliary neurotrophic factor receptor [Source:MGI Symbol;Acc:MGI:99605]	4	41657498	41697089	3.62588	0.00582815	0.0194662
ENSMUSG00000040964	Arhgef10l	Rho guanine nucleotide exchange factor (GEF) 10-like [Source:MGI Symbol;Acc:MGI:1920004]	4	140514485	140666012	3.62149	0.00343406	0.0124221
ENSMUSG00000028670	Lypla2	lysophospholipase 2 [Source:MGI Symbol;Acc:MGI:1347000]	4	135968224	135972626	3.62102	1.7531e-05	0.000113683
ENSMUSG00000029482	Aacs	acetoacetyl-CoA synthetase [Source:MGI Symbol;Acc:MGI:1926144]	5	125475814	125517410	3.61017	3.61613e-07	3.27162e-06
ENSMUSG00000034175	Rhbdd3	rhomboid domain containing 3 [Source:MGI Symbol;Acc:MGI:2444684]	11	5098926	5106093	3.60965	2.10546e-08	2.40177e-07
ENSMUSG00000075012	Fjx1	four jointed box 1 [Source:MGI Symbol;Acc:MGI:1341907]	2	102449366	102452499	3.60647	3.20036e-07	2.91846e-06
ENSMUSG00000024176	Sox8	SRY (sex determining region Y)-box 8 [Source:MGI Symbol;Acc:MGI:98370]	17	25565892	25570686	3.60582	7.51468e-06	5.28713e-05
ENSMUSG00000040714	Klc3	kinesin light chain 3 [Source:MGI Symbol;Acc:MGI:1277971]	7	19394437	19404104	3.60372	6.50861e-07	5.60836e-06
ENSMUSG00000023991	Foxp4	forkhead box P4 [Source:MGI Symbol;Acc:MGI:1921373]	17	47867133	47924645	3.5975	0.0169708	0.0481867
ENSMUSG00000021806	Nid2	nidogen 2 [Source:MGI Symbol;Acc:MGI:1298229]	14	19751265	19811787	3.59313	0.00245953	0.00932158
ENSMUSG00000035561	Aldh1b1	aldehyde dehydrogenase 1 family, member B1 [Source:MGI Symbol;Acc:MGI:1919785]	4	45799022	45804604	3.59023	5.55695e-06	3.9999e-05
ENSMUSG00000070720	Tmem200b	transmembrane protein 200B [Source:MGI Symbol;Acc:MGI:3646343]	4	131921200	131923140	3.58621	0.0158082	0.0454506
ENSMUSG00000023911	Flywch2	FLYWCH family member 2 [Source:MGI Symbol;Acc:MGI:1924167]	17	23776916	23786081	3.5852	9.86148e-05	0.00054519
ENSMUSG00000067562	Dmrtc1c1	DMRT-like family C1c1 [Source:MGI Symbol;Acc:MGI:1918333]	X	102802963	102809942	3.5814	5.4114e-06	3.90483e-05
ENSMUSG00000031608	Galnt7	polypeptide N-acetylgalactosaminyltransferase 7 [Source:MGI Symbol;Acc:MGI:1349449]	8	57523828	57653032	3.57657	7.65188e-06	5.37061e-05
ENSMUSG00000066456	Hmgn3	high mobility group nucleosomal binding domain 3 [Source:MGI Symbol;Acc:MGI:2138069]	9	83109948	83146685	3.57304	1.05714e-14	3.23911e-13
ENSMUSG00000032717	Mdfi	MyoD family inhibitor [Source:MGI Symbol;Acc:MGI:107687]	17	47815328	47834691	3.56959	0.0020894	0.00811126
ENSMUSG00000028680	Plk3	polo like kinase 3 [Source:MGI Symbol;Acc:MGI:109604]	4	117128655	117133963	3.56889	0.00231522	0.00884238
ENSMUSG00000068856	Sf3b4	splicing factor 3b, subunit 4 [Source:MGI Symbol;Acc:MGI:109580]	3	96172332	96177564	3.56646	5.33198e-42	3.72944e-39
ENSMUSG00000053297	AI854703	expressed sequence AI854703 [Source:MGI Symbol;Acc:MGI:2141510]	6	48626764	48633689	3.55909	2.27903e-06	1.77186e-05
ENSMUSG00000005514	Por	P450 (cytochrome) oxidoreductase [Source:MGI Symbol;Acc:MGI:97744]	5	135670033	135735326	3.55861	1.70046e-27	2.99932e-25
ENSMUSG00000029321	Slc10a6	solute carrier family 10 (sodium/bile acid cotransporter family), member 6 [Source:MGI Symbol;Acc:MGI:1923000]	5	103605711	103629403	3.55656	1.03522e-07	1.03799e-06
ENSMUSG00000001082	Mfsd10	major facilitator superfamily domain containing 10 [Source:MGI Symbol;Acc:MGI:1915544]	5	34633642	34637212	3.55533	1.07907e-05	7.34e-05
ENSMUSG00000023070	Rgn	regucalcin [Source:MGI Symbol;Acc:MGI:108024]	X	20549787	20562089	3.55054	0.0052842	0.0179269
ENSMUSG00000033737	Fndc3c1	fibronectin type III domain containing 3C1 [Source:MGI Symbol;Acc:MGI:2685630]	X	106420041	106485401	3.54676	6.30054e-06	4.50159e-05
ENSMUSG00000002233	Rhoc	ras homolog family member C [Source:MGI Symbol;Acc:MGI:106028]	3	104788375	104794459	3.54155	1.90418e-15	6.43741e-14
ENSMUSG00000025736	Jmjd8	jumonji domain containing 8 [Source:MGI Symbol;Acc:MGI:1919356]	17	25828867	25831843	3.53157	0.00232728	0.00888344
ENSMUSG00000054932	Afp	alpha fetoprotein [Source:MGI Symbol;Acc:MGI:87951]	5	90490737	90508907	3.52952	0.00529763	0.0179664
ENSMUSG00000037049	Smpd1	sphingomyelin phosphodiesterase 1, acid lysosomal [Source:MGI Symbol;Acc:MGI:98325]	7	105554360	105558389	3.52021	8.63293e-24	9.16808e-22
ENSMUSG00000030281	Il17rc	interleukin 17 receptor C [Source:MGI Symbol;Acc:MGI:2159336]	6	113471427	113483140	3.51965	9.88956e-12	1.99205e-10
ENSMUSG00000028076	Cd1d1	CD1d1 antigen [Source:MGI Symbol;Acc:MGI:107674]	3	86995834	86999441	3.51499	1.84163e-10	3.01013e-09
ENSMUSG00000048764	Tmprss11f	transmembrane protease, serine 11f [Source:MGI Symbol;Acc:MGI:2442348]	5	86521898	86632424	3.51288	0.00667237	0.0218506
ENSMUSG00000026494	Kif26b	kinesin family member 26B [Source:MGI Symbol;Acc:MGI:2447076]	1	178529125	178939200	3.51132	0.000840253	0.00365745
ENSMUSG00000032356	Rasgrf1	RAS protein-specific guanine nucleotide-releasing factor 1 [Source:MGI Symbol;Acc:MGI:99694]	9	89909908	90026977	3.50577	0.00356996	0.0128233
ENSMUSG00000035934	Pknox2	Pbx/knotted 1 homeobox 2 [Source:MGI Symbol;Acc:MGI:2445415]	9	36890982	37147407	3.50405	3.77158e-05	0.000227146
ENSMUSG00000015879	Fam184b	family with sequence similarity 184, member B [Source:MGI Symbol;Acc:MGI:2442958]	5	45529705	45639614	3.50386	0.00207641	0.0080701
ENSMUSG00000010047	Hyal2	hyaluronoglucosaminidase 2 [Source:MGI Symbol;Acc:MGI:1196334]	9	107567945	107572779	3.50332	2.82287e-18	1.38979e-16
ENSMUSG00000084009	Rhox7-ps1	reproductive homeobox 7, pseudogene 1 [Source:MGI Symbol;Acc:MGI:3643148]	X	38296868	38306028	3.49906	5.59605e-13	1.36916e-11
ENSMUSG00000053192	Mllt11	myeloid/lymphoid or mixed-lineage leukemia; translocated to, 11 [Source:MGI Symbol;Acc:MGI:1929671]	3	95219135	95232171	3.4975	6.77409e-06	4.80594e-05
ENSMUSG00000037736	Limch1	LIM and calponin homology domains 1 [Source:MGI Symbol;Acc:MGI:1924819]	5	66745827	67057158	3.4959	1.95191e-05	0.000125203
ENSMUSG00000022489	Pde1b	phosphodiesterase 1B, Ca2+-calmodulin dependent [Source:MGI Symbol;Acc:MGI:97523]	15	103503034	103530052	3.49434	0.0123117	0.0368659
ENSMUSG00000032769	Trpa1	transient receptor potential cation channel, subfamily A, member 1 [Source:MGI Symbol;Acc:MGI:3522699]	1	14872648	14918862	3.48911	5.32713e-18	2.53651e-16
ENSMUSG00000059851	Kmt5c	lysine methyltransferase 5C [Source:MGI Symbol;Acc:MGI:2385262]	7	4740115	4747514	3.48851	0.000873315	0.00378269
ENSMUSG00000022574	Naprt	nicotinate phosphoribosyltransferase [Source:MGI Symbol;Acc:MGI:2442664]	15	75890956	75894481	3.48683	0.00266633	0.00998409
ENSMUSG00000048285	Frmd6	FERM domain containing 6 [Source:MGI Symbol;Acc:MGI:2442579]	12	70825514	70902234	3.48601	3.34671e-05	0.000203796
ENSMUSG00000023915	Tnfrsf21	tumor necrosis factor receptor superfamily, member 21 [Source:MGI Symbol;Acc:MGI:2151075]	17	43016555	43089189	3.48506	0.0042934	0.0149866
ENSMUSG00000058070	Eml1	echinoderm microtubule associated protein like 1 [Source:MGI Symbol;Acc:MGI:1915769]	12	108370957	108539617	3.48072	3.98738e-09	5.15159e-08
ENSMUSG00000040659	Efhd2	EF hand domain containing 2 [Source:MGI Symbol;Acc:MGI:106504]	4	141858142	141874920	3.48041	0.00225065	0.00863152
ENSMUSG00000029096	Htra3	HtrA serine peptidase 3 [Source:MGI Symbol;Acc:MGI:1925808]	5	35652023	35679782	3.48012	0.0125732	0.0375328
ENSMUSG00000001739	Cldn15	claudin 15 [Source:MGI Symbol;Acc:MGI:1913103]	5	136966616	136975858	3.47185	0.00709975	0.0230197
ENSMUSG00000034708	Grn	granulin [Source:MGI Symbol;Acc:MGI:95832]	11	102430315	102437048	3.47023	4.37314e-10	6.71498e-09
ENSMUSG00000070803	Cited4	Cbp/p300-interacting transactivator, with Glu/Asp-rich carboxy-terminal domain, 4 [Source:MGI Symbol;Acc:MGI:1861694]	4	120666572	120667820	3.47015	2.41011e-06	1.86306e-05
ENSMUSG00000021541	Trpc7	transient receptor potential cation channel, subfamily C, member 7 [Source:MGI Symbol;Acc:MGI:1349470]	13	56773113	56895993	3.45773	4.48937e-06	3.2922e-05
ENSMUSG00000039294	Cybc1	cytochrome b 245 chaperone 1 [Source:MGI Symbol;Acc:MGI:2384959]	11	121222588	121229322	3.45147	0.000513393	0.0023743
ENSMUSG00000026058	Khdrbs2	KH domain containing, RNA binding, signal transduction associated 2 [Source:MGI Symbol;Acc:MGI:2159649]	1	32172714	32658568	3.45099	0.0142157	0.0416692
ENSMUSG00000028005	Gucy1b1	guanylate cyclase 1, soluble, beta 1 [Source:MGI Symbol;Acc:MGI:1860604]	3	82032006	82074689	3.45029	0.005438	0.0183718
ENSMUSG00000066278	Vps37b	vacuolar protein sorting 37B [Source:MGI Symbol;Acc:MGI:1916724]	5	124004641	124032270	3.4492	0.0051218	0.0174753
ENSMUSG00000026921	Egfl7	EGF-like domain 7 [Source:MGI Symbol;Acc:MGI:2449923]	2	26580014	26593120	3.44571	0.00172647	0.00686795
ENSMUSG00000022453	Naga	N-acetyl galactosaminidase, alpha [Source:MGI Symbol;Acc:MGI:1261422]	15	82329532	82338925	3.44122	4.15184e-11	7.45274e-10
ENSMUSG00000027510	Rbm38	RNA binding motif protein 38 [Source:MGI Symbol;Acc:MGI:1889294]	2	173020498	173034734	3.43616	1.72408e-17	7.75417e-16
ENSMUSG00000022099	Dmtn	dematin actin binding protein [Source:MGI Symbol;Acc:MGI:99670]	14	70601263	70636048	3.43209	4.27556e-05	0.000255
ENSMUSG00000038059	Smim3	small integral membrane protein 3 [Source:MGI Symbol;Acc:MGI:1917088]	18	60474191	60501987	3.42574	0.00354531	0.0127709
ENSMUSG00000025318	Jph3	junctophilin 3 [Source:MGI Symbol;Acc:MGI:1891497]	8	121729623	121794276	3.42384	0.00881973	0.0277622
ENSMUSG00000050132	Sarm1	sterile alpha and HEAT/Armadillo motif containing 1 [Source:MGI Symbol;Acc:MGI:2136419]	11	78472330	78497754	3.4165	0.0121868	0.0365567
ENSMUSG00000000305	Cdh4	cadherin 4 [Source:MGI Symbol;Acc:MGI:99218]	2	179442431	179899373	3.41573	2.76033e-06	2.10808e-05
ENSMUSG00000055401	Fbxo6	F-box protein 6 [Source:MGI Symbol;Acc:MGI:1354743]	4	148145716	148152140	3.41196	2.02715e-19	1.17819e-17
ENSMUSG00000024968	Rcor2	REST corepressor 2 [Source:MGI Symbol;Acc:MGI:1859854]	19	7267325	7275225	3.41035	0.000132105	0.000707025
ENSMUSG00000078249	Hmga1b	high mobility group AT-hook 1B [Source:MGI Symbol;Acc:MGI:96161]	11	120762794	120764419	3.40393	1.18666e-21	9.04896e-20
ENSMUSG00000001436	Slc19a1	solute carrier family 19 (folate transporter), member 1 [Source:MGI Symbol;Acc:MGI:103182]	10	77032241	77061002	3.40314	1.31151e-11	2.5703e-10
ENSMUSG00000117592	Gm46603	predicted gene, 46603 [Source:MGI Symbol;Acc:MGI:5826240]	17	29319981	29322549	3.40056	7.50253e-05	0.00042621
ENSMUSG00000031103	Elf4	E74-like factor 4 (ets domain transcription factor) [Source:MGI Symbol;Acc:MGI:1928377]	X	48411046	48463132	3.39843	0.0117618	0.0354285
ENSMUSG00000053646	Plxnb1	plexin B1 [Source:MGI Symbol;Acc:MGI:2154238]	9	109095389	109119917	3.39632	0.0173615	0.0490886
ENSMUSG00000001504	Irx2	Iroquois homeobox 2 [Source:MGI Symbol;Acc:MGI:1197526]	13	72628820	72634198	3.39512	5.0419e-09	6.39187e-08
ENSMUSG00000034353	Ramp1	receptor (calcitonin) activity modifying protein 1 [Source:MGI Symbol;Acc:MGI:1858418]	1	91179822	91225196	3.39287	5.18824e-06	3.75851e-05
ENSMUSG00000029211	Gabra4	gamma-aminobutyric acid (GABA) A receptor, subunit alpha 4 [Source:MGI Symbol;Acc:MGI:95616]	5	71569749	71658308	3.39258	5.50741e-10	8.26886e-09
ENSMUSG00000030996	Art1	ADP-ribosyltransferase 1 [Source:MGI Symbol;Acc:MGI:107511]	7	102101743	102113933	3.39227	0.00227203	0.00870602
ENSMUSG00000046711	Hmga1	high mobility group AT-hook 1 [Source:MGI Symbol;Acc:MGI:96160]	17	27556497	27563674	3.39188	9.72405e-17	3.92132e-15
ENSMUSG00000002342	Tmem161a	transmembrane protein 161A [Source:MGI Symbol;Acc:MGI:2384577]	8	70172356	70183681	3.39102	0.000119372	0.000646033
ENSMUSG00000033342	Plppr5	phospholipid phosphatase related 5 [Source:MGI Symbol;Acc:MGI:1923019]	3	117485084	117689507	3.38935	0.0105238	0.0322764
ENSMUSG00000031298	Adgrg2	adhesion G protein-coupled receptor G2 [Source:MGI Symbol;Acc:MGI:2446854]	X	160390690	160498070	3.37389	0.00837544	0.0265532
ENSMUSG00000041805	Pramel1	preferentially expressed antigen in melanoma-like 1 [Source:MGI Symbol;Acc:MGI:1890541]	4	143394428	143400160	3.37359	0.00771957	0.0247955
ENSMUSG00000075702	Selenom	selenoprotein M [Source:MGI Symbol;Acc:MGI:2149786]	11	3514684	3517351	3.37037	2.43814e-14	7.08529e-13
ENSMUSG00000022587	Ly6e	lymphocyte antigen 6 complex, locus E [Source:MGI Symbol;Acc:MGI:106651]	15	74955051	74959905	3.3689	2.52385e-27	4.26615e-25
ENSMUSG00000019461	Plscr3	phospholipid scramblase 3 [Source:MGI Symbol;Acc:MGI:1917560]	11	69846376	69852058	3.3653	1.4658e-08	1.72661e-07
ENSMUSG00000035459	Stab2	stabilin 2 [Source:MGI Symbol;Acc:MGI:2178743]	10	86841198	87008025	3.35326	0.000127581	0.000685526
ENSMUSG00000020052	Ascl1	achaete-scute family bHLH transcription factor 1 [Source:MGI Symbol;Acc:MGI:96919]	10	87490819	87493660	3.35139	0.0165095	0.0470798
ENSMUSG00000030834	Abcc6	ATP-binding cassette, sub-family C (CFTR/MRP), member 6 [Source:MGI Symbol;Acc:MGI:1351634]	7	45967555	46030302	3.35009	2.34927e-07	2.20614e-06
ENSMUSG00000025007	Aldh18a1	aldehyde dehydrogenase 18 family, member A1 [Source:MGI Symbol;Acc:MGI:1888908]	19	40550257	40588463	3.34934	9.06287e-10	1.30934e-08
ENSMUSG00000025132	Arhgdia	Rho GDP dissociation inhibitor (GDI) alpha [Source:MGI Symbol;Acc:MGI:2178103]	11	120578104	120581624	3.34583	4.33184e-21	3.11585e-19
ENSMUSG00000027894	Slc6a17	solute carrier family 6 (neurotransmitter transporter), member 17 [Source:MGI Symbol;Acc:MGI:2442535]	3	107467543	107518018	3.34071	0.0176498	0.0497786
ENSMUSG00000051506	Wdfy4	WD repeat and FYVE domain containing 4 [Source:MGI Symbol;Acc:MGI:3584510]	14	32959547	33185508	3.33433	0.0106922	0.0326823
ENSMUSG00000075419	Dolk	dolichol kinase [Source:MGI Symbol;Acc:MGI:2677836]	2	30284231	30286334	3.32616	3.558e-15	1.16217e-13
ENSMUSG00000031028	Tub	tubby bipartite transcription factor [Source:MGI Symbol;Acc:MGI:2651573]	7	108950338	109034460	3.32588	0.00442453	0.0153808
ENSMUSG00000021255	Esrrb	estrogen related receptor, beta [Source:MGI Symbol;Acc:MGI:1346832]	12	86361117	86521628	3.32484	0.000531892	0.00244868
ENSMUSG00000046408	1700067K01Rik	RIKEN cDNA 1700067K01 gene [Source:MGI Symbol;Acc:MGI:1920703]	8	84001502	84004770	3.32446	1.40216e-10	2.33894e-09
ENSMUSG00000024008	Cpne5	copine V [Source:MGI Symbol;Acc:MGI:2385908]	17	29155556	29238167	3.32325	4.56587e-13	1.13359e-11
ENSMUSG00000024663	Rab3il1	RAB3A interacting protein (rabin3)-like 1 [Source:MGI Symbol;Acc:MGI:1922010]	19	10001669	10038380	3.31838	1.2482e-22	1.12028e-20
ENSMUSG00000037788	Vopp1	vesicular, overexpressed in cancer, prosurvival protein 1 [Source:MGI Symbol;Acc:MGI:2141658]	6	57727807	57825159	3.31688	1.98505e-06	1.56307e-05
ENSMUSG00000032012	Nectin1	nectin cell adhesion molecule 1 [Source:MGI Symbol;Acc:MGI:1926483]	9	43743984	43832658	3.31458	0.00528209	0.0179257
ENSMUSG00000031530	Dusp4	dual specificity phosphatase 4 [Source:MGI Symbol;Acc:MGI:2442191]	8	34807297	34819894	3.31401	5.46146e-05	0.000319528
ENSMUSG00000079445	B3gnt7	UDP-GlcNAc:betaGal beta-1,3-N-acetylglucosaminyltransferase 7 [Source:MGI Symbol;Acc:MGI:2384394]	1	86302832	86307305	3.30863	1.45367e-15	5.01465e-14
ENSMUSG00000106320	Gm42992	predicted gene 42992 [Source:MGI Symbol;Acc:MGI:5663129]	5	131986549	131993384	3.30405	0.000482823	0.00224726
ENSMUSG00000042558	Adprhl2	ADP-ribosylhydrolase like 2 [Source:MGI Symbol;Acc:MGI:2140364]	4	126316047	126321703	3.28843	4.34509e-11	7.75843e-10
ENSMUSG00000021866	Anxa11	annexin A11 [Source:MGI Symbol;Acc:MGI:108481]	14	25842156	25886804	3.28763	0.00327722	0.0119136
ENSMUSG00000004748	Mtfp1	mitochondrial fission process 1 [Source:MGI Symbol;Acc:MGI:1916686]	11	4091480	4095445	3.28708	5.36601e-05	0.000314578
ENSMUSG00000026674	Ddr2	discoidin domain receptor family, member 2 [Source:MGI Symbol;Acc:MGI:1345277]	1	169972307	170110762	3.28687	0.000694943	0.00310011
ENSMUSG00000017721	Pigt	phosphatidylinositol glycan anchor biosynthesis, class T [Source:MGI Symbol;Acc:MGI:1926178]	2	164497520	164508301	3.28397	0.00406758	0.0143316
ENSMUSG00000029561	Oasl2	2'-5' oligoadenylate synthetase-like 2 [Source:MGI Symbol;Acc:MGI:1344390]	5	114896936	114912234	3.28298	0.00530438	0.0179833
ENSMUSG00000003528	Slc25a1	solute carrier family 25 (mitochondrial carrier, citrate transporter), member 1 [Source:MGI Symbol;Acc:MGI:1345283]	16	17925223	17928219	3.27901	2.92529e-29	6.44962e-27
ENSMUSG00000030380	Mzf1	myeloid zinc finger 1 [Source:MGI Symbol;Acc:MGI:107457]	7	13042303	13054764	3.27795	0.00777465	0.0249278
ENSMUSG00000024114	Prss41	protease, serine 41 [Source:MGI Symbol;Acc:MGI:1918253]	17	23836785	23844172	3.2777	7.50881e-05	0.000426396
ENSMUSG00000007034	Slc44a4	solute carrier family 44, member 4 [Source:MGI Symbol;Acc:MGI:1917379]	17	34914466	34930436	3.27668	0.00109935	0.00463988
ENSMUSG00000079536	Ctag2l1	CTAG2 like 1 [Source:MGI Symbol;Acc:MGI:3644285]	X	74480287	74481399	3.27622	1.03818e-19	6.19368e-18
ENSMUSG00000067370	B3galt4	UDP-Gal:betaGlcNAc beta 1,3-galactosyltransferase, polypeptide 4 [Source:MGI Symbol;Acc:MGI:1859517]	17	33949909	33951488	3.27554	2.753e-06	2.10406e-05
ENSMUSG00000036986	Pml	promyelocytic leukemia [Source:MGI Symbol;Acc:MGI:104662]	9	58218076	58249786	3.27519	5.30244e-08	5.59889e-07
ENSMUSG00000073177	Gm773	predicted gene 773 [Source:MGI Symbol;Acc:MGI:2685619]	X	56189827	56212881	3.27519	1.48423e-20	9.83862e-19
ENSMUSG00000067860	Zic3	zinc finger protein of the cerebellum 3 [Source:MGI Symbol;Acc:MGI:106676]	X	58022700	58041736	3.27192	0.000453908	0.00212684
ENSMUSG00000011589	Fsd1	fibronectin type 3 and SPRY domain-containing protein [Source:MGI Symbol;Acc:MGI:1934858]	17	55986509	55996881	3.27006	4.13913e-19	2.30022e-17
ENSMUSG00000021819	Zswim8	zinc finger SWIM-type containing 8 [Source:MGI Symbol;Acc:MGI:1919156]	14	20707552	20723619	3.26814	3.19676e-05	0.000195723
ENSMUSG00000056938	Acbd4	acyl-Coenzyme A binding domain containing 4 [Source:MGI Symbol;Acc:MGI:1914381]	11	103101682	103112200	3.26403	0.0160832	0.0461235
ENSMUSG00000047773	Ankfn1	ankyrin-repeat and fibronectin type III domain containing 1 [Source:MGI Symbol;Acc:MGI:2686021]	11	89390223	89841266	3.26107	0.00192175	0.00755004
ENSMUSG00000035560	Wdr20rt	WD repeat domain 20, retrogene [Source:MGI Symbol;Acc:MGI:1918198]	12	65225517	65233359	3.26046	1.76948e-08	2.05686e-07
ENSMUSG00000030600	Lrfn1	leucine rich repeat and fibronectin type III domain containing 1 [Source:MGI Symbol;Acc:MGI:2136810]	7	28451980	28468242	3.25545	0.015569	0.0449321
ENSMUSG00000029545	Acads	acyl-Coenzyme A dehydrogenase, short chain [Source:MGI Symbol;Acc:MGI:87868]	5	115110299	115119346	3.25375	2.34524e-25	3.08902e-23
ENSMUSG00000026497	Mixl1	Mix1 homeobox-like 1 (Xenopus laevis) [Source:MGI Symbol;Acc:MGI:1351322]	1	180693043	180697034	3.25254	0.0168901	0.0480234
ENSMUSG00000026879	Gsn	gelsolin [Source:MGI Symbol;Acc:MGI:95851]	2	35256380	35307892	3.25123	2.42208e-15	8.04081e-14
ENSMUSG00000021239	Vsx2	visual system homeobox 2 [Source:MGI Symbol;Acc:MGI:88401]	12	84569762	84595457	3.24947	0.00584789	0.0195193
ENSMUSG00000026109	Tmeff2	transmembrane protein with EGF-like and two follistatin-like domains 2 [Source:MGI Symbol;Acc:MGI:1861735]	1	50900647	51187270	3.24839	0.00508472	0.0173663
ENSMUSG00000015652	Steap1	six transmembrane epithelial antigen of the prostate 1 [Source:MGI Symbol;Acc:MGI:1917608]	5	5736317	5749326	3.24823	1.0051e-11	2.02055e-10
ENSMUSG00000070498	Tmem132b	transmembrane protein 132B [Source:MGI Symbol;Acc:MGI:3609245]	5	125531774	125792583	3.248	0.00556347	0.0187147
ENSMUSG00000048013	Krt35	keratin 35 [Source:MGI Symbol;Acc:MGI:1858899]	11	100092193	100096241	3.24727	3.75382e-07	3.38562e-06
ENSMUSG00000051159	Cited1	Cbp/p300-interacting transactivator with Glu/Asp-rich carboxy-terminal domain 1 [Source:MGI Symbol;Acc:MGI:108023]	X	102247381	102252181	3.24544	4.08645e-56	7.65066e-53
ENSMUSG00000054021	Sirt5	sirtuin 5 [Source:MGI Symbol;Acc:MGI:1915596]	13	43365496	43395203	3.24494	1.3948e-08	1.64585e-07
ENSMUSG00000030510	Cers3	ceramide synthase 3 [Source:MGI Symbol;Acc:MGI:2681008]	7	66743504	66823691	3.24185	8.18866e-21	5.64962e-19
ENSMUSG00000052373	Mpp3	membrane protein, palmitoylated 3 (MAGUK p55 subfamily member 3) [Source:MGI Symbol;Acc:MGI:1328354]	11	101999652	102028461	3.23754	0.000174111	0.000905555
ENSMUSG00000023495	Pcbp4	poly(rC) binding protein 4 [Source:MGI Symbol;Acc:MGI:1890471]	9	106453291	106464012	3.23638	0.000222588	0.00112565
ENSMUSG00000047878	A4galt	alpha 1,4-galactosyltransferase [Source:MGI Symbol;Acc:MGI:3512453]	15	83226722	83251774	3.23297	0.0010775	0.00455429
ENSMUSG00000079033	Mef2b	myocyte enhancer factor 2B [Source:MGI Symbol;Acc:MGI:104526]	8	70139711	70167488	3.22598	8.23617e-12	1.67902e-10
ENSMUSG00000094004	Gm5128	predicted gene 5128 [Source:MGI Symbol;Acc:MGI:3647038]	X	135373284	135383393	3.22555	0.00632662	0.0208835
ENSMUSG00000041199	Rpusd1	RNA pseudouridylate synthase domain containing 1 [Source:MGI Symbol;Acc:MGI:1919186]	17	25727670	25731464	3.2246	1.1552e-14	3.52362e-13
ENSMUSG00000034648	Lrrn1	leucine rich repeat protein 1, neuronal [Source:MGI Symbol;Acc:MGI:106038]	6	107529768	107570214	3.22456	2.81817e-06	2.1482e-05
ENSMUSG00000015001	Oc90	otoconin 90 [Source:MGI Symbol;Acc:MGI:1313269]	15	65876053	65912397	3.21971	0.00739125	0.0238391
ENSMUSG00000001034	Mapk7	mitogen-activated protein kinase 7 [Source:MGI Symbol;Acc:MGI:1346347]	11	61488812	61494406	3.21937	7.04984e-07	6.03573e-06
ENSMUSG00000054659	Pm20d2	peptidase M20 domain containing 2 [Source:MGI Symbol;Acc:MGI:2685270]	4	33174230	33189737	3.21883	0.000481758	0.00224437
ENSMUSG00000020277	Pfkl	phosphofructokinase, liver, B-type [Source:MGI Symbol;Acc:MGI:97547]	10	77986947	78010083	3.21331	9.57038e-25	1.15551e-22
ENSMUSG00000081683	Fzd10	frizzled class receptor 10 [Source:MGI Symbol;Acc:MGI:2136761]	5	128600844	128604093	3.21065	0.0141005	0.0413914
ENSMUSG00000022150	Dab2	disabled 2, mitogen-responsive phosphoprotein [Source:MGI Symbol;Acc:MGI:109175]	15	6299788	6440712	3.21019	3.78206e-05	0.00022771
ENSMUSG00000035585	Tsen34	tRNA splicing endonuclease subunit 34 [Source:MGI Symbol;Acc:MGI:1913328]	7	3692863	3701024	3.20752	2.28607e-25	3.0507e-23
ENSMUSG00000030110	Ret	ret proto-oncogene [Source:MGI Symbol;Acc:MGI:97902]	6	118151745	118197718	3.2054	0.000302831	0.00148444
ENSMUSG00000023367	Tmem176a	transmembrane protein 176A [Source:MGI Symbol;Acc:MGI:1913308]	6	48840919	48847071	3.20342	6.18047e-09	7.71475e-08
ENSMUSG00000033174	Mgll	monoglyceride lipase [Source:MGI Symbol;Acc:MGI:1346042]	6	88724412	88828360	3.20288	0.00391207	0.0138583
ENSMUSG00000027499	Pkia	protein kinase inhibitor, alpha [Source:MGI Symbol;Acc:MGI:104747]	3	7366669	7445366	3.1982	4.69523e-07	4.16979e-06
ENSMUSG00000038260	Trpm4	transient receptor potential cation channel, subfamily M, member 4 [Source:MGI Symbol;Acc:MGI:1915917]	7	45302632	45333780	3.19082	0.000125685	0.000676409
ENSMUSG00000047417	Rexo1	REX1, RNA exonuclease 1 [Source:MGI Symbol;Acc:MGI:1914182]	10	80540922	80561560	3.19073	1.5307e-15	5.25359e-14
ENSMUSG00000003200	Sh3gl1	SH3-domain GRB2-like 1 [Source:MGI Symbol;Acc:MGI:700010]	17	56016750	56036635	3.19018	2.39763e-13	6.21912e-12
ENSMUSG00000031383	Dusp9	dual specificity phosphatase 9 [Source:MGI Symbol;Acc:MGI:2387107]	X	73639419	73643514	3.18942	5.8039e-21	4.07357e-19
ENSMUSG00000105993	Tex13c2	TEX13 family member C2 [Source:MGI Symbol;Acc:MGI:5663474]	X	42489691	42491524	3.18511	0.012815	0.0381088
ENSMUSG00000097413	A830052D11Rik	RIKEN cDNA A830052D11 gene [Source:MGI Symbol;Acc:MGI:3028074]	18	32359053	32378278	3.18382	0.00832297	0.0264075
ENSMUSG00000118013	Gm31706	predicted gene, 31706 [Source:MGI Symbol;Acc:MGI:5590865]	18	45044862	45129743	3.17315	0.0147472	0.0429726
ENSMUSG00000057762	Gm6169	predicted gene 6169 [Source:MGI Symbol;Acc:MGI:3646298]	13	97098208	97099237	3.16841	0.00438915	0.01528
ENSMUSG00000027255	Arfgap2	ADP-ribosylation factor GTPase activating protein 2 [Source:MGI Symbol;Acc:MGI:1924288]	2	91264974	91276931	3.16797	4.51899e-17	1.91364e-15
ENSMUSG00000031376	Atp2b3	ATPase, Ca++ transporting, plasma membrane 3 [Source:MGI Symbol;Acc:MGI:1347353]	X	73503086	73571005	3.16694	0.00520647	0.0177254
ENSMUSG00000041708	Mpped1	metallophosphoesterase domain containing 1 [Source:MGI Symbol;Acc:MGI:106316]	15	83779467	83858494	3.16644	7.75204e-07	6.58193e-06
ENSMUSG00000037447	Arid5a	AT rich interactive domain 5A (MRF1-like) [Source:MGI Symbol;Acc:MGI:2443039]	1	36307733	36324029	3.16397	1.99705e-06	1.57192e-05
ENSMUSG00000024935	Slc1a1	solute carrier family 1 (neuronal/epithelial high affinity glutamate transporter, system Xag), member 1 [Source:MGI Symbol;Acc:MGI:105083]	19	28835049	28913960	3.16049	0.000947605	0.0040685
ENSMUSG00000037600	Kdf1	keratinocyte differentiation factor 1 [Source:MGI Symbol;Acc:MGI:1916323]	4	133518963	133530790	3.15924	4.53612e-27	7.42022e-25
ENSMUSG00000047495	Dlgap2	DLG associated protein 2 [Source:MGI Symbol;Acc:MGI:2443181]	8	14095865	14847680	3.15494	0.00338414	0.0122672
ENSMUSG00000031216	Stard8	START domain containing 8 [Source:MGI Symbol;Acc:MGI:2448556]	X	99003248	99074728	3.1542	0.0155586	0.0449176
ENSMUSG00000068048	Rhox9	reproductive homeobox 9 [Source:MGI Symbol;Acc:MGI:1890128]	X	37899097	37901770	3.15081	5.57267e-13	1.36848e-11
ENSMUSG00000017837	Nkiras2	NFKB inhibitor interacting Ras-like protein 2 [Source:MGI Symbol;Acc:MGI:1919216]	11	100619244	100627607	3.14952	5.54385e-21	3.91817e-19
ENSMUSG00000095180	Rhox5	reproductive homeobox 5 [Source:MGI Symbol;Acc:MGI:97538]	X	37804842	37808876	3.14521	1.45755e-23	1.50075e-21
ENSMUSG00000019055	Plod1	procollagen-lysine, 2-oxoglutarate 5-dioxygenase 1 [Source:MGI Symbol;Acc:MGI:99907]	4	147909753	147936767	3.13885	8.27585e-07	6.99447e-06
ENSMUSG00000036594	H2-Aa	histocompatibility 2, class II antigen A, alpha [Source:MGI Symbol;Acc:MGI:95895]	17	34282744	34287823	3.13474	3.69614e-30	9.03283e-28
ENSMUSG00000015085	Entpd2	ectonucleoside triphosphate diphosphohydrolase 2 [Source:MGI Symbol;Acc:MGI:1096863]	2	25395874	25401321	3.13007	0.00559082	0.018788
ENSMUSG00000026890	Lhx6	LIM homeobox protein 6 [Source:MGI Symbol;Acc:MGI:1306803]	2	36081953	36105408	3.12921	2.45133e-17	1.07392e-15
ENSMUSG00000053398	Phgdh	3-phosphoglycerate dehydrogenase [Source:MGI Symbol;Acc:MGI:1355330]	3	98313170	98339990	3.12889	3.34525e-70	1.69638e-66
ENSMUSG00000020829	Slc46a1	solute carrier family 46, member 1 [Source:MGI Symbol;Acc:MGI:1098733]	11	78465697	78472059	3.12656	5.06006e-22	4.02503e-20
ENSMUSG00000048329	Mfsd6l	major facilitator superfamily domain containing 6-like [Source:MGI Symbol;Acc:MGI:2384904]	11	68556186	68558245	3.12231	0.00731491	0.0236298
ENSMUSG00000021095	Gsc	goosecoid homeobox [Source:MGI Symbol;Acc:MGI:95841]	12	104471209	104473330	3.12124	0.00052716	0.00242966
ENSMUSG00000012296	Tjap1	tight junction associated protein 1 [Source:MGI Symbol;Acc:MGI:1921344]	17	46257851	46283026	3.11995	1.06528e-07	1.06496e-06
ENSMUSG00000040794	C1qtnf4	C1q and tumor necrosis factor related protein 4 [Source:MGI Symbol;Acc:MGI:1914695]	2	90885860	90890525	3.11319	0.0154694	0.0446856
ENSMUSG00000028597	Gpx7	glutathione peroxidase 7 [Source:MGI Symbol;Acc:MGI:1914555]	4	108400390	108406961	3.11137	7.40623e-05	0.000421397
ENSMUSG00000071769	Rhox3h	reproductive homeobox 3H [Source:MGI Symbol;Acc:MGI:3704137]	X	37657688	37668764	3.10615	0.01363	0.0402101
ENSMUSG00000045664	Cdc42ep2	CDC42 effector protein (Rho GTPase binding) 2 [Source:MGI Symbol;Acc:MGI:1929744]	19	5915636	5924816	3.10592	0.00724204	0.0234174
ENSMUSG00000024870	Rab1b	RAB1B, member RAS oncogene family [Source:MGI Symbol;Acc:MGI:1923558]	19	5099205	5107072	3.10059	1.63602e-07	1.58401e-06
ENSMUSG00000028959	Fastk	Fas-activated serine/threonine kinase [Source:MGI Symbol;Acc:MGI:1913837]	5	24438440	24445287	3.09928	7.36431e-12	1.51345e-10
ENSMUSG00000024036	Slc37a1	solute carrier family 37 (glycerol-3-phosphate transporter), member 1 [Source:MGI Symbol;Acc:MGI:2446181]	17	31286792	31350739	3.0918	0.00166399	0.00664677
ENSMUSG00000068551	Zfp467	zinc finger protein 467 [Source:MGI Symbol;Acc:MGI:1916160]	6	48427697	48445825	3.09164	0.0146736	0.042795
ENSMUSG00000110685	Gm5373	predicted gene 5373 [Source:MGI Symbol;Acc:MGI:3779485]	8	71824641	71857281	3.08492	0.000208053	0.00106087
ENSMUSG00000004849	Ap1s1	adaptor protein complex AP-1, sigma 1 [Source:MGI Symbol;Acc:MGI:1098244]	5	137034993	137046135	3.08016	2.42146e-27	4.12747e-25
ENSMUSG00000036206	Sh3bp4	SH3-domain binding protein 4 [Source:MGI Symbol;Acc:MGI:2138297]	1	89070415	89155068	3.07042	0.00366863	0.0131141
ENSMUSG00000004044	Cavin1	caveolae associated 1 [Source:MGI Symbol;Acc:MGI:1277968]	11	100956733	100970887	3.06986	1.68227e-08	1.97016e-07
ENSMUSG00000061397	Krt79	keratin 79 [Source:MGI Symbol;Acc:MGI:2385030]	15	101929332	101940324	3.06829	1.58229e-20	1.04205e-18
ENSMUSG00000116029	Gm41414	predicted gene, 41414 [Source:MGI Symbol;Acc:MGI:5624299]	16	5306801	5450664	3.05911	0.00248238	0.0093889
ENSMUSG00000030120	Mlf2	myeloid leukemia factor 2 [Source:MGI Symbol;Acc:MGI:1353554]	6	124931386	124937238	3.0511	1.32314e-47	1.57875e-44
ENSMUSG00000004937	Sgta	small glutamine-rich tetratricopeptide repeat (TPR)-containing, alpha [Source:MGI Symbol;Acc:MGI:1098703]	10	81044075	81060181	3.05067	1.95661e-42	1.41743e-39
ENSMUSG00000033589	Reep4	receptor accessory protein 4 [Source:MGI Symbol;Acc:MGI:1919799]	14	70545251	70548933	3.04807	1.0458e-18	5.46727e-17
ENSMUSG00000020781	Tsen54	tRNA splicing endonuclease subunit 54 [Source:MGI Symbol;Acc:MGI:1923515]	11	115814724	115823094	3.03865	1.7837e-15	6.06039e-14
ENSMUSG00000022441	Efcab6	EF-hand calcium binding domain 6 [Source:MGI Symbol;Acc:MGI:1924877]	15	83866712	84065379	3.03766	2.29594e-28	4.65708e-26
ENSMUSG00000013465	Nelfb	negative elongation factor complex member B [Source:MGI Symbol;Acc:MGI:1931035]	2	25199712	25211489	3.0292	1.62476e-20	1.06655e-18
ENSMUSG00000038295	Atg9b	autophagy related 9B [Source:MGI Symbol;Acc:MGI:2685420]	5	24384181	24392143	3.02738	0.000369939	0.00177375
ENSMUSG00000020099	Unc5b	unc-5 netrin receptor B [Source:MGI Symbol;Acc:MGI:894703]	10	60762593	60831581	3.02681	0.002629	0.00986436
ENSMUSG00000051499	Zfp786	zinc finger protein 786 [Source:MGI Symbol;Acc:MGI:3026883]	6	47819266	47830867	3.02672	1.45003e-07	1.41679e-06
ENSMUSG00000045790	Ccdc149	coiled-coil domain containing 149 [Source:MGI Symbol;Acc:MGI:2685293]	5	52374651	52471521	3.02629	0.00778036	0.0249278
ENSMUSG00000097532	Gm4349	predicted gene 4349 [Source:MGI Symbol;Acc:MGI:3782533]	3	95427671	95431087	3.02196	2.14402e-07	2.03507e-06
ENSMUSG00000025792	Slc25a10	solute carrier family 25 (mitochondrial carrier, dicarboxylate transporter), member 10 [Source:MGI Symbol;Acc:MGI:1353497]	11	120491840	120499187	3.02143	4.31539e-08	4.65603e-07
ENSMUSG00000001918	Slc1a5	solute carrier family 1 (neutral amino acid transporter), member 5 [Source:MGI Symbol;Acc:MGI:105305]	7	16781340	16798274	3.02121	0.000899	0.00388564
ENSMUSG00000059325	Hopx	HOP homeobox [Source:MGI Symbol;Acc:MGI:1916782]	5	77086988	77115121	3.01549	4.92396e-07	4.35197e-06
ENSMUSG00000023571	C1qtnf12	C1q and tumor necrosis factor related 12 [Source:MGI Symbol;Acc:MGI:1914639]	4	155962318	155966629	3.01524	8.18683e-10	1.1887e-08
ENSMUSG00000052374	Actn2	actinin alpha 2 [Source:MGI Symbol;Acc:MGI:109192]	13	12269426	12340760	3.01494	0.00898771	0.0281947
ENSMUSG00000025351	Cd63	CD63 antigen [Source:MGI Symbol;Acc:MGI:99529]	10	128900989	128912822	3.01036	4.59545e-25	5.82589e-23
ENSMUSG00000022561	Gpaa1	GPI anchor attachment protein 1 [Source:MGI Symbol;Acc:MGI:1202392]	15	76331231	76334907	3.01029	1.96849e-30	5.05428e-28
ENSMUSG00000079626	Rhox7b	reproductive homeobox 7B [Source:MGI Symbol;Acc:MGI:3705218]	X	37886439	37897232	3.00931	3.41819e-13	8.65601e-12
ENSMUSG00000031595	Pdgfrl	platelet-derived growth factor receptor-like [Source:MGI Symbol;Acc:MGI:1916047]	8	40926212	40990785	3.00798	0.0122568	0.036734
ENSMUSG00000021835	Bmp4	bone morphogenetic protein 4 [Source:MGI Symbol;Acc:MGI:88180]	14	46383520	46390669	3.00393	0.00789045	0.0252166
ENSMUSG00000043122	A530016L24Rik	RIKEN cDNA A530016L24 gene [Source:MGI Symbol;Acc:MGI:2443020]	12	112489448	112499927	3.00372	1.44328e-05	9.52357e-05
ENSMUSG00000116138	C030006K11Rik	RIKEN cDNA C030006K11 gene [Source:MGI Symbol;Acc:MGI:1925941]	15	76721465	76723845	2.99963	0.00242413	0.00920634
ENSMUSG00000028952	Zbtb48	zinc finger and BTB domain containing 48 [Source:MGI Symbol;Acc:MGI:2140248]	4	152019774	152027671	2.99791	3.49128e-14	9.94622e-13
ENSMUSG00000049932	H2ax	H2A.X variant histone [Source:MGI Symbol;Acc:MGI:102688]	9	44334694	44336077	2.99747	4.08846e-27	6.7423e-25
ENSMUSG00000035413	Tmem98	transmembrane protein 98 [Source:MGI Symbol;Acc:MGI:1923457]	11	80810175	80822033	2.99704	0.00322804	0.0117681
ENSMUSG00000024654	Asrgl1	asparaginase like 1 [Source:MGI Symbol;Acc:MGI:1913764]	19	9109868	9135636	2.99472	1.26545e-25	1.74615e-23
ENSMUSG00000021217	Tshz3	teashirt zinc finger family member 3 [Source:MGI Symbol;Acc:MGI:2442819]	7	36698118	36773553	2.99466	3.20547e-06	2.4162e-05
ENSMUSG00000009596	Taf7l	TATA-box binding protein associated factor 7 like [Source:MGI Symbol;Acc:MGI:1921719]	X	134460118	134476490	2.98957	1.25765e-38	7.08616e-36
ENSMUSG00000097929	Tunar	Tcl1 upstream neural differentiation associated RNA [Source:MGI Symbol;Acc:MGI:1917202]	12	105333870	105383932	2.98866	0.00106176	0.00449524
ENSMUSG00000055214	Pld5	phospholipase D family, member 5 [Source:MGI Symbol;Acc:MGI:2442056]	1	175962306	176275312	2.98809	0.000348996	0.00168629
ENSMUSG00000002984	Tomm40	translocase of outer mitochondrial membrane 40 [Source:MGI Symbol;Acc:MGI:1858259]	7	19701313	19715438	2.98648	1.02465e-21	7.90266e-20
ENSMUSG00000031647	Mfap3l	microfibrillar-associated protein 3-like [Source:MGI Symbol;Acc:MGI:1918556]	8	60632827	60676729	2.98276	1.07111e-08	1.28634e-07
ENSMUSG00000033857	Engase	endo-beta-N-acetylglucosaminidase [Source:MGI Symbol;Acc:MGI:2443788]	11	118476829	118489209	2.98137	0.00525763	0.0178487
ENSMUSG00000015957	Wnt11	wingless-type MMTV integration site family, member 11 [Source:MGI Symbol;Acc:MGI:101948]	7	98835112	98855195	2.98063	7.57573e-05	0.000429715
ENSMUSG00000030741	Spns1	spinster homolog 1 [Source:MGI Symbol;Acc:MGI:1920908]	7	126370060	126377450	2.97884	1.34178e-14	4.0321e-13
ENSMUSG00000046314	Stxbp6	syntaxin binding protein 6 (amisyn) [Source:MGI Symbol;Acc:MGI:2384963]	12	44852484	45074709	2.97615	3.11689e-12	6.77631e-11
ENSMUSG00000032436	Cmtm7	CKLF-like MARVEL transmembrane domain containing 7 [Source:MGI Symbol;Acc:MGI:2447166]	9	114756836	114781856	2.97472	0.000821581	0.00358849
ENSMUSG00000038552	Fndc4	fibronectin type III domain containing 4 [Source:MGI Symbol;Acc:MGI:1917195]	5	31292242	31296080	2.97166	4.54096e-08	4.8709e-07
ENSMUSG00000044646	Zbtb7c	zinc finger and BTB domain containing 7C [Source:MGI Symbol;Acc:MGI:2443302]	18	75820178	76148564	2.96852	0.00221098	0.00849869
ENSMUSG00000040097	Flywch1	FLYWCH-type zinc finger 1 [Source:MGI Symbol;Acc:MGI:2442638]	17	23752793	23771602	2.96539	1.02542e-06	8.50353e-06
ENSMUSG00000033434	Gtpbp6	GTP binding protein 6 (putative) [Source:MGI Symbol;Acc:MGI:1306825]	5	110103975	110108197	2.9652	0.0125875	0.0375587
ENSMUSG00000030069	Prok2	prokineticin 2 [Source:MGI Symbol;Acc:MGI:1354178]	6	99711299	99726392	2.96074	0.00345384	0.0124836
ENSMUSG00000081984	Dnajb3	DnaJ heat shock protein family (Hsp40) member B3 [Source:MGI Symbol;Acc:MGI:1306822]	1	88204732	88205782	2.96069	8.62634e-06	5.989e-05
ENSMUSG00000033021	Gmppa	GDP-mannose pyrophosphorylase A [Source:MGI Symbol;Acc:MGI:1916330]	1	75435930	75443179	2.95963	4.08908e-28	7.8248e-26
ENSMUSG00000015095	Fbxw5	F-box and WD-40 domain protein 5 [Source:MGI Symbol;Acc:MGI:1354731]	2	25500750	25505471	2.95637	1.2741e-33	5.06742e-31
ENSMUSG00000051455	Meioc	meiosis specific with coiled-coil domain [Source:MGI Symbol;Acc:MGI:2686410]	11	102663716	102682237	2.95527	7.20625e-17	2.95894e-15
ENSMUSG00000000901	Mmp11	matrix metallopeptidase 11 [Source:MGI Symbol;Acc:MGI:97008]	10	75923222	75936496	2.94692	0.01068	0.0326502
ENSMUSG00000038128	Camk4	calcium/calmodulin-dependent protein kinase IV [Source:MGI Symbol;Acc:MGI:88258]	18	32934931	33191228	2.94665	1.90416e-11	3.62325e-10
ENSMUSG00000050534	Htr5b	5-hydroxytryptamine (serotonin) receptor 5B [Source:MGI Symbol;Acc:MGI:96284]	1	121509842	121528465	2.94608	1.87078e-07	1.79333e-06
ENSMUSG00000043342	Hoxd9	homeobox D9 [Source:MGI Symbol;Acc:MGI:96210]	2	74697727	74700208	2.94389	0.000604468	0.00273806
ENSMUSG00000033066	Gas7	growth arrest specific 7 [Source:MGI Symbol;Acc:MGI:1202388]	11	67455437	67688990	2.93466	7.17748e-26	1.0181e-23
ENSMUSG00000027247	Arhgap1	Rho GTPase activating protein 1 [Source:MGI Symbol;Acc:MGI:2445003]	2	91649860	91672326	2.93459	5.59535e-13	1.36916e-11
ENSMUSG00000039483	Asb6	ankyrin repeat and SOCS box-containing 6 [Source:MGI Symbol;Acc:MGI:1919573]	2	30823097	30830333	2.93289	3.23853e-05	0.000197982
ENSMUSG00000034171	Faah	fatty acid amide hydrolase [Source:MGI Symbol;Acc:MGI:109609]	4	115967145	116017926	2.93222	1.40722e-12	3.23188e-11
ENSMUSG00000031397	Tktl1	transketolase-like 1 [Source:MGI Symbol;Acc:MGI:1933244]	X	74177259	74208500	2.9305	2.20663e-56	4.97325e-53
ENSMUSG00000068323	Slc4a5	solute carrier family 4, sodium bicarbonate cotransporter, member 5 [Source:MGI Symbol;Acc:MGI:2443220]	6	83219828	83304945	2.92923	4.60669e-14	1.29781e-12
ENSMUSG00000034591	Slc41a2	solute carrier family 41, member 2 [Source:MGI Symbol;Acc:MGI:2442940]	10	83230848	83337882	2.9249	1.03197e-14	3.17158e-13
ENSMUSG00000038022	Mindy4	MINDY lysine 48 deubiquitinase 4 [Source:MGI Symbol;Acc:MGI:3583959]	6	55203383	55320222	2.92278	3.76465e-09	4.87937e-08
ENSMUSG00000045034	Ankrd34b	ankyrin repeat domain 34B [Source:MGI Symbol;Acc:MGI:2443245]	13	92425896	92441658	2.92119	0.000349564	0.00168863
ENSMUSG00000034659	Tmem109	transmembrane protein 109 [Source:MGI Symbol;Acc:MGI:1915789]	19	10870660	10882001	2.91892	3.24978e-13	8.31254e-12
ENSMUSG00000010651	Acaa1b	acetyl-Coenzyme A acyltransferase 1B [Source:MGI Symbol;Acc:MGI:3605455]	9	119148023	119157093	2.91681	2.16181e-09	2.90207e-08
ENSMUSG00000042570	Mier2	MIER family member 2 [Source:MGI Symbol;Acc:MGI:1917677]	10	79540245	79555199	2.91597	1.89176e-06	1.49367e-05
ENSMUSG00000032583	Mon1a	MON1 homolog A, secretory traffciking associated [Source:MGI Symbol;Acc:MGI:1920075]	9	107888151	107903139	2.91393	1.6567e-12	3.7547e-11
ENSMUSG00000049521	Cdc42ep1	CDC42 effector protein (Rho GTPase binding) 1 [Source:MGI Symbol;Acc:MGI:1929763]	15	78842624	78850897	2.91359	0.00543665	0.0183703
ENSMUSG00000028071	Sh2d2a	SH2 domain containing 2A [Source:MGI Symbol;Acc:MGI:1351596]	3	87846755	87855722	2.91348	0.00301087	0.0110759
ENSMUSG00000076615	Ighg3	Immunoglobulin heavy constant gamma 3 [Source:MGI Symbol;Acc:MGI:2144790]	12	113356224	113361232	2.91273	5.11696e-06	3.71351e-05
ENSMUSG00000062309	Rpp25	ribonuclease P/MRP 25 subunit [Source:MGI Symbol;Acc:MGI:2143151]	9	57504026	57505448	2.91246	1.15507e-08	1.38472e-07
ENSMUSG00000033610	Pank1	pantothenate kinase 1 [Source:MGI Symbol;Acc:MGI:1922985]	19	34806940	34879455	2.91025	0.000101358	0.000558224
ENSMUSG00000020712	Tcam1	testicular cell adhesion molecule 1 [Source:MGI Symbol;Acc:MGI:1923120]	11	106276672	106288745	2.90899	0.000708356	0.00315101
ENSMUSG00000073609	D2hgdh	D-2-hydroxyglutarate dehydrogenase [Source:MGI Symbol;Acc:MGI:2138209]	1	93824909	93852348	2.90397	0.00806026	0.0256905
ENSMUSG00000032841	Prr5l	proline rich 5 like [Source:MGI Symbol;Acc:MGI:1919696]	2	101714285	101883027	2.9037	0.000594108	0.00269655
ENSMUSG00000019139	Isyna1	myo-inositol 1-phosphate synthase A1 [Source:MGI Symbol;Acc:MGI:1919030]	8	70594373	70597290	2.90244	1.77074e-27	3.06989e-25
ENSMUSG00000009941	Nxf2	nuclear RNA export factor 2 [Source:MGI Symbol;Acc:MGI:1933192]	X	134944526	134964754	2.90192	1.08942e-56	2.76223e-53
ENSMUSG00000030087	Klf15	Kruppel-like factor 15 [Source:MGI Symbol;Acc:MGI:1929988]	6	90462576	90475238	2.90099	0.00989082	0.0306345
ENSMUSG00000028494	Plin2	perilipin 2 [Source:MGI Symbol;Acc:MGI:87920]	4	86648386	86670060	2.90096	1.42631e-22	1.25788e-20
ENSMUSG00000052949	Rnf157	ring finger protein 157 [Source:MGI Symbol;Acc:MGI:2442484]	11	116336353	116413032	2.89363	0.00145758	0.00592378
ENSMUSG00000029119	Man2b2	mannosidase 2, alpha B2 [Source:MGI Symbol;Acc:MGI:1195262]	5	36806921	36830653	2.89228	2.62986e-07	2.44101e-06
ENSMUSG00000018167	Stard3	START domain containing 3 [Source:MGI Symbol;Acc:MGI:1929618]	11	98358368	98381112	2.88751	4.87795e-15	1.56558e-13
ENSMUSG00000039577	Nphp4	nephronophthisis 4 (juvenile) homolog (human) [Source:MGI Symbol;Acc:MGI:2384210]	4	152476706	152563183	2.88667	0.000278502	0.00137885
ENSMUSG00000035835	Plppr3	phospholipid phosphatase related 3 [Source:MGI Symbol;Acc:MGI:2388640]	10	79860475	79874634	2.88516	0.0143944	0.0421323
ENSMUSG00000039329	Tex19.1	testis expressed gene 19.1 [Source:MGI Symbol;Acc:MGI:1920929]	11	121146143	121148319	2.8835	3.80511e-51	5.93714e-48
ENSMUSG00000045659	Plekha7	pleckstrin homology domain containing, family A member 7 [Source:MGI Symbol;Acc:MGI:2445094]	7	116123485	116308376	2.88108	0.00199076	0.00777748
ENSMUSG00000046818	Ddit4l	DNA-damage-inducible transcript 4-like [Source:MGI Symbol;Acc:MGI:1920534]	3	137621612	137628333	2.88008	4.62351e-06	3.38568e-05
ENSMUSG00000002550	Uck1	uridine-cytidine kinase 1 [Source:MGI Symbol;Acc:MGI:98904]	2	32255002	32260159	2.87403	1.193e-08	1.42513e-07
ENSMUSG00000039886	Tmem120a	transmembrane protein 120A [Source:MGI Symbol;Acc:MGI:2686991]	5	135735485	135744448	2.87365	2.86658e-28	5.64522e-26
ENSMUSG00000003435	Supt5	suppressor of Ty 5, DSIF elongation factor subunit [Source:MGI Symbol;Acc:MGI:1202400]	7	28314891	28338746	2.87231	5.11634e-24	5.64021e-22
ENSMUSG00000038429	Usp5	ubiquitin specific peptidase 5 (isopeptidase T) [Source:MGI Symbol;Acc:MGI:1347343]	6	124815019	124829484	2.87115	1.89498e-22	1.62185e-20
ENSMUSG00000009566	Fpgs	folylpolyglutamyl synthetase [Source:MGI Symbol;Acc:MGI:95576]	2	32682609	32704145	2.87007	3.46221e-08	3.78993e-07
ENSMUSG00000024393	Prrc2a	proline-rich coiled-coil 2A [Source:MGI Symbol;Acc:MGI:1915467]	17	35149076	35164897	2.86621	2.98205e-06	2.26123e-05
ENSMUSG00000001248	Gramd1a	GRAM domain containing 1A [Source:MGI Symbol;Acc:MGI:105490]	7	31130127	31155896	2.86568	0.00752923	0.0242379
ENSMUSG00000000732	Icosl	icos ligand [Source:MGI Symbol;Acc:MGI:1354701]	10	78069302	78083913	2.86528	5.44252e-06	3.92589e-05
ENSMUSG00000009090	Ap1b1	adaptor protein complex AP-1, beta 1 subunit [Source:MGI Symbol;Acc:MGI:1096368]	11	4986824	5042791	2.86477	3.11745e-17	1.35116e-15
ENSMUSG00000073433	Arhgdig	Rho GDP dissociation inhibitor (GDI) gamma [Source:MGI Symbol;Acc:MGI:108430]	17	26199183	26207786	2.86334	1.56683e-20	1.03523e-18
ENSMUSG00000027134	Lpcat4	lysophosphatidylcholine acyltransferase 4 [Source:MGI Symbol;Acc:MGI:2138993]	2	112239468	112247111	2.86235	7.31818e-10	1.07101e-08
ENSMUSG00000001240	Ramp2	receptor (calcitonin) activity modifying protein 2 [Source:MGI Symbol;Acc:MGI:1859650]	11	101246028	101259546	2.86193	4.97669e-05	0.000293536
ENSMUSG00000024304	Cdh2	cadherin 2 [Source:MGI Symbol;Acc:MGI:88355]	18	16588877	16809246	2.86053	1.06585e-13	2.87496e-12
ENSMUSG00000027936	Crtc2	CREB regulated transcription coactivator 2 [Source:MGI Symbol;Acc:MGI:1921593]	3	90254163	90264125	2.85933	0.00202357	0.00788564
ENSMUSG00000020723	Cacng4	calcium channel, voltage-dependent, gamma subunit 4 [Source:MGI Symbol;Acc:MGI:1859167]	11	107732357	107794557	2.8586	0.00591925	0.0197185
ENSMUSG00000022429	Dmc1	DNA meiotic recombinase 1 [Source:MGI Symbol;Acc:MGI:105393]	15	79561497	79605109	2.85654	1.0127e-08	1.22417e-07
ENSMUSG00000034412	Tbc1d10a	TBC1 domain family, member 10a [Source:MGI Symbol;Acc:MGI:2144164]	11	4186789	4215505	2.85648	8.06273e-16	2.8692e-14
ENSMUSG00000031827	Cotl1	coactosin-like 1 (Dictyostelium) [Source:MGI Symbol;Acc:MGI:1919292]	8	119809222	119840544	2.85321	2.61954e-07	2.43291e-06
ENSMUSG00000038967	Pdk2	pyruvate dehydrogenase kinase, isoenzyme 2 [Source:MGI Symbol;Acc:MGI:1343087]	11	95026258	95041354	2.85124	1.2875e-12	2.97446e-11
ENSMUSG00000047945	Marcksl1	MARCKS-like 1 [Source:MGI Symbol;Acc:MGI:97143]	4	129513581	129515985	2.85078	1.43124e-42	1.07523e-39
ENSMUSG00000087476	Rap1gapos	RAP1 GTPase activating protein, opposite strand [Source:MGI Symbol;Acc:MGI:1917058]	4	137696979	137706606	2.84787	0.000541666	0.00248522
ENSMUSG00000028885	Smpdl3b	sphingomyelin phosphodiesterase, acid-like 3B [Source:MGI Symbol;Acc:MGI:1916022]	4	132732966	132757252	2.84638	0.0036978	0.0132076
ENSMUSG00000061048	Cdh3	cadherin 3 [Source:MGI Symbol;Acc:MGI:88356]	8	106510891	106557297	2.84573	1.66375e-12	3.76226e-11
ENSMUSG00000049916	2610318N02Rik	RIKEN cDNA 2610318N02 gene [Source:MGI Symbol;Acc:MGI:1917708]	16	17113398	17125167	2.83927	0.0149886	0.0435883
ENSMUSG00000023908	Pkmyt1	protein kinase, membrane associated tyrosine/threonine 1 [Source:MGI Symbol;Acc:MGI:2137630]	17	23726336	23736735	2.83919	3.61671e-08	3.94204e-07
ENSMUSG00000090799	Klhl33	kelch-like 33 [Source:MGI Symbol;Acc:MGI:3644593]	14	50888582	50897507	2.83693	0.00628084	0.0207594
ENSMUSG00000021130	Galnt16	polypeptide N-acetylgalactosaminyltransferase 16 [Source:MGI Symbol;Acc:MGI:1917754]	12	80518277	80630972	2.83648	4.06997e-10	6.2889e-09
ENSMUSG00000093979	Gm2237	predicted gene 2237 [Source:MGI Symbol;Acc:MGI:3780407]	14	19563800	19585135	2.83508	0.00124188	0.00515454
ENSMUSG00000039244	E130309D02Rik	RIKEN cDNA E130309D02 gene [Source:MGI Symbol;Acc:MGI:2442621]	5	143301195	143315360	2.83476	2.81132e-06	2.14379e-05
ENSMUSG00000020080	Hkdc1	hexokinase domain containing 1 [Source:MGI Symbol;Acc:MGI:2384910]	10	62383137	62422491	2.83398	0.00163061	0.00652758
ENSMUSG00000045246	Kcng4	potassium voltage-gated channel, subfamily G, member 4 [Source:MGI Symbol;Acc:MGI:1913983]	8	119623854	119635680	2.83363	0.000432351	0.00203523
ENSMUSG00000021763	BC067074	cDNA sequence BC067074 [Source:MGI Symbol;Acc:MGI:3040697]	13	113293159	113379711	2.83249	0.000369234	0.001771
ENSMUSG00000036980	Taf6	TATA-box binding protein associated factor 6 [Source:MGI Symbol;Acc:MGI:109129]	5	138178617	138187451	2.83238	4.68589e-21	3.3586e-19
ENSMUSG00000015053	Gata2	GATA binding protein 2 [Source:MGI Symbol;Acc:MGI:95662]	6	88193891	88207032	2.83236	4.3069e-07	3.8519e-06
ENSMUSG00000031983	2310022B05Rik	RIKEN cDNA 2310022B05 gene [Source:MGI Symbol;Acc:MGI:1916801]	8	124635756	124663369	2.83212	0.00124185	0.00515454
ENSMUSG00000056222	Spock1	sparc/osteonectin, cwcv and kazal-like domains proteoglycan 1 [Source:MGI Symbol;Acc:MGI:105371]	13	57421195	57908332	2.83102	5.73627e-10	8.59338e-09
ENSMUSG00000022155	Mroh2b	maestro heat-like repeat family member 2B [Source:MGI Symbol;Acc:MGI:1921905]	15	4898737	4962205	2.83041	8.18096e-07	6.92004e-06
ENSMUSG00000029344	Tpst2	protein-tyrosine sulfotransferase 2 [Source:MGI Symbol;Acc:MGI:1309516]	5	112276691	112315361	2.83032	4.5962e-12	9.75201e-11
ENSMUSG00000027931	Npr1	natriuretic peptide receptor 1 [Source:MGI Symbol;Acc:MGI:97371]	3	90450591	90465866	2.82737	2.42307e-05	0.000152402
ENSMUSG00000043587	Pxylp1	2-phosphoxylose phosphatase 1 [Source:MGI Symbol;Acc:MGI:2442444]	9	96823336	96892669	2.82658	2.92904e-05	0.000180531
ENSMUSG00000021384	Susd3	sushi domain containing 3 [Source:MGI Symbol;Acc:MGI:1913579]	13	49230690	49248706	2.82604	2.33844e-07	2.19699e-06
ENSMUSG00000036198	Arhgap36	Rho GTPase activating protein 36 [Source:MGI Symbol;Acc:MGI:1922654]	X	49463945	49500244	2.82306	0.0177307	0.0499514
ENSMUSG00000048440	Cyp4f16	cytochrome P450, family 4, subfamily f, polypeptide 16 [Source:MGI Symbol;Acc:MGI:1917351]	17	32536558	32551798	2.82271	3.10673e-08	3.4267e-07
ENSMUSG00000050212	Eva1b	eva-1 homolog B (C. elegans) [Source:MGI Symbol;Acc:MGI:1922063]	4	126147744	126149875	2.82182	0.00479295	0.016492
ENSMUSG00000062380	Tubb3	tubulin, beta 3 class III [Source:MGI Symbol;Acc:MGI:107813]	8	123411424	123422015	2.82145	4.63039e-05	0.000274307
ENSMUSG00000022408	Fam83f	family with sequence similarity 83, member F [Source:MGI Symbol;Acc:MGI:2146227]	15	80671847	80700425	2.81997	2.38075e-06	1.84317e-05
ENSMUSG00000031207	Msn	moesin [Source:MGI Symbol;Acc:MGI:97167]	X	96096042	96168552	2.81968	1.71928e-08	2.0054e-07
ENSMUSG00000028763	Hspg2	perlecan (heparan sulfate proteoglycan 2) [Source:MGI Symbol;Acc:MGI:96257]	4	137468769	137570630	2.81762	6.35212e-05	0.000367189
ENSMUSG00000058454	Dhcr7	7-dehydrocholesterol reductase [Source:MGI Symbol;Acc:MGI:1298378]	7	143823145	143848410	2.81718	3.035e-11	5.56618e-10
ENSMUSG00000071176	Arhgef10	Rho guanine nucleotide exchange factor (GEF) 10 [Source:MGI Symbol;Acc:MGI:2444453]	8	14911663	15001085	2.81523	0.00513104	0.017499
ENSMUSG00000030435	U2af2	U2 small nuclear ribonucleoprotein auxiliary factor (U2AF) 2 [Source:MGI Symbol;Acc:MGI:98886]	7	5062143	5079938	2.81405	5.46231e-10	8.2194e-09
ENSMUSG00000031875	Cmtm3	CKLF-like MARVEL transmembrane domain containing 3 [Source:MGI Symbol;Acc:MGI:2447162]	8	104339410	104347672	2.81212	0.013743	0.0404708
ENSMUSG00000029307	Dmp1	dentin matrix protein 1 [Source:MGI Symbol;Acc:MGI:94910]	5	104202613	104214102	2.81073	3.21668e-07	2.93114e-06
ENSMUSG00000028101	Pias3	protein inhibitor of activated STAT 3 [Source:MGI Symbol;Acc:MGI:1913126]	3	96696384	96706070	2.80789	2.45871e-05	0.000154404
ENSMUSG00000033233	Trim45	tripartite motif-containing 45 [Source:MGI Symbol;Acc:MGI:1918187]	3	100922202	100936920	2.8072	1.64101e-12	3.72747e-11
ENSMUSG00000027761	Aadac	arylacetamide deacetylase [Source:MGI Symbol;Acc:MGI:1915008]	3	60025717	60040160	2.80552	9.50144e-05	0.000526618
ENSMUSG00000026856	Dolpp1	dolichyl pyrophosphate phosphatase 1 [Source:MGI Symbol;Acc:MGI:1914093]	2	30392254	30400529	2.80057	1.13823e-11	2.25468e-10
ENSMUSG00000073405	H2-T-ps	histocompatibility 2, T region locus, pseudogene [Source:MGI Symbol;Acc:MGI:2442805]	17	36109234	36111658	2.79903	0.0172618	0.0488678
ENSMUSG00000036905	C1qb	complement component 1, q subcomponent, beta polypeptide [Source:MGI Symbol;Acc:MGI:88224]	4	136880129	136886187	2.79491	3.70089e-12	7.95221e-11
ENSMUSG00000018574	Acadvl	acyl-Coenzyme A dehydrogenase, very long chain [Source:MGI Symbol;Acc:MGI:895149]	11	70010183	70015411	2.79408	1.10846e-17	5.11e-16
ENSMUSG00000022887	Masp1	mannan-binding lectin serine peptidase 1 [Source:MGI Symbol;Acc:MGI:88492]	16	23449417	23520815	2.79207	6.40926e-05	0.000369859
ENSMUSG00000031119	Gpc4	glypican 4 [Source:MGI Symbol;Acc:MGI:104902]	X	52053021	52165252	2.79138	1.4975e-13	3.94998e-12
ENSMUSG00000028435	Aqp3	aquaporin 3 [Source:MGI Symbol;Acc:MGI:1333777]	4	41092722	41098183	2.78995	0.00260521	0.00978347
ENSMUSG00000030590	Fam98c	family with sequence similarity 98, member C [Source:MGI Symbol;Acc:MGI:1921083]	7	29152510	29156234	2.78916	0.000115038	0.000626257
ENSMUSG00000019789	Hey2	hairy/enhancer-of-split related with YRPW motif 2 [Source:MGI Symbol;Acc:MGI:1341884]	10	30832359	30842801	2.78742	0.00622272	0.0205908
ENSMUSG00000025188	Hps1	HPS1, biogenesis of lysosomal organelles complex 3 subunit 1 [Source:MGI Symbol;Acc:MGI:2177763]	19	42755105	42779978	2.78688	5.07892e-08	5.39093e-07
ENSMUSG00000079442	St6galnac4	ST6 (alpha-N-acetyl-neuraminyl-2,3-beta-galactosyl-1,3)-N-acetylgalactosaminide alpha-2,6-sialyltransferase 4 [Source:MGI Symbol;Acc:MGI:1341894]	2	32587095	32599698	2.78454	0.000929522	0.00399712
ENSMUSG00000045319	Proser2	proline and serine rich 2 [Source:MGI Symbol;Acc:MGI:2442238]	2	6097607	6130211	2.78239	2.34301e-06	1.81812e-05
ENSMUSG00000030093	Wnt7a	wingless-type MMTV integration site family, member 7A [Source:MGI Symbol;Acc:MGI:98961]	6	91363981	91411363	2.78205	0.00190788	0.00750136
ENSMUSG00000041958	Pigs	phosphatidylinositol glycan anchor biosynthesis, class S [Source:MGI Symbol;Acc:MGI:2687325]	11	78328415	78342782	2.7807	1.24844e-36	6.33086e-34
ENSMUSG00000030824	Nucb1	nucleobindin 1 [Source:MGI Symbol;Acc:MGI:97388]	7	45490458	45510406	2.77676	2.13549e-17	9.4371e-16
ENSMUSG00000089832	Shkbp1	Sh3kbp1 binding protein 1 [Source:MGI Symbol;Acc:MGI:2385803]	7	27342133	27356019	2.7765	1.29973e-05	8.65518e-05
ENSMUSG00000097023	Mir9-3hg	Mir9-3 host gene [Source:MGI Symbol;Acc:MGI:2142071]	7	79500026	79534403	2.77543	1.47794e-05	9.73331e-05
ENSMUSG00000036918	Ttc7	tetratricopeptide repeat domain 7 [Source:MGI Symbol;Acc:MGI:1920999]	17	87282886	87381769	2.77331	2.48068e-06	1.91106e-05
ENSMUSG00000022505	Emp2	epithelial membrane protein 2 [Source:MGI Symbol;Acc:MGI:1098726]	16	10281749	10313968	2.77287	2.03603e-11	3.83818e-10
ENSMUSG00000041046	Ramp3	receptor (calcitonin) activity modifying protein 3 [Source:MGI Symbol;Acc:MGI:1860292]	11	6658521	6677475	2.77255	7.93956e-06	5.55523e-05
ENSMUSG00000037295	Ldlrap1	low density lipoprotein receptor adaptor protein 1 [Source:MGI Symbol;Acc:MGI:2140175]	4	134741554	134768024	2.77198	8.36146e-06	5.82297e-05
ENSMUSG00000030847	Bag3	BCL2-associated athanogene 3 [Source:MGI Symbol;Acc:MGI:1352493]	7	128523616	128546981	2.77011	0.00273355	0.0101888
ENSMUSG00000056296	Synpr	synaptoporin [Source:MGI Symbol;Acc:MGI:1919253]	14	13284780	13616340	2.76632	0.0154082	0.0445911
ENSMUSG00000019487	Trip10	thyroid hormone receptor interactor 10 [Source:MGI Symbol;Acc:MGI:2146901]	17	57249455	57263665	2.76608	2.02175e-15	6.77839e-14
ENSMUSG00000071064	Zfp827	zinc finger protein 827 [Source:MGI Symbol;Acc:MGI:2444807]	8	79028437	79193766	2.76083	0.000431277	0.00203112
ENSMUSG00000004207	Psap	prosaposin [Source:MGI Symbol;Acc:MGI:97783]	10	60277627	60302597	2.75986	1.15574e-45	1.11634e-42
ENSMUSG00000029599	Ddx54	DEAD (Asp-Glu-Ala-Asp) box polypeptide 54 [Source:MGI Symbol;Acc:MGI:1919240]	5	120612739	120628592	2.75954	3.43959e-05	0.000208826
ENSMUSG00000054679	Srsf12	serine/arginine-rich splicing factor 12 [Source:MGI Symbol;Acc:MGI:2661424]	4	33208991	33233340	2.75695	7.45926e-14	2.05576e-12
ENSMUSG00000038524	Fchsd1	FCH and double SH3 domains 1 [Source:MGI Symbol;Acc:MGI:2441771]	18	37957431	37969774	2.75674	0.00719619	0.0232766
ENSMUSG00000032968	Inha	inhibin alpha [Source:MGI Symbol;Acc:MGI:96569]	1	75507077	75510366	2.7556	0.000178463	0.000924161
ENSMUSG00000037370	Enpp1	ectonucleotide pyrophosphatase/phosphodiesterase 1 [Source:MGI Symbol;Acc:MGI:97370]	10	24637914	24712159	2.75507	6.15462e-08	6.41992e-07
ENSMUSG00000002343	Armc6	armadillo repeat containing 6 [Source:MGI Symbol;Acc:MGI:1924063]	8	70220172	70234466	2.75374	7.79118e-10	1.13464e-08
ENSMUSG00000016256	Ctsz	cathepsin Z [Source:MGI Symbol;Acc:MGI:1891190]	2	174427493	174439039	2.75357	2.75504e-25	3.58225e-23
ENSMUSG00000023153	Tmem52	transmembrane protein 52 [Source:MGI Symbol;Acc:MGI:1916921]	4	155469114	155470858	2.75323	0.0170036	0.048258
ENSMUSG00000033055	Ankrd54	ankyrin repeat domain 54 [Source:MGI Symbol;Acc:MGI:2444209]	15	79053094	79062893	2.75252	2.80645e-08	3.12266e-07
ENSMUSG00000006575	Rundc3a	RUN domain containing 3A [Source:MGI Symbol;Acc:MGI:1858752]	11	102393403	102402555	2.75155	0.00838027	0.0265644
ENSMUSG00000007610	Gtpbp3	GTP binding protein 3 [Source:MGI Symbol;Acc:MGI:1917609]	8	71488103	71499583	2.75089	1.31028e-05	8.72257e-05
ENSMUSG00000045252	Zfp574	zinc finger protein 574 [Source:MGI Symbol;Acc:MGI:2442951]	7	25072567	25083492	2.75048	3.04519e-05	0.000187065
ENSMUSG00000051373	Plpp7	phospholipid phosphatase 7 (inactive) [Source:MGI Symbol;Acc:MGI:2445183]	2	32095528	32110820	2.74906	3.17352e-06	2.39389e-05
ENSMUSG00000041703	Zic5	zinc finger protein of the cerebellum 5 [Source:MGI Symbol;Acc:MGI:1929518]	14	122456795	122465677	2.74799	1.31653e-08	1.5553e-07
ENSMUSG00000032796	Lama1	laminin, alpha 1 [Source:MGI Symbol;Acc:MGI:99892]	17	67697259	67822647	2.74631	2.53719e-05	0.000158479
ENSMUSG00000018339	Gpx3	glutathione peroxidase 3 [Source:MGI Symbol;Acc:MGI:105102]	11	54902453	54910377	2.74596	1.74042e-30	4.52597e-28
ENSMUSG00000009633	G0s2	G0/G1 switch gene 2 [Source:MGI Symbol;Acc:MGI:1316737]	1	193272161	193273217	2.74307	0.00881011	0.0277362
ENSMUSG00000021396	Nxnl2	nucleoredoxin-like 2 [Source:MGI Symbol;Acc:MGI:1922374]	13	51171022	51175188	2.74276	0.013626	0.040208
ENSMUSG00000025496	Drd4	dopamine receptor D4 [Source:MGI Symbol;Acc:MGI:94926]	7	141292006	141296464	2.74185	1.21071e-06	9.90455e-06
ENSMUSG00000034586	Hid1	HID1 domain containing [Source:MGI Symbol;Acc:MGI:2445087]	11	115347707	115367756	2.74173	1.53569e-09	2.10614e-08
ENSMUSG00000032292	Nr2e3	nuclear receptor subfamily 2, group E, member 3 [Source:MGI Symbol;Acc:MGI:1346317]	9	59942771	59960659	2.74	1.27735e-14	3.84989e-13
ENSMUSG00000041346	Wrap53	WD repeat containing, antisense to Trp53 [Source:MGI Symbol;Acc:MGI:2384933]	11	69561758	69580255	2.73969	2.99345e-09	3.94024e-08
ENSMUSG00000027932	Slc27a3	solute carrier family 27 (fatty acid transporter), member 3 [Source:MGI Symbol;Acc:MGI:1347358]	3	90385239	90389938	2.73805	4.58003e-08	4.91005e-07
ENSMUSG00000035203	Epn1	epsin 1 [Source:MGI Symbol;Acc:MGI:1333763]	7	5080235	5098178	2.73769	1.49192e-07	1.45282e-06
ENSMUSG00000039095	En2	engrailed 2 [Source:MGI Symbol;Acc:MGI:95390]	5	28165694	28172166	2.73751	0.00956855	0.0297528
ENSMUSG00000017929	B4galt5	UDP-Gal:betaGlcNAc beta 1,4-galactosyltransferase, polypeptide 5 [Source:MGI Symbol;Acc:MGI:1927169]	2	167298444	167349183	2.73724	6.53748e-16	2.34287e-14
ENSMUSG00000030772	Dkk3	dickkopf WNT signaling pathway inhibitor 3 [Source:MGI Symbol;Acc:MGI:1354952]	7	112116017	112159057	2.73708	1.34663e-07	1.32341e-06
ENSMUSG00000044006	Cilp2	cartilage intermediate layer protein 2 [Source:MGI Symbol;Acc:MGI:1915959]	8	69880369	69887687	2.73689	8.2695e-11	1.42272e-09
ENSMUSG00000020642	Rnf144a	ring finger protein 144A [Source:MGI Symbol;Acc:MGI:1344401]	12	26300964	26415254	2.73433	1.57381e-05	0.000103244
ENSMUSG00000029752	Asns	asparagine synthetase [Source:MGI Symbol;Acc:MGI:1350929]	6	7675169	7693254	2.73354	5.5014e-30	1.32846e-27
ENSMUSG00000010066	Cacna2d2	calcium channel, voltage-dependent, alpha 2/delta subunit 2 [Source:MGI Symbol;Acc:MGI:1929813]	9	107399612	107529343	2.73321	1.94325e-05	0.000124737
ENSMUSG00000023232	Serinc2	serine incorporator 2 [Source:MGI Symbol;Acc:MGI:1919132]	4	130253495	130279205	2.72799	0.00167408	0.00667919
ENSMUSG00000029848	Stra8	stimulated by retinoic acid gene 8 [Source:MGI Symbol;Acc:MGI:107917]	6	34920163	34939344	2.72765	0.00309924	0.0113495
ENSMUSG00000112920	Spata22	spermatogenesis associated 22 [Source:MGI Symbol;Acc:MGI:2685728]	11	73329741	73346044	2.72628	1.25755e-07	1.24059e-06
ENSMUSG00000030374	Strn4	striatin, calmodulin binding protein 4 [Source:MGI Symbol;Acc:MGI:2142346]	7	16815889	16840931	2.72475	2.19349e-09	2.93875e-08
ENSMUSG00000049571	Cfap46	cilia and flagella associated protein 46 [Source:MGI Symbol;Acc:MGI:2444387]	7	139600951	139683817	2.72447	0.00323427	0.0117781
ENSMUSG00000031075	Ano1	anoctamin 1, calcium activated chloride channel [Source:MGI Symbol;Acc:MGI:2142149]	7	144588549	144751974	2.72418	1.07017e-11	2.13235e-10
ENSMUSG00000024245	Tmem178	transmembrane protein 178 [Source:MGI Symbol;Acc:MGI:1915277]	17	80944632	81001816	2.72069	0.0105282	0.0322764
ENSMUSG00000107770	Gm44126	predicted gene, 44126 [Source:MGI Symbol;Acc:MGI:5690518]	6	76284416	76284929	2.72064	0.00027361	0.00135628
ENSMUSG00000025608	Podxl	podocalyxin-like [Source:MGI Symbol;Acc:MGI:1351317]	6	31519488	31563981	2.72043	0.000292025	0.00143703
ENSMUSG00000045532	C1ql1	complement component 1, q subcomponent-like 1 [Source:MGI Symbol;Acc:MGI:1344400]	11	102939264	102946688	2.72019	0.00997262	0.0308314
ENSMUSG00000022179	4931414P19Rik	RIKEN cDNA 4931414P19 gene [Source:MGI Symbol;Acc:MGI:1921609]	14	54583663	54605993	2.71842	0.000454084	0.00212717
ENSMUSG00000063605	Ccdc102a	coiled-coil domain containing 102A [Source:MGI Symbol;Acc:MGI:2686927]	8	94902869	94918098	2.7171	3.8567e-05	0.000231859
ENSMUSG00000036966	Spryd3	SPRY domain containing 3 [Source:MGI Symbol;Acc:MGI:2446175]	15	102116528	102136234	2.71585	4.57376e-17	1.93279e-15
ENSMUSG00000009563	Tor2a	torsin family 2, member A [Source:MGI Symbol;Acc:MGI:1353596]	2	32757234	32762244	2.71181	1.15779e-10	1.95542e-09
ENSMUSG00000113796	Gm36426	predicted gene, 36426 [Source:MGI Symbol;Acc:MGI:5595585]	13	70676716	70681966	2.71044	0.00931245	0.0290516
ENSMUSG00000041506	Rrp9	RRP9, small subunit (SSU) processome component, homolog (yeast) [Source:MGI Symbol;Acc:MGI:2384313]	9	106475963	106485424	2.70867	5.83734e-20	3.58802e-18
ENSMUSG00000058135	Gstm1	glutathione S-transferase, mu 1 [Source:MGI Symbol;Acc:MGI:95860]	3	108012255	108017973	2.70798	2.58111e-21	1.89693e-19
ENSMUSG00000025232	Hexa	hexosaminidase A [Source:MGI Symbol;Acc:MGI:96073]	9	59539540	59565109	2.70771	4.93571e-18	2.37241e-16
ENSMUSG00000038034	Igsf8	immunoglobulin superfamily, member 8 [Source:MGI Symbol;Acc:MGI:2154090]	1	172261641	172319841	2.70754	0.00279363	0.010386
ENSMUSG00000024735	Prpf19	pre-mRNA processing factor 19 [Source:MGI Symbol;Acc:MGI:106247]	19	10895231	10909559	2.70351	9.22434e-26	1.29039e-23
ENSMUSG00000026587	Astn1	astrotactin 1 [Source:MGI Symbol;Acc:MGI:1098567]	1	158362273	158691781	2.7028	2.94919e-06	2.23799e-05
ENSMUSG00000024112	Cacna1h	calcium channel, voltage-dependent, T type, alpha 1H subunit [Source:MGI Symbol;Acc:MGI:1928842]	17	25374285	25433783	2.70189	0.00891611	0.0279961
ENSMUSG00000001123	Lgals9	lectin, galactose binding, soluble 9 [Source:MGI Symbol;Acc:MGI:109496]	11	78962974	78984946	2.70142	7.79576e-05	0.000441208
ENSMUSG00000055538	Zcchc24	zinc finger, CCHC domain containing 24 [Source:MGI Symbol;Acc:MGI:1919168]	14	25711642	25769039	2.7013	7.74156e-10	1.1289e-08
ENSMUSG00000043673	Kcns3	potassium voltage-gated channel, delayed-rectifier, subfamily S, member 3 [Source:MGI Symbol;Acc:MGI:1098804]	12	11090202	11151056	2.70087	8.33874e-07	7.0359e-06
ENSMUSG00000087479	Gm16835	predicted gene, 16835 [Source:MGI Symbol;Acc:MGI:4439759]	14	119098965	119115074	2.69394	0.0140154	0.0411715
ENSMUSG00000017466	Timp2	tissue inhibitor of metalloproteinase 2 [Source:MGI Symbol;Acc:MGI:98753]	11	118301069	118355740	2.69352	8.46791e-06	5.89239e-05
ENSMUSG00000033272	Slc35a4	solute carrier family 35, member A4 [Source:MGI Symbol;Acc:MGI:1915093]	18	36679215	36683861	2.69198	1.78137e-33	6.81759e-31
ENSMUSG00000020238	Ncln	nicalin [Source:MGI Symbol;Acc:MGI:1926081]	10	81486249	81496392	2.6903	2.91593e-10	4.61004e-09
ENSMUSG00000026450	Chit1	chitinase 1 (chitotriosidase) [Source:MGI Symbol;Acc:MGI:1919134]	1	134111242	134151540	2.68986	0.0107059	0.0327195
ENSMUSG00000030543	Mesp2	mesoderm posterior 2 [Source:MGI Symbol;Acc:MGI:1096325]	7	79810727	79813439	2.68977	8.18756e-05	0.000461361
ENSMUSG00000024970	Spindoc	spindlin interactor and repressor of chromatin binding [Source:MGI Symbol;Acc:MGI:2147611]	19	7354078	7382994	2.68929	6.1905e-05	0.000358853
ENSMUSG00000055102	Zfp819	zinc finger protein 819 [Source:MGI Symbol;Acc:MGI:1921650]	7	43607169	43618285	2.68559	0.00215108	0.00830706
ENSMUSG00000055629	B4galnt4	beta-1,4-N-acetyl-galactosaminyl transferase 4 [Source:MGI Symbol;Acc:MGI:2652891]	7	141061104	141072400	2.68341	6.79204e-05	0.0003894
ENSMUSG00000042750	Bex2	brain expressed X-linked 2 [Source:MGI Symbol;Acc:MGI:1338017]	X	136066564	136068236	2.68162	2.52503e-05	0.000157982
ENSMUSG00000074358	Ccdc61	coiled-coil domain containing 61 [Source:MGI Symbol;Acc:MGI:2685005]	7	18890883	18910415	2.67364	1.38737e-16	5.51794e-15
ENSMUSG00000061028	Clasrp	CLK4-associating serine/arginine rich protein [Source:MGI Symbol;Acc:MGI:1855695]	7	19581035	19604486	2.67268	6.25898e-11	1.0954e-09
ENSMUSG00000033152	Podxl2	podocalyxin-like 2 [Source:MGI Symbol;Acc:MGI:2442488]	6	88842558	88875044	2.67234	5.36757e-06	3.87945e-05
ENSMUSG00000040631	Dok4	docking protein 4 [Source:MGI Symbol;Acc:MGI:2148865]	8	94863828	94876330	2.671	0.00135809	0.00557529
ENSMUSG00000038370	Pcp4l1	Purkinje cell protein 4-like 1 [Source:MGI Symbol;Acc:MGI:1913675]	1	171173262	171196268	2.67083	7.19548e-06	5.08016e-05
ENSMUSG00000019433	Gipc1	GIPC PDZ domain containing family, member 1 [Source:MGI Symbol;Acc:MGI:1926252]	8	83652677	83664694	2.66577	1.48398e-21	1.11485e-19
ENSMUSG00000063802	Hspbp1	HSPA (heat shock 70kDa) binding protein, cytoplasmic cochaperone 1 [Source:MGI Symbol;Acc:MGI:1913495]	7	4660521	4685068	2.66489	2.33869e-19	1.34385e-17
ENSMUSG00000035211	Xrra1	X-ray radiation resistance associated 1 [Source:MGI Symbol;Acc:MGI:2181647]	7	99859116	99917822	2.66267	0.000192121	0.00098758
ENSMUSG00000028610	Dmrtb1	DMRT-like family B with proline-rich C-terminal, 1 [Source:MGI Symbol;Acc:MGI:1927125]	4	107676290	107684230	2.66171	1.2165e-10	2.05116e-09
ENSMUSG00000069867	Pabpn1l	poly(A)binding protein nuclear 1-like [Source:MGI Symbol;Acc:MGI:2685954]	8	122619471	122622739	2.66168	5.00456e-10	7.58122e-09
ENSMUSG00000027654	Fam83d	family with sequence similarity 83, member D [Source:MGI Symbol;Acc:MGI:1919128]	2	158768093	158786637	2.65839	5.22001e-18	2.49136e-16
ENSMUSG00000024909	Efemp2	epidermal growth factor-containing fibulin-like extracellular matrix protein 2 [Source:MGI Symbol;Acc:MGI:1891209]	19	5473954	5482517	2.65738	1.20968e-07	1.1981e-06
ENSMUSG00000053219	Raet1e	retinoic acid early transcript 1E [Source:MGI Symbol;Acc:MGI:2675273]	10	22158569	22374139	2.65621	1.11528e-05	7.54834e-05
ENSMUSG00000049382	Krt8	keratin 8 [Source:MGI Symbol;Acc:MGI:96705]	15	101996698	102004482	2.65503	1.76435e-05	0.000114339
ENSMUSG00000024187	Fam234a	family with sequence similarity 234, member A [Source:MGI Symbol;Acc:MGI:2146854]	17	26211822	26244242	2.65408	2.70832e-11	4.9987e-10
ENSMUSG00000022559	Fbxl6	F-box and leucine-rich repeat protein 6 [Source:MGI Symbol;Acc:MGI:1354705]	15	76535721	76538746	2.65313	9.6557e-11	1.64608e-09
ENSMUSG00000106106	CT010467.1	18s RNA, related sequence 5	17	39846353	39848827	2.65035	8.22198e-12	1.67781e-10
ENSMUSG00000005823	Gpr108	G protein-coupled receptor 108 [Source:MGI Symbol;Acc:MGI:1925558]	17	57234635	57248446	2.649	3.4796e-22	2.83454e-20
ENSMUSG00000047810	Ccdc88b	coiled-coil domain containing 88B [Source:MGI Symbol;Acc:MGI:1925567]	19	6844623	6858211	2.64884	0.000789486	0.0034659
ENSMUSG00000030747	Dgat2	diacylglycerol O-acyltransferase 2 [Source:MGI Symbol;Acc:MGI:1915050]	7	99153658	99182719	2.64869	8.66361e-19	4.58832e-17
ENSMUSG00000030209	Grin2b	glutamate receptor, ionotropic, NMDA2B (epsilon 2) [Source:MGI Symbol;Acc:MGI:95821]	6	135713233	136173511	2.64819	0.000904059	0.00390335
ENSMUSG00000030718	Ppme1	protein phosphatase methylesterase 1 [Source:MGI Symbol;Acc:MGI:1919840]	7	100326737	100372307	2.64786	1.3435e-18	6.93425e-17
ENSMUSG00000040618	Pck2	phosphoenolpyruvate carboxykinase 2 (mitochondrial) [Source:MGI Symbol;Acc:MGI:1860456]	14	55540266	55551242	2.64764	0.00669486	0.021905
ENSMUSG00000033722	BC034090	cDNA sequence BC034090 [Source:MGI Symbol;Acc:MGI:2672904]	1	155212471	155244444	2.64689	0.0156635	0.0451241
ENSMUSG00000042807	Hecw2	HECT, C2 and WW domain containing E3 ubiquitin protein ligase 2 [Source:MGI Symbol;Acc:MGI:2685817]	1	53806876	54195168	2.64668	0.0161265	0.0462085
ENSMUSG00000067360	Pramel3	preferentially expressed antigen in melanoma-like 3 [Source:MGI Symbol;Acc:MGI:1890657]	X	135302307	135312652	2.64634	2.27402e-06	1.76864e-05
ENSMUSG00000095698	Rhox2d	reproductive homeobox 2D [Source:MGI Symbol;Acc:MGI:3648779]	X	37493428	37497623	2.64435	4.20782e-11	7.53987e-10
ENSMUSG00000025366	Esyt1	extended synaptotagmin-like protein 1 [Source:MGI Symbol;Acc:MGI:1344426]	10	128509965	128525871	2.64065	4.06132e-05	0.000243152
ENSMUSG00000038296	Galnt18	polypeptide N-acetylgalactosaminyltransferase 18 [Source:MGI Symbol;Acc:MGI:2446239]	7	111471661	111779977	2.63692	9.9851e-05	0.000550973
ENSMUSG00000071477	Zfp777	zinc finger protein 777 [Source:MGI Symbol;Acc:MGI:1919556]	6	48024188	48048911	2.63686	1.90759e-08	2.19975e-07
ENSMUSG00000051675	Trim32	tripartite motif-containing 32 [Source:MGI Symbol;Acc:MGI:1917057]	4	65604986	65616238	2.63501	5.43907e-10	8.1905e-09
ENSMUSG00000071646	Mta2	metastasis-associated gene family, member 2 [Source:MGI Symbol;Acc:MGI:1346340]	19	8941875	8952303	2.63383	1.56035e-09	2.13587e-08
ENSMUSG00000030095	Tmem43	transmembrane protein 43 [Source:MGI Symbol;Acc:MGI:1921372]	6	91473703	91488463	2.63245	6.77232e-19	3.64376e-17
ENSMUSG00000030770	Parva	parvin, alpha [Source:MGI Symbol;Acc:MGI:1931144]	7	112427505	112591692	2.62811	6.66023e-06	4.73523e-05
ENSMUSG00000072680	Tmem254c	transmembrane protein 254c [Source:MGI Symbol;Acc:MGI:3711260]	14	26063919	26067355	2.62773	0.0037444	0.0133506
ENSMUSG00000031328	Flna	filamin, alpha [Source:MGI Symbol;Acc:MGI:95556]	X	74223461	74249820	2.62612	2.42381e-11	4.5188e-10
ENSMUSG00000034936	Arl4d	ADP-ribosylation factor-like 4D [Source:MGI Symbol;Acc:MGI:1933155]	11	101665541	101667832	2.62494	0.00078717	0.0034568
ENSMUSG00000032908	Sgpp2	sphingosine-1-phosphate phosphotase 2 [Source:MGI Symbol;Acc:MGI:3589109]	1	78310345	78420289	2.62411	8.71552e-05	0.000487953
ENSMUSG00000030083	Abtb1	ankyrin repeat and BTB (POZ) domain containing 1 [Source:MGI Symbol;Acc:MGI:1933148]	6	88835914	88841984	2.62284	1.0969e-15	3.88437e-14
ENSMUSG00000017764	Zswim1	zinc finger SWIM-type containing 1 [Source:MGI Symbol;Acc:MGI:1919221]	2	164822686	164826871	2.61777	1.42451e-13	3.77512e-12
ENSMUSG00000028264	Spaca1	sperm acrosome associated 1 [Source:MGI Symbol;Acc:MGI:1914902]	4	34024874	34050191	2.61347	8.52617e-08	8.64609e-07
ENSMUSG00000040482	Dxo	decapping exoribonuclease [Source:MGI Symbol;Acc:MGI:1890444]	17	34837019	34839233	2.61174	2.73986e-23	2.68479e-21
ENSMUSG00000019295	Tmem129	transmembrane protein 129 [Source:MGI Symbol;Acc:MGI:1915616]	5	33653216	33658416	2.60698	1.08064e-09	1.53687e-08
ENSMUSG00000038271	Iffo1	intermediate filament family orphan 1 [Source:MGI Symbol;Acc:MGI:2444516]	6	125145241	125161782	2.60483	0.00145439	0.00591556
ENSMUSG00000033684	Qsox1	quiescin Q6 sulfhydryl oxidase 1 [Source:MGI Symbol;Acc:MGI:1330818]	1	155776029	155812889	2.60402	3.46249e-23	3.28192e-21
ENSMUSG00000074457	S100a16	S100 calcium binding protein A16 [Source:MGI Symbol;Acc:MGI:1915110]	3	90537254	90543151	2.60355	2.04428e-05	0.000130274
ENSMUSG00000057219	Armc7	armadillo repeat containing 7 [Source:MGI Symbol;Acc:MGI:2679719]	11	115475667	115490467	2.59724	1.76215e-10	2.88719e-09
ENSMUSG00000033065	Pfkm	phosphofructokinase, muscle [Source:MGI Symbol;Acc:MGI:97548]	15	98092589	98132451	2.59676	3.00534e-10	4.7403e-09
ENSMUSG00000031503	Col4a2	collagen, type IV, alpha 2 [Source:MGI Symbol;Acc:MGI:88455]	8	11312805	11449287	2.59597	9.0456e-05	0.000504069
ENSMUSG00000078938	Syce3	synaptonemal complex central element protein 3 [Source:MGI Symbol;Acc:MGI:1922709]	15	89390174	89410503	2.59595	5.4034e-08	5.6966e-07
ENSMUSG00000056069	Otulinl	OTU deubiquitinase with linear linkage specificity like [Source:MGI Symbol;Acc:MGI:2687281]	15	27655069	27681579	2.59472	0.000114079	0.000621383
ENSMUSG00000040896	Kcnd3	potassium voltage-gated channel, Shal-related family, member 3 [Source:MGI Symbol;Acc:MGI:1928743]	3	105452330	105674002	2.5928	0.012226	0.0366691
ENSMUSG00000045010	Gm4779	predicted gene 4779 [Source:MGI Symbol;Acc:MGI:3646776]	X	101790053	101794423	2.59171	4.62502e-28	8.76765e-26
ENSMUSG00000063661	Krt73	keratin 73 [Source:MGI Symbol;Acc:MGI:3607712]	15	101793308	101802346	2.59043	0.013058	0.0387348
ENSMUSG00000035713	Usp35	ubiquitin specific peptidase 35 [Source:MGI Symbol;Acc:MGI:2685339]	7	97309380	97332020	2.58847	8.14418e-05	0.00045939
ENSMUSG00000022421	Nptxr	neuronal pentraxin receptor [Source:MGI Symbol;Acc:MGI:1920590]	15	79786351	79804766	2.58758	2.02519e-05	0.000129261
ENSMUSG00000054753	AU018091	expressed sequence AU018091 [Source:MGI Symbol;Acc:MGI:2142124]	7	3154658	3169203	2.58709	0.000166008	0.000868083
ENSMUSG00000044328	Trp53i13	transformation related protein 53 inducible protein 13 [Source:MGI Symbol;Acc:MGI:1915125]	11	77508099	77515980	2.58583	2.07941e-08	2.37894e-07
ENSMUSG00000027628	Aar2	AAR2 splicing factor homolog [Source:MGI Symbol;Acc:MGI:1915545]	2	156547584	156568972	2.58495	4.03516e-22	3.24798e-20
ENSMUSG00000016918	Sulf1	sulfatase 1 [Source:MGI Symbol;Acc:MGI:2138563]	1	12692277	12861192	2.58118	0.00016099	0.000843806
ENSMUSG00000030082	Sec61a1	Sec61 alpha 1 subunit (S. cerevisiae) [Source:MGI Symbol;Acc:MGI:1858417]	6	88503579	88518905	2.58088	8.4107e-20	5.0624e-18
ENSMUSG00000031898	Dpep3	dipeptidase 3 [Source:MGI Symbol;Acc:MGI:1919104]	8	105973513	105979429	2.57715	2.28298e-31	6.80999e-29
ENSMUSG00000033308	Dpyd	dihydropyrimidine dehydrogenase [Source:MGI Symbol;Acc:MGI:2139667]	3	118562129	119432924	2.5737	0.00384996	0.0136837
ENSMUSG00000039347	Atp6v0e2	ATPase, H+ transporting, lysosomal V0 subunit E2 [Source:MGI Symbol;Acc:MGI:1923502]	6	48537615	48541801	2.57356	7.45574e-12	1.52914e-10
ENSMUSG00000024781	Lipa	lysosomal acid lipase A [Source:MGI Symbol;Acc:MGI:96789]	19	34492318	34527474	2.57262	9.4141e-08	9.48141e-07
ENSMUSG00000076435	Acsf2	acyl-CoA synthetase family member 2 [Source:MGI Symbol;Acc:MGI:2388287]	11	94557102	94601871	2.57214	0.00252983	0.00954344
ENSMUSG00000015377	Dennd6b	DENN/MADD domain containing 6B [Source:MGI Symbol;Acc:MGI:1916690]	15	89182213	89196496	2.5702	0.00942499	0.0293621
ENSMUSG00000036599	Chst12	carbohydrate sulfotransferase 12 [Source:MGI Symbol;Acc:MGI:1929064]	5	140505550	140525724	2.56763	2.10905e-08	2.40337e-07
ENSMUSG00000018740	Slc25a35	solute carrier family 25, member 35 [Source:MGI Symbol;Acc:MGI:1919248]	11	68968131	68974365	2.56733	6.64111e-10	9.81124e-09
ENSMUSG00000038235	F11r	F11 receptor [Source:MGI Symbol;Acc:MGI:1321398]	1	171437535	171464603	2.56703	3.17121e-11	5.79502e-10
ENSMUSG00000039715	Wdr34	WD repeat domain 34 [Source:MGI Symbol;Acc:MGI:1919070]	2	30031546	30048881	2.56483	5.96328e-13	1.45384e-11
ENSMUSG00000022564	Grina	glutamate receptor, ionotropic, N-methyl D-aspartate-associated protein 1 (glutamate binding) [Source:MGI Symbol;Acc:MGI:1913418]	15	76246764	76249904	2.56076	4.03431e-22	3.24798e-20
ENSMUSG00000085939	Cd63-ps	CD63 antigen, pseudogene [Source:MGI Symbol;Acc:MGI:105972]	18	50134726	50135600	2.56069	2.068e-06	1.62272e-05
ENSMUSG00000022817	Itgb5	integrin beta 5 [Source:MGI Symbol;Acc:MGI:96614]	16	33829665	33949338	2.55827	2.78268e-05	0.000172295
ENSMUSG00000026942	Traf2	TNF receptor-associated factor 2 [Source:MGI Symbol;Acc:MGI:101835]	2	25517982	25546940	2.55599	2.79034e-16	1.05991e-14
ENSMUSG00000051592	Ccnb3	cyclin B3 [Source:MGI Symbol;Acc:MGI:2183443]	X	6979652	7041619	2.55067	0.00386331	0.0137191
ENSMUSG00000028012	Rrh	retinal pigment epithelium derived rhodopsin homolog [Source:MGI Symbol;Acc:MGI:1097709]	3	129804408	129822587	2.55028	0.00101929	0.00434082
ENSMUSG00000029596	Sdsl	serine dehydratase-like [Source:MGI Symbol;Acc:MGI:2182607]	5	120458186	120472810	2.55016	0.00910842	0.028494
ENSMUSG00000045211	Nudt18	nudix (nucleoside diphosphate linked moiety X)-type motif 18 [Source:MGI Symbol;Acc:MGI:2385853]	14	70577637	70582688	2.55013	1.20997e-13	3.24214e-12
ENSMUSG00000052102	Gnpda1	glucosamine-6-phosphate deaminase 1 [Source:MGI Symbol;Acc:MGI:1347054]	18	38327535	38339003	2.54765	5.056e-10	7.64772e-09
ENSMUSG00000025137	Pcyt2	phosphate cytidylyltransferase 2, ethanolamine [Source:MGI Symbol;Acc:MGI:1915921]	11	120610087	120617936	2.5463	9.47536e-10	1.36021e-08
ENSMUSG00000055633	Zfp580	zinc finger protein 580 [Source:MGI Symbol;Acc:MGI:1916242]	7	5051538	5053723	2.54605	8.90193e-09	1.08579e-07
ENSMUSG00000025153	Fasn	fatty acid synthase [Source:MGI Symbol;Acc:MGI:95485]	11	120805846	120824547	2.54466	1.99839e-07	1.90576e-06
ENSMUSG00000058709	Egln2	egl-9 family hypoxia-inducible factor 2 [Source:MGI Symbol;Acc:MGI:1932287]	7	27158658	27166802	2.54318	4.89776e-16	1.79002e-14
ENSMUSG00000004043	Stat5a	signal transducer and activator of transcription 5A [Source:MGI Symbol;Acc:MGI:103036]	11	100859351	100885169	2.5418	8.73551e-05	0.000488803
ENSMUSG00000015363	Trabd	TraB domain containing [Source:MGI Symbol;Acc:MGI:1915226]	15	89075124	89087077	2.53916	7.57599e-06	5.3228e-05
ENSMUSG00000059895	Ptp4a3	protein tyrosine phosphatase 4a3 [Source:MGI Symbol;Acc:MGI:1277098]	15	73723145	73758766	2.53817	0.000107358	0.000587762
ENSMUSG00000066721	Zfp575	zinc finger protein 575 [Source:MGI Symbol;Acc:MGI:2141921]	7	24583838	24587641	2.53455	0.000340097	0.001648
ENSMUSG00000106060	Gm42488	predicted gene 42488 [Source:MGI Symbol;Acc:MGI:5662625]	5	111939804	111944235	2.53436	0.0100284	0.0309802
ENSMUSG00000020424	Castor1	cytosolic arginine sensor for mTORC1 subunit 1 [Source:MGI Symbol;Acc:MGI:1919212]	11	4218225	4222409	2.53366	0.000112543	0.000613828
ENSMUSG00000054994	AV320801	expressed sequence AV320801 [Source:MGI Symbol;Acc:MGI:3035227]	X	135494588	135504594	2.53347	8.6206e-06	5.989e-05
ENSMUSG00000078439	Smim24	small integral membrane protein 24 [Source:MGI Symbol;Acc:MGI:1919523]	10	81393051	81395392	2.53304	0.00268504	0.010043
ENSMUSG00000022999	Lmbr1l	limb region 1 like [Source:MGI Symbol;Acc:MGI:1289247]	15	98903917	98918231	2.5325	1.93987e-17	8.66704e-16
ENSMUSG00000024137	E4f1	E4F transcription factor 1 [Source:MGI Symbol;Acc:MGI:109530]	17	24443778	24470313	2.53226	1.60019e-06	1.2799e-05
ENSMUSG00000022103	Gfra2	glial cell line derived neurotrophic factor family receptor alpha 2 [Source:MGI Symbol;Acc:MGI:1195462]	14	70890120	70979838	2.53187	0.0168458	0.0479175
ENSMUSG00000029544	Cabp1	calcium binding protein 1 [Source:MGI Symbol;Acc:MGI:1352750]	5	115168689	115194381	2.53129	0.000626314	0.00282754
ENSMUSG00000098176	Ccdc166	coiled-coil domain containing 166 [Source:MGI Symbol;Acc:MGI:1925902]	15	75979872	75982455	2.53098	5.13316e-07	4.52307e-06
ENSMUSG00000028836	Slc30a2	solute carrier family 30 (zinc transporter), member 2 [Source:MGI Symbol;Acc:MGI:106637]	4	134343181	134354484	2.53067	5.15222e-05	0.000302745
ENSMUSG00000021792	Prxl2a	peroxiredoxin like 2A [Source:MGI Symbol;Acc:MGI:1917814]	14	40993740	41013788	2.52888	9.52559e-22	7.40296e-20
ENSMUSG00000060601	Nr1h2	nuclear receptor subfamily 1, group H, member 2 [Source:MGI Symbol;Acc:MGI:1352463]	7	44549616	44553951	2.5272	3.08443e-22	2.56412e-20
ENSMUSG00000043155	Hpdl	4-hydroxyphenylpyruvate dioxygenase-like [Source:MGI Symbol;Acc:MGI:2444646]	4	116819904	116821707	2.5267	4.61257e-06	3.37973e-05
ENSMUSG00000055692	Tmem191c	transmembrane protein 191C [Source:MGI Symbol;Acc:MGI:107238]	16	17276077	17283229	2.52454	0.00935576	0.0291688
ENSMUSG00000025158	Rfng	RFNG O-fucosylpeptide 3-beta-N-acetylglucosaminyltransferase [Source:MGI Symbol;Acc:MGI:894275]	11	120780746	120784207	2.52291	1.84453e-09	2.50768e-08
ENSMUSG00000034371	Tkfc	triokinase, FMN cyclase [Source:MGI Symbol;Acc:MGI:2385084]	19	10587791	10605654	2.52147	0.000302374	0.00148256
ENSMUSG00000032842	Abcc10	ATP-binding cassette, sub-family C (CFTR/MRP), member 10 [Source:MGI Symbol;Acc:MGI:2386976]	17	46303221	46328352	2.52102	0.00336139	0.0121907
ENSMUSG00000037773	Pced1a	PC-esterase domain containing 1A [Source:MGI Symbol;Acc:MGI:2442177]	2	130417247	130424701	2.51881	9.70374e-07	8.07345e-06
ENSMUSG00000041939	Mvk	mevalonate kinase [Source:MGI Symbol;Acc:MGI:107624]	5	114444269	114460591	2.51688	8.01347e-05	0.000452772
ENSMUSG00000039062	Anpep	alanyl (membrane) aminopeptidase [Source:MGI Symbol;Acc:MGI:5000466]	7	79821803	79861059	2.51533	0.00234009	0.00892562
ENSMUSG00000078498	Zfp988	zinc finger protein 988 [Source:MGI Symbol;Acc:MGI:3651985]	4	147305674	147333734	2.51416	0.0118886	0.035747
ENSMUSG00000028671	Gale	galactose-4-epimerase, UDP [Source:MGI Symbol;Acc:MGI:1921496]	4	135963727	135968178	2.51387	6.12176e-14	1.70568e-12
ENSMUSG00000019214	Chtf18	CTF18, chromosome transmission fidelity factor 18 [Source:MGI Symbol;Acc:MGI:2384887]	17	25718926	25727419	2.51299	2.08653e-06	1.63537e-05
ENSMUSG00000038860	Garnl3	GTPase activating RANGAP domain-like 3 [Source:MGI Symbol;Acc:MGI:2139309]	2	32986224	33131654	2.51218	4.83712e-09	6.14763e-08
ENSMUSG00000041096	Tspyl2	TSPY-like 2 [Source:MGI Symbol;Acc:MGI:106244]	X	152336852	152342425	2.51132	8.51002e-26	1.19873e-23
ENSMUSG00000037606	Osbpl5	oxysterol binding protein-like 5 [Source:MGI Symbol;Acc:MGI:1930265]	7	143688762	143756985	2.51094	0.0159419	0.0457636
ENSMUSG00000070495	Ctcfl	CCCTC-binding factor (zinc finger protein)-like [Source:MGI Symbol;Acc:MGI:3652571]	2	173093609	173119525	2.5107	2.35876e-06	1.82964e-05
ENSMUSG00000068600	Gml2	glycosylphosphatidylinositol anchored molecule like 2 [Source:MGI Symbol;Acc:MGI:1341831]	15	74819071	74834871	2.50946	5.75612e-10	8.61676e-09
ENSMUSG00000031792	Usb1	U6 snRNA biogenesis 1 [Source:MGI Symbol;Acc:MGI:2142454]	8	95332284	95347507	2.50851	1.30512e-09	1.82573e-08
ENSMUSG00000016757	Ttll12	tubulin tyrosine ligase-like family, member 12 [Source:MGI Symbol;Acc:MGI:3039573]	15	83575090	83595157	2.50783	3.91705e-10	6.06978e-09
ENSMUSG00000007603	Dus3l	dihydrouridine synthase 3-like (S. cerevisiae) [Source:MGI Symbol;Acc:MGI:2147092]	17	56764757	56770093	2.50471	2.21001e-16	8.57129e-15
ENSMUSG00000067924	Rtl8b	retrotransposon Gag like 8B [Source:MGI Symbol;Acc:MGI:3576504]	X	53669177	53670408	2.50222	0.000518102	0.00239444
ENSMUSG00000063765	Chadl	chondroadherin-like [Source:MGI Symbol;Acc:MGI:3036284]	15	81678296	81697287	2.50051	5.40775e-09	6.82157e-08
ENSMUSG00000001473	Tubb6	tubulin, beta 6 class V [Source:MGI Symbol;Acc:MGI:1915201]	18	67390717	67402749	2.49923	1.15237e-25	1.60101e-23
ENSMUSG00000023277	Twf2	twinfilin actin binding protein 2 [Source:MGI Symbol;Acc:MGI:1346078]	9	106203108	106215389	2.49847	0.00105784	0.00448333
ENSMUSG00000041923	Nol4	nucleolar protein 4 [Source:MGI Symbol;Acc:MGI:2441684]	18	22693181	23041653	2.49683	0.000575088	0.00261902
ENSMUSG00000074622	Mafb	v-maf musculoaponeurotic fibrosarcoma oncogene family, protein B (avian) [Source:MGI Symbol;Acc:MGI:104555]	2	160363703	160367065	2.49651	0.00343283	0.0124209
ENSMUSG00000074121	Ntf5	neurotrophin 5 [Source:MGI Symbol;Acc:MGI:97381]	7	45413695	45417179	2.49542	0.00220842	0.00849043
ENSMUSG00000031786	Drc7	dynein regulatory complex subunit 7 [Source:MGI Symbol;Acc:MGI:2685616]	8	95055103	95078141	2.49173	0.0156477	0.0450977
ENSMUSG00000056592	Zfp658	zinc finger protein 658 [Source:MGI Symbol;Acc:MGI:2652821]	7	43562256	43575461	2.49163	0.00133876	0.00551157
ENSMUSG00000045284	Dcaf12l1	DDB1 and CUL4 associated factor 12-like 1 [Source:MGI Symbol;Acc:MGI:2444462]	X	44786570	44790197	2.49088	0.00020708	0.00105644
ENSMUSG00000053080	2700081O15Rik	RIKEN cDNA 2700081O15 gene [Source:MGI Symbol;Acc:MGI:1919667]	19	7417625	7425904	2.48652	0.0071782	0.0232302
ENSMUSG00000024776	Stambpl1	STAM binding protein like 1 [Source:MGI Symbol;Acc:MGI:1923880]	19	34192229	34240333	2.48473	1.37481e-10	2.29708e-09
ENSMUSG00000003808	Farsa	phenylalanyl-tRNA synthetase, alpha subunit [Source:MGI Symbol;Acc:MGI:1913840]	8	84856989	84869257	2.48409	8.13287e-13	1.93623e-11
ENSMUSG00000071767	Rhox7a	reproductive homeobox 7A [Source:MGI Symbol;Acc:MGI:3580246]	X	37831686	37841275	2.47546	3.82688e-08	4.1466e-07
ENSMUSG00000010045	Tmem115	transmembrane protein 115 [Source:MGI Symbol;Acc:MGI:1930765]	9	107533945	107538673	2.47474	3.47833e-08	3.80348e-07
ENSMUSG00000039942	Ptger4	prostaglandin E receptor 4 (subtype EP4) [Source:MGI Symbol;Acc:MGI:104311]	15	5206661	5244187	2.4747	9.58653e-05	0.000530858
ENSMUSG00000048834	Vstm2a	V-set and transmembrane domain containing 2A [Source:MGI Symbol;Acc:MGI:2384826]	11	16257724	16427310	2.47467	0.0120306	0.0361469
ENSMUSG00000071770	Rhox4e	reproductive homeobox 4E [Source:MGI Symbol;Acc:MGI:3613390]	X	37557412	37562283	2.4745	0.0172301	0.0487984
ENSMUSG00000076614	Ighg1	immunoglobulin heavy constant gamma 1 (G1m marker) [Source:MGI Symbol;Acc:MGI:96446]	12	113325240	113330523	2.47294	0.000537805	0.00246974
ENSMUSG00000031828	Klhl36	kelch-like 36 [Source:MGI Symbol;Acc:MGI:2385305]	8	119862266	119876995	2.47271	0.000213608	0.00108464
ENSMUSG00000083443	Gm15519	predicted gene 15519 [Source:MGI Symbol;Acc:MGI:3782965]	6	112563642	112565207	2.47235	0.00522073	0.0177591
ENSMUSG00000001334	Fndc5	fibronectin type III domain containing 5 [Source:MGI Symbol;Acc:MGI:1917614]	4	129136999	129144593	2.47125	0.0135863	0.040114
ENSMUSG00000004633	Chn2	chimerin 2 [Source:MGI Symbol;Acc:MGI:1917243]	6	54039554	54301810	2.46627	0.00199407	0.00778739
ENSMUSG00000063065	Mapk3	mitogen-activated protein kinase 3 [Source:MGI Symbol;Acc:MGI:1346859]	7	126759601	126765819	2.46411	4.96094e-17	2.08771e-15
ENSMUSG00000032735	Ablim3	actin binding LIM protein family, member 3 [Source:MGI Symbol;Acc:MGI:2442582]	18	61799392	61911824	2.4639	0.00150757	0.0060891
ENSMUSG00000060950	Trmt61a	tRNA methyltransferase 61A [Source:MGI Symbol;Acc:MGI:2443487]	12	111678105	111683902	2.46337	5.25787e-07	4.61891e-06
ENSMUSG00000044456	Rin3	Ras and Rab interactor 3 [Source:MGI Symbol;Acc:MGI:2385708]	12	102283048	102390855	2.46315	0.00090172	0.00389408
ENSMUSG00000038292	Ccdc155	coiled-coil domain containing 155 [Source:MGI Symbol;Acc:MGI:2687329]	7	45183624	45204892	2.46202	4.96299e-08	5.2817e-07
ENSMUSG00000035673	Sbno2	strawberry notch 2 [Source:MGI Symbol;Acc:MGI:2448490]	10	80056992	80105571	2.45971	3.30968e-05	0.000201966
ENSMUSG00000004951	Hspb1	heat shock protein 1 [Source:MGI Symbol;Acc:MGI:96240]	5	135887919	135889563	2.45842	0.00199546	0.00779134
ENSMUSG00000054676	1600014C10Rik	RIKEN cDNA 1600014C10 gene [Source:MGI Symbol;Acc:MGI:1919494]	7	38183217	38197568	2.45832	2.06932e-06	1.62313e-05
ENSMUSG00000027875	Hmgcs2	3-hydroxy-3-methylglutaryl-Coenzyme A synthase 2 [Source:MGI Symbol;Acc:MGI:101939]	3	98280435	98310738	2.45791	1.30203e-07	1.28144e-06
ENSMUSG00000036882	Arhgap33	Rho GTPase activating protein 33 [Source:MGI Symbol;Acc:MGI:2673998]	7	30522226	30535060	2.45773	0.00785286	0.0251083
ENSMUSG00000048277	Syngr2	synaptogyrin 2 [Source:MGI Symbol;Acc:MGI:1328324]	11	117809668	117814283	2.45757	6.09189e-15	1.93377e-13
ENSMUSG00000079633	Rhox4d	reproductive homeobox 4D [Source:MGI Symbol;Acc:MGI:3613388]	X	37514359	37519176	2.45689	0.0061613	0.0204209
ENSMUSG00000035863	Palm	paralemmin [Source:MGI Symbol;Acc:MGI:1261814]	10	79793572	79820896	2.45651	0.000203648	0.0010405
ENSMUSG00000054499	Dedd2	death effector domain-containing DNA binding protein 2 [Source:MGI Symbol;Acc:MGI:1914629]	7	25199915	25220615	2.45638	4.22376e-09	5.43622e-08
ENSMUSG00000031156	Slc35a2	solute carrier family 35 (UDP-galactose transporter), member A2 [Source:MGI Symbol;Acc:MGI:1345297]	X	7884028	7894492	2.45489	1.03501e-17	4.7932e-16
ENSMUSG00000026117	Zap70	zeta-chain (TCR) associated protein kinase [Source:MGI Symbol;Acc:MGI:99613]	1	36761798	36782818	2.45399	6.3185e-06	4.51125e-05
ENSMUSG00000094634	Gm3468	predicted gene 3468 [Source:MGI Symbol;Acc:MGI:3781644]	14	6087295	6108665	2.4504	0.0149864	0.0435881
ENSMUSG00000020774	Aspa	aspartoacylase [Source:MGI Symbol;Acc:MGI:87914]	11	73304992	73329596	2.44928	0.00261388	0.00981125
ENSMUSG00000032280	Tle3	transducin-like enhancer of split 3 [Source:MGI Symbol;Acc:MGI:104634]	9	61372366	61418497	2.4492	0.000424258	0.00200178
ENSMUSG00000027329	Spef1	sperm flagellar 1 [Source:MGI Symbol;Acc:MGI:3513546]	2	131170261	131187282	2.44791	0.00616256	0.0204217
ENSMUSG00000018405	Mrm1	mitochondrial rRNA methyltransferase 1 [Source:MGI Symbol;Acc:MGI:2443470]	11	84813061	84819515	2.44702	1.97158e-06	1.55367e-05
ENSMUSG00000037493	Cib2	calcium and integrin binding family member 2 [Source:MGI Symbol;Acc:MGI:1929293]	9	54544794	54560218	2.44625	1.20106e-08	1.43308e-07
ENSMUSG00000073409	H2-Q6	histocompatibility 2, Q region locus 6 [Source:MGI Symbol;Acc:MGI:95935]	17	35424850	35430055	2.44562	0.00248125	0.00938723
ENSMUSG00000024777	Ppp2r5b	protein phosphatase 2, regulatory subunit B', beta [Source:MGI Symbol;Acc:MGI:2388480]	19	6227765	6235872	2.44274	0.0075179	0.0242091
ENSMUSG00000039542	Ncam1	neural cell adhesion molecule 1 [Source:MGI Symbol;Acc:MGI:97281]	9	49502136	49798925	2.44169	6.83339e-10	1.00733e-08
ENSMUSG00000000743	Chmp1a	charged multivesicular body protein 1A [Source:MGI Symbol;Acc:MGI:1920159]	8	123204264	123212763	2.44097	1.86111e-25	2.53361e-23
ENSMUSG00000034616	Ssh3	slingshot protein phosphatase 3 [Source:MGI Symbol;Acc:MGI:2683546]	19	4261668	4269180	2.43956	0.00307226	0.011269
ENSMUSG00000079260	Tmppe	transmembrane protein with metallophosphoesterase domain [Source:MGI Symbol;Acc:MGI:5317335]	9	114401105	114407276	2.4373	0.0136124	0.0401795
ENSMUSG00000007837	Prrg2	proline-rich Gla (G-carboxyglutamic acid) polypeptide 2 [Source:MGI Symbol;Acc:MGI:1929596]	7	45053584	45062677	2.43665	6.13093e-05	0.000356026
ENSMUSG00000034687	Fras1	Fraser extracellular matrix complex subunit 1 [Source:MGI Symbol;Acc:MGI:2385368]	5	96373955	96784728	2.43645	4.92602e-05	0.000290633
ENSMUSG00000024958	Gpr137	G protein-coupled receptor 137 [Source:MGI Symbol;Acc:MGI:2147529]	19	6938057	6942480	2.43371	6.36782e-05	0.000367899
ENSMUSG00000073982	Rhog	ras homolog family member G [Source:MGI Symbol;Acc:MGI:1928370]	7	102239123	102256054	2.43358	0.0033266	0.0120818
ENSMUSG00000003402	Prkcsh	protein kinase C substrate 80K-H [Source:MGI Symbol;Acc:MGI:107877]	9	22002806	22014222	2.43288	2.13019e-20	1.36736e-18
ENSMUSG00000035382	Pcsk7	proprotein convertase subtilisin/kexin type 7 [Source:MGI Symbol;Acc:MGI:107421]	9	45906497	45929726	2.43268	4.73019e-06	3.46005e-05
ENSMUSG00000027582	Zgpat	zinc finger, CCCH-type with G patch domain [Source:MGI Symbol;Acc:MGI:2449939]	2	181364928	181383628	2.4323	1.97403e-09	2.66586e-08
ENSMUSG00000030727	Rabep2	rabaptin, RAB GTPase binding effector protein 2 [Source:MGI Symbol;Acc:MGI:1917564]	7	126428759	126449245	2.43031	0.00130355	0.00538187
ENSMUSG00000006310	Zbtb32	zinc finger and BTB domain containing 32 [Source:MGI Symbol;Acc:MGI:1891838]	7	30589681	30598909	2.42887	7.2062e-14	1.99142e-12
ENSMUSG00000020289	Nprl3	nitrogen permease regulator-like 3 [Source:MGI Symbol;Acc:MGI:109258]	11	32225628	32267707	2.42638	5.29551e-11	9.34036e-10
ENSMUSG00000037827	Gm5884	predicted pseudogene 5884 [Source:MGI Symbol;Acc:MGI:3644646]	6	128644913	128646391	2.42325	0.000879309	0.00380783
ENSMUSG00000002059	Rab34	RAB34, member RAS oncogene family [Source:MGI Symbol;Acc:MGI:104606]	11	78188430	78192193	2.42318	0.00506486	0.0173072
ENSMUSG00000060376	Bckdha	branched chain ketoacid dehydrogenase E1, alpha polypeptide [Source:MGI Symbol;Acc:MGI:107701]	7	25629946	25658981	2.42314	4.09317e-10	6.31856e-09
ENSMUSG00000019590	Cyb561	cytochrome b-561 [Source:MGI Symbol;Acc:MGI:103253]	11	105933702	105953336	2.42204	1.25989e-11	2.48113e-10
ENSMUSG00000031453	Rasa3	RAS p21 protein activator 3 [Source:MGI Symbol;Acc:MGI:1197013]	8	13566948	13677603	2.41218	0.00246082	0.00932472
ENSMUSG00000037936	Scarb1	scavenger receptor class B, member 1 [Source:MGI Symbol;Acc:MGI:893578]	5	125277087	125341094	2.41166	7.58235e-08	7.74813e-07
ENSMUSG00000069020	Urm1	ubiquitin related modifier 1 [Source:MGI Symbol;Acc:MGI:1915455]	2	29820075	29845002	2.41063	1.16388e-09	1.64631e-08
ENSMUSG00000045589	Frrs1l	ferric-chelate reductase 1 like [Source:MGI Symbol;Acc:MGI:2442704]	4	56957173	56990391	2.40892	0.00272562	0.010163
ENSMUSG00000048978	Nrsn1	neurensin 1 [Source:MGI Symbol;Acc:MGI:894662]	13	25252040	25270502	2.40884	0.00025042	0.00125235
ENSMUSG00000040612	Ildr2	immunoglobulin-like domain containing receptor 2 [Source:MGI Symbol;Acc:MGI:1196370]	1	166254139	166316823	2.4076	0.0111516	0.0338876
ENSMUSG00000050410	Tcf19	transcription factor 19 [Source:MGI Symbol;Acc:MGI:103180]	17	35512734	35516824	2.40614	0.014795	0.0430871
ENSMUSG00000079334	Naa80	N(alpha)-acetyltransferase 80, NatH catalytic subunit [Source:MGI Symbol;Acc:MGI:1888902]	9	107578887	107584050	2.40444	2.97121e-07	2.72583e-06
ENSMUSG00000045658	Pid1	phosphotyrosine interaction domain containing 1 [Source:MGI Symbol;Acc:MGI:2138391]	1	84036296	84364180	2.40383	0.0015361	0.00618834
ENSMUSG00000028975	Pex14	peroxisomal biogenesis factor 14 [Source:MGI Symbol;Acc:MGI:1927868]	4	148960535	149099876	2.4019	3.50107e-05	0.000212241
ENSMUSG00000022853	Ehhadh	enoyl-Coenzyme A, hydratase/3-hydroxyacyl Coenzyme A dehydrogenase [Source:MGI Symbol;Acc:MGI:1277964]	16	21761287	21787807	2.40122	4.02364e-06	2.97976e-05
ENSMUSG00000030790	Adm	adrenomedullin [Source:MGI Symbol;Acc:MGI:108058]	7	110627661	110629820	2.40107	0.0154423	0.0446453
ENSMUSG00000006675	P4htm	prolyl 4-hydroxylase, transmembrane (endoplasmic reticulum) [Source:MGI Symbol;Acc:MGI:1921693]	9	108578862	108597667	2.40099	0.000760967	0.00335044
ENSMUSG00000025268	Maged2	melanoma antigen, family D, 2 [Source:MGI Symbol;Acc:MGI:1933391]	X	150806370	150814345	2.40027	6.26017e-22	4.94091e-20
ENSMUSG00000037035	Inhbb	inhibin beta-B [Source:MGI Symbol;Acc:MGI:96571]	1	119415465	119422248	2.39969	0.00574035	0.0192077
ENSMUSG00000025417	Pip4k2c	phosphatidylinositol-5-phosphate 4-kinase, type II, gamma [Source:MGI Symbol;Acc:MGI:2152214]	10	127197067	127211585	2.3986	2.65735e-08	2.97471e-07
ENSMUSG00000030851	Ldhc	lactate dehydrogenase C [Source:MGI Symbol;Acc:MGI:96764]	7	46861203	46878142	2.39832	7.11467e-06	5.02945e-05
ENSMUSG00000031451	Gas6	growth arrest specific 6 [Source:MGI Symbol;Acc:MGI:95660]	8	13465374	13494490	2.39733	1.18348e-09	1.67054e-08
ENSMUSG00000006356	Crip2	cysteine rich protein 2 [Source:MGI Symbol;Acc:MGI:1915587]	12	113140236	113145506	2.39474	1.65769e-23	1.68968e-21
ENSMUSG00000035891	Cerk	ceramide kinase [Source:MGI Symbol;Acc:MGI:2386052]	15	86139128	86186141	2.39382	0.002849	0.0105686
ENSMUSG00000052221	Ppp1r36	protein phosphatase 1, regulatory subunit 36 [Source:MGI Symbol;Acc:MGI:2684916]	12	76417538	76439492	2.39353	0.00263098	0.00986995
ENSMUSG00000082062	Ftl2-ps	ferritin light polypeptide 2, pseudogene [Source:MGI Symbol;Acc:MGI:95590]	4	125504288	125504839	2.39141	0.000964502	0.00413003
ENSMUSG00000025791	Pgm1	phosphoglucomutase 1 [Source:MGI Symbol;Acc:MGI:97565]	4	99929414	99987294	2.39069	3.41832e-23	3.25527e-21
ENSMUSG00000037465	Klf10	Kruppel-like factor 10 [Source:MGI Symbol;Acc:MGI:1101353]	15	38291463	38300706	2.39045	4.44251e-24	4.97856e-22
ENSMUSG00000026676	Ccdc3	coiled-coil domain containing 3 [Source:MGI Symbol;Acc:MGI:1921436]	2	5137776	5230878	2.39015	0.0135387	0.039991
ENSMUSG00000008140	Emc10	ER membrane protein complex subunit 10 [Source:MGI Symbol;Acc:MGI:1916933]	7	44489937	44496529	2.38903	2.19797e-18	1.10355e-16
ENSMUSG00000029151	Slc30a3	solute carrier family 30 (zinc transporter), member 3 [Source:MGI Symbol;Acc:MGI:1345280]	5	31086106	31108237	2.3871	6.83171e-19	3.66599e-17
ENSMUSG00000030096	Slc6a6	solute carrier family 6 (neurotransmitter transporter, taurine), member 6 [Source:MGI Symbol;Acc:MGI:98488]	6	91684053	91759066	2.38692	6.47019e-08	6.70283e-07
ENSMUSG00000053914	Kdm4d	lysine (K)-specific demethylase 4D [Source:MGI Symbol;Acc:MGI:3606484]	9	14462548	14500482	2.38378	0.00114232	0.00479528
ENSMUSG00000021567	Nkd2	naked cuticle 2 [Source:MGI Symbol;Acc:MGI:1919543]	13	73818534	73847631	2.38283	2.44176e-12	5.3867e-11
ENSMUSG00000091705	H2-Q2	histocompatibility 2, Q region locus 2 [Source:MGI Symbol;Acc:MGI:95931]	17	35342242	35346762	2.3817	8.09437e-09	9.93262e-08
ENSMUSG00000021596	Mctp1	multiple C2 domains, transmembrane 1 [Source:MGI Symbol;Acc:MGI:1926021]	13	76384535	77031810	2.38154	0.00626009	0.0207043
ENSMUSG00000032177	Pde4a	phosphodiesterase 4A, cAMP specific [Source:MGI Symbol;Acc:MGI:99558]	9	21165714	21213248	2.3814	8.58653e-05	0.00048153
ENSMUSG00000108981	Gm15262	predicted gene 15262 [Source:MGI Symbol;Acc:MGI:3705232]	X	161287456	161366252	2.37854	2.78788e-08	3.10711e-07
ENSMUSG00000043557	Mdga1	MAM domain containing glycosylphosphatidylinositol anchor 1 [Source:MGI Symbol;Acc:MGI:1922012]	17	29827949	29970087	2.37838	0.00406918	0.0143347
ENSMUSG00000045466	Zfp956	zinc finger protein 956 [Source:MGI Symbol;Acc:MGI:2141515]	6	47953390	47965300	2.37766	6.26485e-09	7.81047e-08
ENSMUSG00000039278	Pcsk1n	proprotein convertase subtilisin/kexin type 1 inhibitor [Source:MGI Symbol;Acc:MGI:1353431]	X	7919822	7924410	2.37707	1.62965e-10	2.67659e-09
ENSMUSG00000060212	Pcnx2	pecanex homolog 2 [Source:MGI Symbol;Acc:MGI:2445010]	8	125751508	125898317	2.3768	0.000284243	0.00140112
ENSMUSG00000019338	Zfp687	zinc finger protein 687 [Source:MGI Symbol;Acc:MGI:1925516]	3	95006590	95015448	2.37498	3.67045e-05	0.000221516
ENSMUSG00000025202	Scd3	stearoyl-coenzyme A desaturase 3 [Source:MGI Symbol;Acc:MGI:1353437]	19	44203269	44244016	2.37489	1.04918e-07	1.04991e-06
ENSMUSG00000042870	Tom1	target of myb1 trafficking protein [Source:MGI Symbol;Acc:MGI:1338026]	8	75033705	75070121	2.37424	0.00559764	0.0188078
ENSMUSG00000068329	Htra2	HtrA serine peptidase 2 [Source:MGI Symbol;Acc:MGI:1928676]	6	83051266	83055273	2.37362	7.83034e-05	0.000443042
ENSMUSG00000021583	Erap1	endoplasmic reticulum aminopeptidase 1 [Source:MGI Symbol;Acc:MGI:1933403]	13	74639568	74693201	2.37352	1.86033e-09	2.52746e-08
ENSMUSG00000007950	Abhd8	abhydrolase domain containing 8 [Source:MGI Symbol;Acc:MGI:1918946]	8	71456705	71463655	2.37139	0.00309276	0.0113301
ENSMUSG00000082776	Gm7061	predicted gene 7061 [Source:MGI Symbol;Acc:MGI:3648315]	X	94772619	94774034	2.3689	0.00418484	0.0146702
ENSMUSG00000031834	Pik3r2	phosphoinositide-3-kinase regulatory subunit 2 [Source:MGI Symbol;Acc:MGI:1098772]	8	70768176	70776713	2.3678	1.46373e-06	1.17772e-05
ENSMUSG00000032786	Alas1	aminolevulinic acid synthase 1 [Source:MGI Symbol;Acc:MGI:87989]	9	106233455	106248654	2.36748	1.11787e-26	1.77147e-24
ENSMUSG00000028893	Sesn2	sestrin 2 [Source:MGI Symbol;Acc:MGI:2651874]	4	132492032	132510501	2.36556	4.91046e-05	0.000289799
ENSMUSG00000056476	Med12l	mediator complex subunit 12-like [Source:MGI Symbol;Acc:MGI:2139916]	3	59005825	59318682	2.36438	2.21594e-07	2.09701e-06
ENSMUSG00000008999	Bmp7	bone morphogenetic protein 7 [Source:MGI Symbol;Acc:MGI:103302]	2	172868012	172940321	2.36304	5.50869e-12	1.15313e-10
ENSMUSG00000023942	Slc29a1	solute carrier family 29 (nucleoside transporters), member 1 [Source:MGI Symbol;Acc:MGI:1927073]	17	45585200	45599606	2.3612	5.98843e-09	7.48885e-08
ENSMUSG00000107084	Gm43269	predicted gene 43269 [Source:MGI Symbol;Acc:MGI:5663406]	5	119914938	119916846	2.36111	0.00918201	0.0286888
ENSMUSG00000023034	Nr4a1	nuclear receptor subfamily 4, group A, member 1 [Source:MGI Symbol;Acc:MGI:1352454]	15	101254269	101274795	2.35824	0.00669547	0.021905
ENSMUSG00000004530	Coro1c	coronin, actin binding protein 1C [Source:MGI Symbol;Acc:MGI:1345964]	5	113842436	113908758	2.35522	6.6444e-17	2.75051e-15
ENSMUSG00000049409	Prokr1	prokineticin receptor 1 [Source:MGI Symbol;Acc:MGI:1929676]	6	87578591	87590743	2.35317	0.000433685	0.00204056
ENSMUSG00000026102	Inpp1	inositol polyphosphate-1-phosphatase [Source:MGI Symbol;Acc:MGI:104848]	1	52785427	52817688	2.35293	0.00215396	0.00831477
ENSMUSG00000113093	Gm36862	predicted gene, 36862 [Source:MGI Symbol;Acc:MGI:5596021]	12	17553768	17578690	2.35239	0.0106217	0.0325011
ENSMUSG00000018169	Mfng	MFNG O-fucosylpeptide 3-beta-N-acetylglucosaminyltransferase [Source:MGI Symbol;Acc:MGI:1095404]	15	78755882	78773475	2.35193	0.00368761	0.0131759
ENSMUSG00000058979	Hdhd5	haloacid dehalogenase like hydrolase domain containing 5 [Source:MGI Symbol;Acc:MGI:2136976]	6	120509494	120531319	2.3519	1.89887e-07	1.81768e-06
ENSMUSG00000037353	Letmd1	LETM1 domain containing 1 [Source:MGI Symbol;Acc:MGI:1915864]	15	100469023	100479164	2.35155	8.06016e-14	2.20936e-12
ENSMUSG00000022557	Bop1	block of proliferation 1 [Source:MGI Symbol;Acc:MGI:1334460]	15	76452989	76477277	2.3505	2.07309e-13	5.41192e-12
ENSMUSG00000031548	Sfrp1	secreted frizzled-related protein 1 [Source:MGI Symbol;Acc:MGI:892014]	8	23411502	23449632	2.3484	1.80782e-05	0.000116894
ENSMUSG00000042066	Tmcc2	transmembrane and coiled-coil domains 2 [Source:MGI Symbol;Acc:MGI:1916125]	1	132356315	132391281	2.34829	1.94839e-09	2.63298e-08
ENSMUSG00000046822	Slc39a3	solute carrier family 39 (zinc transporter), member 3 [Source:MGI Symbol;Acc:MGI:2147269]	10	81028538	81037426	2.34762	0.000190203	0.000979208
ENSMUSG00000025371	Chmp6	charged multivesicular body protein 6 [Source:MGI Symbol;Acc:MGI:3583942]	11	119913441	119919548	2.34642	2.94395e-11	5.41388e-10
ENSMUSG00000004934	Pias4	protein inhibitor of activated STAT 4 [Source:MGI Symbol;Acc:MGI:2136940]	10	81153266	81167923	2.34276	3.18404e-20	2.02461e-18
ENSMUSG00000022614	Lmf2	lipase maturation factor 2 [Source:MGI Symbol;Acc:MGI:2146015]	15	89351004	89355659	2.33972	3.10627e-07	2.84202e-06
ENSMUSG00000018040	Rrp7a	ribosomal RNA processing 7 homolog A (S. cerevisiae) [Source:MGI Symbol;Acc:MGI:1922028]	15	83113433	83122801	2.33905	2.34723e-30	5.80624e-28
ENSMUSG00000036002	Fam214b	family with sequence similarity 214, member B [Source:MGI Symbol;Acc:MGI:2441854]	4	43032414	43046220	2.33843	0.0102237	0.0314829
ENSMUSG00000002274	Metrn	meteorin, glial cell differentiation regulator [Source:MGI Symbol;Acc:MGI:1917333]	17	25793221	25797136	2.33817	0.012772	0.038003
ENSMUSG00000000441	Raf1	v-raf-leukemia viral oncogene 1 [Source:MGI Symbol;Acc:MGI:97847]	6	115618067	115676635	2.33773	9.5407e-10	1.36766e-08
ENSMUSG00000046774	8030474K03Rik	RIKEN cDNA 8030474K03 gene [Source:MGI Symbol;Acc:MGI:2685988]	X	101794656	101798642	2.33679	8.67524e-28	1.57115e-25
ENSMUSG00000038279	Nop2	NOP2 nucleolar protein [Source:MGI Symbol;Acc:MGI:107891]	6	125131909	125144753	2.33603	2.46912e-21	1.82787e-19
ENSMUSG00000057667	Bloc1s3	biogenesis of lysosomal organelles complex-1, subunit 3 [Source:MGI Symbol;Acc:MGI:2678952]	7	19504486	19508367	2.33592	6.27387e-07	5.41989e-06
ENSMUSG00000002210	Smg9	smg-9 homolog, nonsense mediated mRNA decay factor (C. elegans) [Source:MGI Symbol;Acc:MGI:1919247]	7	24399619	24422778	2.33516	7.28061e-06	5.13669e-05
ENSMUSG00000021423	Ly86	lymphocyte antigen 86 [Source:MGI Symbol;Acc:MGI:1321404]	13	37345208	37419036	2.33472	0.0006987	0.0031155
ENSMUSG00000047497	Adamts12	a disintegrin-like and metallopeptidase (reprolysin type) with thrombospondin type 1 motif, 12 [Source:MGI Symbol;Acc:MGI:2146046]	15	11064790	11349231	2.33385	0.00157377	0.00632124
ENSMUSG00000032294	Pkm	pyruvate kinase, muscle [Source:MGI Symbol;Acc:MGI:97591]	9	59656368	59679375	2.33295	1.29759e-30	3.46319e-28
ENSMUSG00000029810	Tmem176b	transmembrane protein 176B [Source:MGI Symbol;Acc:MGI:1916348]	6	48833818	48841496	2.332	9.60734e-10	1.37624e-08
ENSMUSG00000068349	Gml	glycosylphosphatidylinositol anchored molecule like [Source:MGI Symbol;Acc:MGI:3644767]	15	74813452	74818815	2.32946	0.000884188	0.00382815
ENSMUSG00000037902	Sirpa	signal-regulatory protein alpha [Source:MGI Symbol;Acc:MGI:108563]	2	129592835	129632228	2.32942	0.000232411	0.00116862
ENSMUSG00000024742	Fen1	flap structure specific endonuclease 1 [Source:MGI Symbol;Acc:MGI:102779]	19	10199132	10204169	2.32694	0.00124479	0.00516454
ENSMUSG00000018677	Slc25a39	solute carrier family 25, member 39 [Source:MGI Symbol;Acc:MGI:1196386]	11	102402985	102407946	2.32508	6.85965e-27	1.11313e-24
ENSMUSG00000029123	Stk32b	serine/threonine kinase 32B [Source:MGI Symbol;Acc:MGI:1927552]	5	37446825	37717171	2.32308	0.00139298	0.00570006
ENSMUSG00000038319	Kcnh2	potassium voltage-gated channel, subfamily H (eag-related), member 2 [Source:MGI Symbol;Acc:MGI:1341722]	5	24319589	24351604	2.32169	0.0150458	0.043717
ENSMUSG00000018217	Pmp22	peripheral myelin protein 22 [Source:MGI Symbol;Acc:MGI:97631]	11	63128982	63159547	2.32057	0.0155131	0.0447925
ENSMUSG00000025027	Xpnpep1	X-prolyl aminopeptidase (aminopeptidase P) 1, soluble [Source:MGI Symbol;Acc:MGI:2180003]	19	52931926	53040214	2.32002	9.65747e-12	1.94724e-10
ENSMUSG00000019428	Fkbp8	FK506 binding protein 8 [Source:MGI Symbol;Acc:MGI:1341070]	8	70527724	70535328	2.31961	1.74345e-20	1.13347e-18
ENSMUSG00000076617	Ighm	immunoglobulin heavy constant mu [Source:MGI Symbol;Acc:MGI:96448]	12	113418558	113422730	2.31849	1.28079e-06	1.04127e-05
ENSMUSG00000040354	Mars	methionine-tRNA synthetase [Source:MGI Symbol;Acc:MGI:1345633]	10	127296221	127311786	2.31557	3.86617e-29	8.25489e-27
ENSMUSG00000029600	Rita1	RBPJ interacting and tubulin associated 1 [Source:MGI Symbol;Acc:MGI:1922021]	5	120594305	120612589	2.31422	8.96278e-06	6.19635e-05
ENSMUSG00000039754	Alkbh4	alkB homolog 4, lysine demethylase [Source:MGI Symbol;Acc:MGI:1919291]	5	136136146	136141615	2.31353	1.4177e-05	9.36725e-05
ENSMUSG00000020218	Wif1	Wnt inhibitory factor 1 [Source:MGI Symbol;Acc:MGI:1344332]	10	121033960	121100650	2.31262	0.00806014	0.0256905
ENSMUSG00000051855	Mest	mesoderm specific transcript [Source:MGI Symbol;Acc:MGI:96968]	6	30723547	30748465	2.31169	8.11457e-05	0.000458229
ENSMUSG00000030269	Mtmr14	myotubularin related protein 14 [Source:MGI Symbol;Acc:MGI:1916075]	6	113237843	113281392	2.31152	1.56378e-29	3.56401e-27
ENSMUSG00000021469	Msx2	msh homeobox 2 [Source:MGI Symbol;Acc:MGI:97169]	13	53466884	53473074	2.31077	5.70093e-06	4.09337e-05
ENSMUSG00000028266	Lmo4	LIM domain only 4 [Source:MGI Symbol;Acc:MGI:109360]	3	144188530	144205220	2.30773	7.74325e-21	5.36055e-19
ENSMUSG00000047067	Dusp28	dual specificity phosphatase 28 [Source:MGI Symbol;Acc:MGI:1914696]	1	92906981	92908435	2.30678	0.00711841	0.0230729
ENSMUSG00000068922	Msto1	misato 1, mitochondrial distribution and morphology regulator [Source:MGI Symbol;Acc:MGI:2385175]	3	88905107	88913999	2.30432	1.60499e-15	5.47152e-14
ENSMUSG00000071537	Klrg2	killer cell lectin-like receptor subfamily G, member 2 [Source:MGI Symbol;Acc:MGI:1921503]	6	38625693	38637242	2.30425	1.57853e-05	0.000103521
ENSMUSG00000032590	Apeh	acylpeptide hydrolase [Source:MGI Symbol;Acc:MGI:88041]	9	108085413	108094606	2.30354	9.06881e-24	9.58082e-22
ENSMUSG00000011096	Akt1s1	AKT1 substrate 1 (proline-rich) [Source:MGI Symbol;Acc:MGI:1914855]	7	44848991	44855421	2.30281	1.14553e-18	5.94272e-17
ENSMUSG00000032763	Ilvbl	ilvB (bacterial acetolactate synthase)-like [Source:MGI Symbol;Acc:MGI:1351911]	10	78574346	78584502	2.30038	3.47272e-09	4.52413e-08
ENSMUSG00000049401	Ogfr	opioid growth factor receptor [Source:MGI Symbol;Acc:MGI:1919325]	2	180589245	180595836	2.30003	6.92989e-12	1.43142e-10
ENSMUSG00000038976	Ppp1r9b	protein phosphatase 1, regulatory subunit 9B [Source:MGI Symbol;Acc:MGI:2387581]	11	94991035	95006899	2.29741	0.000284914	0.00140408
ENSMUSG00000022517	Mgrn1	mahogunin, ring finger 1 [Source:MGI Symbol;Acc:MGI:2447670]	16	4886249	4938296	2.29635	1.45879e-07	1.42397e-06
ENSMUSG00000025494	Sigirr	single immunoglobulin and toll-interleukin 1 receptor (TIR) domain [Source:MGI Symbol;Acc:MGI:1344402]	7	141091175	141100572	2.29562	0.00147688	0.00599021
ENSMUSG00000034308	Sdr42e1	short chain dehydrogenase/reductase family 42E, member 1 [Source:MGI Symbol;Acc:MGI:1921282]	8	117661399	117673689	2.29499	0.000740121	0.00327286
ENSMUSG00000036534	Slc38a7	solute carrier family 38, member 7 [Source:MGI Symbol;Acc:MGI:2679005]	8	95835920	95853539	2.2946	5.71193e-11	1.00399e-09
ENSMUSG00000050468	Astl	astacin-like metalloendopeptidase (M12 family) [Source:MGI Symbol;Acc:MGI:3046414]	2	127338639	127357651	2.29451	2.33108e-25	3.08902e-23
ENSMUSG00000083282	Ctsf	cathepsin F [Source:MGI Symbol;Acc:MGI:1861434]	19	4855130	4860918	2.29053	7.06414e-26	1.00908e-23
ENSMUSG00000039263	Npepl1	aminopeptidase-like 1 [Source:MGI Symbol;Acc:MGI:2448523]	2	174110349	174123070	2.29053	8.2045e-12	1.67593e-10
ENSMUSG00000015981	Stk32c	serine/threonine kinase 32C [Source:MGI Symbol;Acc:MGI:2385336]	7	139103638	139213307	2.2898	0.00603649	0.0200662
ENSMUSG00000020496	Rnf187	ring finger protein 187 [Source:MGI Symbol;Acc:MGI:1914224]	11	58932288	58938916	2.2891	7.67956e-18	3.6142e-16
ENSMUSG00000028540	Dph2	DPH2 homolog [Source:MGI Symbol;Acc:MGI:1914978]	4	117888643	117892032	2.28846	0.000213782	0.0010849
ENSMUSG00000020598	Nrcam	neuronal cell adhesion molecule [Source:MGI Symbol;Acc:MGI:104750]	12	44328885	44601964	2.28807	2.36322e-08	2.67647e-07
ENSMUSG00000074649	BC029722	cDNA sequence BC029722 [Source:MGI Symbol;Acc:MGI:3584273]	2	155817730	155819426	2.2869	0.00377922	0.0134582
ENSMUSG00000027524	Edn3	endothelin 3 [Source:MGI Symbol;Acc:MGI:95285]	2	174760619	174784042	2.28551	0.00760355	0.0244639
ENSMUSG00000025793	Hgs	HGF-regulated tyrosine kinase substrate [Source:MGI Symbol;Acc:MGI:104681]	11	120467635	120483979	2.28	2.79847e-12	6.13667e-11
ENSMUSG00000081534	Slc48a1	solute carrier family 48 (heme transporter), member 1 [Source:MGI Symbol;Acc:MGI:1914989]	15	97778520	97792692	2.27554	1.27245e-06	1.03573e-05
ENSMUSG00000027300	Ubox5	U box domain containing 5 [Source:MGI Symbol;Acc:MGI:2154658]	2	130590002	130630038	2.27319	1.03927e-07	1.04153e-06
ENSMUSG00000053801	Grwd1	glutamate-rich WD repeat containing 1 [Source:MGI Symbol;Acc:MGI:2141989]	7	45825223	45830944	2.27305	1.80776e-18	9.2132e-17
ENSMUSG00000024381	Bin1	bridging integrator 1 [Source:MGI Symbol;Acc:MGI:108092]	18	32377230	32435737	2.27228	5.0927e-08	5.40274e-07
ENSMUSG00000084066	Xlr4d-ps	X-linked lymphocyte-regulated 4D, pseudogene [Source:MGI Symbol;Acc:MGI:3574102]	X	74727229	74734141	2.26997	1.68292e-05	0.000109552
ENSMUSG00000026520	Pycr2	pyrroline-5-carboxylate reductase family, member 2 [Source:MGI Symbol;Acc:MGI:1277956]	1	180904293	180908088	2.268	1.01017e-07	1.01488e-06
ENSMUSG00000022565	Plec	plectin [Source:MGI Symbol;Acc:MGI:1277961]	15	76170974	76232574	2.26462	7.39122e-07	6.3046e-06
ENSMUSG00000031916	Cog8	component of oligomeric golgi complex 8 [Source:MGI Symbol;Acc:MGI:2142885]	8	107046289	107056689	2.26214	6.4823e-24	6.99399e-22
ENSMUSG00000036864	Proser3	proline and serine rich 3 [Source:MGI Symbol;Acc:MGI:2681861]	7	30539134	30552299	2.26183	0.00849789	0.0268868
ENSMUSG00000018868	Pnpla5	patatin-like phospholipase domain containing 5 [Source:MGI Symbol;Acc:MGI:1923022]	15	84112356	84123175	2.261	0.000916761	0.00395367
ENSMUSG00000034341	Wbp2	WW domain binding protein 2 [Source:MGI Symbol;Acc:MGI:104709]	11	116078573	116086995	2.26031	5.2129e-16	1.89836e-14
ENSMUSG00000031137	Fgf13	fibroblast growth factor 13 [Source:MGI Symbol;Acc:MGI:109178]	X	59062145	59568071	2.25671	5.6977e-07	4.96231e-06
ENSMUSG00000031131	Vgll1	vestigial like family member 1 [Source:MGI Symbol;Acc:MGI:2655768]	X	57088106	57106540	2.25559	7.46403e-07	6.36136e-06
ENSMUSG00000036820	Amdhd2	amidohydrolase domain containing 2 [Source:MGI Symbol;Acc:MGI:2443978]	17	24155833	24163766	2.25522	7.02751e-12	1.4457e-10
ENSMUSG00000054723	Vmac	vimentin-type intermediate filament associated coiled-coil protein [Source:MGI Symbol;Acc:MGI:2146912]	17	56713936	56718022	2.25417	1.58346e-06	1.26811e-05
ENSMUSG00000044986	Tst	thiosulfate sulfurtransferase, mitochondrial [Source:MGI Symbol;Acc:MGI:98852]	15	78399556	78405907	2.25253	0.000971148	0.00415498
ENSMUSG00000036242	Armh4	armadillo-like helical domain containing 4 [Source:MGI Symbol;Acc:MGI:1914669]	14	49675952	49783383	2.25064	4.38976e-05	0.000261043
ENSMUSG00000067925	Rtl8a	retrotransposon Gag like 8A [Source:MGI Symbol;Acc:MGI:1913408]	X	53642488	53643682	2.25055	0.000819748	0.00358126
ENSMUSG00000062729	Ppox	protoporphyrinogen oxidase [Source:MGI Symbol;Acc:MGI:104968]	1	171275990	171281186	2.25044	2.43463e-06	1.88058e-05
ENSMUSG00000056952	Tatdn2	TatD DNase domain containing 2 [Source:MGI Symbol;Acc:MGI:3576210]	6	113697050	113711069	2.24934	6.03174e-05	0.000350466
ENSMUSG00000032295	Man2c1	mannosidase, alpha, class 2C, member 1 [Source:MGI Symbol;Acc:MGI:1920994]	9	57130690	57142722	2.2482	0.000138723	0.000740102
ENSMUSG00000079606	Fsip2l	fibrous sheath-interacting protein 2-like [Source:MGI Symbol;Acc:MGI:2685441]	X	48841466	48877713	2.24787	0.000465511	0.00217567
ENSMUSG00000067818	Myl9	myosin, light polypeptide 9, regulatory [Source:MGI Symbol;Acc:MGI:2138915]	2	156775420	156781658	2.24712	2.74265e-06	2.0971e-05
ENSMUSG00000015889	Lta4h	leukotriene A4 hydrolase [Source:MGI Symbol;Acc:MGI:96836]	10	93453411	93484875	2.24685	2.56918e-05	0.00016025
ENSMUSG00000002781	Tmem143	transmembrane protein 143 [Source:MGI Symbol;Acc:MGI:1917459]	7	45896941	45917413	2.24546	2.70637e-06	2.0739e-05
ENSMUSG00000034118	Tpst1	protein-tyrosine sulfotransferase 1 [Source:MGI Symbol;Acc:MGI:1298231]	5	130073326	130135729	2.24415	9.43182e-17	3.81106e-15
ENSMUSG00000045411	2410002F23Rik	RIKEN cDNA 2410002F23 gene [Source:MGI Symbol;Acc:MGI:1914226]	7	44246722	44252319	2.2421	3.3973e-12	7.35441e-11
ENSMUSG00000029598	Plbd2	phospholipase B domain containing 2 [Source:MGI Symbol;Acc:MGI:1919022]	5	120483282	120503625	2.24097	2.27271e-11	4.26848e-10
ENSMUSG00000034854	Mfsd12	major facilitator superfamily domain containing 12 [Source:MGI Symbol;Acc:MGI:3604804]	10	81357491	81366225	2.23881	0.0120797	0.0362762
ENSMUSG00000072082	Ccnf	cyclin F [Source:MGI Symbol;Acc:MGI:102551]	17	24222198	24251484	2.23856	7.54684e-13	1.80306e-11
ENSMUSG00000079037	Prnp	prion protein [Source:MGI Symbol;Acc:MGI:97769]	2	131909928	131938429	2.23792	1.32611e-07	1.3045e-06
ENSMUSG00000019803	Nr2e1	nuclear receptor subfamily 2, group E, member 1 [Source:MGI Symbol;Acc:MGI:1100526]	10	42561963	42583632	2.23706	0.000342952	0.00166025
ENSMUSG00000002981	Clptm1	cleft lip and palate associated transmembrane protein 1 [Source:MGI Symbol;Acc:MGI:1927155]	7	19631571	19665033	2.23698	7.93422e-25	9.75381e-23
ENSMUSG00000029730	Mcm7	minichromosome maintenance complex component 7 [Source:MGI Symbol;Acc:MGI:1298398]	5	138164583	138172422	2.23694	1.4997e-23	1.53636e-21
ENSMUSG00000079610	Ankrd39	ankyrin repeat domain 39 [Source:MGI Symbol;Acc:MGI:1914816]	1	36537507	36547445	2.23539	0.000244864	0.00122607
ENSMUSG00000063904	Dpp3	dipeptidylpeptidase 3 [Source:MGI Symbol;Acc:MGI:1922471]	19	4907229	4928287	2.23374	8.97644e-09	1.09356e-07
ENSMUSG00000038520	Tbc1d17	TBC1 domain family, member 17 [Source:MGI Symbol;Acc:MGI:2449973]	7	44834623	44849079	2.23237	1.31435e-09	1.8352e-08
ENSMUSG00000018932	Map2k3	mitogen-activated protein kinase kinase 3 [Source:MGI Symbol;Acc:MGI:1346868]	11	60932033	60952811	2.22594	3.11653e-05	0.000191042
ENSMUSG00000031758	Cdyl2	chromodomain protein, Y chromosome-like 2 [Source:MGI Symbol;Acc:MGI:1923046]	8	116574400	116732991	2.22483	4.56196e-05	0.000270491
ENSMUSG00000032561	Acpp	acid phosphatase, prostate [Source:MGI Symbol;Acc:MGI:1928480]	9	104288251	104337748	2.22456	0.00075975	0.00334653
ENSMUSG00000092417	Gpank1	G patch domain and ankyrin repeats 1 [Source:MGI Symbol;Acc:MGI:2148975]	17	35121455	35124814	2.2239	8.83841e-08	8.92376e-07
ENSMUSG00000035778	Ggta1	glycoprotein galactosyltransferase alpha 1, 3 [Source:MGI Symbol;Acc:MGI:95704]	2	35400179	35463231	2.22166	0.000706153	0.00314362
ENSMUSG00000029185	Fam114a1	family with sequence similarity 114, member A1 [Source:MGI Symbol;Acc:MGI:1915553]	5	64970071	65041886	2.21997	4.28372e-07	3.83286e-06
ENSMUSG00000070407	Hs3st3b1	heparan sulfate (glucosamine) 3-O-sulfotransferase 3B1 [Source:MGI Symbol;Acc:MGI:1333853]	11	63885792	63922290	2.21942	3.71589e-08	4.04362e-07
ENSMUSG00000006641	Slc5a6	solute carrier family 5 (sodium-dependent vitamin transporter), member 6 [Source:MGI Symbol;Acc:MGI:2660847]	5	31036036	31048924	2.21869	4.68152e-08	5.01373e-07
ENSMUSG00000040998	Npnt	nephronectin [Source:MGI Symbol;Acc:MGI:2148811]	3	132881745	132950291	2.21842	2.12048e-10	3.41906e-09
ENSMUSG00000013089	Etv5	ets variant 5 [Source:MGI Symbol;Acc:MGI:1096867]	16	22381309	22439719	2.21817	0.000381244	0.00182171
ENSMUSG00000031807	Pgls	6-phosphogluconolactonase [Source:MGI Symbol;Acc:MGI:1913421]	8	71592176	71601092	2.21734	5.35264e-26	7.803e-24
ENSMUSG00000078452	Raet1d	retinoic acid early transcript delta [Source:MGI Symbol;Acc:MGI:1861032]	10	22360552	22374139	2.21605	0.000216504	0.00109762
ENSMUSG00000076441	Ass1	argininosuccinate synthetase 1 [Source:MGI Symbol;Acc:MGI:88090]	2	31470207	31520672	2.21536	2.51862e-14	7.30869e-13
ENSMUSG00000070282	3000002C10Rik	RIKEN cDNA 3000002C10 gene [Source:MGI Symbol;Acc:MGI:3036226]	9	109827943	109832706	2.21471	0.0156557	0.0451144
ENSMUSG00000018765	Fxr2	fragile X mental retardation, autosomal homolog 2 [Source:MGI Symbol;Acc:MGI:1346074]	11	69632990	69653297	2.21418	8.91213e-05	0.000497999
ENSMUSG00000025008	Tctn3	tectonic family member 3 [Source:MGI Symbol;Acc:MGI:1914840]	19	40596446	40612233	2.21136	0.000470878	0.00219823
ENSMUSG00000045928	4933440M02Rik	RIKEN cDNA 4933440M02 gene [Source:MGI Symbol;Acc:MGI:1918458]	7	125284025	125349788	2.21079	0.000143075	0.000761114
ENSMUSG00000031168	Ebp	phenylalkylamine Ca2+ antagonist (emopamil) binding protein [Source:MGI Symbol;Acc:MGI:107822]	X	8185329	8193512	2.20984	0.000866571	0.00375749
ENSMUSG00000075033	Nxpe3	neurexophilin and PC-esterase domain family, member 3 [Source:MGI Symbol;Acc:MGI:2686598]	16	55839953	55895285	2.20802	0.00466413	0.016114
ENSMUSG00000000126	Wnt9a	wingless-type MMTV integration site family, member 9A [Source:MGI Symbol;Acc:MGI:2446084]	11	59306928	59333552	2.20725	0.00981712	0.0304295
ENSMUSG00000022216	Psme1	proteasome (prosome, macropain) activator subunit 1 (PA28 alpha) [Source:MGI Symbol;Acc:MGI:1096367]	14	55578123	55581529	2.20719	1.04299e-07	1.04422e-06
ENSMUSG00000031903	Pla2g15	phospholipase A2, group XV [Source:MGI Symbol;Acc:MGI:2178076]	8	106150399	106164715	2.20525	1.96344e-06	1.54786e-05
ENSMUSG00000002372	Ranbp3	RAN binding protein 3 [Source:MGI Symbol;Acc:MGI:1919060]	17	56673294	56711764	2.20081	2.45668e-11	4.5675e-10
ENSMUSG00000020235	Fzr1	fizzy and cell division cycle 20 related 1 [Source:MGI Symbol;Acc:MGI:1926790]	10	81366222	81378516	2.20038	1.80131e-16	7.04002e-15
ENSMUSG00000027332	Ivd	isovaleryl coenzyme A dehydrogenase [Source:MGI Symbol;Acc:MGI:1929242]	2	118861954	118882909	2.19734	4.91907e-06	3.584e-05
ENSMUSG00000008129	4930432K21Rik	RIKEN cDNA 4930432K21 gene [Source:MGI Symbol;Acc:MGI:1921916]	8	84148025	84172590	2.197	2.26134e-10	3.62029e-09
ENSMUSG00000028150	Rorc	RAR-related orphan receptor gamma [Source:MGI Symbol;Acc:MGI:104856]	3	94372794	94398276	2.19682	3.85744e-07	3.46827e-06
ENSMUSG00000026211	Obsl1	obscurin-like 1 [Source:MGI Symbol;Acc:MGI:2138628]	1	75479310	75506452	2.19625	0.00220749	0.00848847
ENSMUSG00000035504	Reep6	receptor accessory protein 6 [Source:MGI Symbol;Acc:MGI:1917585]	10	80329953	80336441	2.19368	6.12802e-13	1.48863e-11
ENSMUSG00000015766	Eps8	epidermal growth factor receptor pathway substrate 8 [Source:MGI Symbol;Acc:MGI:104684]	6	137477245	137654876	2.19298	4.31838e-08	4.65678e-07
ENSMUSG00000006395	Hyi	hydroxypyruvate isomerase (putative) [Source:MGI Symbol;Acc:MGI:1915430]	4	118359990	118362744	2.19288	6.38518e-07	5.50891e-06
ENSMUSG00000041609	Bicdl1	BICD family like cargo adaptor 1 [Source:MGI Symbol;Acc:MGI:1922915]	5	115648175	115731621	2.19122	0.00436723	0.0152155
ENSMUSG00000023336	Wfdc1	WAP four-disulfide core domain 1 [Source:MGI Symbol;Acc:MGI:1915116]	8	119666365	119688222	2.19109	2.03024e-05	0.000129542
ENSMUSG00000095098	Ccdc85b	coiled-coil domain containing 85B [Source:MGI Symbol;Acc:MGI:2147607]	19	5453180	5457894	2.18933	0.000704632	0.00313851
ENSMUSG00000022414	Tab1	TGF-beta activated kinase 1/MAP3K7 binding protein 1 [Source:MGI Symbol;Acc:MGI:1913763]	15	80133127	80161707	2.18932	0.000319881	0.00156349
ENSMUSG00000028850	Gpatch3	G patch domain containing 3 [Source:MGI Symbol;Acc:MGI:2442492]	4	133574745	133584243	2.18921	2.52175e-05	0.000157857
ENSMUSG00000029056	Pank4	pantothenate kinase 4 [Source:MGI Symbol;Acc:MGI:2387466]	4	154964123	154980938	2.18401	1.61161e-05	0.000105315
ENSMUSG00000026880	Stom	stomatin [Source:MGI Symbol;Acc:MGI:95403]	2	35313986	35336976	2.18372	7.22892e-10	1.05871e-08
ENSMUSG00000006782	Cnp	2',3'-cyclic nucleotide 3' phosphodiesterase [Source:MGI Symbol;Acc:MGI:88437]	11	100574904	100591729	2.18157	6.02805e-05	0.000350352
ENSMUSG00000031155	Pim2	proviral integration site 2 [Source:MGI Symbol;Acc:MGI:97587]	X	7878262	7883432	2.1808	1.22862e-07	1.21508e-06
ENSMUSG00000040312	Cchcr1	coiled-coil alpha-helical rod protein 1 [Source:MGI Symbol;Acc:MGI:2385321]	17	35517100	35531015	2.17904	0.0172576	0.0488627
ENSMUSG00000020346	Mgat1	mannoside acetylglucosaminyltransferase 1 [Source:MGI Symbol;Acc:MGI:96973]	11	49244191	49263030	2.17614	4.45259e-05	0.000264392
ENSMUSG00000082196	Gm14231	predicted gene 14231 [Source:MGI Symbol;Acc:MGI:3652156]	2	156789812	156790403	2.17318	0.00241571	0.00917951
ENSMUSG00000007891	Ctsd	cathepsin D [Source:MGI Symbol;Acc:MGI:88562]	7	142375911	142388038	2.17199	2.65507e-22	2.23466e-20
ENSMUSG00000053091	Lins1	lines homolog 1 [Source:MGI Symbol;Acc:MGI:1919885]	7	66689889	66717256	2.1719	3.10428e-06	2.34689e-05
ENSMUSG00000024835	Coro1b	coronin, actin binding protein 1B [Source:MGI Symbol;Acc:MGI:1345963]	19	4148619	4154035	2.17137	2.6229e-17	1.14415e-15
ENSMUSG00000038828	Tmem214	transmembrane protein 214 [Source:MGI Symbol;Acc:MGI:1916046]	5	30868012	30879180	2.17128	4.5835e-10	7.01673e-09
ENSMUSG00000074063	Osgin1	oxidative stress induced growth inhibitor 1 [Source:MGI Symbol;Acc:MGI:1919089]	8	119434124	119446256	2.16992	6.55542e-07	5.64389e-06
ENSMUSG00000025157	Zdhhc16	zinc finger, DHHC domain containing 16 [Source:MGI Symbol;Acc:MGI:1921418]	19	41933480	41944104	2.1679	1.3872e-09	1.92725e-08
ENSMUSG00000035754	Wdr18	WD repeat domain 18 [Source:MGI Symbol;Acc:MGI:2158400]	10	79960152	79970203	2.16464	1.03618e-30	2.84025e-28
ENSMUSG00000029648	Flt1	FMS-like tyrosine kinase 1 [Source:MGI Symbol;Acc:MGI:95558]	5	147561604	147726011	2.16279	0.00777905	0.0249278
ENSMUSG00000025815	Dhtkd1	dehydrogenase E1 and transketolase domain containing 1 [Source:MGI Symbol;Acc:MGI:2445096]	2	5896115	5942792	2.16269	1.65223e-05	0.000107795
ENSMUSG00000003363	Pld3	phospholipase D family, member 3 [Source:MGI Symbol;Acc:MGI:1333782]	7	27532000	27553218	2.16268	9.70416e-18	4.50433e-16
ENSMUSG00000024101	Washc1	WASH complex subunit 1 [Source:MGI Symbol;Acc:MGI:1916017]	17	66111545	66120503	2.16261	3.12827e-13	8.02197e-12
ENSMUSG00000040661	Rad54l2	RAD54 like 2 (S. cerevisiae) [Source:MGI Symbol;Acc:MGI:1933196]	9	106688082	106789194	2.16112	2.29705e-11	4.3102e-10
ENSMUSG00000033781	Asb13	ankyrin repeat and SOCS box-containing 13 [Source:MGI Symbol;Acc:MGI:2145525]	13	3634032	3653822	2.16078	0.00100545	0.00428639
ENSMUSG00000022199	Slc22a17	solute carrier family 22 (organic cation transporter), member 17 [Source:MGI Symbol;Acc:MGI:1926225]	14	54906304	54913132	2.15963	1.52321e-07	1.48186e-06
ENSMUSG00000002279	Lmf1	lipase maturation factor 1 [Source:MGI Symbol;Acc:MGI:1923733]	17	25579085	25662826	2.15785	3.3399e-13	8.48953e-12
ENSMUSG00000071256	Zfp213	zinc finger protein 213 [Source:MGI Symbol;Acc:MGI:3053094]	17	23556767	23564238	2.15739	9.4245e-06	6.48682e-05
ENSMUSG00000006587	Snai3	snail family zinc finger 3 [Source:MGI Symbol;Acc:MGI:1353563]	8	122454208	122460733	2.1572	3.84769e-05	0.000231386
ENSMUSG00000022528	Hes1	hes family bHLH transcription factor 1 [Source:MGI Symbol;Acc:MGI:104853]	16	30064384	30067796	2.15718	2.64131e-23	2.61348e-21
ENSMUSG00000079487	Med12	mediator complex subunit 12 [Source:MGI Symbol;Acc:MGI:1926212]	X	101274030	101297465	2.15551	0.00290895	0.0107713
ENSMUSG00000054863	Tafa5	TAFA chemokine like family member 5 [Source:MGI Symbol;Acc:MGI:2146182]	15	87544299	87759364	2.15462	0.00364716	0.0130543
ENSMUSG00000028799	Zfp362	zinc finger protein 362 [Source:MGI Symbol;Acc:MGI:2652839]	4	128773088	128806045	2.15443	0.0033133	0.0120356
ENSMUSG00000029830	Svopl	SV2 related protein homolog (rat)-like [Source:MGI Symbol;Acc:MGI:2444335]	6	37983739	38046996	2.15419	7.83017e-22	6.13929e-20
ENSMUSG00000025377	Tepsin	TEPSIN, adaptor related protein complex 4 accessory protein [Source:MGI Symbol;Acc:MGI:1926027]	11	120090531	120098731	2.1522	0.00413362	0.0145264
ENSMUSG00000047220	Ccdc36	coiled-coil domain containing 36 [Source:MGI Symbol;Acc:MGI:3612242]	9	108403611	108428484	2.15167	4.92102e-12	1.03977e-10
ENSMUSG00000036111	Lmo1	LIM domain only 1 [Source:MGI Symbol;Acc:MGI:102812]	7	109138572	109175207	2.15054	5.10354e-06	3.70642e-05
ENSMUSG00000001751	Naglu	alpha-N-acetylglucosaminidase (Sanfilippo disease IIIB) [Source:MGI Symbol;Acc:MGI:1351641]	11	101070012	101077672	2.15032	3.6146e-05	0.00021847
ENSMUSG00000003534	Ddr1	discoidin domain receptor family, member 1 [Source:MGI Symbol;Acc:MGI:99216]	17	35681567	35704621	2.14989	0.0143918	0.0421308
ENSMUSG00000016528	Mapkapk2	MAP kinase-activated protein kinase 2 [Source:MGI Symbol;Acc:MGI:109298]	1	131053700	131097826	2.1469	0.00907624	0.0284196
ENSMUSG00000020876	Snx11	sorting nexin 11 [Source:MGI Symbol;Acc:MGI:1921729]	11	96767555	96777559	2.14675	1.26778e-12	2.93223e-11
ENSMUSG00000030867	Plk1	polo like kinase 1 [Source:MGI Symbol;Acc:MGI:97621]	7	122159439	122169873	2.14673	3.32915e-12	7.21459e-11
ENSMUSG00000057454	Lypd3	Ly6/Plaur domain containing 3 [Source:MGI Symbol;Acc:MGI:1919684]	7	24636550	24641118	2.14644	1.59509e-10	2.6262e-09
ENSMUSG00000002820	Atg4d	autophagy related 4D, cysteine peptidase [Source:MGI Symbol;Acc:MGI:2444308]	9	21265293	21277772	2.14609	0.00100781	0.00429465
ENSMUSG00000031378	Abcd1	ATP-binding cassette, sub-family D (ALD), member 1 [Source:MGI Symbol;Acc:MGI:1349215]	X	73716597	73738534	2.14568	0.000449086	0.00210521
ENSMUSG00000034686	Prr7	proline rich 7 (synaptic) [Source:MGI Symbol;Acc:MGI:3487246]	13	55464267	55473154	2.14077	0.00514151	0.0175308
ENSMUSG00000036106	Prr5	proline rich 5 (renal) [Source:MGI Symbol;Acc:MGI:1924714]	15	84669620	84703673	2.1406	5.52778e-12	1.15474e-10
ENSMUSG00000089876	Tmem102	transmembrane protein 102 [Source:MGI Symbol;Acc:MGI:1921591]	11	69803603	69805624	2.13991	2.72798e-08	3.04369e-07
ENSMUSG00000053560	Ier2	immediate early response 2 [Source:MGI Symbol;Acc:MGI:104815]	8	84661331	84662854	2.13875	1.46201e-21	1.10243e-19
ENSMUSG00000048960	Prex2	phosphatidylinositol-3,4,5-trisphosphate-dependent Rac exchange factor 2 [Source:MGI Symbol;Acc:MGI:1923385]	1	10993465	11303681	2.13847	0.000170357	0.000887423
ENSMUSG00000021069	Pygl	liver glycogen phosphorylase [Source:MGI Symbol;Acc:MGI:97829]	12	70190811	70231488	2.13836	2.001e-11	3.77916e-10
ENSMUSG00000027650	Tti1	TELO2 interacting protein 1 [Source:MGI Symbol;Acc:MGI:1922675]	2	157981803	158028433	2.13711	8.23299e-18	3.85676e-16
ENSMUSG00000030519	Apba2	amyloid beta (A4) precursor protein-binding, family A, member 2 [Source:MGI Symbol;Acc:MGI:1261791]	7	64501706	64753878	2.13527	0.00153903	0.00619728
ENSMUSG00000002835	Chaf1a	chromatin assembly factor 1, subunit A (p150) [Source:MGI Symbol;Acc:MGI:1351331]	17	56040439	56072289	2.13485	8.93566e-09	1.08925e-07
ENSMUSG00000032777	Gtf3c1	general transcription factor III C 1 [Source:MGI Symbol;Acc:MGI:107887]	7	125640954	125707780	2.13399	1.15107e-05	7.75694e-05
ENSMUSG00000104913	Gm6560	predicted gene 6560 [Source:MGI Symbol;Acc:MGI:3646204]	5	22724578	22726168	2.13192	4.30283e-05	0.00025625
ENSMUSG00000066383	Iqcf1	IQ motif containing F1 [Source:MGI Symbol;Acc:MGI:1921517]	9	106499967	106502254	2.13143	0.0139852	0.0410946
ENSMUSG00000043635	Adamts3	a disintegrin-like and metallopeptidase (reprolysin type) with thrombospondin type 1 motif, 3 [Source:MGI Symbol;Acc:MGI:3045353]	5	89677087	89883334	2.13088	0.0154364	0.0446408
ENSMUSG00000034121	Mks1	Meckel syndrome, type 1 [Source:MGI Symbol;Acc:MGI:3584243]	11	87853215	87863803	2.12958	6.63173e-05	0.00038172
ENSMUSG00000029175	Slc35f6	solute carrier family 35, member F6 [Source:MGI Symbol;Acc:MGI:1922169]	5	30647933	30659729	2.12701	1.47604e-09	2.03673e-08
ENSMUSG00000026883	Dab2ip	disabled 2 interacting protein [Source:MGI Symbol;Acc:MGI:1916851]	2	35558266	35730994	2.12604	0.00353727	0.0127487
ENSMUSG00000038400	Pmepa1	prostate transmembrane protein, androgen induced 1 [Source:MGI Symbol;Acc:MGI:1929600]	2	173224458	173276533	2.12582	0.000475657	0.002219
ENSMUSG00000074217	Misp3	MISP family member 3 [Source:MGI Symbol;Acc:MGI:1917384]	8	84010222	84012171	2.12574	0.0159127	0.0457039
ENSMUSG00000030357	Fkbp4	FK506 binding protein 4 [Source:MGI Symbol;Acc:MGI:95543]	6	128429735	128438677	2.12562	2.48917e-22	2.12144e-20
ENSMUSG00000002814	Top3a	topoisomerase (DNA) III alpha [Source:MGI Symbol;Acc:MGI:1197527]	11	60740058	60777365	2.12405	1.91681e-12	4.30095e-11
ENSMUSG00000025403	Shmt2	serine hydroxymethyltransferase 2 (mitochondrial) [Source:MGI Symbol;Acc:MGI:1277989]	10	127517123	127522444	2.12352	1.9863e-10	3.22578e-09
ENSMUSG00000017221	Psmd3	proteasome (prosome, macropain) 26S subunit, non-ATPase, 3 [Source:MGI Symbol;Acc:MGI:98858]	11	98682554	98695979	2.12276	1.29093e-14	3.88505e-13
ENSMUSG00000011877	Git1	GIT ArfGAP 1 [Source:MGI Symbol;Acc:MGI:1927140]	11	77493562	77507786	2.12112	2.8956e-08	3.20777e-07
ENSMUSG00000020592	Sdc1	syndecan 1 [Source:MGI Symbol;Acc:MGI:1349162]	12	8771323	8793715	2.12062	1.94511e-17	8.67135e-16
ENSMUSG00000031220	Awat2	acyl-CoA wax alcohol acyltransferase 2 [Source:MGI Symbol;Acc:MGI:3045345]	X	100402221	100442717	2.1196	0.00521474	0.0177416
ENSMUSG00000001418	Glmp	glycosylated lysosomal membrane protein [Source:MGI Symbol;Acc:MGI:1913318]	3	88325023	88331313	2.1195	1.82339e-24	2.15033e-22
ENSMUSG00000003526	Prodh	proline dehydrogenase [Source:MGI Symbol;Acc:MGI:97770]	16	18060357	18090203	2.11914	3.20431e-18	1.56996e-16
ENSMUSG00000032788	Pdxk	pyridoxal (pyridoxine, vitamin B6) kinase [Source:MGI Symbol;Acc:MGI:1351869]	10	78436744	78464975	2.11258	0.000827507	0.00360971
ENSMUSG00000048832	Vps37c	vacuolar protein sorting 37C [Source:MGI Symbol;Acc:MGI:2147661]	19	10688735	10714627	2.11233	2.41794e-05	0.000152126
ENSMUSG00000038150	Ormdl3	ORM1-like 3 (S. cerevisiae) [Source:MGI Symbol;Acc:MGI:1913862]	11	98581256	98587368	2.11224	2.33762e-07	2.19699e-06
ENSMUSG00000039201	Tbc1d25	TBC1 domain family, member 25 [Source:MGI Symbol;Acc:MGI:2444862]	X	8154472	8176181	2.1106	4.51527e-07	4.02053e-06
ENSMUSG00000023886	Smoc2	SPARC related modular calcium binding 2 [Source:MGI Symbol;Acc:MGI:1929881]	17	14279506	14404790	2.11059	3.46266e-11	6.27112e-10
ENSMUSG00000073197	5730507C01Rik	RIKEN cDNA 5730507C01 gene [Source:MGI Symbol;Acc:MGI:1917882]	12	18514510	18535254	2.10945	0.00323497	0.0117781
ENSMUSG00000001348	Acp5	acid phosphatase 5, tartrate resistant [Source:MGI Symbol;Acc:MGI:87883]	9	22126727	22135711	2.10936	0.000510161	0.00236042
ENSMUSG00000033706	Smyd5	SET and MYND domain containing 5 [Source:MGI Symbol;Acc:MGI:108048]	6	85431989	85446435	2.10922	3.56159e-10	5.54863e-09
ENSMUSG00000045917	Tmem268	transmembrane protein 268 [Source:MGI Symbol;Acc:MGI:1913920]	4	63558781	63586357	2.10881	0.000670988	0.00300382
ENSMUSG00000106388	Rhox7-ps2	reproductive homeobox 7, pseudogene 2 [Source:MGI Symbol;Acc:MGI:5615638]	X	37676370	37679555	2.10557	0.00138934	0.00569319
ENSMUSG00000003680	Taf6l	TATA-box binding protein associated factor 6 like [Source:MGI Symbol;Acc:MGI:2444957]	19	8774487	8786417	2.10543	4.97268e-09	6.31596e-08
ENSMUSG00000006471	Ndor1	NADPH dependent diflavin oxidoreductase 1 [Source:MGI Symbol;Acc:MGI:1926047]	2	25244821	25256022	2.10348	0.000329062	0.0016013
ENSMUSG00000034555	Tex16	testis expressed gene 16 [Source:MGI Symbol;Acc:MGI:1890545]	X	112011007	112127326	2.10322	4.37411e-12	9.31002e-11
ENSMUSG00000030352	Tspan9	tetraspanin 9 [Source:MGI Symbol;Acc:MGI:1924558]	6	127961396	128143594	2.10296	5.13586e-06	3.72456e-05
ENSMUSG00000003070	Efna2	ephrin A2 [Source:MGI Symbol;Acc:MGI:102707]	10	80179482	80190010	2.1027	6.70371e-08	6.91648e-07
ENSMUSG00000054146	Krt15	keratin 15 [Source:MGI Symbol;Acc:MGI:96689]	11	100131758	100135928	2.10212	1.40963e-05	9.3258e-05
ENSMUSG00000031342	Gpm6b	glycoprotein m6b [Source:MGI Symbol;Acc:MGI:107672]	X	166238911	166388988	2.10122	1.84099e-06	1.45642e-05
ENSMUSG00000013076	Amotl1	angiomotin-like 1 [Source:MGI Symbol;Acc:MGI:1922973]	9	14541966	14645056	2.10111	5.05155e-05	0.000297692
ENSMUSG00000079637	Rhox2c	reproductive homeobox 2C [Source:MGI Symbol;Acc:MGI:3770266]	X	37453680	37469861	2.10066	4.00041e-06	2.9658e-05
ENSMUSG00000059409	Ppp2r5d	protein phosphatase 2, regulatory subunit B', delta [Source:MGI Symbol;Acc:MGI:2388481]	17	46682991	46705111	2.0994	7.56996e-19	4.03016e-17
ENSMUSG00000028222	Calb1	calbindin 1 [Source:MGI Symbol;Acc:MGI:88248]	4	15881264	15908064	2.09622	0.00524623	0.0178219
ENSMUSG00000032180	Tmed1	transmembrane p24 trafficking protein 1 [Source:MGI Symbol;Acc:MGI:106201]	9	21507553	21510252	2.09611	8.66879e-09	1.05863e-07
ENSMUSG00000019817	Plagl1	pleiomorphic adenoma gene-like 1 [Source:MGI Symbol;Acc:MGI:1100874]	10	13060504	13131694	2.09493	0.00111028	0.00468114
ENSMUSG00000027315	Spint1	serine protease inhibitor, Kunitz type 1 [Source:MGI Symbol;Acc:MGI:1338033]	2	119237362	119249527	2.09436	0.000262999	0.0013088
ENSMUSG00000047045	Tmem164	transmembrane protein 164 [Source:MGI Symbol;Acc:MGI:2148020]	X	142681406	142843494	2.09362	2.63107e-08	2.94855e-07
ENSMUSG00000046694	Tent5b	terminal nucleotidyltransferase 5B [Source:MGI Symbol;Acc:MGI:2140500]	4	133480132	133487938	2.09321	7.35959e-09	9.06938e-08
ENSMUSG00000030826	Bcat2	branched chain aminotransferase 2, mitochondrial [Source:MGI Symbol;Acc:MGI:1276534]	7	45570153	45589711	2.09316	9.35515e-07	7.80905e-06
ENSMUSG00000052684	Jun	jun proto-oncogene [Source:MGI Symbol;Acc:MGI:96646]	4	95049034	95052222	2.09287	2.82814e-05	0.000174843
ENSMUSG00000005973	Rcn1	reticulocalbin 1 [Source:MGI Symbol;Acc:MGI:104559]	2	105386291	105399319	2.08947	4.84218e-15	1.55656e-13
ENSMUSG00000024266	Adad2	adenosine deaminase domain containing 2 [Source:MGI Symbol;Acc:MGI:1923023]	8	119612747	119616924	2.08887	5.63244e-10	8.44408e-09
ENSMUSG00000039206	Daglb	diacylglycerol lipase, beta [Source:MGI Symbol;Acc:MGI:2442032]	5	143464584	143505942	2.08841	3.84241e-18	1.86905e-16
ENSMUSG00000003072	Atp5d	ATP synthase, H+ transporting, mitochondrial F1 complex, delta subunit [Source:MGI Symbol;Acc:MGI:1913293]	10	80138632	80145818	2.08805	1.59643e-15	5.4515e-14
ENSMUSG00000017664	Slc35c2	solute carrier family 35, member C2 [Source:MGI Symbol;Acc:MGI:2385166]	2	165276554	165287869	2.08794	9.10793e-11	1.55772e-09
ENSMUSG00000045752	Tssc4	tumor-suppressing subchromosomal transferable fragment 4 [Source:MGI Symbol;Acc:MGI:1861712]	7	143069249	143071093	2.08737	3.32599e-11	6.03978e-10
ENSMUSG00000032392	Parp16	poly (ADP-ribose) polymerase family, member 16 [Source:MGI Symbol;Acc:MGI:2446133]	9	65195353	65239224	2.08448	5.29808e-07	4.64618e-06
ENSMUSG00000038776	Ephx1	epoxide hydrolase 1, microsomal [Source:MGI Symbol;Acc:MGI:95405]	1	180976210	181020904	2.08428	0.00369112	0.0131861
ENSMUSG00000030802	Bckdk	branched chain ketoacid dehydrogenase kinase [Source:MGI Symbol;Acc:MGI:1276121]	7	127904082	127910221	2.084	5.83677e-20	3.58802e-18
ENSMUSG00000048899	Rimkla	ribosomal modification protein rimK-like family member A [Source:MGI Symbol;Acc:MGI:3040686]	4	119465283	119492628	2.08337	6.64113e-11	1.15829e-09
ENSMUSG00000029860	Zyx	zyxin [Source:MGI Symbol;Acc:MGI:103072]	6	42349630	42360213	2.0829	2.69908e-08	3.01476e-07
ENSMUSG00000022037	Clu	clusterin [Source:MGI Symbol;Acc:MGI:88423]	14	65968483	65981547	2.08256	4.056e-06	3.00262e-05
ENSMUSG00000045404	Kcnk13	potassium channel, subfamily K, member 13 [Source:MGI Symbol;Acc:MGI:2384976]	12	99964499	100062682	2.08226	0.00349813	0.0126279
ENSMUSG00000000628	Hk2	hexokinase 2 [Source:MGI Symbol;Acc:MGI:1315197]	6	82725025	82774454	2.08154	0.000805481	0.00352875
ENSMUSG00000006378	Gcat	glycine C-acetyltransferase (2-amino-3-ketobutyrate-coenzyme A ligase) [Source:MGI Symbol;Acc:MGI:1349389]	15	79030874	79038353	2.07701	4.50503e-07	4.01494e-06
ENSMUSG00000048439	Nupl2	nucleoporin like 2 [Source:MGI Symbol;Acc:MGI:2387631]	5	24164963	24184013	2.07479	0.000401495	0.00190814
ENSMUSG00000031066	Usp11	ubiquitin specific peptidase 11 [Source:MGI Symbol;Acc:MGI:2384312]	X	20703906	20720539	2.07228	3.21024e-09	4.21466e-08
ENSMUSG00000028389	Zfp37	zinc finger protein 37 [Source:MGI Symbol;Acc:MGI:99181]	4	62189540	62231047	2.06995	0.00208888	0.0081108
ENSMUSG00000004567	Mcoln1	mucolipin 1 [Source:MGI Symbol;Acc:MGI:1890498]	8	3500457	3515232	2.0697	3.18792e-31	9.37157e-29
ENSMUSG00000021294	Kif26a	kinesin family member 26A [Source:MGI Symbol;Acc:MGI:2447072]	12	112146208	112181747	2.06849	0.000418064	0.00197669
ENSMUSG00000003762	Coq8b	coenzyme Q8B [Source:MGI Symbol;Acc:MGI:1924139]	7	27233023	27257950	2.0664	0.00868268	0.027386
ENSMUSG00000073102	Drc1	dynein regulatory complex subunit 1 [Source:MGI Symbol;Acc:MGI:2685906]	5	30281388	30366695	2.06578	9.17087e-05	0.000510348
ENSMUSG00000026203	Dnajb2	DnaJ heat shock protein family (Hsp40) member B2 [Source:MGI Symbol;Acc:MGI:1928739]	1	75236406	75245692	2.06495	9.06125e-06	6.2559e-05
ENSMUSG00000000934	Top1mt	DNA topoisomerase 1, mitochondrial [Source:MGI Symbol;Acc:MGI:1920210]	15	75657035	75678800	2.06474	1.46545e-09	2.02487e-08
ENSMUSG00000029120	Ppp2r2c	protein phosphatase 2, regulatory subunit B, gamma [Source:MGI Symbol;Acc:MGI:2442660]	5	36868513	36955078	2.06359	0.0013779	0.0056486
ENSMUSG00000030782	Tgfb1i1	transforming growth factor beta 1 induced transcript 1 [Source:MGI Symbol;Acc:MGI:102784]	7	128246812	128255699	2.06319	0.0109016	0.0332524
ENSMUSG00000024830	Rps6kb2	ribosomal protein S6 kinase, polypeptide 2 [Source:MGI Symbol;Acc:MGI:1927343]	19	4153991	4163354	2.06139	7.63391e-07	6.48978e-06
ENSMUSG00000024319	Vps52	VPS52 GARP complex subunit [Source:MGI Symbol;Acc:MGI:1330304]	17	33955812	33967035	2.06024	2.0086e-10	3.25679e-09
ENSMUSG00000033728	Lrrc14	leucine rich repeat containing 14 [Source:MGI Symbol;Acc:MGI:2445060]	15	76710623	76717699	2.05961	1.04083e-11	2.08001e-10
ENSMUSG00000018012	Rac3	Rac family small GTPase 3 [Source:MGI Symbol;Acc:MGI:2180784]	11	120721470	120723969	2.0594	6.86737e-06	4.86545e-05
ENSMUSG00000029094	Afap1	actin filament associated protein 1 [Source:MGI Symbol;Acc:MGI:1917542]	5	35893319	36003923	2.05837	2.93737e-16	1.10953e-14
ENSMUSG00000006517	Mvd	mevalonate (diphospho) decarboxylase [Source:MGI Symbol;Acc:MGI:2179327]	8	122433601	122443422	2.057	6.07326e-09	7.58869e-08
ENSMUSG00000042251	Pm20d1	peptidase M20 domain containing 1 [Source:MGI Symbol;Acc:MGI:2442939]	1	131797381	131821473	2.05576	7.09316e-07	6.06567e-06
ENSMUSG00000070371	Prss36	protease, serine 36 [Source:MGI Symbol;Acc:MGI:1924863]	7	127932638	127946725	2.05469	1.49104e-07	1.45265e-06
ENSMUSG00000033585	Ndn	necdin [Source:MGI Symbol;Acc:MGI:97290]	7	62346569	62350262	2.05222	4.14952e-06	3.06626e-05
ENSMUSG00000058486	Wdr91	WD repeat domain 91 [Source:MGI Symbol;Acc:MGI:2141558]	6	34880426	34910876	2.05101	1.56436e-05	0.000102658
ENSMUSG00000035007	Rundc1	RUN domain containing 1 [Source:MGI Symbol;Acc:MGI:2144506]	11	101425085	101435673	2.04951	0.000706014	0.00314362
ENSMUSG00000064193	Gm4735	predicted gene 4735 [Source:MGI Symbol;Acc:MGI:3645521]	2	80837141	80838442	2.04928	0.00340083	0.0123161
ENSMUSG00000109286	Gm44541	predicted gene 44541 [Source:MGI Symbol;Acc:MGI:5753117]	8	9342220	9345126	2.04773	0.00285919	0.0106006
ENSMUSG00000029560	Snx8	sorting nexin 8 [Source:MGI Symbol;Acc:MGI:2443816]	5	140340299	140389262	2.04536	4.75848e-10	7.25177e-09
ENSMUSG00000034429	Zfp707	zinc finger protein 707 [Source:MGI Symbol;Acc:MGI:1916270]	15	75969123	75975868	2.04518	0.000106814	0.00058494
ENSMUSG00000003099	Ppp5c	protein phosphatase 5, catalytic subunit [Source:MGI Symbol;Acc:MGI:102666]	7	17004640	17027924	2.04458	3.38773e-19	1.9088e-17
ENSMUSG00000035596	Mboat7	membrane bound O-acyltransferase domain containing 7 [Source:MGI Symbol;Acc:MGI:1924832]	7	3677789	3693523	2.04445	5.36857e-06	3.87945e-05
ENSMUSG00000028830	AU040320	expressed sequence AU040320 [Source:MGI Symbol;Acc:MGI:2140475]	4	126753544	126870070	2.04416	1.06662e-05	7.26994e-05
ENSMUSG00000032185	Carm1	coactivator-associated arginine methyltransferase 1 [Source:MGI Symbol;Acc:MGI:1913208]	9	21546894	21592623	2.04407	0.00322936	0.0117708
ENSMUSG00000011267	Zfp296	zinc finger protein 296 [Source:MGI Symbol;Acc:MGI:1926956]	7	19577287	19580656	2.04396	0.000925061	0.00398243
ENSMUSG00000034109	Golim4	golgi integral membrane protein 4 [Source:MGI Symbol;Acc:MGI:1920374]	3	75875084	75956949	2.04129	0.00022932	0.00115566
ENSMUSG00000052384	Nrros	negative regulator of reactive oxygen species [Source:MGI Symbol;Acc:MGI:2445095]	16	32142785	32165594	2.04081	0.0112606	0.0341266
ENSMUSG00000037580	Gch1	GTP cyclohydrolase 1 [Source:MGI Symbol;Acc:MGI:95675]	14	47153895	47189413	2.04054	8.93311e-07	7.47872e-06
ENSMUSG00000050121	Opalin	oligodendrocytic myelin paranodal and inner loop protein [Source:MGI Symbol;Acc:MGI:2657025]	19	41061710	41077113	2.03827	0.0159465	0.0457703
ENSMUSG00000000384	Tbrg4	transforming growth factor beta regulated gene 4 [Source:MGI Symbol;Acc:MGI:1100868]	11	6615598	6626067	2.03501	1.16674e-08	1.39624e-07
ENSMUSG00000024824	Rad9a	RAD9 checkpoint clamp component A [Source:MGI Symbol;Acc:MGI:1328356]	19	4195196	4201662	2.03479	2.01872e-05	0.00012905
ENSMUSG00000021257	Angel1	angel homolog 1 [Source:MGI Symbol;Acc:MGI:1915987]	12	86700502	86726460	2.03365	1.68235e-06	1.34033e-05
ENSMUSG00000027394	Ttl	tubulin tyrosine ligase [Source:MGI Symbol;Acc:MGI:1916987]	2	129065942	129096283	2.0332	2.23718e-07	2.11118e-06
ENSMUSG00000024570	Rbfa	ribosome binding factor A [Source:MGI Symbol;Acc:MGI:1915981]	18	80192265	80200658	2.02879	3.45576e-07	3.13491e-06
ENSMUSG00000038861	Pi4kb	phosphatidylinositol 4-kinase beta [Source:MGI Symbol;Acc:MGI:1334433]	3	94974731	95006843	2.02862	0.00904804	0.0283445
ENSMUSG00000026956	Uap1l1	UDP-N-acteylglucosamine pyrophosphorylase 1-like 1 [Source:MGI Symbol;Acc:MGI:2443318]	2	25359889	25365682	2.02807	0.00165069	0.00659755
ENSMUSG00000061979	Rcc1l	reculator of chromosome condensation 1 like [Source:MGI Symbol;Acc:MGI:2137600]	5	134148054	134176774	2.02731	0.000317288	0.00155193
ENSMUSG00000039048	Foxred1	FAD-dependent oxidoreductase domain containing 1 [Source:MGI Symbol;Acc:MGI:2446262]	9	35204206	35211055	2.02676	8.31879e-13	1.97773e-11
ENSMUSG00000067071	Hes6	hairy and enhancer of split 6 [Source:MGI Symbol;Acc:MGI:1859852]	1	91411483	91414038	2.02608	7.38994e-27	1.18966e-24
ENSMUSG00000022556	Hsf1	heat shock factor 1 [Source:MGI Symbol;Acc:MGI:96238]	15	76477422	76501913	2.02546	1.22062e-14	3.70091e-13
ENSMUSG00000040562	Gstm2	glutathione S-transferase, mu 2 [Source:MGI Symbol;Acc:MGI:95861]	3	107981702	107986453	2.02466	6.2602e-10	9.29589e-09
ENSMUSG00000026489	Coq8a	coenzyme Q8A [Source:MGI Symbol;Acc:MGI:1914676]	1	180165238	180199602	2.02444	1.69974e-17	7.6677e-16
ENSMUSG00000009394	Syn2	synapsin II [Source:MGI Symbol;Acc:MGI:103020]	6	115134902	115282006	2.02389	0.000192975	0.000991467
ENSMUSG00000057722	Lepr	leptin receptor [Source:MGI Symbol;Acc:MGI:104993]	4	101717404	101815352	2.02202	0.000842	0.00366269
ENSMUSG00000010751	Tnfrsf22	tumor necrosis factor receptor superfamily, member 22 [Source:MGI Symbol;Acc:MGI:1930270]	7	143634806	143649661	2.02194	0.0138127	0.0406644
ENSMUSG00000079083	Jrkl	Jrk-like [Source:MGI Symbol;Acc:MGI:1924782]	9	13242607	13245829	2.02056	0.010148	0.0312925
ENSMUSG00000025737	Wdr24	WD repeat domain 24 [Source:MGI Symbol;Acc:MGI:2446285]	17	25823627	25828730	2.0195	3.59569e-12	7.74256e-11
ENSMUSG00000039205	Ciz1	CDKN1A interacting zinc finger protein 1 [Source:MGI Symbol;Acc:MGI:1920234]	2	32352327	32380970	2.01842	0.00125489	0.00520003
ENSMUSG00000081520	Gm16200	predicted gene 16200 [Source:MGI Symbol;Acc:MGI:3801928]	9	90221295	90221625	2.01745	0.0108249	0.0330384
ENSMUSG00000066571	4931406P16Rik	RIKEN cDNA 4931406P16 gene [Source:MGI Symbol;Acc:MGI:1924311]	7	34236707	34313551	2.01516	0.00535252	0.0181313
ENSMUSG00000025218	Poll	polymerase (DNA directed), lambda [Source:MGI Symbol;Acc:MGI:1889000]	19	45552275	45560531	2.0148	5.28654e-08	5.58501e-07
ENSMUSG00000025511	Tspan4	tetraspanin 4 [Source:MGI Symbol;Acc:MGI:1928097]	7	141475240	141493427	2.01476	1.61463e-07	1.56479e-06
ENSMUSG00000037979	Ccdc92	coiled-coil domain containing 92 [Source:MGI Symbol;Acc:MGI:106485]	5	124834418	124862424	2.01473	2.9436e-16	1.10981e-14
ENSMUSG00000022553	Maf1	MAF1 homolog, negative regulator of RNA polymerase III [Source:MGI Symbol;Acc:MGI:1916127]	15	76351294	76354380	2.0128	2.96234e-17	1.28668e-15
ENSMUSG00000024033	Rsph1	radial spoke head 1 homolog (Chlamydomonas) [Source:MGI Symbol;Acc:MGI:1194909]	17	31255019	31277383	2.01266	0.000218123	0.00110527
ENSMUSG00000039069	Mtg2	mitochondrial ribosome associated GTPase 2 [Source:MGI Symbol;Acc:MGI:106565]	2	180070588	180085902	2.01104	2.53201e-09	3.36561e-08
ENSMUSG00000028656	Cap1	CAP, adenylate cyclase-associated protein 1 (yeast) [Source:MGI Symbol;Acc:MGI:88262]	4	122859047	122886056	2.01025	0.000213722	0.00108487
ENSMUSG00000026939	Tmem141	transmembrane protein 141 [Source:MGI Symbol;Acc:MGI:1098773]	2	25620067	25622005	2.01011	0.0169586	0.0481709
ENSMUSG00000020811	Wscd1	WSC domain containing 1 [Source:MGI Symbol;Acc:MGI:2448493]	11	71749920	71789647	2.00863	0.013974	0.0410737
ENSMUSG00000033735	Spr	sepiapterin reductase [Source:MGI Symbol;Acc:MGI:103078]	6	85130176	85137766	2.00838	2.45541e-10	3.9002e-09
ENSMUSG00000043003	Rasef	RAS and EF hand domain containing [Source:MGI Symbol;Acc:MGI:2448565]	4	73714579	73790994	2.00678	8.23868e-05	0.000463689
ENSMUSG00000075402	Krt76	keratin 76 [Source:MGI Symbol;Acc:MGI:1924305]	15	101884351	101892920	2.0055	0.00706885	0.0229415
ENSMUSG00000041112	Elmo1	engulfment and cell motility 1 [Source:MGI Symbol;Acc:MGI:2153044]	13	20090596	20608353	2.00453	0.00207952	0.00807909
ENSMUSG00000022883	Robo1	roundabout guidance receptor 1 [Source:MGI Symbol;Acc:MGI:1274781]	16	72308306	73046095	2.00355	9.01674e-05	0.000502875
ENSMUSG00000042377	Fam83g	family with sequence similarity 83, member G [Source:MGI Symbol;Acc:MGI:1916890]	11	61684091	61709951	2.00289	1.06228e-07	1.06249e-06
ENSMUSG00000037337	Map4k1	mitogen-activated protein kinase kinase kinase kinase 1 [Source:MGI Symbol;Acc:MGI:1346882]	7	28982050	29003279	2.00285	7.18831e-05	0.000410148
ENSMUSG00000039452	Snx22	sorting nexin 22 [Source:MGI Symbol;Acc:MGI:2685966]	9	66065176	66069719	2.00168	0.00482027	0.0165747
ENSMUSG00000029345	Tfip11	tuftelin interacting protein 11 [Source:MGI Symbol;Acc:MGI:1930075]	5	112326358	112338073	2.00078	1.69004e-09	2.30536e-08
ENSMUSG00000027605	Acss2	acyl-CoA synthetase short-chain family member 2 [Source:MGI Symbol;Acc:MGI:1890410]	2	155517948	155585724	1.9976	2.00521e-09	2.70437e-08
ENSMUSG00000022223	Sdr39u1	short chain dehydrogenase/reductase family 39U, member 1 [Source:MGI Symbol;Acc:MGI:1916876]	14	55897283	55900293	1.99616	0.000203479	0.0010399
ENSMUSG00000039725	Trp53rka	transformation related protein 53 regulating kinase A [Source:MGI Symbol;Acc:MGI:1918294]	2	165490110	165493324	1.995	5.14848e-14	1.44044e-12
ENSMUSG00000022895	Ets2	E26 avian leukemia oncogene 2, 3' domain [Source:MGI Symbol;Acc:MGI:95456]	16	95702075	95721051	1.99458	4.28587e-05	0.000255539
ENSMUSG00000004931	Apba3	amyloid beta (A4) precursor protein-binding, family A, member 3 [Source:MGI Symbol;Acc:MGI:1888527]	10	81266960	81273246	1.9895	0.00120378	0.00502005
ENSMUSG00000028953	Abcf2	ATP-binding cassette, sub-family F (GCN20), member 2 [Source:MGI Symbol;Acc:MGI:1351657]	5	24565345	24577467	1.98841	2.21419e-26	3.37689e-24
ENSMUSG00000046687	Gm5424	predicted gene 5424 [Source:MGI Symbol;Acc:MGI:3643173]	10	62071123	62072362	1.9868	2.21859e-07	2.09701e-06
ENSMUSG00000006519	Cyba	cytochrome b-245, alpha polypeptide [Source:MGI Symbol;Acc:MGI:1316658]	8	122424776	122432930	1.98661	3.32276e-05	0.000202703
ENSMUSG00000035522	Tsga8	testis specific gene A8 [Source:MGI Symbol;Acc:MGI:1194903]	X	83486678	83487924	1.98559	3.96512e-07	3.55878e-06
ENSMUSG00000028107	Tars2	threonyl-tRNA synthetase 2, mitochondrial (putative) [Source:MGI Symbol;Acc:MGI:1919057]	3	95739976	95760206	1.98405	2.04094e-12	4.5593e-11
ENSMUSG00000027466	Rbck1	RanBP-type and C3HC4-type zinc finger containing 1 [Source:MGI Symbol;Acc:MGI:1344372]	2	152316334	152332653	1.98402	3.09572e-09	4.07221e-08
ENSMUSG00000022425	Enpp2	ectonucleotide pyrophosphatase/phosphodiesterase 2 [Source:MGI Symbol;Acc:MGI:1321390]	15	54838901	54952892	1.98299	0.00871559	0.0274813
ENSMUSG00000087522	Gm371	predicted pseudogene 371 [Source:MGI Symbol;Acc:MGI:2685217]	X	94997439	94998683	1.98285	0.00127411	0.00526463
ENSMUSG00000003348	Mob3a	MOB kinase activator 3A [Source:MGI Symbol;Acc:MGI:3050117]	10	80685253	80701977	1.98262	1.04074e-07	1.04249e-06
ENSMUSG00000028621	Cyb5rl	cytochrome b5 reductase-like [Source:MGI Symbol;Acc:MGI:1919657]	4	107066988	107088268	1.9817	2.59317e-06	1.99318e-05
ENSMUSG00000042082	Arsb	arylsulfatase B [Source:MGI Symbol;Acc:MGI:88075]	13	93771630	93943016	1.98145	5.68525e-08	5.97201e-07
ENSMUSG00000039316	Rftn1	raftlin lipid raft linker 1 [Source:MGI Symbol;Acc:MGI:1923688]	17	49992257	50190674	1.9802	5.65241e-06	4.06285e-05
ENSMUSG00000031889	D230025D16Rik	RIKEN cDNA D230025D16 gene [Source:MGI Symbol;Acc:MGI:2443049]	8	105225145	105253053	1.9794	2.90446e-08	3.21583e-07
ENSMUSG00000025151	Maged1	melanoma antigen, family D, 1 [Source:MGI Symbol;Acc:MGI:1930187]	X	94535474	94542143	1.97839	4.13417e-36	1.95017e-33
ENSMUSG00000074852	Hpse2	heparanase 2 [Source:MGI Symbol;Acc:MGI:2685814]	19	42786539	43388355	1.97833	0.000710382	0.00315857
ENSMUSG00000035202	Lars2	leucyl-tRNA synthetase, mitochondrial [Source:MGI Symbol;Acc:MGI:2142973]	9	123366927	123462666	1.97752	1.3763e-18	7.06757e-17
ENSMUSG00000000711	Rab5b	RAB5B, member RAS oncogene family [Source:MGI Symbol;Acc:MGI:105938]	10	128677175	128696264	1.97294	1.6131e-10	2.65154e-09
ENSMUSG00000039568	Ubald1	UBA-like domain containing 1 [Source:MGI Symbol;Acc:MGI:1916255]	16	4874778	4880315	1.97033	2.28044e-05	0.000144101
ENSMUSG00000026791	Slc2a8	solute carrier family 2, (facilitated glucose transporter), member 8 [Source:MGI Symbol;Acc:MGI:1860103]	2	32972990	32982083	1.96981	0.0104118	0.0319796
ENSMUSG00000079547	H2-DMb1	histocompatibility 2, class II, locus Mb1 [Source:MGI Symbol;Acc:MGI:95922]	17	34153072	34160230	1.96686	0.0104638	0.0321293
ENSMUSG00000073838	Tufm	Tu translation elongation factor, mitochondrial [Source:MGI Symbol;Acc:MGI:1923686]	7	126487361	126490731	1.96431	1.45288e-15	5.01465e-14
ENSMUSG00000020431	Adcy1	adenylate cyclase 1 [Source:MGI Symbol;Acc:MGI:99677]	11	7063489	7178506	1.96396	0.0122369	0.0366961
ENSMUSG00000051786	Tubgcp6	tubulin, gamma complex associated protein 6 [Source:MGI Symbol;Acc:MGI:2146071]	15	89098357	89123112	1.96309	0.0171343	0.0485748
ENSMUSG00000037221	Mospd3	motile sperm domain containing 3 [Source:MGI Symbol;Acc:MGI:1916179]	5	137596645	137601058	1.96127	4.42521e-10	6.78978e-09
ENSMUSG00000014601	Strip1	striatin interacting protein 1 [Source:MGI Symbol;Acc:MGI:2443884]	3	107612532	107631694	1.95917	1.85961e-12	4.1865e-11
ENSMUSG00000041423	Paqr6	progestin and adipoQ receptor family member VI [Source:MGI Symbol;Acc:MGI:1916207]	3	88364584	88368541	1.95856	0.00996291	0.0308118
ENSMUSG00000018983	E2f2	E2F transcription factor 2 [Source:MGI Symbol;Acc:MGI:1096341]	4	136172394	136196057	1.95775	0.000168762	0.000879991
ENSMUSG00000025221	Kcnip2	Kv channel-interacting protein 2 [Source:MGI Symbol;Acc:MGI:2135916]	19	45791839	45816061	1.9567	0.00777995	0.0249278
ENSMUSG00000001098	Kctd10	potassium channel tetramerisation domain containing 10 [Source:MGI Symbol;Acc:MGI:2141207]	5	114363567	114380508	1.95663	0.000113735	0.000619827
ENSMUSG00000011832	Evi5l	ecotropic viral integration site 5 like [Source:MGI Symbol;Acc:MGI:2442167]	8	4166567	4211257	1.95584	0.00193151	0.0075848
ENSMUSG00000010054	Tusc2	tumor suppressor 2, mitochondrial calcium regulator [Source:MGI Symbol;Acc:MGI:1931086]	9	107563255	107566112	1.95579	2.50184e-17	1.09369e-15
ENSMUSG00000021457	Syk	spleen tyrosine kinase [Source:MGI Symbol;Acc:MGI:99515]	13	52583173	52648792	1.95538	0.000191754	0.00098594
ENSMUSG00000032609	Klhdc8b	kelch domain containing 8B [Source:MGI Symbol;Acc:MGI:1925517]	9	108447636	108461581	1.95471	0.00782098	0.0250222
ENSMUSG00000029126	Nsg1	neuron specific gene family member 1 [Source:MGI Symbol;Acc:MGI:109149]	5	38137192	38159907	1.9542	0.00523224	0.0177863
ENSMUSG00000050844	1700020N01Rik	RIKEN cDNA 1700020N01 gene [Source:MGI Symbol;Acc:MGI:1914942]	10	21593145	21622376	1.95212	0.0041916	0.0146894
ENSMUSG00000027551	Zfp64	zinc finger protein 64 [Source:MGI Symbol;Acc:MGI:107342]	2	168893331	168955587	1.95151	3.05745e-10	4.81501e-09
ENSMUSG00000025646	Atrip	ATR interacting protein [Source:MGI Symbol;Acc:MGI:1925349]	9	109057933	109074124	1.94945	1.12326e-08	1.34738e-07
ENSMUSG00000037032	Apbb1	amyloid beta (A4) precursor protein-binding, family B, member 1 [Source:MGI Symbol;Acc:MGI:107765]	7	105558483	105581653	1.94902	1.70726e-07	1.6467e-06
ENSMUSG00000033949	Trim36	tripartite motif-containing 36 [Source:MGI Symbol;Acc:MGI:106264]	18	46165300	46212607	1.94864	0.000967623	0.00414078
ENSMUSG00000029148	Nrbp1	nuclear receptor binding protein 1 [Source:MGI Symbol;Acc:MGI:2183436]	5	31240864	31251566	1.94643	2.5559e-25	3.34476e-23
ENSMUSG00000061186	Sfmbt2	Scm-like with four mbt domains 2 [Source:MGI Symbol;Acc:MGI:2447794]	2	10370510	10595253	1.94203	1.43901e-09	1.99241e-08
ENSMUSG00000033128	Gga1	golgi associated, gamma adaptin ear containing, ARF binding protein 1 [Source:MGI Symbol;Acc:MGI:2146207]	15	78877190	78894585	1.93936	1.14127e-05	7.69856e-05
ENSMUSG00000019891	Dcbld1	discoidin, CUB and LCCL domain containing 1 [Source:MGI Symbol;Acc:MGI:1913936]	10	52233619	52321378	1.93866	3.13789e-08	3.45918e-07
ENSMUSG00000020471	Pold2	polymerase (DNA directed), delta 2, regulatory subunit [Source:MGI Symbol;Acc:MGI:1097163]	11	5872180	5878292	1.93847	1.764e-16	6.90751e-15
ENSMUSG00000031813	Mvb12a	multivesicular body subunit 12A [Source:MGI Symbol;Acc:MGI:1920961]	8	71542922	71548085	1.93774	9.75767e-10	1.3958e-08
ENSMUSG00000018819	Lsp1	lymphocyte specific 1 [Source:MGI Symbol;Acc:MGI:96832]	7	142460809	142494867	1.93662	1.9576e-15	6.58505e-14
ENSMUSG00000051557	Pusl1	pseudouridylate synthase-like 1 [Source:MGI Symbol;Acc:MGI:3047787]	4	155887879	155891781	1.9335	4.19028e-09	5.39655e-08
ENSMUSG00000025993	Slc40a1	solute carrier family 40 (iron-regulated transporter), member 1 [Source:MGI Symbol;Acc:MGI:1315204]	1	45908068	45926523	1.93329	2.68119e-05	0.000166621
ENSMUSG00000035890	Rnf126	ring finger protein 126 [Source:MGI Symbol;Acc:MGI:1917544]	10	79758515	79766952	1.93328	3.09087e-05	0.000189583
ENSMUSG00000041642	Kif21b	kinesin family member 21B [Source:MGI Symbol;Acc:MGI:109234]	1	136131389	136177998	1.93287	0.00611077	0.0202866
ENSMUSG00000018340	Anxa6	annexin A6 [Source:MGI Symbol;Acc:MGI:88255]	11	54979108	55033445	1.93243	3.19276e-11	5.82915e-10
ENSMUSG00000054855	Rnd1	Rho family GTPase 1 [Source:MGI Symbol;Acc:MGI:2444878]	15	98663421	98677461	1.93217	1.58544e-05	0.000103906
ENSMUSG00000039252	Lgi2	leucine-rich repeat LGI family, member 2 [Source:MGI Symbol;Acc:MGI:2180196]	5	52533517	52566462	1.93189	0.00704787	0.0228918
ENSMUSG00000020150	Gamt	guanidinoacetate methyltransferase [Source:MGI Symbol;Acc:MGI:1098221]	10	80258151	80261012	1.93178	0.00178705	0.00707563
ENSMUSG00000036985	Zdhhc9	zinc finger, DHHC domain containing 9 [Source:MGI Symbol;Acc:MGI:2444393]	X	48171969	48208878	1.93119	6.3531e-09	7.91562e-08
ENSMUSG00000036395	Glb1l2	galactosidase, beta 1-like 2 [Source:MGI Symbol;Acc:MGI:2388283]	9	26763044	26806468	1.92913	0.00012981	0.000696576
ENSMUSG00000020733	Slc9a3r1	solute carrier family 9 (sodium/hydrogen exchanger), member 3 regulator 1 [Source:MGI Symbol;Acc:MGI:1349482]	11	115163341	115181181	1.9285	1.03159e-07	1.03485e-06
ENSMUSG00000030678	Maz	MYC-associated zinc finger protein (purine-binding transcription factor) [Source:MGI Symbol;Acc:MGI:1338823]	7	127022130	127027037	1.92787	0.000605711	0.00274151
ENSMUSG00000059625	Sohlh1	spermatogenesis and oogenesis specific basic helix-loop-helix 1 [Source:MGI Symbol;Acc:MGI:2684956]	2	25842995	25847248	1.92482	1.72384e-30	4.52597e-28
ENSMUSG00000003527	Ess2	ess-2 splicing factor [Source:MGI Symbol;Acc:MGI:107854]	16	17900709	17911348	1.924	4.68335e-11	8.3404e-10
ENSMUSG00000034913	Spert	spermatid associated [Source:MGI Symbol;Acc:MGI:1915176]	14	75582877	75593116	1.9236	3.34222e-09	4.36743e-08
ENSMUSG00000004451	Ralb	v-ral simian leukemia viral oncogene B [Source:MGI Symbol;Acc:MGI:1927244]	1	119470305	119504794	1.92192	2.54216e-08	2.86314e-07
ENSMUSG00000027636	Sla2	Src-like-adaptor 2 [Source:MGI Symbol;Acc:MGI:1925049]	2	156872457	156887192	1.92161	0.000100048	0.00055191
ENSMUSG00000078954	Arhgap8	Rho GTPase activating protein 8 [Source:MGI Symbol;Acc:MGI:1920417]	15	84720052	84772207	1.92148	0.000485759	0.00225731
ENSMUSG00000026827	Gpd2	glycerol phosphate dehydrogenase 2, mitochondrial [Source:MGI Symbol;Acc:MGI:99778]	2	57237635	57370719	1.92122	1.468e-07	1.43179e-06
ENSMUSG00000049422	Chchd10	coiled-coil-helix-coiled-coil-helix domain containing 10 [Source:MGI Symbol;Acc:MGI:2143558]	10	75933130	75937747	1.9205	1.51034e-10	2.50291e-09
ENSMUSG00000059040	Eno1b	enolase 1B, retrotransposed [Source:MGI Symbol;Acc:MGI:3648653]	18	48045335	48048412	1.92046	1.3632e-06	1.10296e-05
ENSMUSG00000027327	1700037H04Rik	RIKEN cDNA 1700037H04 gene [Source:MGI Symbol;Acc:MGI:1914576]	2	131146324	131160081	1.91844	9.92663e-10	1.41598e-08
ENSMUSG00000021340	Gpld1	glycosylphosphatidylinositol specific phospholipase D1 [Source:MGI Symbol;Acc:MGI:106604]	13	24943152	24992501	1.91664	0.0142531	0.0417487
ENSMUSG00000025742	Prps2	phosphoribosyl pyrophosphate synthetase 2 [Source:MGI Symbol;Acc:MGI:97776]	X	167346322	167382749	1.91664	0.00313777	0.0114782
ENSMUSG00000019297	Nop9	NOP9 nucleolar protein [Source:MGI Symbol;Acc:MGI:1915092]	14	55745693	55755500	1.91506	3.99702e-13	9.97629e-12
ENSMUSG00000027198	Ext2	exostosin glycosyltransferase 2 [Source:MGI Symbol;Acc:MGI:108050]	2	93661028	93822568	1.91505	1.24312e-08	1.47718e-07
ENSMUSG00000047264	Zfp358	zinc finger protein 358 [Source:MGI Symbol;Acc:MGI:2153740]	8	3493138	3497208	1.91414	0.00248305	0.00938967
ENSMUSG00000028743	Akr7a5	aldo-keto reductase family 7, member A5 (aflatoxin aldehyde reductase) [Source:MGI Symbol;Acc:MGI:107796]	4	139310744	139318426	1.91305	2.84038e-16	1.0769e-14
ENSMUSG00000030525	Chrna7	cholinergic receptor, nicotinic, alpha polypeptide 7 [Source:MGI Symbol;Acc:MGI:99779]	7	63098692	63212569	1.91251	0.00295435	0.0109027
ENSMUSG00000054057	A930004D18Rik	RIKEN cDNA A930004D18 gene [Source:MGI Symbol;Acc:MGI:1925190]	2	18025193	18037737	1.91094	0.00820312	0.0260925
ENSMUSG00000083121	Gm6341	predicted pseudogene 6341 [Source:MGI Symbol;Acc:MGI:3643600]	7	101154645	101155055	1.90938	0.00646106	0.021265
ENSMUSG00000024797	Vps51	VPS51 GARP complex subunit [Source:MGI Symbol;Acc:MGI:1915755]	19	6067842	6077231	1.90909	8.53364e-07	7.19137e-06
ENSMUSG00000041729	Coro2b	coronin, actin binding protein, 2B [Source:MGI Symbol;Acc:MGI:2444283]	9	62419492	62537044	1.90847	1.34107e-08	1.58337e-07
ENSMUSG00000041654	Slc39a11	solute carrier family 39 (metal ion transporter), member 11 [Source:MGI Symbol;Acc:MGI:1917056]	11	113244853	113650079	1.90727	1.20871e-13	3.24214e-12
ENSMUSG00000020097	Sgpl1	sphingosine phosphate lyase 1 [Source:MGI Symbol;Acc:MGI:1261415]	10	61098642	61147703	1.90535	4.97839e-14	1.39477e-12
ENSMUSG00000078440	Dohh	deoxyhypusine hydroxylase/monooxygenase [Source:MGI Symbol;Acc:MGI:1915964]	10	81384428	81388352	1.90527	1.00033e-06	8.30903e-06
ENSMUSG00000025730	Rab40c	Rab40C, member RAS oncogene family [Source:MGI Symbol;Acc:MGI:2183454]	17	25882114	25919727	1.90456	0.00113561	0.00477206
ENSMUSG00000022330	Osr2	odd-skipped related 2 [Source:MGI Symbol;Acc:MGI:1930813]	15	35296098	35303305	1.90363	0.0105187	0.0322688
ENSMUSG00000037279	Ovol2	ovo like zinc finger 2 [Source:MGI Symbol;Acc:MGI:1338039]	2	144305175	144332146	1.90328	0.00400475	0.0141446
ENSMUSG00000022545	Ercc4	excision repair cross-complementing rodent repair deficiency, complementation group 4 [Source:MGI Symbol;Acc:MGI:1354163]	16	13109684	13150617	1.90303	2.48368e-05	0.000155803
ENSMUSG00000058488	Kl	klotho [Source:MGI Symbol;Acc:MGI:1101771]	5	150952607	150993817	1.9026	0.00589013	0.0196383
ENSMUSG00000008958	Vps72	vacuolar protein sorting 72 [Source:MGI Symbol;Acc:MGI:1202305]	3	95111022	95123051	1.90224	6.66086e-17	2.75171e-15
ENSMUSG00000052151	Plpp2	phospholipid phosphatase 2 [Source:MGI Symbol;Acc:MGI:1354945]	10	79526430	79533796	1.90063	0.00152634	0.00615388
ENSMUSG00000026749	Nek6	NIMA (never in mitosis gene a)-related expressed kinase 6 [Source:MGI Symbol;Acc:MGI:1891638]	2	38511643	38594606	1.90044	1.11653e-07	1.11182e-06
ENSMUSG00000020476	Dbnl	drebrin-like [Source:MGI Symbol;Acc:MGI:700006]	11	5788488	5800962	1.90003	3.48307e-16	1.30352e-14
ENSMUSG00000024862	Klc2	kinesin light chain 2 [Source:MGI Symbol;Acc:MGI:107953]	19	5107746	5118560	1.89852	0.00037248	0.00178403
ENSMUSG00000033579	Fa2h	fatty acid 2-hydroxylase [Source:MGI Symbol;Acc:MGI:2443327]	8	111345135	111393824	1.89746	0.000783489	0.00344287
ENSMUSG00000054364	Rhob	ras homolog family member B [Source:MGI Symbol;Acc:MGI:107949]	12	8497661	8500009	1.89735	0.000142677	0.000759196
ENSMUSG00000028040	Efna4	ephrin A4 [Source:MGI Symbol;Acc:MGI:106643]	3	89333390	89338028	1.89675	7.491e-05	0.000425742
ENSMUSG00000056228	Cars2	cysteinyl-tRNA synthetase 2 (mitochondrial)(putative) [Source:MGI Symbol;Acc:MGI:1919191]	8	11513977	11550783	1.89633	1.55784e-08	1.8329e-07
ENSMUSG00000061981	Flot2	flotillin 2 [Source:MGI Symbol;Acc:MGI:103309]	11	78037931	78060434	1.89601	6.27928e-12	1.30501e-10
ENSMUSG00000031545	Gpat4	glycerol-3-phosphate acyltransferase 4 [Source:MGI Symbol;Acc:MGI:2142716]	8	23171265	23208346	1.89591	2.14559e-19	1.2364e-17
ENSMUSG00000027890	Gstm4	glutathione S-transferase, mu 4 [Source:MGI Symbol;Acc:MGI:95862]	3	108040408	108044894	1.89424	4.66314e-10	7.12789e-09
ENSMUSG00000003458	Ncstn	nicastrin [Source:MGI Symbol;Acc:MGI:1891700]	1	172066013	172082795	1.89345	1.51755e-16	6.00037e-15
ENSMUSG00000030739	Myh14	myosin, heavy polypeptide 14 [Source:MGI Symbol;Acc:MGI:1919210]	7	44605803	44670843	1.8934	0.00274525	0.010223
ENSMUSG00000040688	Tbl3	transducin (beta)-like 3 [Source:MGI Symbol;Acc:MGI:2384863]	17	24697949	24707660	1.89141	2.69354e-16	1.02699e-14
ENSMUSG00000047674	Pdha2	pyruvate dehydrogenase E1 alpha 2 [Source:MGI Symbol;Acc:MGI:97533]	3	141210004	141212355	1.89138	0.000519184	0.00239834
ENSMUSG00000031823	Zdhhc7	zinc finger, DHHC domain containing 7 [Source:MGI Symbol;Acc:MGI:2142662]	8	120080890	120101482	1.89066	0.0093603	0.0291785
ENSMUSG00000026944	Abca2	ATP-binding cassette, sub-family A (ABC1), member 2 [Source:MGI Symbol;Acc:MGI:99606]	2	25428703	25448540	1.8885	5.65138e-06	4.06285e-05
ENSMUSG00000041115	Iqsec2	IQ motif and Sec7 domain 2 [Source:MGI Symbol;Acc:MGI:3528396]	X	152144268	152225236	1.88807	0.0158822	0.0456309
ENSMUSG00000037243	Zfp692	zinc finger protein 692 [Source:MGI Symbol;Acc:MGI:2144276]	11	58307069	58314627	1.88733	2.17377e-09	2.91619e-08
ENSMUSG00000039254	Pomt1	protein-O-mannosyltransferase 1 [Source:MGI Symbol;Acc:MGI:2138994]	2	32236590	32255005	1.88656	1.95481e-06	1.54165e-05
ENSMUSG00000070000	Fcho1	FCH domain only 1 [Source:MGI Symbol;Acc:MGI:1921265]	8	71708387	71725716	1.88655	0.00366044	0.013095
ENSMUSG00000046338	Gpat2	glycerol-3-phosphate acyltransferase 2, mitochondrial [Source:MGI Symbol;Acc:MGI:2684962]	2	127425199	127436092	1.88556	1.78801e-14	5.30234e-13
ENSMUSG00000041164	Zmiz2	zinc finger, MIZ-type containing 2 [Source:MGI Symbol;Acc:MGI:106374]	11	6389074	6406158	1.88547	4.08275e-06	3.02132e-05
ENSMUSG00000031577	Tti2	TELO2 interacting protein 2 [Source:MGI Symbol;Acc:MGI:2384576]	8	31150315	31164702	1.8854	1.96151e-07	1.87162e-06
ENSMUSG00000040435	Ppp1r15a	protein phosphatase 1, regulatory subunit 15A [Source:MGI Symbol;Acc:MGI:1927072]	7	45522916	45526268	1.8853	1.12828e-11	2.23714e-10
ENSMUSG00000036306	Lzts1	leucine zipper, putative tumor suppressor 1 [Source:MGI Symbol;Acc:MGI:2684762]	8	69132669	69184225	1.88496	5.14743e-12	1.08422e-10
ENSMUSG00000053483	Usp21	ubiquitin specific peptidase 21 [Source:MGI Symbol;Acc:MGI:1353665]	1	171281945	171287991	1.8842	1.23965e-06	1.01146e-05
ENSMUSG00000033502	Cdc14a	CDC14 cell division cycle 14A [Source:MGI Symbol;Acc:MGI:2442676]	3	116272553	116428745	1.88386	0.000942816	0.00405085
ENSMUSG00000040699	Limd2	LIM domain containing 2 [Source:MGI Symbol;Acc:MGI:1915053]	11	106156256	106160860	1.88323	6.34256e-15	2.00706e-13
ENSMUSG00000025510	Cd151	CD151 antigen [Source:MGI Symbol;Acc:MGI:1096360]	7	141467392	141471473	1.88277	8.97893e-13	2.12271e-11
ENSMUSG00000044786	Zfp36	zinc finger protein 36 [Source:MGI Symbol;Acc:MGI:99180]	7	28376784	28380253	1.88271	0.00736252	0.0237506
ENSMUSG00000066643	Wdr35	WD repeat domain 35 [Source:MGI Symbol;Acc:MGI:1921932]	12	8973892	9028847	1.88247	2.7217e-05	0.000168984
ENSMUSG00000032849	Abcc4	ATP-binding cassette, sub-family C (CFTR/MRP), member 4 [Source:MGI Symbol;Acc:MGI:2443111]	14	118482692	118706219	1.88239	6.24883e-08	6.49674e-07
ENSMUSG00000034773	BC030867	cDNA sequence BC030867 [Source:MGI Symbol;Acc:MGI:2387601]	11	102248882	102265187	1.88169	1.66522e-07	1.60997e-06
ENSMUSG00000036225	Kctd1	potassium channel tetramerisation domain containing 1 [Source:MGI Symbol;Acc:MGI:1918269]	18	14968685	15151446	1.88168	0.00784354	0.0250825
ENSMUSG00000073889	Il11ra1	interleukin 11 receptor, alpha chain 1 [Source:MGI Symbol;Acc:MGI:107426]	4	41699989	41769474	1.88118	0.000796346	0.00349105
ENSMUSG00000001576	Ergic1	endoplasmic reticulum-golgi intermediate compartment (ERGIC) 1 [Source:MGI Symbol;Acc:MGI:1914708]	17	26561489	26656934	1.88082	1.14496e-17	5.25439e-16
ENSMUSG00000024927	Rela	v-rel reticuloendotheliosis viral oncogene homolog A (avian) [Source:MGI Symbol;Acc:MGI:103290]	19	5637483	5648130	1.88056	5.89809e-09	7.38956e-08
ENSMUSG00000019944	Rhobtb1	Rho-related BTB domain containing 1 [Source:MGI Symbol;Acc:MGI:1916538]	10	69151434	69291791	1.87945	0.00169362	0.00674785
ENSMUSG00000020827	Mink1	misshapen-like kinase 1 (zebrafish) [Source:MGI Symbol;Acc:MGI:1355329]	11	70562881	70614483	1.87882	1.21029e-06	9.90455e-06
ENSMUSG00000021090	Lrrc9	leucine rich repeat containing 9 [Source:MGI Symbol;Acc:MGI:1925507]	12	72441866	72530750	1.87875	0.013823	0.0406888
ENSMUSG00000036931	Nfkbid	nuclear factor of kappa light polypeptide gene enhancer in B cells inhibitor, delta [Source:MGI Symbol;Acc:MGI:3041243]	7	30421732	30428746	1.8786	0.00365304	0.0130724
ENSMUSG00000032519	Slc25a38	solute carrier family 25, member 38 [Source:MGI Symbol;Acc:MGI:2384782]	9	120110374	120124504	1.87804	2.31915e-07	2.18161e-06
ENSMUSG00000040472	Rabggta	Rab geranylgeranyl transferase, a subunit [Source:MGI Symbol;Acc:MGI:1860443]	14	55715416	55722263	1.87627	1.81008e-11	3.46047e-10
ENSMUSG00000057530	Ece1	endothelin converting enzyme 1 [Source:MGI Symbol;Acc:MGI:1101357]	4	137862237	137965229	1.87581	8.25472e-05	0.000464462
ENSMUSG00000038695	Josd2	Josephin domain containing 2 [Source:MGI Symbol;Acc:MGI:1913374]	7	44467980	44471662	1.8757	1.42563e-13	3.77512e-12
ENSMUSG00000018654	Ikzf1	IKAROS family zinc finger 1 [Source:MGI Symbol;Acc:MGI:1342540]	11	11685003	11772926	1.87565	0.00361087	0.0129404
ENSMUSG00000030697	Ppp4c	protein phosphatase 4, catalytic subunit [Source:MGI Symbol;Acc:MGI:1891763]	7	126785866	126792496	1.87541	2.87905e-26	4.35811e-24
ENSMUSG00000022715	Tmem114	transmembrane protein 114 [Source:MGI Symbol;Acc:MGI:1921970]	16	8409275	8425136	1.87431	0.00025526	0.00127404
ENSMUSG00000042613	Pbxip1	pre B cell leukemia transcription factor interacting protein 1 [Source:MGI Symbol;Acc:MGI:2441670]	3	89436706	89450952	1.87376	0.00807212	0.0257242
ENSMUSG00000032850	Rnft2	ring finger protein, transmembrane 2 [Source:MGI Symbol;Acc:MGI:2442859]	5	118190736	118245116	1.87353	0.00103981	0.00441799
ENSMUSG00000041220	Elovl6	ELOVL family member 6, elongation of long chain fatty acids (yeast) [Source:MGI Symbol;Acc:MGI:2156528]	3	129532355	129638495	1.87284	0.00150755	0.0060891
ENSMUSG00000020635	Fkbp1b	FK506 binding protein 1b [Source:MGI Symbol;Acc:MGI:1336205]	12	4833174	4841591	1.87209	0.000406165	0.00192807
ENSMUSG00000028630	Dyrk2	dual-specificity tyrosine-(Y)-phosphorylation regulated kinase 2 [Source:MGI Symbol;Acc:MGI:1330301]	10	118855603	118870209	1.87166	0.00156491	0.0062869
ENSMUSG00000047473	Zfp30	zinc finger protein 30 [Source:MGI Symbol;Acc:MGI:99178]	7	29783998	29794702	1.87104	0.00459591	0.0159057
ENSMUSG00000028020	Glrb	glycine receptor, beta subunit [Source:MGI Symbol;Acc:MGI:95751]	3	80843599	80913660	1.86988	1.96963e-08	2.26571e-07
ENSMUSG00000063931	Pepd	peptidase D [Source:MGI Symbol;Acc:MGI:97542]	7	34912379	35044708	1.86959	1.03479e-18	5.42371e-17
ENSMUSG00000059316	Slc27a4	solute carrier family 27 (fatty acid transporter), member 4 [Source:MGI Symbol;Acc:MGI:1347347]	2	29802634	29817522	1.86847	5.6273e-07	4.90799e-06
ENSMUSG00000038456	Dennd2a	DENN/MADD domain containing 2A [Source:MGI Symbol;Acc:MGI:2444961]	6	39462378	39557867	1.8678	0.000572561	0.00260926
ENSMUSG00000015335	Zdhhc12	zinc finger, DHHC domain containing 12 [Source:MGI Symbol;Acc:MGI:1913470]	2	30090944	30093648	1.86583	2.94464e-07	2.70267e-06
ENSMUSG00000051727	Kctd14	potassium channel tetramerisation domain containing 14 [Source:MGI Symbol;Acc:MGI:1289222]	7	97451323	97459557	1.86544	9.36552e-05	0.000520324
ENSMUSG00000030757	Zkscan2	zinc finger with KRAB and SCAN domains 2 [Source:MGI Symbol;Acc:MGI:2444060]	7	123475384	123500449	1.86482	0.0068203	0.0222739
ENSMUSG00000030835	Nomo1	nodal modulator 1 [Source:MGI Symbol;Acc:MGI:2385850]	7	46033698	46084212	1.86401	1.20315e-12	2.79871e-11
ENSMUSG00000046337	Fam178b	family with sequence similarity 178, member B [Source:MGI Symbol;Acc:MGI:3026913]	1	36562692	36683183	1.86325	1.00161e-07	1.00728e-06
ENSMUSG00000025964	Adam23	a disintegrin and metallopeptidase domain 23 [Source:MGI Symbol;Acc:MGI:1345162]	1	63445891	63596276	1.8608	0.00572855	0.0191746
ENSMUSG00000024201	Kdm4b	lysine (K)-specific demethylase 4B [Source:MGI Symbol;Acc:MGI:2442355]	17	56326062	56402870	1.86002	4.76796e-05	0.000281963
ENSMUSG00000009092	Derl3	Der1-like domain family, member 3 [Source:MGI Symbol;Acc:MGI:1917627]	10	75893413	75895941	1.85891	6.72443e-06	4.77585e-05
ENSMUSG00000033216	Eefsec	eukaryotic elongation factor, selenocysteine-tRNA-specific [Source:MGI Symbol;Acc:MGI:2137092]	6	88257334	88446539	1.85888	9.16408e-15	2.85099e-13
ENSMUSG00000019578	Ubxn6	UBX domain protein 6 [Source:MGI Symbol;Acc:MGI:1913780]	17	56067045	56075028	1.85843	0.00178746	0.0070759
ENSMUSG00000028961	Pgd	phosphogluconate dehydrogenase [Source:MGI Symbol;Acc:MGI:97553]	4	149149991	149166771	1.85736	5.98862e-12	1.24716e-10
ENSMUSG00000046947	Adck2	aarF domain containing kinase 2 [Source:MGI Symbol;Acc:MGI:1889336]	6	39573873	39588769	1.85709	0.00102801	0.00437336
ENSMUSG00000020133	2310011J03Rik	RIKEN cDNA 2310011J03 gene [Source:MGI Symbol;Acc:MGI:1913624]	10	80318254	80320537	1.85631	1.38232e-13	3.67483e-12
ENSMUSG00000060591	Ifitm2	interferon induced transmembrane protein 2 [Source:MGI Symbol;Acc:MGI:1933382]	7	140954837	140955987	1.85629	1.25602e-06	1.024e-05
ENSMUSG00000020929	Eftud2	elongation factor Tu GTP binding domain containing 2 [Source:MGI Symbol;Acc:MGI:1336880]	11	102838473	102880985	1.85497	8.85227e-17	3.58402e-15
ENSMUSG00000020601	Trib2	tribbles pseudokinase 2 [Source:MGI Symbol;Acc:MGI:2145021]	12	15791727	15816922	1.85459	0.00662072	0.02172
ENSMUSG00000024037	Wdr4	WD repeat domain 4 [Source:MGI Symbol;Acc:MGI:1889002]	17	31494322	31519980	1.85443	4.08169e-05	0.000244083
ENSMUSG00000025529	Zfp711	zinc finger protein 711 [Source:MGI Symbol;Acc:MGI:3045342]	X	112600526	112635070	1.85364	4.96712e-13	1.2272e-11
ENSMUSG00000013033	Adgrl1	adhesion G protein-coupled receptor L1 [Source:MGI Symbol;Acc:MGI:1929461]	8	83900105	83941954	1.85234	3.82424e-07	3.44301e-06
ENSMUSG00000025495	Ptdss2	phosphatidylserine synthase 2 [Source:MGI Symbol;Acc:MGI:1351664]	7	141122382	141157606	1.85098	4.55098e-09	5.82411e-08
ENSMUSG00000032579	Hemk1	HemK methyltransferase family member 1 [Source:MGI Symbol;Acc:MGI:1916786]	9	107327084	107338350	1.84979	0.0058321	0.0194762
ENSMUSG00000025226	Fbxl15	F-box and leucine-rich repeat protein 15 [Source:MGI Symbol;Acc:MGI:1915681]	19	46328184	46330446	1.84967	7.68645e-05	0.000435387
ENSMUSG00000031904	Slc7a6	solute carrier family 7 (cationic amino acid transporter, y+ system), member 6 [Source:MGI Symbol;Acc:MGI:2142598]	8	106168857	106198706	1.84934	1.4392e-06	1.15982e-05
ENSMUSG00000037339	Fam53a	family with sequence similarity 53, member A [Source:MGI Symbol;Acc:MGI:1919225]	5	33600347	33629635	1.84681	1.61979e-11	3.1202e-10
ENSMUSG00000029828	4921507P07Rik	RIKEN cDNA 4921507P07 gene [Source:MGI Symbol;Acc:MGI:1918071]	6	50573302	50596632	1.84489	0.00233363	0.008906
ENSMUSG00000042303	Sgsm3	small G protein signaling modulator 3 [Source:MGI Symbol;Acc:MGI:1916329]	15	80977765	81012290	1.844	3.40343e-09	4.43671e-08
ENSMUSG00000040479	Dgkz	diacylglycerol kinase zeta [Source:MGI Symbol;Acc:MGI:1278339]	2	91932824	91975864	1.84326	0.000272464	0.00135159
ENSMUSG00000085549	1700047F07Rik	RIKEN cDNA 1700047F07 gene [Source:MGI Symbol;Acc:MGI:1920570]	4	107689701	107758985	1.84221	0.0157762	0.045365
ENSMUSG00000042476	Abcb4	ATP-binding cassette, sub-family B (MDR/TAP), member 4 [Source:MGI Symbol;Acc:MGI:97569]	5	8893717	8959231	1.84124	0.0121623	0.0364996
ENSMUSG00000026080	Chst10	carbohydrate sulfotransferase 10 [Source:MGI Symbol;Acc:MGI:2138283]	1	38863867	38898161	1.84074	1.77689e-05	0.000115041
ENSMUSG00000029166	Mapre3	microtubule-associated protein, RP/EB family, member 3 [Source:MGI Symbol;Acc:MGI:2140967]	5	30814641	30866106	1.83809	9.37574e-05	0.000520749
ENSMUSG00000038000	Acd	adrenocortical dysplasia [Source:MGI Symbol;Acc:MGI:87873]	8	105695860	105701102	1.83767	6.8935e-20	4.18646e-18
ENSMUSG00000058147	Xlr3c	X-linked lymphocyte-regulated 3C [Source:MGI Symbol;Acc:MGI:3047103]	X	73254540	73265390	1.83715	2.90391e-15	9.59331e-14
ENSMUSG00000046229	Scand1	SCAN domain-containing 1 [Source:MGI Symbol;Acc:MGI:1343132]	2	156311846	156312747	1.83702	2.37082e-11	4.42815e-10
ENSMUSG00000026873	Phf19	PHD finger protein 19 [Source:MGI Symbol;Acc:MGI:1921266]	2	34893757	34914026	1.83686	0.0137307	0.0404408
ENSMUSG00000028532	Cachd1	cache domain containing 1 [Source:MGI Symbol;Acc:MGI:2444177]	4	100776675	101029220	1.83585	0.0058263	0.0194632
ENSMUSG00000004929	Thop1	thimet oligopeptidase 1 [Source:MGI Symbol;Acc:MGI:1354165]	10	81070035	81082559	1.83583	1.60613e-10	2.64223e-09
ENSMUSG00000031217	Efnb1	ephrin B1 [Source:MGI Symbol;Acc:MGI:102708]	X	99136130	99148991	1.83497	0.00032027	0.00156501
ENSMUSG00000022385	Gtse1	G two S phase expressed protein 1 [Source:MGI Symbol;Acc:MGI:1352755]	15	85859745	85876573	1.83488	8.57637e-08	8.68946e-07
ENSMUSG00000044528	Tram1l1	translocation associated membrane protein 1-like 1 [Source:MGI Symbol;Acc:MGI:2443503]	3	124320855	124324743	1.83347	0.00636849	0.0210012
ENSMUSG00000031284	Pak3	p21 (RAC1) activated kinase 3 [Source:MGI Symbol;Acc:MGI:1339656]	X	143518591	143797796	1.83337	2.04211e-05	0.000130176
ENSMUSG00000021253	Tgfb3	transforming growth factor, beta 3 [Source:MGI Symbol;Acc:MGI:98727]	12	86056745	86079041	1.83256	4.42363e-05	0.000262826
ENSMUSG00000025225	Nfkb2	nuclear factor of kappa light polypeptide gene enhancer in B cells 2, p49/p100 [Source:MGI Symbol;Acc:MGI:1099800]	19	46304320	46312385	1.83048	0.000716674	0.00318306
ENSMUSG00000086540	Scml1	Scm polycomb group protein like 1 [Source:MGI Symbol;Acc:MGI:2684893]	X	161814690	161832176	1.82978	0.00889051	0.0279373
ENSMUSG00000040997	Abhd4	abhydrolase domain containing 4 [Source:MGI Symbol;Acc:MGI:1915938]	14	54254188	54270637	1.82917	3.99006e-13	9.97629e-12
ENSMUSG00000033147	Slc22a15	solute carrier family 22 (organic anion/cation transporter), member 15 [Source:MGI Symbol;Acc:MGI:3607704]	3	101855776	101924453	1.82763	0.0152597	0.0442626
ENSMUSG00000020836	Coro6	coronin 6 [Source:MGI Symbol;Acc:MGI:2183448]	11	77462411	77470484	1.82734	0.0155892	0.044961
ENSMUSG00000054770	Kctd18	potassium channel tetramerisation domain containing 18 [Source:MGI Symbol;Acc:MGI:3603813]	1	57955101	58018956	1.82722	0.000207165	0.00105661
ENSMUSG00000051735	Rinl	Ras and Rab interactor-like [Source:MGI Symbol;Acc:MGI:2444024]	7	28788969	28798963	1.82513	0.00195852	0.00767368
ENSMUSG00000049680	Urgcp	upregulator of cell proliferation [Source:MGI Symbol;Acc:MGI:1919296]	11	5713417	5762376	1.82461	0.00287741	0.0106623
ENSMUSG00000005413	Hmox1	heme oxygenase 1 [Source:MGI Symbol;Acc:MGI:96163]	8	75093621	75100589	1.82252	0.000154958	0.000814716
ENSMUSG00000027694	Gm8325	predicted pseudogene 8325 [Source:MGI Symbol;Acc:MGI:3644852]	3	60877014	60877587	1.82233	3.17299e-07	2.89523e-06
ENSMUSG00000029228	Lnx1	ligand of numb-protein X 1 [Source:MGI Symbol;Acc:MGI:1278335]	5	74592447	74702912	1.82146	0.00120977	0.00504086
ENSMUSG00000028973	Abcb8	ATP-binding cassette, sub-family B (MDR/TAP), member 8 [Source:MGI Symbol;Acc:MGI:1351667]	5	24393663	24410054	1.82128	0.00018456	0.000952332
ENSMUSG00000021381	Barx1	BarH-like homeobox 1 [Source:MGI Symbol;Acc:MGI:103124]	13	48662998	48666507	1.82121	0.00878004	0.0276544
[truncated: 1,101 more rows]

## Sheet: P5_down
ensembl_gene_id	external_gene_name	description	chromosome_name	start_position	end_position	log2FoldChange	pvalue	FDR
ENSMUSG00000050810	Oog3	oogenesin 3 [Source:MGI Symbol;Acc:MGI:2684047]	4	144157557	144162663	-9.73392	1.97982e-09	2.6719e-08
ENSMUSG00000035373	Ccl7	chemokine (C-C motif) ligand 7 [Source:MGI Symbol;Acc:MGI:99512]	11	82045712	82047525	-8.67983	2.28017e-06	1.77207e-05
ENSMUSG00000109730	Gm7151	predicted gene 7151 [Source:MGI Symbol;Acc:MGI:3647523]	7	11082883	11089602	-7.83925	0.000434295	0.00204201
ENSMUSG00000104459	Gm37824	predicted gene, 37824 [Source:MGI Symbol;Acc:MGI:5611052]	2	13004365	13007600	-7.51687	0.000306658	0.00150247
ENSMUSG00000024680	Ms4a2	membrane-spanning 4-domains, subfamily A, member 2 [Source:MGI Symbol;Acc:MGI:95495]	19	11615523	11623719	-7.49808	0.000359735	0.00172912
ENSMUSG00000096029	Olfr679	olfactory receptor 679 [Source:MGI Symbol;Acc:MGI:3030513]	7	105081205	105090642	-7.43542	0.000535666	0.00246372
ENSMUSG00000084292	Gm13535	predicted gene 13535 [Source:MGI Symbol;Acc:MGI:3651247]	2	57272564	57275686	-7.38486	0.00333272	0.0121018
ENSMUSG00000025383	Il23a	interleukin 23, alpha subunit p19 [Source:MGI Symbol;Acc:MGI:1932410]	10	128296139	128298752	-7.33334	0.00384451	0.0136691
ENSMUSG00000046006	Gapt	Grb2-binding adaptor, transmembrane [Source:MGI Symbol;Acc:MGI:3608341]	13	110352616	110357199	-7.22651	0.00105929	0.00448852
ENSMUSG00000026069	Il1rl1	interleukin 1 receptor-like 1 [Source:MGI Symbol;Acc:MGI:98427]	1	40429570	40465415	-7.0439	0.00824103	0.0261844
ENSMUSG00000046008	Pnlip	pancreatic lipase [Source:MGI Symbol;Acc:MGI:97722]	19	58652498	58681788	-7.03693	0.00247617	0.00937064
ENSMUSG00000104676	Gm42777	predicted gene 42777 [Source:MGI Symbol;Acc:MGI:5662914]	3	121755044	121758646	-7.02619	0.00213854	0.00827084
ENSMUSG00000111970	Gm47715	predicted gene, 47715 [Source:MGI Symbol;Acc:MGI:6096840]	10	25000020	25031035	-6.98855	0.00241294	0.00917376
ENSMUSG00000026357	Rgs18	regulator of G-protein signaling 18 [Source:MGI Symbol;Acc:MGI:1927498]	1	144752683	144775435	-6.94439	0.0105323	0.0322764
ENSMUSG00000040747	Cd53	CD53 antigen [Source:MGI Symbol;Acc:MGI:88341]	3	106759921	106790149	-6.94439	0.0105323	0.0322764
ENSMUSG00000071713	Csf2rb	colony stimulating factor 2 receptor, beta, low-affinity (granulocyte-macrophage) [Source:MGI Symbol;Acc:MGI:1339759]	15	78325752	78353847	-6.94439	0.0105323	0.0322764
ENSMUSG00000107173	Gm43266	predicted gene 43266 [Source:MGI Symbol;Acc:MGI:5663403]	5	53918444	53920214	-6.94439	0.0105323	0.0322764
ENSMUSG00000073458	Smok2a	sperm motility kinase 2A [Source:MGI Symbol;Acc:MGI:1351487]	17	13221188	13227658	-6.93355	0.00319934	0.0116739
ENSMUSG00000115389	Gm48936	predicted gene, 48936 [Source:MGI Symbol;Acc:MGI:6118253]	14	49220898	49223364	-6.93258	0.0110076	0.0335203
ENSMUSG00000070799	Psg26	pregnancy-specific glycoprotein 26 [Source:MGI Symbol;Acc:MGI:1891358]	7	18474582	18484177	-6.93025	0.00316002	0.0115512
ENSMUSG00000070547	Mrgprb1	MAS-related GPR, member B1 [Source:MGI Symbol;Acc:MGI:3033115]	7	48444113	48456342	-6.87401	0.0124618	0.0372441
ENSMUSG00000064016	Gm648	predicted gene 648 [Source:MGI Symbol;Acc:MGI:2685494]	X	56543874	56549606	-6.87123	0.00355875	0.0128008
ENSMUSG00000110616	Gm36879	predicted gene, 36879 [Source:MGI Symbol;Acc:MGI:5596038]	8	21906664	21934313	-6.85741	0.00373628	0.013324
ENSMUSG00000103818	Gm38009	predicted gene, 38009 [Source:MGI Symbol;Acc:MGI:5611237]	1	153283850	153287190	-6.8375	0.0135751	0.0400927
ENSMUSG00000055782	Abcd2	ATP-binding cassette, sub-family D (ALD), member 2 [Source:MGI Symbol;Acc:MGI:1349467]	15	91145871	91191799	-6.81859	0.00550914	0.0185689
ENSMUSG00000027209	Fam227b	family with sequence similarity 227, member B [Source:MGI Symbol;Acc:MGI:1923073]	2	125983483	126152004	-6.81504	0.00462456	0.015994
ENSMUSG00000105848	Gm42683	predicted gene 42683 [Source:MGI Symbol;Acc:MGI:5662820]	13	19393126	19395453	-6.76807	0.0096719	0.0300298
ENSMUSG00000116892	Gm49787	predicted gene, 49787 [Source:MGI Symbol;Acc:MGI:6215311]	17	17654865	17658887	-6.73779	0.0073157	0.0236298
ENSMUSG00000054690	Emcn	endomucin [Source:MGI Symbol;Acc:MGI:1891716]	3	137341067	137432185	-6.6722	0.00741619	0.0239043
ENSMUSG00000114622	Gm18990	predicted gene, 18990 [Source:MGI Symbol;Acc:MGI:5011175]	13	78121070	78122718	-6.6034	0.00840847	0.026633
ENSMUSG00000058398	Prss43	protease, serine 43 [Source:MGI Symbol;Acc:MGI:2684822]	9	110826690	110831839	-6.53545	0.0101906	0.0313952
ENSMUSG00000098015	Gm44527	predicted gene 44527 [Source:MGI Symbol;Acc:MGI:5753103]	6	130728161	130747623	-6.52011	0.0136531	0.0402587
ENSMUSG00000068962	Zfp114	zinc finger protein 114 [Source:MGI Symbol;Acc:MGI:3037815]	7	24175060	24183188	-6.51799	0.010644	0.0325497
ENSMUSG00000005339	Fcer1a	Fc receptor, IgE, high affinity I, alpha polypeptide [Source:MGI Symbol;Acc:MGI:95494]	1	173221284	173227214	-6.47558	0.0119589	0.0359469
ENSMUSG00000048852	Gm12185	predicted gene 12185 [Source:MGI Symbol;Acc:MGI:3652173]	11	48904656	48992226	-6.47325	0.0152673	0.0442711
ENSMUSG00000058427	Cxcl2	chemokine (C-X-C motif) ligand 2 [Source:MGI Symbol;Acc:MGI:1340094]	5	90903871	90905938	-6.46864	0.016733	0.04763
ENSMUSG00000112381	Gm8170	predicted gene 8170 [Source:MGI Symbol;Acc:MGI:3644928]	10	82020551	82021495	-6.43423	0.0152294	0.0441871
ENSMUSG00000085868	Gm13632	predicted gene 13632 [Source:MGI Symbol;Acc:MGI:3651357]	2	70877829	70884408	-5.7856	0.00954866	0.0296972
ENSMUSG00000108500	Gm45033	predicted gene 45033 [Source:MGI Symbol;Acc:MGI:5753609]	7	116396551	116399717	-5.5547	0.0118842	0.035739
ENSMUSG00000078869	Gm14409	predicted gene 14409 [Source:MGI Symbol;Acc:MGI:3649811]	2	177264654	177267036	-5.39346	0.00131132	0.00541064
ENSMUSG00000038179	Slamf7	SLAM family member 7 [Source:MGI Symbol;Acc:MGI:1922595]	1	171632403	171653035	-5.3414	0.000254235	0.00126943
ENSMUSG00000107582	Gm44133	predicted gene, 44133 [Source:MGI Symbol;Acc:MGI:5690525]	6	130987148	131003919	-5.3319	0.000180365	0.000932819
ENSMUSG00000035004	Igsf6	immunoglobulin superfamily, member 6 [Source:MGI Symbol;Acc:MGI:1891393]	7	121064067	121074572	-5.16509	2.28876e-07	2.1553e-06
ENSMUSG00000110646	Olfr369-ps1	olfactory receptor 369, pseudogene 1 [Source:MGI Symbol;Acc:MGI:3030203]	9	3233346	3236427	-5.05021	1.8869e-06	1.49042e-05
ENSMUSG00000108610	Gm29725	predicted gene, 29725 [Source:MGI Symbol;Acc:MGI:5588884]	7	16647383	16647789	-4.85341	0.00636114	0.0209804
ENSMUSG00000107213	Gm3302	predicted gene 3302 [Source:MGI Symbol;Acc:MGI:3781480]	5	95662305	95664998	-4.83689	0.00455033	0.0157587
ENSMUSG00000112280	A830082N09Rik	RIKEN cDNA A830082N09 gene [Source:MGI Symbol;Acc:MGI:3041184]	10	33987216	33995055	-4.79287	8.76067e-07	7.35215e-06
ENSMUSG00000027643	Ghrh	growth hormone releasing hormone [Source:MGI Symbol;Acc:MGI:95709]	2	157329497	157347506	-4.78682	4.19461e-14	1.18998e-12
ENSMUSG00000095865	Gm13237	predicted gene 13237 [Source:MGI Symbol;Acc:MGI:3649924]	4	146564453	146565087	-4.77813	0.00850266	0.0268926
ENSMUSG00000049719	Prss46	protease, serine 46 [Source:MGI Symbol;Acc:MGI:1921556]	9	110844506	110856522	-4.74239	1.826e-07	1.75455e-06
ENSMUSG00000109658	Gm45660	predicted gene 45660 [Source:MGI Symbol;Acc:MGI:5791496]	8	40683497	40683647	-4.60781	1.56052e-09	2.13587e-08
ENSMUSG00000096690	Olfr1296-ps1	olfactory receptor 1296, pseudogene 1 [Source:MGI Symbol;Acc:MGI:3031130]	2	111593073	111594011	-4.57925	0.00197996	0.00774274
ENSMUSG00000103525	Gm37262	predicted gene, 37262 [Source:MGI Symbol;Acc:MGI:5610490]	1	80326177	80327994	-4.54615	0.000340401	0.00164869
ENSMUSG00000091620	Vmn2r23	vomeronasal 2, receptor 23 [Source:MGI Symbol;Acc:MGI:3646826]	6	123702670	123747657	-4.41223	3.9106e-07	3.51296e-06
ENSMUSG00000117606	Gm5969	predicted gene 5969 [Source:MGI Symbol;Acc:MGI:3647555]	18	32140730	32141852	-4.39426	0.000619164	0.00279838
ENSMUSG00000018102	H2bc4	H2B clustered histone 4 [Source:MGI Symbol;Acc:MGI:1915274]	13	23684199	23692908	-4.35274	2.64275e-29	5.95617e-27
ENSMUSG00000047216	Cdh19	cadherin 19, type 2 [Source:MGI Symbol;Acc:MGI:3588198]	1	110888326	110977584	-4.33877	2.57441e-05	0.000160526
ENSMUSG00000024173	Tpsab1	tryptase alpha/beta 1 [Source:MGI Symbol;Acc:MGI:96943]	17	25343245	25345562	-4.32254	0.00325951	0.0118551
ENSMUSG00000034855	Cxcl10	chemokine (C-X-C motif) ligand 10 [Source:MGI Symbol;Acc:MGI:1352450]	5	92346638	92348889	-4.30127	0.00319399	0.0116607
ENSMUSG00000083642	Gm13148	predicted gene 13148 [Source:MGI Symbol;Acc:MGI:3651741]	4	147745817	147746561	-4.30002	0.0167684	0.0477176
ENSMUSG00000105052	Gm21655	predicted gene, 21655 [Source:MGI Symbol;Acc:MGI:5435010]	5	25919632	25926290	-4.27633	0.0161199	0.0462027
ENSMUSG00000104548	Gm43857	predicted gene 43857 [Source:MGI Symbol;Acc:MGI:5663994]	3	152391162	152394240	-4.20051	0.00450639	0.0156306
ENSMUSG00000106665	Gm43389	predicted gene 43389 [Source:MGI Symbol;Acc:MGI:5663526]	5	24153294	24155888	-4.18198	0.015693	0.0451768
ENSMUSG00000107898	Gm27013	predicted gene, 27013 [Source:MGI Symbol;Acc:MGI:5504128]	6	130677102	130697981	-4.17824	0.00539799	0.0182549
ENSMUSG00000030156	Cd69	CD69 antigen [Source:MGI Symbol;Acc:MGI:88343]	6	129267325	129275436	-4.09938	0.000737745	0.0032652
ENSMUSG00000083562	Gm13234	predicted gene 13234 [Source:MGI Symbol;Acc:MGI:3649926]	4	145632504	145633250	-4.09205	1.99151e-15	6.68803e-14
ENSMUSG00000074437	Defa29	defensin, alpha, 29 [Source:MGI Symbol;Acc:MGI:94881]	8	21325887	21327020	-4.07214	0.00231239	0.00883491
ENSMUSG00000017310	Spint4	serine protease inhibitor, Kunitz type 4 [Source:MGI Symbol;Acc:MGI:1925489]	2	164698501	164702453	-3.91678	0.000206473	0.00105387
ENSMUSG00000031616	Ednra	endothelin receptor type A [Source:MGI Symbol;Acc:MGI:105923]	8	77663031	77724464	-3.90466	6.15912e-08	6.41992e-07
ENSMUSG00000101922	Gm29345	predicted gene 29345 [Source:MGI Symbol;Acc:MGI:5580051]	1	120816500	120836997	-3.89575	0.00699164	0.0227706
ENSMUSG00000078922	Tgtp1	T cell specific GTPase 1 [Source:MGI Symbol;Acc:MGI:98734]	11	48985327	48994172	-3.88845	0.00902873	0.0283015
ENSMUSG00000036641	Ccdc148	coiled-coil domain containing 148 [Source:MGI Symbol;Acc:MGI:3039583]	2	58821070	59160683	-3.87649	0.00181777	0.00717907
ENSMUSG00000105810	Gm43435	predicted gene 43435 [Source:MGI Symbol;Acc:MGI:5663572]	3	108555467	108556904	-3.85156	0.0169026	0.0480521
ENSMUSG00000059033	Rpl18a-ps1	ribosomal protein L18A, pseudogene 1 [Source:MGI Symbol;Acc:MGI:3647504]	12	55395707	55396229	-3.83345	0.00395111	0.0139795
ENSMUSG00000113701	B230303A05Rik	RIKEN cDNA B230303A05 gene [Source:MGI Symbol;Acc:MGI:3646895]	13	15813548	16023423	-3.8219	0.011547	0.0348956
ENSMUSG00000086962	Gm12248	predicted gene 12248 [Source:MGI Symbol;Acc:MGI:3651124]	11	58063552	58093134	-3.79754	2.30179e-09	3.07168e-08
ENSMUSG00000114350	D14Ertd670e	DNA segment, Chr 14, ERATO Doi 670, expressed [Source:MGI Symbol;Acc:MGI:1277153]	14	19838925	19844677	-3.79448	0.0100609	0.0310616
ENSMUSG00000060530	A930017M01Rik	RIKEN cDNA A930017M01 gene [Source:MGI Symbol;Acc:MGI:2685151]	15	44752280	44884740	-3.72375	4.14895e-56	7.65066e-53
ENSMUSG00000115609	4930447J18Rik	RIKEN cDNA 4930447J18 gene [Source:MGI Symbol;Acc:MGI:1921211]	14	47898851	47944189	-3.6457	0.00239774	0.0091266
ENSMUSG00000034488	Edil3	EGF-like repeats and discoidin I-like domains 3 [Source:MGI Symbol;Acc:MGI:1329025]	13	88821472	89323223	-3.6192	0.00819328	0.0260735
ENSMUSG00000038760	Trhr	thyrotropin releasing hormone receptor [Source:MGI Symbol;Acc:MGI:98824]	15	44196135	44235912	-3.61689	0.0041839	0.0146701
ENSMUSG00000097373	Gm26877	predicted gene, 26877 [Source:MGI Symbol;Acc:MGI:5477371]	13	41359971	41370908	-3.59373	1.24451e-22	1.12028e-20
ENSMUSG00000115050	Gm21154	predicted gene, 21154 [Source:MGI Symbol;Acc:MGI:5434509]	14	43646251	43673065	-3.50201	7.55111e-06	5.31091e-05
ENSMUSG00000080775	Gm6368	predicted gene 6368 [Source:MGI Symbol;Acc:MGI:3644537]	X	141980175	141982321	-3.42735	5.77626e-10	8.64054e-09
ENSMUSG00000107331	Gm42732	predicted gene 42732 [Source:MGI Symbol;Acc:MGI:5662869]	5	73311364	73312560	-3.41555	0.00135624	0.00557029
ENSMUSG00000032607	Amt	aminomethyltransferase [Source:MGI Symbol;Acc:MGI:3646700]	9	108296853	108302302	-3.38984	1.75474e-31	5.39492e-29
ENSMUSG00000108237	Gm19757	predicted gene, 19757 [Source:MGI Symbol;Acc:MGI:5011942]	6	105481266	105492668	-3.3805	0.0143463	0.0420036
ENSMUSG00000116562	Gm46542	predicted gene, 46542 [Source:MGI Symbol;Acc:MGI:5826179]	16	68888346	68888595	-3.33797	0.00202177	0.0078819
ENSMUSG00000106946	Gm42856	predicted gene 42856 [Source:MGI Symbol;Acc:MGI:5662993]	6	24657518	24660369	-3.30632	0.00411359	0.0144677
ENSMUSG00000023913	Pla2g7	phospholipase A2, group VII (platelet-activating factor acetylhydrolase, plasma) [Source:MGI Symbol;Acc:MGI:1351327]	17	43568098	43612201	-3.3059	0.000855876	0.00371429
ENSMUSG00000057280	Musk	muscle, skeletal, receptor tyrosine kinase [Source:MGI Symbol;Acc:MGI:103581]	4	58285960	58374303	-3.29253	0.00258648	0.009721
ENSMUSG00000046971	Pla2g4f	phospholipase A2, group IVF [Source:MGI Symbol;Acc:MGI:2685493]	2	120299957	120314165	-3.22451	9.34895e-05	0.000519546
ENSMUSG00000103324	Gm37402	predicted gene, 37402 [Source:MGI Symbol;Acc:MGI:5610630]	17	11249344	11254343	-3.19969	0.00537966	0.0182081
ENSMUSG00000114775	Gm33172	predicted gene, 33172 [Source:MGI Symbol;Acc:MGI:5592331]	13	110683912	110686925	-3.14811	0.000867428	0.0037596
ENSMUSG00000075549	Gm6878	predicted gene 6878 [Source:MGI Symbol;Acc:MGI:3644701]	14	67304888	67314711	-3.11685	7.33185e-46	7.43597e-43
ENSMUSG00000076439	Mog	myelin oligodendrocyte glycoprotein [Source:MGI Symbol;Acc:MGI:97435]	17	37010743	37023398	-3.11403	0.000337211	0.00163675
ENSMUSG00000109228	Fam81b	family with sequence similarity 81, member B [Source:MGI Symbol;Acc:MGI:2685122]	13	76201708	76305072	-3.11239	5.03137e-11	8.91321e-10
ENSMUSG00000114558	Gm9570	predicted gene 9570 [Source:MGI Symbol;Acc:MGI:3779980]	14	66967182	66969867	-3.08882	3.10725e-14	8.87711e-13
ENSMUSG00000040726	Hesx1	homeobox gene expressed in ES cells [Source:MGI Symbol;Acc:MGI:96071]	14	26994416	27002329	-3.06836	1.54812e-05	0.000101625
ENSMUSG00000025936	Gm4956	predicted gene 4956 [Source:MGI Symbol;Acc:MGI:3647976]	1	21285246	21298312	-3.05622	1.4057e-07	1.37612e-06
ENSMUSG00000100615	Gm5511	predicted gene 5511 [Source:MGI Symbol;Acc:MGI:3779492]	19	11438031	11438832	-3.05573	0.00197383	0.0077247
ENSMUSG00000085975	Gm13572	predicted gene 13572 [Source:MGI Symbol;Acc:MGI:3652224]	2	60037141	60038837	-3.03798	0.00135073	0.00555295
ENSMUSG00000039330	Tsga10ip	testis specific 10 interacting protein [Source:MGI Symbol;Acc:MGI:1925556]	19	5390049	5402526	-3.00838	5.91709e-58	1.71461e-54
ENSMUSG00000114291	Gm47471	predicted gene, 47471 [Source:MGI Symbol;Acc:MGI:6096440]	17	66738754	66746047	-3.00506	2.90469e-07	2.67205e-06
ENSMUSG00000108307	Ceacam-ps1	carcinoembryonic antigen-related cell adhesion molecule pseudogene 1 [Source:MGI Symbol;Acc:MGI:3610557]	7	16648949	16657476	-3.00315	2.70096e-08	3.01521e-07
ENSMUSG00000085400	Pard3bos3	par-3 family cell polarity regulator beta, opposite strand 3 [Source:MGI Symbol;Acc:MGI:3651159]	1	62456725	62499261	-2.9746	2.78647e-11	5.13358e-10
ENSMUSG00000109157	Gm44829	predicted gene 44829 [Source:MGI Symbol;Acc:MGI:5753405]	7	59318631	59321823	-2.97025	0.00578256	0.019333
ENSMUSG00000036181	H1f2	H1.2 linker histone, cluster member [Source:MGI Symbol;Acc:MGI:1931526]	13	23738808	23740367	-2.96224	1.531e-09	2.10114e-08
ENSMUSG00000087107	AI662270	expressed sequence AI662270 [Source:MGI Symbol;Acc:MGI:2144254]	11	83223576	83226604	-2.95936	0.0152869	0.044316
ENSMUSG00000103801	Spin3-ps	spindlin family, member 3, pseudogene [Source:MGI Symbol;Acc:MGI:3780056]	3	22525238	22526007	-2.95531	0.00439516	0.0152945
ENSMUSG00000025044	Msr1	macrophage scavenger receptor 1 [Source:MGI Symbol;Acc:MGI:98257]	8	39581685	39642673	-2.93161	7.76484e-17	3.16906e-15
ENSMUSG00000114488	Gm5802	predicted gene 5802 [Source:MGI Symbol;Acc:MGI:3643080]	14	62540493	62541193	-2.92905	0.000998948	0.00426223
ENSMUSG00000081766	2210409E12Rik	RIKEN cDNA 2210409E12 gene [Source:MGI Symbol;Acc:MGI:1919631]	11	88972657	88973002	-2.92842	8.88756e-08	8.96446e-07
ENSMUSG00000104925	Gm43061	predicted gene 43061 [Source:MGI Symbol;Acc:MGI:5663198]	3	103332143	103334383	-2.88478	0.00798776	0.0254834
ENSMUSG00000110010	Gm45629	predicted gene 45629 [Source:MGI Symbol;Acc:MGI:5791465]	7	46682838	46685383	-2.88328	6.66028e-19	3.59301e-17
ENSMUSG00000109255	Gm7407	predicted gene 7407 [Source:MGI Symbol;Acc:MGI:3647246]	8	4039854	4040421	-2.8794	0.00217464	0.00838601
ENSMUSG00000117416	Gm5064	predicted gene 5064 [Source:MGI Symbol;Acc:MGI:3649060]	18	28187110	28188817	-2.8566	1.3467e-10	2.25383e-09
ENSMUSG00000020955	Ap4s1	adaptor-related protein complex AP-4, sigma 1 [Source:MGI Symbol;Acc:MGI:1337065]	12	51691033	51744786	-2.83657	4.16513e-15	1.34961e-13
ENSMUSG00000116287	Gm3924	predicted gene 3924 [Source:MGI Symbol;Acc:MGI:3782098]	15	79045599	79051176	-2.83486	7.14819e-25	8.84109e-23
ENSMUSG00000098137	Gm33962	predicted gene, 33962 [Source:MGI Symbol;Acc:MGI:5593121]	6	130868228	130888691	-2.8336	0.0011393	0.00478559
ENSMUSG00000084098	Gm13422	predicted gene 13422 [Source:MGI Symbol;Acc:MGI:3650167]	2	23235236	23235739	-2.83243	2.56878e-16	9.88713e-15
ENSMUSG00000082657	Gm14736	predicted gene 14736 [Source:MGI Symbol;Acc:MGI:3705679]	X	72692510	72692845	-2.82856	3.28904e-05	0.000200888
ENSMUSG00000024077	Strn	striatin, calmodulin binding protein [Source:MGI Symbol;Acc:MGI:1333757]	17	78649913	78737196	-2.81535	4.24285e-47	4.78123e-44
ENSMUSG00000037797	Adh4	alcohol dehydrogenase 4 (class II), pi polypeptide [Source:MGI Symbol;Acc:MGI:1349472]	3	138415466	138430892	-2.80043	5.7407e-09	7.20572e-08
ENSMUSG00000035394	Cfap53	cilia and flagella associated protein 53 [Source:MGI Symbol;Acc:MGI:1921703]	18	74283090	74359986	-2.78938	1.7554e-31	5.39492e-29
ENSMUSG00000109666	Gm39154	predicted gene, 39154 [Source:MGI Symbol;Acc:MGI:5622039]	8	30112310	30121214	-2.7641	9.01319e-06	6.22696e-05
ENSMUSG00000031838	Ifi30	interferon gamma inducible protein 30 [Source:MGI Symbol;Acc:MGI:2137648]	8	70762774	70766663	-2.7564	3.61137e-19	2.02357e-17
ENSMUSG00000104107	Gm37879	predicted gene, 37879 [Source:MGI Symbol;Acc:MGI:5611107]	9	71939591	71941585	-2.74667	0.0111017	0.0337612
ENSMUSG00000081010	Gm13880	predicted gene 13880 [Source:MGI Symbol;Acc:MGI:3649539]	2	103819003	103819476	-2.73169	0.00780379	0.0249712
ENSMUSG00000085667	Gm12992	predicted gene 12992 [Source:MGI Symbol;Acc:MGI:3702644]	4	131899478	131920029	-2.7157	0.000710048	0.00315778
ENSMUSG00000069743	Zfp820	zinc finger protein 820 [Source:MGI Symbol;Acc:MGI:1922674]	17	21816885	21845772	-2.70369	5.89464e-39	3.83117e-36
ENSMUSG00000027245	Hypk	huntingtin interacting protein K [Source:MGI Symbol;Acc:MGI:1914943]	2	121453290	121458672	-2.67865	1.77369e-05	0.000114871
ENSMUSG00000113477	Gm45965	predicted gene, 45965 [Source:MGI Symbol;Acc:MGI:5825602]	13	66163779	66165062	-2.66394	0.000245911	0.00123071
ENSMUSG00000028957	Per3	period circadian clock 3 [Source:MGI Symbol;Acc:MGI:1277134]	4	151003652	151044665	-2.64906	2.20538e-59	7.45565e-56
ENSMUSG00000112944	Gm48885	predicted gene, 48885 [Source:MGI Symbol;Acc:MGI:6098643]	13	32095279	32099175	-2.64427	0.000537313	0.0024686
ENSMUSG00000107192	Gm19583	predicted gene, 19583 [Source:MGI Symbol;Acc:MGI:5011768]	5	75110321	75147107	-2.64054	5.97374e-11	1.04729e-09
ENSMUSG00000043924	Ncmap	noncompact myelin associated protein [Source:MGI Symbol;Acc:MGI:2444888]	4	135369576	135398227	-2.63403	0.000201956	0.00103267
ENSMUSG00000085158	Gm14264	predicted gene 14264 [Source:MGI Symbol;Acc:MGI:3649394]	2	170652434	170662465	-2.63403	0.00201082	0.00784374
ENSMUSG00000091879	Vmn2r17	vomeronasal 2, receptor 17 [Source:MGI Symbol;Acc:MGI:3647193]	5	109419688	109458459	-2.62575	0.00546568	0.0184426
ENSMUSG00000091172	Gm17120	predicted gene 17120 [Source:MGI Symbol;Acc:MGI:4937947]	9	123635388	123637325	-2.62428	2.53686e-05	0.000158479
ENSMUSG00000014592	Camta1	calmodulin binding transcription activator 1 [Source:MGI Symbol;Acc:MGI:2140230]	4	150917322	151861876	-2.62057	1.93372e-51	3.26864e-48
ENSMUSG00000112868	4930520K02Rik	RIKEN cDNA 4930520K02 gene [Source:MGI Symbol;Acc:MGI:1925429]	10	23611263	23622148	-2.6138	0.0126216	0.0376329
ENSMUSG00000029687	Ezh2	enhancer of zeste 2 polycomb repressive complex 2 subunit [Source:MGI Symbol;Acc:MGI:107940]	6	47530139	47595341	-2.59805	4.44459e-43	3.46746e-40
ENSMUSG00000065952	C330021F23Rik	RIKEN cDNA C330021F23 gene [Source:MGI Symbol;Acc:MGI:3612471]	8	3567990	3584939	-2.58699	0.0108461	0.0330931
ENSMUSG00000115680	Gm35167	predicted gene, 35167 [Source:MGI Symbol;Acc:MGI:5594326]	15	38184009	38202217	-2.58202	1.20033e-06	9.84135e-06
ENSMUSG00000094672	Vmn2r25	vomeronasal 2, receptor 25 [Source:MGI Symbol;Acc:MGI:3644645]	6	123821646	123853463	-2.58137	0.00307618	0.0112814
ENSMUSG00000044224	Dnajc21	DnaJ heat shock protein family (Hsp40) member C21 [Source:MGI Symbol;Acc:MGI:1925371]	15	10446756	10470516	-2.57911	1.23585e-38	7.08616e-36
ENSMUSG00000110231	Gm6329	predicted gene 6329 [Source:MGI Symbol;Acc:MGI:3646898]	8	45160494	45165219	-2.57865	5.35305e-07	4.69033e-06
ENSMUSG00000087377	AV099323	expressed sequence AV099323 [Source:MGI Symbol;Acc:MGI:2139252]	2	132253357	132261333	-2.57832	8.83011e-08	8.91981e-07
ENSMUSG00000117250	Gm49871	predicted gene, 49871 [Source:MGI Symbol;Acc:MGI:6270547]	17	65886420	65889035	-2.57512	0.000244925	0.00122608
ENSMUSG00000116199	Gm49438	predicted gene, 49438 [Source:MGI Symbol;Acc:MGI:6155081]	15	42055216	42056140	-2.56839	0.00108394	0.00457865
ENSMUSG00000034912	Mdga2	MAM domain containing glycosylphosphatidylinositol anchor 2 [Source:MGI Symbol;Acc:MGI:2444706]	12	66466060	67222549	-2.56717	0.0041358	0.0145298
ENSMUSG00000063531	Sema3e	sema domain, immunoglobulin domain (Ig), short basic domain, secreted, (semaphorin) 3E [Source:MGI Symbol;Acc:MGI:1340034]	5	14025276	14256689	-2.56279	0.0110959	0.0337537
ENSMUSG00000035592	Krt33a	keratin 33A [Source:MGI Symbol;Acc:MGI:1919138]	11	100011195	100016212	-2.5587	1.8373e-07	1.76457e-06
ENSMUSG00000101730	Gm28580	predicted gene 28580 [Source:MGI Symbol;Acc:MGI:5579286]	1	70067968	70068055	-2.55332	0.00310702	0.0113759
ENSMUSG00000066030	Oog2	oogenesin 2 [Source:MGI Symbol;Acc:MGI:2684035]	4	144190719	144196934	-2.55262	0.0125389	0.0374412
ENSMUSG00000110402	Gm7203	predicted gene 7203 [Source:MGI Symbol;Acc:MGI:3645479]	7	10810780	10821006	-2.54614	3.816e-06	2.83842e-05
ENSMUSG00000110654	Gm45746	predicted gene 45746 [Source:MGI Symbol;Acc:MGI:5804861]	8	128654313	128656759	-2.53241	1.22143e-06	9.98206e-06
ENSMUSG00000038496	Slc19a3	solute carrier family 19, member 3 [Source:MGI Symbol;Acc:MGI:1931307]	1	83012523	83038448	-2.52317	0.0118239	0.0355832
ENSMUSG00000100004	Taar8c	trace amine-associated receptor 8C [Source:MGI Symbol;Acc:MGI:3527452]	10	24100878	24101912	-2.51842	0.0076123	0.0244859
ENSMUSG00000114434	Gm48360	predicted gene, 48360 [Source:MGI Symbol;Acc:MGI:6097829]	13	66549713	66551220	-2.51544	0.00218829	0.00842103
ENSMUSG00000057534	Elobl	elongin B-like [Source:MGI Symbol;Acc:MGI:1860403]	11	88964658	88966931	-2.49636	4.54006e-24	5.05992e-22
ENSMUSG00000104621	Gm43185	predicted gene 43185 [Source:MGI Symbol;Acc:MGI:5663322]	3	152250029	152252803	-2.49538	0.00284608	0.0105597
ENSMUSG00000020018	Snrpf	small nuclear ribonucleoprotein polypeptide F [Source:MGI Symbol;Acc:MGI:1917128]	10	93583029	93589706	-2.49003	0.011795	0.0355235
ENSMUSG00000025527	Satl1	spermidine/spermine N1-acetyl transferase-like 1 [Source:MGI Symbol;Acc:MGI:1921059]	X	112384303	112406779	-2.48076	1.44724e-11	2.82267e-10
ENSMUSG00000074377	Sult2a4	sulfotransferase family 2A, dehydroepiandrosterone (DHEA)-preferring, member 4 [Source:MGI Symbol;Acc:MGI:3645854]	7	13909676	13989607	-2.47688	0.0118069	0.0355538
ENSMUSG00000038330	C87499	expressed sequence C87499 [Source:MGI Symbol;Acc:MGI:2140706]	4	88627320	88634411	-2.47623	0.00407578	0.0143505
ENSMUSG00000021693	Kif2a	kinesin family member 2A [Source:MGI Symbol;Acc:MGI:108390]	13	106958996	107022126	-2.4702	6.59991e-37	3.43263e-34
ENSMUSG00000051236	Msrb3	methionine sulfoxide reductase B3 [Source:MGI Symbol;Acc:MGI:2443538]	10	120781096	120899101	-2.46945	1.46855e-16	5.82935e-15
ENSMUSG00000004988	Fxyd4	FXYD domain-containing ion transport regulator 4 [Source:MGI Symbol;Acc:MGI:1889005]	6	117933559	117937692	-2.46401	0.0040439	0.0142605
ENSMUSG00000091985	Gm17354	predicted gene, 17354 [Source:MGI Symbol;Acc:MGI:4936988]	4	108633843	108637441	-2.46362	5.2598e-06	3.80627e-05
ENSMUSG00000031953	Tmem170	transmembrane protein 170 [Source:MGI Symbol;Acc:MGI:106426]	8	111863038	111876750	-2.46253	3.47926e-28	6.7859e-26
ENSMUSG00000032346	Ooep	oocyte expressed protein [Source:MGI Symbol;Acc:MGI:1915218]	9	78376109	78378725	-2.46185	2.82347e-44	2.3863e-41
ENSMUSG00000113760	Gm48222	predicted gene, 48222 [Source:MGI Symbol;Acc:MGI:6097620]	13	66032209	66040247	-2.45477	0.00281526	0.0104587
ENSMUSG00000053332	Gas5	growth arrest specific 5 [Source:MGI Symbol;Acc:MGI:95659]	1	161034422	161038539	-2.45433	3.65901e-08	3.98387e-07
ENSMUSG00000105843	Gm19439	predicted gene, 19439 [Source:MGI Symbol;Acc:MGI:5011624]	3	88030878	88033150	-2.4523	0.00266389	0.00997863
ENSMUSG00000110316	Gm45311	predicted gene 45311 [Source:MGI Symbol;Acc:MGI:5791147]	7	46511451	46512780	-2.44593	0.0153442	0.044425
ENSMUSG00000073551	Spink13	serine peptidase inhibitor, Kazal type 13 [Source:MGI Symbol;Acc:MGI:3642511]	18	62607535	62741387	-2.44535	0.0146985	0.0428553
ENSMUSG00000002944	Cd36	CD36 molecule [Source:MGI Symbol;Acc:MGI:107899]	5	17781690	17888801	-2.44462	3.61251e-34	1.49543e-31
ENSMUSG00000025898	Cwf19l2	CWF19-like 2, cell cycle control (S. pombe) [Source:MGI Symbol;Acc:MGI:1918023]	9	3403592	3479236	-2.44334	5.8961e-33	2.13565e-30
ENSMUSG00000067058	Rps15a-ps5	ribosomal protein S15A, pseudogene 5 [Source:MGI Symbol;Acc:MGI:3642245]	5	105797321	105797713	-2.42726	0.00402968	0.0142236
ENSMUSG00000031535	Dkk4	dickkopf WNT signaling pathway inhibitor 4 [Source:MGI Symbol;Acc:MGI:2385299]	8	22624043	22627547	-2.42394	0.00707575	0.0229602
ENSMUSG00000087341	0610040F04Rik	RIKEN cDNA 0610040F04 gene [Source:MGI Symbol;Acc:MGI:1922644]	6	108577039	108660934	-2.41611	2.44614e-23	2.44421e-21
ENSMUSG00000113690	Gm36501	predicted gene, 36501 [Source:MGI Symbol;Acc:MGI:5595660]	13	62151170	62151914	-2.40056	0.0013999	0.00572435
ENSMUSG00000074506	Gm10705	predicted gene 10705 [Source:MGI Symbol;Acc:MGI:3708678]	3	87207545	87208005	-2.40024	0.00360127	0.0129106
ENSMUSG00000112096	A430103D13Rik	RIKEN cDNA A430103D13 gene [Source:MGI Symbol;Acc:MGI:1925025]	12	76344525	76345381	-2.39697	1.68708e-05	0.000109787
ENSMUSG00000041255	Tmco5b	transmembrane and coiled-coil domains 5B [Source:MGI Symbol;Acc:MGI:1922525]	2	113285732	113297190	-2.39471	5.70937e-07	4.97033e-06
ENSMUSG00000036466	Megf11	multiple EGF-like-domains 11 [Source:MGI Symbol;Acc:MGI:1920951]	9	64385626	64709205	-2.39281	2.10989e-05	0.000134202
ENSMUSG00000002413	Braf	Braf transforming gene [Source:MGI Symbol;Acc:MGI:88190]	6	39603237	39725463	-2.38939	8.02068e-39	4.78504e-36
ENSMUSG00000106321	Gm43674	predicted gene 43674 [Source:MGI Symbol;Acc:MGI:5663811]	3	21997678	21998468	-2.38364	0.00357972	0.0128561
ENSMUSG00000026679	Enkur	enkurin, TRPC channel interacting protein [Source:MGI Symbol;Acc:MGI:1918483]	2	21180731	21205365	-2.37844	1.59619e-24	1.8934e-22
ENSMUSG00000082896	Gm5844	predicted gene 5844 [Source:MGI Symbol;Acc:MGI:3645252]	3	18008806	18010996	-2.37801	8.84175e-21	5.98327e-19
ENSMUSG00000073805	Insyn2a	inhibitory synaptic factor 2A [Source:MGI Symbol;Acc:MGI:3605068]	7	134881926	134938430	-2.37374	3.81304e-17	1.62829e-15
ENSMUSG00000100222	Psmb6-ps2	proteasome (prosome, macropain) subunit, beta type 6, pseudogene 2 [Source:MGI Symbol;Acc:MGI:109264]	1	101385886	101386590	-2.37112	0.0176888	0.049861
ENSMUSG00000030921	Trim30a	tripartite motif-containing 30A [Source:MGI Symbol;Acc:MGI:98178]	7	104409025	104465193	-2.35679	3.33758e-19	1.88578e-17
ENSMUSG00000086710	Gm13465	predicted gene 13465 [Source:MGI Symbol;Acc:MGI:3649598]	2	45733457	45753311	-2.35278	9.99986e-21	6.71646e-19
ENSMUSG00000064373	Selenop	selenoprotein P [Source:MGI Symbol;Acc:MGI:894288]	15	3268547	3280508	-2.33494	1.47355e-29	3.43558e-27
ENSMUSG00000113126	Gm47588	predicted gene, 47588 [Source:MGI Symbol;Acc:MGI:6096631]	13	63410918	63414767	-2.33096	0.00561746	0.0188619
ENSMUSG00000110787	Gm6667	predicted gene 6667 [Source:MGI Symbol;Acc:MGI:3779622]	10	3212803	3235033	-2.32977	0.00362179	0.0129737
ENSMUSG00000038872	Zfhx3	zinc finger homeobox 3 [Source:MGI Symbol;Acc:MGI:99948]	8	107942644	108961630	-2.32177	4.26326e-37	2.27569e-34
ENSMUSG00000040433	Zbtb38	zinc finger and BTB domain containing 38 [Source:MGI Symbol;Acc:MGI:2442866]	9	96682770	96752831	-2.31897	9.38873e-36	4.14002e-33
ENSMUSG00000114110	Gm46379	predicted gene, 46379 [Source:MGI Symbol;Acc:MGI:5826016]	12	111067764	111068028	-2.31793	0.000460768	0.00215499
ENSMUSG00000033713	Foxn3	forkhead box N3 [Source:MGI Symbol;Acc:MGI:1918625]	12	99190078	99563582	-2.31769	1.04471e-46	1.11531e-43
ENSMUSG00000089949	Gm16137	predicted gene 16137 [Source:MGI Symbol;Acc:MGI:3802136]	15	37242403	37243162	-2.31765	0.0177352	0.0499571
ENSMUSG00000061313	Ddhd2	DDHD domain containing 2 [Source:MGI Symbol;Acc:MGI:1919358]	8	25725346	25754596	-2.31091	2.17665e-30	5.45076e-28
ENSMUSG00000034764	1700006J14Rik	RIKEN cDNA 1700006J14 gene [Source:MGI Symbol;Acc:MGI:2447818]	10	120364157	120384336	-2.30947	1.07923e-19	6.41967e-18
ENSMUSG00000094220	Trav6-3	T cell receptor alpha variable 6-3 [Source:MGI Symbol;Acc:MGI:3649610]	14	53428711	53430377	-2.30903	1.70829e-06	1.35939e-05
ENSMUSG00000028008	Asic5	acid-sensing (proton-gated) ion channel family member 5 [Source:MGI Symbol;Acc:MGI:1929259]	3	81982290	82021233	-2.30632	9.47871e-07	7.90568e-06
ENSMUSG00000048701	Ccdc6	coiled-coil domain containing 6 [Source:MGI Symbol;Acc:MGI:1923801]	10	70097121	70193200	-2.3012	2.24102e-36	1.1087e-33
ENSMUSG00000094622	Gm3055	predicted gene 3055 [Source:MGI Symbol;Acc:MGI:3809197]	10	81742821	81771161	-2.29894	0.000278965	0.00138058
ENSMUSG00000056895	H2bu2	H2B.U histone 2 [Source:MGI Symbol;Acc:MGI:1925553]	11	58948920	58949533	-2.29158	0.0011756	0.00491972
ENSMUSG00000070708	Gtsf1l	gametocyte specific factor 1-like [Source:MGI Symbol;Acc:MGI:1915486]	2	163087034	163087855	-2.2869	8.93353e-05	0.00049892
ENSMUSG00000115699	Gm6961	predicted gene 6961 [Source:MGI Symbol;Acc:MGI:3644546]	15	95747247	95751591	-2.2801	5.50356e-05	0.00032162
ENSMUSG00000117916	9630028I04Rik	RIKEN cDNA 9630028I04 gene [Source:MGI Symbol;Acc:MGI:2442601]	17	27235075	27248066	-2.27833	4.03539e-21	2.91295e-19
ENSMUSG00000022451	Twf1	twinfilin actin binding protein 1 [Source:MGI Symbol;Acc:MGI:1100520]	15	94577951	94589889	-2.27717	1.64406e-31	5.21063e-29
ENSMUSG00000087444	Gm5475	predicted gene 5475 [Source:MGI Symbol;Acc:MGI:3646320]	15	100422147	100428150	-2.27642	0.000107461	0.000588167
ENSMUSG00000034613	Ppm1h	protein phosphatase 1H (PP2C domain containing) [Source:MGI Symbol;Acc:MGI:2442087]	10	122678762	122945795	-2.2641	3.16565e-34	1.33775e-31
ENSMUSG00000026644	Acbd7	acyl-Coenzyme A binding domain containing 7 [Source:MGI Symbol;Acc:MGI:1925495]	2	3336168	3340993	-2.26278	1.74818e-09	2.38307e-08
ENSMUSG00000039851	4932438H23Rik	RIKEN cDNA 4932438H23 gene [Source:MGI Symbol;Acc:MGI:1921637]	16	91053935	91095122	-2.26167	5.4047e-13	1.33045e-11
ENSMUSG00000020368	Canx	calnexin [Source:MGI Symbol;Acc:MGI:88261]	11	50293961	50325673	-2.25812	5.99797e-28	1.10603e-25
ENSMUSG00000079436	Kcnj13	potassium inwardly-rectifying channel, subfamily J, member 13 [Source:MGI Symbol;Acc:MGI:3781032]	1	87386363	87394729	-2.24929	0.000199412	0.0010204
ENSMUSG00000110110	Gm30978	predicted gene, 30978 [Source:MGI Symbol;Acc:MGI:5590137]	8	25415119	25429224	-2.24296	0.0070377	0.0228697
ENSMUSG00000029917	Qrfprl	pyroglutamylated RFamide peptide receptor like [Source:MGI Symbol;Acc:MGI:2441881]	6	65381105	65458150	-2.24193	1.88657e-05	0.000121406
ENSMUSG00000030729	Pgm2l1	phosphoglucomutase 2-like 1 [Source:MGI Symbol;Acc:MGI:1918224]	7	100227394	100278868	-2.24068	1.20284e-39	8.13282e-37
ENSMUSG00000024290	Rock1	Rho-associated coiled-coil containing protein kinase 1 [Source:MGI Symbol;Acc:MGI:107927]	18	10064401	10182045	-2.23643	3.52611e-32	1.23317e-29
ENSMUSG00000036323	Srp72	signal recognition particle 72 [Source:MGI Symbol;Acc:MGI:1333795]	5	76974683	76999937	-2.23612	6.28052e-31	1.79428e-28
ENSMUSG00000019893	Ros1	Ros1 proto-oncogene [Source:MGI Symbol;Acc:MGI:97999]	10	52045721	52195244	-2.23602	0.000402488	0.00191241
ENSMUSG00000047642	D930020B18Rik	RIKEN cDNA D930020B18 gene [Source:MGI Symbol;Acc:MGI:2442001]	10	121641588	121693915	-2.23447	3.76326e-34	1.52668e-31
ENSMUSG00000022270	Retreg1	reticulophagy regulator 1 [Source:MGI Symbol;Acc:MGI:1913520]	15	25843180	25973687	-2.22918	0.000133135	0.000712158
ENSMUSG00000035878	Hykk	hydroxylysine kinase 1 [Source:MGI Symbol;Acc:MGI:2443139]	9	54917283	54949924	-2.22792	9.55569e-24	9.99111e-22
ENSMUSG00000050556	Kcnb1	potassium voltage gated channel, Shab-related subfamily, member 1 [Source:MGI Symbol;Acc:MGI:96666]	2	167095969	167190155	-2.22029	0.00171245	0.0068162
ENSMUSG00000082100	Glns-ps1	glutamine synthetase pseudogene 1 [Source:MGI Symbol;Acc:MGI:95740]	11	19720355	19721472	-2.21796	0.0128096	0.0380982
ENSMUSG00000013663	Pten	phosphatase and tensin homolog [Source:MGI Symbol;Acc:MGI:109583]	19	32757497	32826160	-2.20906	4.86949e-21	3.46571e-19
ENSMUSG00000009569	Mrtfb	myocardin related transcription factor B [Source:MGI Symbol;Acc:MGI:3050795]	16	13256481	13417529	-2.20807	9.1056e-36	4.1044e-33
ENSMUSG00000055541	Lair1	leukocyte-associated Ig-like receptor 1 [Source:MGI Symbol;Acc:MGI:105492]	7	4003402	4063204	-2.20642	2.31375e-10	3.69253e-09
ENSMUSG00000112631	Gm48555	predicted gene, 48555 [Source:MGI Symbol;Acc:MGI:6098109]	10	97105493	97106584	-2.20563	0.00382705	0.0136209
ENSMUSG00000022051	Bnip3l	BCL2/adenovirus E1B interacting protein 3-like [Source:MGI Symbol;Acc:MGI:1332659]	14	66985239	67008877	-2.20351	6.43619e-36	2.96708e-33
ENSMUSG00000078887	Gm6710	predicted gene 6710 [Source:MGI Symbol;Acc:MGI:3779623]	2	175869219	175881248	-2.20181	4.50949e-07	4.01715e-06
ENSMUSG00000041777	Cir1	corepressor interacting with RBPJ, 1 [Source:MGI Symbol;Acc:MGI:1914185]	2	73283105	73312701	-2.19928	1.00108e-31	3.27514e-29
ENSMUSG00000029248	Thegl	theg spermatid protein like [Source:MGI Symbol;Acc:MGI:1919118]	5	77016023	77061529	-2.19434	1.95236e-05	0.000125203
ENSMUSG00000109771	Gm35315	predicted gene, 35315 [Source:MGI Symbol;Acc:MGI:5594474]	5	110076136	110094420	-2.19414	1.04341e-08	1.25904e-07
ENSMUSG00000090038	Gm16573	predicted gene 16573 [Source:MGI Symbol;Acc:MGI:4414993]	14	56607261	56620513	-2.19153	0.00041246	0.00195513
ENSMUSG00000021716	Srek1ip1	splicing regulatory glutamine/lysine-rich protein 1interacting protein 1 [Source:MGI Symbol;Acc:MGI:1914538]	13	104792484	104839274	-2.18612	2.99251e-22	2.49794e-20
ENSMUSG00000063047	Zfp780b	zinc finger protein 780B [Source:MGI Symbol;Acc:MGI:2444764]	7	27959135	27979171	-2.1783	3.42553e-15	1.12202e-13
ENSMUSG00000026017	Carf	calcium response factor [Source:MGI Symbol;Acc:MGI:2182269]	1	60098247	60153953	-2.17827	8.75506e-23	8.07216e-21
ENSMUSG00000107023	Gm42715	predicted gene 42715 [Source:MGI Symbol;Acc:MGI:5662852]	7	127519584	127567054	-2.17387	4.17015e-12	8.88523e-11
ENSMUSG00000023868	Pde10a	phosphodiesterase 10A [Source:MGI Symbol;Acc:MGI:1345143]	17	8525372	8986648	-2.17291	0.000937045	0.00402777
ENSMUSG00000097494	4933406C10Rik	RIKEN cDNA 4933406C10 gene [Source:MGI Symbol;Acc:MGI:1921326]	12	32919384	32953789	-2.17208	0.00355187	0.0127855
ENSMUSG00000020014	Cfap54	cilia and flagella associated protein 54 [Source:MGI Symbol;Acc:MGI:1922208]	10	92775619	93081618	-2.16959	0.000301019	0.00147628
ENSMUSG00000108702	Gm9333	predicted gene 9333 [Source:MGI Symbol;Acc:MGI:3643231]	7	134660335	134661657	-2.1636	4.43973e-07	3.95849e-06
ENSMUSG00000026155	Smap1	small ArfGAP 1 [Source:MGI Symbol;Acc:MGI:2138261]	1	23844846	23922317	-2.16319	2.87452e-23	2.7898e-21
ENSMUSG00000021552	Gkap1	G kinase anchoring protein 1 [Source:MGI Symbol;Acc:MGI:1891694]	13	58233346	58275699	-2.16147	2.35472e-33	8.84502e-31
ENSMUSG00000052512	Nav2	neuron navigator 2 [Source:MGI Symbol;Acc:MGI:2183691]	7	48908716	49610090	-2.15932	9.98041e-22	7.72682e-20
ENSMUSG00000109181	Gm5605	predicted gene 5605 [Source:MGI Symbol;Acc:MGI:3647902]	8	5117361	5118665	-2.15649	0.000586184	0.00266476
ENSMUSG00000079263	Gm6614	predicted gene 6614 [Source:MGI Symbol;Acc:MGI:3647159]	6	141971845	142011414	-2.1554	0.0143344	0.0419748
ENSMUSG00000113899	Gm9595	predicted gene 9595 [Source:MGI Symbol;Acc:MGI:3780004]	13	61723588	61724331	-2.15133	0.012586	0.0375587
ENSMUSG00000113616	Gm45941	predicted gene, 45941 [Source:MGI Symbol;Acc:MGI:5825578]	12	27946042	27982234	-2.14232	3.54366e-05	0.000214694
ENSMUSG00000117984	Gm31819	predicted gene, 31819 [Source:MGI Symbol;Acc:MGI:5590978]	18	72690295	72725067	-2.14164	0.00885368	0.0278353
ENSMUSG00000003282	Plag1	pleiomorphic adenoma gene 1 [Source:MGI Symbol;Acc:MGI:1891916]	4	3900996	3938423	-2.14094	1.33251e-15	4.63612e-14
ENSMUSG00000090015	Gm15446	predicted gene 15446 [Source:MGI Symbol;Acc:MGI:3709333]	5	109923400	109943936	-2.13881	7.27391e-23	6.76807e-21
ENSMUSG00000078877	Gm14295	predicted gene 14295 [Source:MGI Symbol;Acc:MGI:3709624]	2	176798612	176811223	-2.13599	2.18351e-10	3.50121e-09
ENSMUSG00000097462	9530026P05Rik	RIKEN cDNA 9530026P05 gene [Source:MGI Symbol;Acc:MGI:1924659]	6	92940329	93272979	-2.13542	0.000299952	0.00147211
ENSMUSG00000040459	Arglu1	arginine and glutamate rich 1 [Source:MGI Symbol;Acc:MGI:2442985]	8	8665075	8690521	-2.13528	2.03782e-26	3.13145e-24
ENSMUSG00000031089	Slc6a14	solute carrier family 6 (neurotransmitter transporter), member 14 [Source:MGI Symbol;Acc:MGI:1890216]	X	21714896	21742355	-2.13403	0.000423372	0.00199853
ENSMUSG00000109699	Gm45277	predicted gene 45277 [Source:MGI Symbol;Acc:MGI:5791113]	8	103531645	103563623	-2.13228	2.09567e-10	3.38714e-09
ENSMUSG00000002847	Pla1a	phospholipase A1 member A [Source:MGI Symbol;Acc:MGI:1934677]	16	38396117	38433145	-2.1319	1.96577e-20	1.26583e-18
ENSMUSG00000034087	Nlrp4b	NLR family, pyrin domain containing 4B [Source:MGI Symbol;Acc:MGI:3056570]	7	10687789	10730168	-2.13184	4.37923e-12	9.31115e-11
ENSMUSG00000034487	Poglut3	protein O-glucosyltransferase 3 [Source:MGI Symbol;Acc:MGI:1923765]	9	53384025	53401867	-2.13114	2.75687e-18	1.36391e-16
ENSMUSG00000117567	Gm50056	predicted gene, 50056 [Source:MGI Symbol;Acc:MGI:6275372]	17	88662406	88664765	-2.13053	0.000641768	0.00289088
ENSMUSG00000026950	Neb	nebulin [Source:MGI Symbol;Acc:MGI:97292]	2	52136647	52378474	-2.12974	2.00386e-30	5.0808e-28
ENSMUSG00000115986	Gm49439	predicted gene, 49439 [Source:MGI Symbol;Acc:MGI:6155083]	15	42041425	42067553	-2.12876	1.03434e-12	2.42549e-11
ENSMUSG00000022403	St13	suppression of tumorigenicity 13 [Source:MGI Symbol;Acc:MGI:1917606]	15	81363669	81400077	-2.12334	1.42291e-35	6.14092e-33
ENSMUSG00000066613	Zfp932	zinc finger protein 932 [Source:MGI Symbol;Acc:MGI:1916754]	5	109996521	110010411	-2.1215	2.61983e-23	2.60493e-21
ENSMUSG00000102691	Gm37780	predicted gene, 37780 [Source:MGI Symbol;Acc:MGI:5611008]	2	13161751	13163623	-2.11824	0.00113183	0.00475913
ENSMUSG00000022487	Gtsf1	gametocyte specific factor 1 [Source:MGI Symbol;Acc:MGI:1921424]	15	103402405	103430470	-2.11471	2.71842e-29	6.05938e-27
ENSMUSG00000046982	Tshz1	teashirt zinc finger family member 1 [Source:MGI Symbol;Acc:MGI:1346031]	18	84011627	84087706	-2.11393	5.59842e-25	6.98355e-23
ENSMUSG00000029432	Nipsnap2	nipsnap homolog 2 [Source:MGI Symbol;Acc:MGI:1278343]	5	129725063	129758327	-2.1065	3.53997e-25	4.54461e-23
ENSMUSG00000053852	Adgrg4	adhesion G protein-coupled receptor G4 [Source:MGI Symbol;Acc:MGI:2685213]	X	56870163	57001558	-2.10312	0.00523871	0.0178023
ENSMUSG00000111830	4930568E12Rik	RIKEN cDNA 4930568E12 gene [Source:MGI Symbol;Acc:MGI:1925469]	9	13091256	13105858	-2.10066	7.08029e-06	5.00834e-05
ENSMUSG00000027547	Sall4	spalt like transcription factor 4 [Source:MGI Symbol;Acc:MGI:2139360]	2	168748332	168767943	-2.09849	5.38563e-26	7.803e-24
ENSMUSG00000066257	Olfr206	olfactory receptor 206 [Source:MGI Symbol;Acc:MGI:3030040]	16	59344675	59349246	-2.09848	6.54722e-05	0.000377177
ENSMUSG00000021427	Ssr1	signal sequence receptor, alpha [Source:MGI Symbol;Acc:MGI:105082]	13	37966605	37994217	-2.09062	2.10308e-19	1.21536e-17
ENSMUSG00000078851	H2aw	H2A.W histone [Source:MGI Symbol;Acc:MGI:2448458]	11	58954685	58956830	-2.08917	1.85948e-05	0.000119891
ENSMUSG00000036112	Metap2	methionine aminopeptidase 2 [Source:MGI Symbol;Acc:MGI:1929701]	10	93858489	93897093	-2.088	1.6123e-33	6.28922e-31
ENSMUSG00000109222	Gm10297	predicted pseudogene 10297 [Source:MGI Symbol;Acc:MGI:3642512]	7	60753363	60754013	-2.08612	8.66023e-21	5.89477e-19
ENSMUSG00000057134	Ado	2-aminoethanethiol (cysteamine) dioxygenase [Source:MGI Symbol;Acc:MGI:2685083]	10	67544511	67549068	-2.08322	2.01053e-31	6.08681e-29
ENSMUSG00000011254	Thg1l	tRNA-histidine guanylyltransferase 1-like (S. cerevisiae) [Source:MGI Symbol;Acc:MGI:1913878]	11	45946843	45955494	-2.08068	8.30168e-19	4.40815e-17
ENSMUSG00000038384	Setd1b	SET domain containing 1B [Source:MGI Symbol;Acc:MGI:2652820]	5	123142193	123168629	-2.07978	1.65165e-27	2.93877e-25
ENSMUSG00000068823	Csde1	cold shock domain containing E1, RNA binding [Source:MGI Symbol;Acc:MGI:92356]	3	103020426	103058186	-2.07647	1.76098e-37	9.65399e-35
ENSMUSG00000083899	Gm12346	predicted gene 12346 [Source:MGI Symbol;Acc:MGI:3649810]	11	77293444	77295898	-2.07425	8.5878e-21	5.86515e-19
ENSMUSG00000036478	Btg1	BTG anti-proliferation factor 1 [Source:MGI Symbol;Acc:MGI:88215]	10	96617006	96622809	-2.07408	1.97606e-24	2.30359e-22
ENSMUSG00000029821	Gsdme	gasdermin E [Source:MGI Symbol;Acc:MGI:1889850]	6	50188888	50263862	-2.07207	6.53214e-21	4.56889e-19
ENSMUSG00000064202	4430402I18Rik	RIKEN cDNA 4430402I18 gene [Source:MGI Symbol;Acc:MGI:1918036]	19	28893042	28967800	-2.0671	1.39984e-06	1.13035e-05
ENSMUSG00000081277	Gm15285	predicted gene 15285 [Source:MGI Symbol;Acc:MGI:3705624]	13	111361203	111361675	-2.06468	7.17547e-06	5.0678e-05
ENSMUSG00000024975	Pdcd4	programmed cell death 4 [Source:MGI Symbol;Acc:MGI:107490]	19	53892231	53929860	-2.06127	2.61959e-32	9.32205e-30
ENSMUSG00000032640	Chsy1	chondroitin sulfate synthase 1 [Source:MGI Symbol;Acc:MGI:2681120]	7	66109515	66173798	-2.06015	2.00377e-24	2.32254e-22
ENSMUSG00000073179	Gm10478	predicted gene 10478 [Source:MGI Symbol;Acc:MGI:3714531]	12	20896239	20896638	-2.05911	3.01471e-05	0.000185304
ENSMUSG00000082938	Gm2810	predicted pseudogene 2810 [Source:MGI Symbol;Acc:MGI:3780980]	5	40328438	40329427	-2.05861	6.9734e-12	1.43748e-10
ENSMUSG00000081775	Gm12420	predicted gene 12420 [Source:MGI Symbol;Acc:MGI:3652148]	4	84697863	84698910	-2.05764	0.00611654	0.0202958
ENSMUSG00000039103	Nexn	nexilin [Source:MGI Symbol;Acc:MGI:1916060]	3	152236982	152266350	-2.05703	2.65577e-28	5.28135e-26
ENSMUSG00000105176	Gm43668	predicted gene 43668 [Source:MGI Symbol;Acc:MGI:5663805]	3	34070659	34076000	-2.05594	1.38388e-05	9.16744e-05
ENSMUSG00000023795	Pisd-ps2	phosphatidylserine decarboxylase, pseudogene 2 [Source:MGI Symbol;Acc:MGI:3612472]	17	3076578	3084183	-2.05423	0.000328601	0.00160071
ENSMUSG00000020070	Rufy2	RUN and FYVE domain-containing 2 [Source:MGI Symbol;Acc:MGI:1917682]	10	62980223	63017210	-2.05403	2.6275e-09	3.48113e-08
ENSMUSG00000021993	Mipep	mitochondrial intermediate peptidase [Source:MGI Symbol;Acc:MGI:1917728]	14	60784573	60905478	-2.05177	3.50236e-20	2.20517e-18
ENSMUSG00000105461	Gm4742	predicted gene 4742 [Source:MGI Symbol;Acc:MGI:3645661]	14	52368918	52369688	-2.04979	0.010252	0.031546
ENSMUSG00000101279	Gm18342	predicted gene, 18342 [Source:MGI Symbol;Acc:MGI:5010527]	1	85067394	85080236	-2.0488	0.00946751	0.0294764
ENSMUSG00000102973	E430014B02Rik	RIKEN cDNA E430014B02 gene [Source:MGI Symbol;Acc:MGI:2445017]	17	51745529	51748684	-2.04825	0.0113777	0.0344456
ENSMUSG00000071533	Pcnp	PEST proteolytic signal containing nuclear protein [Source:MGI Symbol;Acc:MGI:1923552]	16	56007245	56029739	-2.0461	8.36419e-27	1.3359e-24
ENSMUSG00000104781	Gm43303	predicted gene 43303 [Source:MGI Symbol;Acc:MGI:5663440]	5	45192669	45251929	-2.04579	5.64057e-24	6.1845e-22
ENSMUSG00000027763	Mbnl1	muscleblind like splicing factor 1 [Source:MGI Symbol;Acc:MGI:1928482]	3	60472830	60629750	-2.0437	3.36563e-31	9.75264e-29
ENSMUSG00000028484	Psip1	PC4 and SFRS1 interacting protein 1 [Source:MGI Symbol;Acc:MGI:2142116]	4	83455680	83486459	-2.04306	1.42853e-27	2.56428e-25
ENSMUSG00000110834	Gm39469	predicted gene, 39469 [Source:MGI Symbol;Acc:MGI:5622354]	9	124270358	124282139	-2.04111	9.64068e-05	0.000533419
ENSMUSG00000021301	Hecw1	HECT, C2 and WW domain containing E3 ubiquitin protein ligase 1 [Source:MGI Symbol;Acc:MGI:2444115]	13	14226438	14523228	-2.03282	5.86296e-07	5.0953e-06
ENSMUSG00000027942	4933434E20Rik	RIKEN cDNA 4933434E20 gene [Source:MGI Symbol;Acc:MGI:1914027]	3	90051636	90063341	-2.03066	1.51862e-29	3.50042e-27
ENSMUSG00000087516	Tbx3os1	T-box 3, opposite strand 1 [Source:MGI Symbol;Acc:MGI:3780472]	5	119570130	119671365	-2.0298	0.0001202	0.000649823
ENSMUSG00000113208	Gm48421	predicted gene, 48421 [Source:MGI Symbol;Acc:MGI:6097916]	12	64143748	64197261	-2.02738	0.00857076	0.0270579
ENSMUSG00000048924	Ccdc125	coiled-coil domain containing 125 [Source:MGI Symbol;Acc:MGI:1923291]	13	100669717	100697240	-2.02703	0.00260552	0.00978347
ENSMUSG00000021779	Thrb	thyroid hormone receptor beta [Source:MGI Symbol;Acc:MGI:98743]	14	17660261	18038090	-2.02681	5.39646e-09	6.81156e-08
ENSMUSG00000107277	Gm10461	predicted gene 10461 [Source:MGI Symbol;Acc:MGI:3642164]	5	32607020	32611805	-2.02407	1.56225e-06	1.25203e-05
ENSMUSG00000032679	Cd59a	CD59a antigen [Source:MGI Symbol;Acc:MGI:109177]	2	104095801	104115354	-2.02352	9.07213e-06	6.26128e-05
ENSMUSG00000095990	Zfp97	zinc finger protein 97 [Source:MGI Symbol;Acc:MGI:105921]	17	17121415	17146831	-2.02332	1.31252e-15	4.58228e-14
ENSMUSG00000019947	Arid5b	AT rich interactive domain 5B (MRF1-like) [Source:MGI Symbol;Acc:MGI:2175912]	10	68092520	68278740	-2.0228	1.39224e-14	4.17755e-13
ENSMUSG00000116802	Gm5165	predicted gene 5165 [Source:MGI Symbol;Acc:MGI:3646034]	17	17234872	17266063	-2.02264	1.3171e-28	2.75424e-26
ENSMUSG00000114023	Gm6474	predicted gene 6474 [Source:MGI Symbol;Acc:MGI:3648182]	13	61687282	61687980	-2.0226	0.00375033	0.0133694
ENSMUSG00000082406	Gm5401	predicted pseudogene 5401 [Source:MGI Symbol;Acc:MGI:3645347]	X	94608219	94608696	-2.02118	4.3818e-08	4.72015e-07
ENSMUSG00000020330	Hmmr	hyaluronan mediated motility receptor (RHAMM) [Source:MGI Symbol;Acc:MGI:104667]	11	40701395	40733422	-2.01357	3.26319e-36	1.57597e-33
ENSMUSG00000063582	Olfr666	olfactory receptor 666 [Source:MGI Symbol;Acc:MGI:3030500]	7	104891822	104895952	-2.01248	0.00572448	0.0191673
ENSMUSG00000022228	Zscan26	zinc finger and SCAN domain containing 26 [Source:MGI Symbol;Acc:MGI:3531417]	13	21442180	21453730	-2.01128	2.7881e-25	3.60216e-23
ENSMUSG00000035649	Zcchc7	zinc finger, CCHC domain containing 7 [Source:MGI Symbol;Acc:MGI:2442912]	4	44755877	44932215	-2.00749	1.76734e-27	3.06989e-25
ENSMUSG00000071266	Zfp946	zinc finger protein 946 [Source:MGI Symbol;Acc:MGI:1921399]	17	22424222	22456689	-2.00614	4.90273e-28	9.20806e-26
ENSMUSG00000089999	Gm6485	predicted gene 6485 [Source:MGI Symbol;Acc:MGI:3644007]	3	104752727	104753165	-2.0052	4.99547e-18	2.39547e-16
ENSMUSG00000105935	Gm43628	predicted gene 43628 [Source:MGI Symbol;Acc:MGI:5663765]	5	65307808	65308994	-2.00518	0.00207131	0.00805336
ENSMUSG00000097503	3110045C21Rik	RIKEN cDNA 3110045C21 gene [Source:MGI Symbol;Acc:MGI:1914553]	1	169969409	169972396	-2.00402	0.00313272	0.0114618
ENSMUSG00000073236	2500004C02Rik	RIKEN cDNA 2500004C02 gene [Source:MGI Symbol;Acc:MGI:1919576]	2	153341157	153346073	-2.00298	4.43756e-07	3.95829e-06
ENSMUSG00000113914	Gm48458	predicted gene, 48458 [Source:MGI Symbol;Acc:MGI:6097972]	13	12683610	12684013	-2.00248	0.0125997	0.037584
ENSMUSG00000046962	Zbtb21	zinc finger and BTB domain containing 21 [Source:MGI Symbol;Acc:MGI:1927240]	16	97943357	97962622	-2.00222	1.34806e-29	3.21694e-27
ENSMUSG00000050714	Zbtb26	zinc finger and BTB domain containing 26 [Source:MGI Symbol;Acc:MGI:2444402]	2	37432168	37443135	-2.0005	6.23253e-24	6.76047e-22
ENSMUSG00000018623	Mmp7	matrix metallopeptidase 7 [Source:MGI Symbol;Acc:MGI:103189]	9	7692090	7699585	-1.99593	0.00597658	0.0198997
ENSMUSG00000031601	Cnot7	CCR4-NOT transcription complex, subunit 7 [Source:MGI Symbol;Acc:MGI:1298230]	8	40492540	40515847	-1.99472	1.4635e-26	2.30122e-24
ENSMUSG00000026187	Xrcc5	X-ray repair complementing defective repair in Chinese hamster cells 5 [Source:MGI Symbol;Acc:MGI:104517]	1	72307427	72394952	-1.99272	7.77367e-31	2.19002e-28
ENSMUSG00000094942	Gm3604	predicted gene 3604 [Source:MGI Symbol;Acc:MGI:3781781]	13	62368328	62383177	-1.98374	1.87547e-10	3.05805e-09
ENSMUSG00000082820	Gm13803	predicted gene 13803 [Source:MGI Symbol;Acc:MGI:3651056]	2	97949191	97949679	-1.98365	2.92138e-14	8.41723e-13
ENSMUSG00000114242	Gm31219	predicted gene, 31219 [Source:MGI Symbol;Acc:MGI:5590378]	13	76255947	76278968	-1.97811	0.000352952	0.00170216
ENSMUSG00000096210	H1f0	H1.0 linker histone [Source:MGI Symbol;Acc:MGI:95893]	15	79028450	79030504	-1.97801	3.26914e-23	3.14271e-21
ENSMUSG00000021879	Dnah12	dynein, axonemal, heavy chain 12 [Source:MGI Symbol;Acc:MGI:107720]	14	26693274	26891703	-1.97733	9.42696e-11	1.60957e-09
ENSMUSG00000030270	Cpne9	copine family member IX [Source:MGI Symbol;Acc:MGI:2443052]	6	113282307	113305627	-1.97146	0.00118995	0.00496747
ENSMUSG00000106173	Gm42764	predicted gene 42764 [Source:MGI Symbol;Acc:MGI:5662901]	5	30759032	30760477	-1.96977	1.91364e-11	3.63789e-10
ENSMUSG00000090812	Samd15	sterile alpha motif domain containing 15 [Source:MGI Symbol;Acc:MGI:2685109]	12	87199723	87213541	-1.96823	6.2606e-05	0.000362414
ENSMUSG00000070923	Klhl9	kelch-like 9 [Source:MGI Symbol;Acc:MGI:2180122]	4	88718292	88722465	-1.96667	2.33365e-28	4.68671e-26
ENSMUSG00000092325	Gm18284	predicted gene, 18284 [Source:MGI Symbol;Acc:MGI:5010469]	15	81674260	81674878	-1.9637	2.06162e-07	1.96236e-06
ENSMUSG00000113428	Gm7664	predicted gene 7664 [Source:MGI Symbol;Acc:MGI:3645656]	13	62528216	62528960	-1.9628	4.32246e-07	3.86241e-06
ENSMUSG00000025085	Ablim1	actin-binding LIM protein 1 [Source:MGI Symbol;Acc:MGI:1194500]	19	57032733	57314919	-1.96015	1.09296e-21	8.39757e-20
ENSMUSG00000020380	Rad50	RAD50 double strand break repair protein [Source:MGI Symbol;Acc:MGI:109292]	11	53649519	53707319	-1.95531	1.27763e-30	3.45539e-28
ENSMUSG00000091649	Phf11b	PHD finger protein 11B [Source:MGI Symbol;Acc:MGI:3645789]	14	59320964	59341351	-1.95293	0.000778133	0.00342156
ENSMUSG00000020053	Igf1	insulin-like growth factor 1 [Source:MGI Symbol;Acc:MGI:96432]	10	87858265	87937042	-1.95282	3.18276e-08	3.50294e-07
ENSMUSG00000041722	Khdc1c	KH domain containing 1C [Source:MGI Symbol;Acc:MGI:3583007]	1	21368331	21370845	-1.95082	5.96467e-07	5.1704e-06
ENSMUSG00000024306	Ccdc178	coiled coil domain containing 178 [Source:MGI Symbol;Acc:MGI:1918200]	18	21810893	22171442	-1.94902	2.43378e-05	0.000152933
ENSMUSG00000074519	Zfp971	zinc finger protein 971 [Source:MGI Symbol;Acc:MGI:1261426]	2	178023284	178034022	-1.9476	0.00074721	0.00329917
ENSMUSG00000029647	Pan3	PAN3 poly(A) specific ribonuclease subunit [Source:MGI Symbol;Acc:MGI:1919837]	5	147430161	147548502	-1.9446	1.6124e-22	1.39769e-20
ENSMUSG00000038708	Golga4	golgi autoantigen, golgin subfamily a, 4 [Source:MGI Symbol;Acc:MGI:1859646]	9	118506267	118582519	-1.93976	4.1845e-29	8.84149e-27
ENSMUSG00000113338	A530046M15Rik	RIKEN cDNA A530046M15 gene [Source:MGI Symbol;Acc:MGI:5439406]	13	15807243	15827537	-1.93773	0.00210886	0.0081696
ENSMUSG00000115635	Gm49271	predicted gene, 49271 [Source:MGI Symbol;Acc:MGI:6118753]	15	43368915	43377673	-1.93665	0.0151268	0.043921
ENSMUSG00000045968	Teddm2	transmembrane epididymal family member 2 [Source:MGI Symbol;Acc:MGI:1923273]	1	153849542	153900228	-1.92774	1.11177e-05	7.53209e-05
ENSMUSG00000025266	Gnl3l	guanine nucleotide binding protein-like 3 (nucleolar)-like [Source:MGI Symbol;Acc:MGI:2448557]	X	150983141	151017322	-1.92761	2.14571e-25	2.88235e-23
ENSMUSG00000113772	Gm47448	predicted gene, 47448 [Source:MGI Symbol;Acc:MGI:6096404]	13	45235635	45335588	-1.92635	6.31201e-19	3.41421e-17
ENSMUSG00000116673	A630089N07Rik	RIKEN cDNA A630089N07 gene [Source:MGI Symbol;Acc:MGI:2444323]	16	98001310	98082450	-1.92254	4.87095e-11	8.63657e-10
ENSMUSG00000097083	D930019O06Rik	RIKEN cDNA D930019O06 [Source:MGI Symbol;Acc:MGI:3043219]	1	39650176	39657390	-1.91794	0.00103808	0.00441157
ENSMUSG00000074925	Ptar1	protein prenyltransferase alpha subunit repeat containing 1 [Source:MGI Symbol;Acc:MGI:1921875]	19	23687429	23731668	-1.91391	6.01473e-20	3.67478e-18
ENSMUSG00000108660	Gm21284	predicted gene, 21284 [Source:MGI Symbol;Acc:MGI:5434639]	6	83568039	83588123	-1.91091	4.42096e-07	3.94696e-06
ENSMUSG00000037355	Uvssa	UV stimulated scaffold protein A [Source:MGI Symbol;Acc:MGI:1918351]	5	33378549	33419754	-1.91084	1.19694e-22	1.08388e-20
ENSMUSG00000025279	Dnase1l3	deoxyribonuclease 1-like 3 [Source:MGI Symbol;Acc:MGI:1314633]	14	7964533	7994573	-1.90708	0.000900515	0.00389053
ENSMUSG00000029629	Phf14	PHD finger protein 14 [Source:MGI Symbol;Acc:MGI:1923539]	6	11907809	12081205	-1.90669	4.39618e-23	4.12834e-21
ENSMUSG00000028063	Lmna	lamin A [Source:MGI Symbol;Acc:MGI:96794]	3	88480147	88509956	-1.90523	5.3223e-21	3.77474e-19
ENSMUSG00000025451	Paip1	polyadenylate binding protein-interacting protein 1 [Source:MGI Symbol;Acc:MGI:2384993]	13	119428601	119458218	-1.90502	6.17085e-17	2.57021e-15
ENSMUSG00000104126	Gm37486	predicted gene, 37486 [Source:MGI Symbol;Acc:MGI:5610714]	1	178299396	178299800	-1.90372	5.80887e-05	0.000338584
ENSMUSG00000058028	Zscan5b	zinc finger and SCAN domain containing 5B [Source:MGI Symbol;Acc:MGI:2159640]	7	6222278	6239423	-1.90308	6.33093e-10	9.39405e-09
ENSMUSG00000113450	Gm49359	predicted gene, 49359 [Source:MGI Symbol;Acc:MGI:6121568]	13	62453016	62466832	-1.89889	0.00435573	0.0151837
ENSMUSG00000062944	9130023H24Rik	RIKEN cDNA 9130023H24 gene [Source:MGI Symbol;Acc:MGI:2442738]	7	128234458	128238031	-1.89583	3.91996e-16	1.45361e-14
ENSMUSG00000101000	Gm5371	predicted gene 5371 [Source:MGI Symbol;Acc:MGI:3645791]	9	97209044	97210880	-1.89538	1.83197e-11	3.49574e-10
ENSMUSG00000021270	Hsp90aa1	heat shock protein 90, alpha (cytosolic), class A member 1 [Source:MGI Symbol;Acc:MGI:96250]	12	110690605	110702728	-1.89421	1.76201e-22	1.51443e-20
ENSMUSG00000085472	Gm15691	predicted gene 15691 [Source:MGI Symbol;Acc:MGI:3783132]	12	30059657	30062113	-1.89394	0.0176753	0.0498299
ENSMUSG00000096696	Zfp960	zinc finger protein 960 [Source:MGI Symbol;Acc:MGI:3052731]	17	17064113	17089628	-1.89313	1.10087e-12	2.57259e-11
ENSMUSG00000029617	Ccz1	CCZ1 vacuolar protein trafficking and biogenesis associated [Source:MGI Symbol;Acc:MGI:2141070]	5	143987909	144014877	-1.893	1.08513e-14	3.31489e-13
ENSMUSG00000021843	Ktn1	kinectin 1 [Source:MGI Symbol;Acc:MGI:109153]	14	47648448	47739894	-1.8928	4.97865e-25	6.27248e-23
ENSMUSG00000056216	Cebpg	CCAAT/enhancer binding protein (C/EBP), gamma [Source:MGI Symbol;Acc:MGI:104982]	7	35046422	35056573	-1.88975	5.44689e-32	1.81123e-29
ENSMUSG00000056758	Hmga2	high mobility group AT-hook 2 [Source:MGI Symbol;Acc:MGI:101761]	10	120361275	120476469	-1.88573	6.07574e-09	7.58869e-08
ENSMUSG00000022272	Myo10	myosin X [Source:MGI Symbol;Acc:MGI:107716]	15	25622525	25813673	-1.88346	5.38092e-28	1.00134e-25
ENSMUSG00000092060	Bend4	BEN domain containing 4 [Source:MGI Symbol;Acc:MGI:3648414]	5	67392147	67428310	-1.88243	5.11022e-32	1.72759e-29
ENSMUSG00000041408	Wapl	WAPL cohesin release factor [Source:MGI Symbol;Acc:MGI:2675859]	14	34673928	34747983	-1.88183	4.31947e-24	4.86756e-22
ENSMUSG00000079339	Ifit1bl1	interferon induced protein with tetratricpeptide repeats 1B like 1 [Source:MGI Symbol;Acc:MGI:3650685]	19	34592891	34601956	-1.88083	0.00502833	0.017194
ENSMUSG00000058013	2021-09-11	septin 11 [Source:MGI Symbol;Acc:MGI:1277214]	5	93093437	93176447	-1.87902	1.44536e-29	3.40903e-27
ENSMUSG00000002617	Zfp40	zinc finger protein 40 [Source:MGI Symbol;Acc:MGI:99185]	17	23173869	23193252	-1.87812	2.75841e-16	1.04975e-14
ENSMUSG00000027276	Jag1	jagged 1 [Source:MGI Symbol;Acc:MGI:1095416]	2	137081456	137116644	-1.87685	1.57304e-22	1.38108e-20
ENSMUSG00000041769	Ppp2r2d	protein phosphatase 2, regulatory subunit B, delta [Source:MGI Symbol;Acc:MGI:1289252]	7	138846079	138883057	-1.87636	5.66926e-21	3.99289e-19
ENSMUSG00000112922	Gm47572	predicted gene, 47572 [Source:MGI Symbol;Acc:MGI:6096602]	10	82157101	82160461	-1.87202	4.85602e-05	0.00028692
ENSMUSG00000080904	Gm11966	predicted gene 11966 [Source:MGI Symbol;Acc:MGI:3649988]	11	5818497	5818583	-1.87171	1.02056e-10	1.7294e-09
ENSMUSG00000060935	Tmem263	transmembrane protein 263 [Source:MGI Symbol;Acc:MGI:2143652]	10	85102627	85120618	-1.87126	3.47516e-21	2.51751e-19
ENSMUSG00000028788	Ptp4a2	protein tyrosine phosphatase 4a2 [Source:MGI Symbol;Acc:MGI:1277117]	4	129811219	129850003	-1.87056	3.61298e-24	4.14044e-22
ENSMUSG00000000605	Clcn4	chloride channel, voltage-sensitive 4 [Source:MGI Symbol;Acc:MGI:104571]	7	7282309	7300851	-1.86855	2.30753e-09	3.07731e-08
ENSMUSG00000017843	Ppp2r5c	protein phosphatase 2, regulatory subunit B', gamma [Source:MGI Symbol;Acc:MGI:1349475]	12	110447120	110583062	-1.86785	4.34067e-26	6.38015e-24
ENSMUSG00000054766	Set	SET nuclear oncogene [Source:MGI Symbol;Acc:MGI:1860267]	2	30057378	30072577	-1.86734	3.89366e-28	7.5218e-26
ENSMUSG00000048170	Mcmbp	minichromosome maintenance complex binding protein [Source:MGI Symbol;Acc:MGI:1920977]	7	128696441	128740495	-1.86597	1.27676e-22	1.14088e-20
ENSMUSG00000022507	1810013L24Rik	RIKEN cDNA 1810013L24 gene [Source:MGI Symbol;Acc:MGI:1916303]	16	8830100	8858922	-1.86481	5.16646e-22	4.09361e-20
ENSMUSG00000060461	Dppa5a	developmental pluripotency associated 5A [Source:MGI Symbol;Acc:MGI:101800]	9	78367052	78368177	-1.86474	2.30112e-21	1.70974e-19
ENSMUSG00000032712	Resf1	retroelement silencing factor 1 [Source:MGI Symbol;Acc:MGI:1914496]	6	149309414	149335663	-1.86173	1.6836e-26	2.62694e-24
ENSMUSG00000026113	Inpp4a	inositol polyphosphate-4-phosphatase, type I [Source:MGI Symbol;Acc:MGI:1931123]	1	37299865	37410736	-1.86034	3.7574e-17	1.61131e-15
ENSMUSG00000056531	Ccdc18	coiled-coil domain containing 18 [Source:MGI Symbol;Acc:MGI:1922974]	5	108132875	108233628	-1.85763	2.69393e-20	1.71835e-18
ENSMUSG00000030672	Mylpf	myosin light chain, phosphorylatable, fast skeletal muscle [Source:MGI Symbol;Acc:MGI:97273]	7	127208890	127214298	-1.8573	3.26484e-16	1.22637e-14
ENSMUSG00000032601	Prkar2a	protein kinase, cAMP dependent regulatory, type II alpha [Source:MGI Symbol;Acc:MGI:108025]	9	108689314	108750436	-1.85719	6.02208e-19	3.28365e-17
ENSMUSG00000050022	Amz1	archaelysin family metallopeptidase 1 [Source:MGI Symbol;Acc:MGI:2442258]	5	140724127	140761439	-1.85547	0.00353817	0.0127497
ENSMUSG00000112375	Gm38560	predicted gene, 38560 [Source:MGI Symbol;Acc:MGI:5621445]	10	82845733	82859008	-1.85536	0.00411407	0.0144677
ENSMUSG00000075122	Cd80	CD80 antigen [Source:MGI Symbol;Acc:MGI:101775]	16	38455561	38496335	-1.85462	0.00512872	0.0174959
ENSMUSG00000026643	Nmt2	N-myristoyltransferase 2 [Source:MGI Symbol;Acc:MGI:1202298]	2	3284212	3328877	-1.85281	3.60875e-32	1.24068e-29
ENSMUSG00000027752	Exosc8	exosome component 8 [Source:MGI Symbol;Acc:MGI:1916889]	3	54728678	54735393	-1.85187	6.38773e-28	1.16729e-25
ENSMUSG00000078435	AU041133	expressed sequence AU041133 [Source:MGI Symbol;Acc:MGI:2143755]	10	82128013	82153065	-1.85158	7.60372e-07	6.46924e-06
ENSMUSG00000041596	Nlrp5-ps	NLR family, pyrin domain containing 5, pseudogene [Source:MGI Symbol;Acc:MGI:5010941]	7	14530652	14622479	-1.85031	1.41774e-05	9.36725e-05
ENSMUSG00000073705	Cenps	centromere protein S [Source:MGI Symbol;Acc:MGI:1917178]	4	149127121	149137629	-1.84797	3.50461e-23	3.3064e-21
ENSMUSG00000085412	Halr1	Hoxa adjacent long noncoding RNA 1 [Source:MGI Symbol;Acc:MGI:3705267]	6	52102949	52113684	-1.84643	4.13182e-12	8.82209e-11
ENSMUSG00000062151	Unc13c	unc-13 homolog C [Source:MGI Symbol;Acc:MGI:2149021]	9	73479422	73968966	-1.8439	2.56724e-21	1.89359e-19
ENSMUSG00000043230	Fam124b	family with sequence similarity 124, member B [Source:MGI Symbol;Acc:MGI:3026880]	1	80198706	80218473	-1.84342	0.0113707	0.0344294
ENSMUSG00000063550	Nup98	nucleoporin 98 [Source:MGI Symbol;Acc:MGI:109404]	7	102119398	102210176	-1.84227	1.60566e-21	1.1974e-19
ENSMUSG00000107990	Gm7890	predicted gene 7890 [Source:MGI Symbol;Acc:MGI:3645227]	6	49080462	49081062	-1.84053	0.00118145	0.00493909
ENSMUSG00000083774	Gm7180	predicted pseudogene 7180 [Source:MGI Symbol;Acc:MGI:3648560]	7	81222362	81222874	-1.8403	2.58059e-08	2.89838e-07
ENSMUSG00000034663	Bmp2k	BMP2 inducible kinase [Source:MGI Symbol;Acc:MGI:2155456]	5	96997689	97091867	-1.83065	6.23799e-16	2.24745e-14
ENSMUSG00000025175	Fn3k	fructosamine 3 kinase [Source:MGI Symbol;Acc:MGI:1926834]	11	121434913	121450491	-1.82877	0.0044831	0.0155684
ENSMUSG00000048349	Pou4f1	POU domain, class 4, transcription factor 1 [Source:MGI Symbol;Acc:MGI:102525]	14	104461676	104467999	-1.82756	1.275e-24	1.5213e-22
ENSMUSG00000079093	4930449I24Rik	RIKEN cDNA 4930449I24 gene [Source:MGI Symbol;Acc:MGI:1914660]	5	146502399	146505183	-1.82361	0.00137354	0.00563186
ENSMUSG00000048271	Rbm33	RNA binding motif protein 33 [Source:MGI Symbol;Acc:MGI:1919670]	5	28317121	28419239	-1.82011	1.49236e-10	2.4792e-09
ENSMUSG00000020899	Pfas	phosphoribosylformylglycinamidine synthase (FGAR amidotransferase) [Source:MGI Symbol;Acc:MGI:2684864]	11	68985697	69008460	-1.81878	1.39792e-19	8.24285e-18
ENSMUSG00000090173	Fbxw10	F-box and WD-40 domain protein 10 [Source:MGI Symbol;Acc:MGI:3052463]	11	62847069	62877465	-1.81865	0.00452375	0.0156801
ENSMUSG00000106864	Gtf3c2	general transcription factor IIIC, polypeptide 2, beta [Source:MGI Symbol;Acc:MGI:1919002]	5	31156005	31180144	-1.81747	2.44025e-23	2.44421e-21
ENSMUSG00000059218	Gm13084	predicted gene 13084 [Source:MGI Symbol;Acc:MGI:3650237]	4	143809245	143816093	-1.81712	6.70297e-10	9.89542e-09
ENSMUSG00000020738	Sumo2	small ubiquitin-like modifier 2 [Source:MGI Symbol;Acc:MGI:2158813]	11	115523102	115536276	-1.81484	2.94972e-15	9.72881e-14
ENSMUSG00000092626	9130230N09Rik	RIKEN cDNA 9130230N09 gene [Source:MGI Symbol;Acc:MGI:1924921]	11	22858931	22861264	-1.81344	0.00390681	0.0138421
ENSMUSG00000029061	Mmp23	matrix metallopeptidase 23 [Source:MGI Symbol;Acc:MGI:1347361]	4	155650655	155653384	-1.81138	0.0155632	0.0449243
ENSMUSG00000019857	Asf1a	anti-silencing function 1A histone chaperone [Source:MGI Symbol;Acc:MGI:1913653]	10	53596757	53609225	-1.81056	1.8609e-24	2.18188e-22
ENSMUSG00000073077	Cfap47	cilia and flagella associated protein 47 [Source:MGI Symbol;Acc:MGI:3781475]	X	79266559	79517285	-1.80972	3.02132e-14	8.6805e-13
ENSMUSG00000023940	Sgo1	shugoshin 1 [Source:MGI Symbol;Acc:MGI:1919665]	17	53674786	53689333	-1.80877	3.21934e-22	2.65451e-20
ENSMUSG00000071551	Akr1c19	aldo-keto reductase family 1, member C19 [Source:MGI Symbol;Acc:MGI:2653678]	13	4228700	4252843	-1.80841	0.000123554	0.000666177
ENSMUSG00000117056	Gm18270	predicted gene, 18270 [Source:MGI Symbol;Acc:MGI:5010455]	17	21786856	21789331	-1.80774	4.02813e-09	5.19949e-08
ENSMUSG00000039478	Micu3	mitochondrial calcium uptake family, member 3 [Source:MGI Symbol;Acc:MGI:1925756]	8	40307458	40386308	-1.80378	3.0328e-14	8.68889e-13
ENSMUSG00000064194	Zfp936	zinc finger protein 936 [Source:MGI Symbol;Acc:MGI:3642994]	7	43114229	43192109	-1.80082	1.95387e-12	4.3696e-11
ENSMUSG00000062866	Phactr2	phosphatase and actin regulator 2 [Source:MGI Symbol;Acc:MGI:2446138]	10	13207717	13474412	-1.79587	1.07308e-16	4.30163e-15
ENSMUSG00000024066	Xdh	xanthine dehydrogenase [Source:MGI Symbol;Acc:MGI:98973]	17	73883895	73950196	-1.79435	4.17974e-18	2.02827e-16
ENSMUSG00000023944	Hsp90ab1	heat shock protein 90 alpha (cytosolic), class B member 1 [Source:MGI Symbol;Acc:MGI:96247]	17	45567775	45573271	-1.79203	9.39294e-23	8.6211e-21
ENSMUSG00000048520	Fbxl13	F-box and leucine-rich repeat protein 13 [Source:MGI Symbol;Acc:MGI:2443416]	5	21483847	21645634	-1.78844	0.0059481	0.0198081
ENSMUSG00000002297	Dbf4	DBF4 zinc finger [Source:MGI Symbol;Acc:MGI:1351328]	5	8396973	8422716	-1.78786	4.65502e-24	5.15969e-22
ENSMUSG00000002769	Gnmt	glycine N-methyltransferase [Source:MGI Symbol;Acc:MGI:1202304]	17	46725664	46729168	-1.78786	0.00012212	0.000659148
ENSMUSG00000086447	Gm13522	predicted gene 13522 [Source:MGI Symbol;Acc:MGI:3651428]	2	52367063	52390307	-1.78686	0.0103627	0.0318433
ENSMUSG00000107496	4933431M02Rik	RIKEN cDNA 4933431M02 gene [Source:MGI Symbol;Acc:MGI:1918455]	6	107627774	107632549	-1.78625	5.51602e-05	0.000322255
ENSMUSG00000032050	Rdx	radixin [Source:MGI Symbol;Acc:MGI:97887]	9	52047173	52100463	-1.78499	2.61673e-27	4.3866e-25
ENSMUSG00000029131	Dnajb6	DnaJ heat shock protein family (Hsp40) member B6 [Source:MGI Symbol;Acc:MGI:1344381]	5	29735688	29818134	-1.78479	1.04782e-24	1.25763e-22
ENSMUSG00000020152	Actr2	ARP2 actin-related protein 2 [Source:MGI Symbol;Acc:MGI:1913963]	11	20062304	20112913	-1.78416	1.16712e-22	1.06558e-20
ENSMUSG00000045100	Slc25a26	solute carrier family 25 (mitochondrial carrier, phosphate carrier), member 26 [Source:MGI Symbol;Acc:MGI:1914832]	6	94500331	94604672	-1.7826	1.21294e-21	9.21474e-20
ENSMUSG00000052031	Tagap1	T cell activation GTPase activating protein 1 [Source:MGI Symbol;Acc:MGI:1919786]	17	6955011	6961156	-1.78259	1.06214e-12	2.48781e-11
ENSMUSG00000030059	Tmf1	TATA element modulatory factor 1 [Source:MGI Symbol;Acc:MGI:2684999]	6	97152997	97179122	-1.78184	3.9815e-15	1.29424e-13
ENSMUSG00000111050	Gm47877	predicted gene, 47877 [Source:MGI Symbol;Acc:MGI:6097101]	9	55030783	55039429	-1.7812	8.17281e-08	8.31381e-07
ENSMUSG00000081664	Gm15544	predicted gene 15544 [Source:MGI Symbol;Acc:MGI:3782993]	7	80429210	80430740	-1.78015	2.68485e-23	2.64367e-21
ENSMUSG00000058503	Fam133b	family with sequence similarity 133, member B [Source:MGI Symbol;Acc:MGI:1915402]	5	3543833	3570238	-1.77891	5.36216e-19	2.9556e-17
ENSMUSG00000081151	Gm11448	predicted gene 11448 [Source:MGI Symbol;Acc:MGI:3651347]	2	161287220	161287669	-1.77758	0.0111004	0.0337612
ENSMUSG00000066463	Omt2a	oocyte maturation, alpha [Source:MGI Symbol;Acc:MGI:106620]	9	78311972	78314796	-1.77632	2.44214e-10	3.88216e-09
ENSMUSG00000085840	Gm11261	predicted gene 11261 [Source:MGI Symbol;Acc:MGI:3650239]	4	78659858	78661588	-1.77448	9.92038e-19	5.21308e-17
ENSMUSG00000011831	Evi5	ecotropic viral integration site 5 [Source:MGI Symbol;Acc:MGI:104736]	5	107744795	107875107	-1.77255	8.62112e-22	6.7258e-20
ENSMUSG00000079363	Gbp4	guanylate binding protein 4 [Source:MGI Symbol;Acc:MGI:97072]	5	105115767	105139586	-1.77226	0.000187724	0.000967917
ENSMUSG00000037971	1110032A03Rik	RIKEN cDNA 1110032A03 gene [Source:MGI Symbol;Acc:MGI:1915971]	9	50762828	50775520	-1.77175	1.52091e-21	1.13838e-19
ENSMUSG00000072407	Gm6419	predicted gene 6419 [Source:MGI Symbol;Acc:MGI:3647564]	10	74862988	74863416	-1.76928	5.395e-10	8.14228e-09
ENSMUSG00000054342	Kcnn4	potassium intermediate/small conductance calcium-activated channel, subfamily N, member 4 [Source:MGI Symbol;Acc:MGI:1277957]	7	24370263	24386690	-1.76863	0.00278176	0.0103457
ENSMUSG00000110156	Gm42067	predicted gene, 42067 [Source:MGI Symbol;Acc:MGI:5624952]	19	5912822	5914829	-1.76656	0.0134682	0.0398235
ENSMUSG00000025235	Bbs4	Bardet-Biedl syndrome 4 (human) [Source:MGI Symbol;Acc:MGI:2143311]	9	59321990	59353508	-1.76329	1.86377e-27	3.20379e-25
ENSMUSG00000021282	Eif5	eukaryotic translation initiation factor 5 [Source:MGI Symbol;Acc:MGI:95309]	12	111538016	111546752	-1.76094	3.69134e-22	2.995e-20
ENSMUSG00000030256	Bhlhe41	basic helix-loop-helix family, member e41 [Source:MGI Symbol;Acc:MGI:1930704]	6	145858243	145865558	-1.76075	1.49864e-16	5.93721e-15
ENSMUSG00000104342	Gm36401	predicted gene, 36401 [Source:MGI Symbol;Acc:MGI:5595560]	5	45702733	45704760	-1.75801	0.00158748	0.00637253
ENSMUSG00000025408	Ddit3	DNA-damage inducible transcript 3 [Source:MGI Symbol;Acc:MGI:109247]	10	127290774	127296288	-1.75718	0.000226804	0.00114469
ENSMUSG00000022247	Brix1	BRX1, biogenesis of ribosomes [Source:MGI Symbol;Acc:MGI:1915082]	15	10474779	10485947	-1.75632	2.0775e-25	2.80933e-23
ENSMUSG00000103574	Gm37116	predicted gene, 37116 [Source:MGI Symbol;Acc:MGI:5610344]	3	88284607	88284753	-1.75469	0.000416374	0.00196962
ENSMUSG00000046753	Ccdc66	coiled-coil domain containing 66 [Source:MGI Symbol;Acc:MGI:2443639]	14	27481090	27508460	-1.7529	5.53634e-20	3.42375e-18
ENSMUSG00000047466	8030462N17Rik	RIKEN cDNA 8030462N17 gene [Source:MGI Symbol;Acc:MGI:2444951]	18	77631497	77714486	-1.75278	2.17978e-18	1.09714e-16
ENSMUSG00000034252	Senp6	SUMO/sentrin specific peptidase 6 [Source:MGI Symbol;Acc:MGI:1922075]	9	80066903	80144953	-1.7514	1.37038e-22	1.21383e-20
ENSMUSG00000006010	Odr4	odr4 GPCR localization factor homolog [Source:MGI Symbol;Acc:MGI:2385108]	1	150361305	150393080	-1.75103	4.07423e-26	6.03224e-24
ENSMUSG00000114290	4930435F18Rik	RIKEN cDNA 4930435F18 gene [Source:MGI Symbol;Acc:MGI:1921930]	13	116802095	116838178	-1.74988	0.000127965	0.000687406
ENSMUSG00000036202	Rif1	replication timing regulatory factor 1 [Source:MGI Symbol;Acc:MGI:1098622]	2	52072832	52122383	-1.74963	6.78539e-24	7.28227e-22
ENSMUSG00000071708	Sms	spermine synthase [Source:MGI Symbol;Acc:MGI:109490]	X	157443855	157492287	-1.74852	7.78934e-16	2.77678e-14
ENSMUSG00000034292	Traf3ip1	TRAF3 interacting protein 1 [Source:MGI Symbol;Acc:MGI:1921269]	1	91494647	91529307	-1.74777	7.29119e-11	1.26587e-09
ENSMUSG00000114550	Gm46426	predicted gene, 46426 [Source:MGI Symbol;Acc:MGI:5826063]	13	66281136	66284067	-1.74739	5.89647e-06	4.22928e-05
ENSMUSG00000087635	Gm13414	predicted gene 13414 [Source:MGI Symbol;Acc:MGI:3652154]	2	34649514	34650240	-1.74687	1.16241e-05	7.82558e-05
ENSMUSG00000048592	Gm5946	predicted gene 5946 [Source:MGI Symbol;Acc:MGI:3644989]	X	150220716	150226021	-1.74503	0.00354883	0.0127805
ENSMUSG00000057649	Brd9	bromodomain containing 9 [Source:MGI Symbol;Acc:MGI:2145317]	13	73937811	73960895	-1.74277	2.94915e-17	1.2837e-15
ENSMUSG00000027306	Nusap1	nucleolar and spindle associated protein 1 [Source:MGI Symbol;Acc:MGI:2675669]	2	119618298	119651244	-1.74273	7.83907e-22	6.13929e-20
ENSMUSG00000021500	Ddx46	DEAD (Asp-Glu-Ala-Asp) box polypeptide 46 [Source:MGI Symbol;Acc:MGI:1920895]	13	55635027	55681256	-1.74156	1.55048e-28	3.20918e-26
ENSMUSG00000026499	Acbd3	acyl-Coenzyme A binding domain containing 3 [Source:MGI Symbol;Acc:MGI:2181074]	1	180726043	180754204	-1.74057	1.70108e-17	7.6677e-16
ENSMUSG00000085387	A630050E04Rik	RIKEN cDNA A630050E04 gene [Source:MGI Symbol;Acc:MGI:2685403]	2	74100924	74102342	-1.73992	0.00126818	0.00524441
ENSMUSG00000083222	Gm12427	predicted gene 12427 [Source:MGI Symbol;Acc:MGI:3650847]	3	98818082	98820019	-1.7395	0.00105131	0.00445847
ENSMUSG00000024403	Atp6v1g2	ATPase, H+ transporting, lysosomal V1 subunit G2 [Source:MGI Symbol;Acc:MGI:1913487]	17	35233660	35238767	-1.73933	0.0174886	0.049386
ENSMUSG00000050900	Gm7327	predicted gene 7327 [Source:MGI Symbol;Acc:MGI:3646274]	X	61785381	61786032	-1.73923	0.000118343	0.00064132
ENSMUSG00000022812	Gsk3b	glycogen synthase kinase 3 beta [Source:MGI Symbol;Acc:MGI:1861437]	16	38089001	38246084	-1.73806	7.61768e-20	4.59872e-18
ENSMUSG00000096768	Gm47283	predicted gene, 47283 [Source:MGI Symbol;Acc:MGI:6096131]	Y	90784738	90816465	-1.73771	0.00371381	0.0132531
ENSMUSG00000070883	Ccdc173	coiled-coil domain containing 173 [Source:MGI Symbol;Acc:MGI:1923100]	2	69758033	69789575	-1.73685	3.70248e-05	0.000223249
ENSMUSG00000094594	Tpd52-ps	tumor protein D52, pseudogene [Source:MGI Symbol;Acc:MGI:107737]	8	79680284	79680806	-1.73607	0.000382435	0.00182697
ENSMUSG00000113625	Gm3379	predicted gene 3379 [Source:MGI Symbol;Acc:MGI:3781557]	12	109894452	109895093	-1.73473	0.00162962	0.00652489
ENSMUSG00000100622	Gm20379	predicted gene, 20379 [Source:MGI Symbol;Acc:MGI:5012564]	13	92305980	92307183	-1.73458	0.0144855	0.042356
ENSMUSG00000047534	Mis18bp1	MIS18 binding protein 1 [Source:MGI Symbol;Acc:MGI:2145099]	12	65132734	65172604	-1.734	2.27503e-23	2.29586e-21
ENSMUSG00000020732	Rab37	RAB37, member RAS oncogene family [Source:MGI Symbol;Acc:MGI:1929945]	11	115091431	115162236	-1.73043	1.24395e-06	1.01456e-05
ENSMUSG00000085865	Gm15966	predicted gene 15966 [Source:MGI Symbol;Acc:MGI:3802004]	16	91271777	91329043	-1.72907	0.0112369	0.0340854
ENSMUSG00000022974	Paxbp1	PAX3 and PAX7 binding protein 1 [Source:MGI Symbol;Acc:MGI:1914617]	16	91014037	91044543	-1.7289	1.64387e-08	1.92742e-07
ENSMUSG00000030967	Zranb1	zinc finger, RAN-binding domain containing 1 [Source:MGI Symbol;Acc:MGI:106441]	7	132931142	132986391	-1.7285	8.60958e-17	3.49973e-15
ENSMUSG00000043943	Naalad2	N-acetylated alpha-linked acidic dipeptidase 2 [Source:MGI Symbol;Acc:MGI:1919810]	9	18321951	18402995	-1.72522	1.02047e-16	4.107e-15
ENSMUSG00000065018	Gm23511	predicted gene, 23511 [Source:MGI Symbol;Acc:MGI:5453288]	3	48954722	48954885	-1.72344	0.00458043	0.0158575
ENSMUSG00000020074	Ccar1	cell division cycle and apoptosis regulator 1 [Source:MGI Symbol;Acc:MGI:1914750]	10	62743928	62792286	-1.72314	2.11216e-24	2.43426e-22
ENSMUSG00000112068	Gm9182	predicted gene 9182 [Source:MGI Symbol;Acc:MGI:3644174]	10	128615401	128616039	-1.72238	0.00454924	0.0157577
ENSMUSG00000021754	Map3k1	mitogen-activated protein kinase kinase kinase 1 [Source:MGI Symbol;Acc:MGI:1346872]	13	111746428	111808993	-1.72131	1.17443e-23	1.21541e-21
ENSMUSG00000043424	Eif3j2	eukaryotic translation initiation factor 3, subunit J2 [Source:MGI Symbol;Acc:MGI:3704486]	18	43475418	43477796	-1.7207	1.57505e-07	1.52936e-06
ENSMUSG00000027012	Dync1i2	dynein cytoplasmic 1 intermediate chain 2 [Source:MGI Symbol;Acc:MGI:107750]	2	71211706	71263303	-1.7179	6.15914e-19	3.34043e-17
ENSMUSG00000061544	Zfp229	zinc finger protein 229 [Source:MGI Symbol;Acc:MGI:2679295]	17	21730795	21769342	-1.7175	4.40027e-09	5.64191e-08
ENSMUSG00000021615	Xrcc4	X-ray repair complementing defective repair in Chinese hamster cells 4 [Source:MGI Symbol;Acc:MGI:1333799]	13	89774027	90089608	-1.71499	3.49892e-19	1.96598e-17
ENSMUSG00000066537	Vmn2r57	vomeronasal 2, receptor 57 [Source:MGI Symbol;Acc:MGI:3703084]	7	41395945	41448696	-1.71415	0.00227516	0.00871401
ENSMUSG00000054509	Parp4	poly (ADP-ribose) polymerase family, member 4 [Source:MGI Symbol;Acc:MGI:2685589]	14	56575619	56659794	-1.71276	4.26994e-14	1.20629e-12
ENSMUSG00000032803	Cdv3	carnitine deficiency-associated gene expressed in ventricle 3 [Source:MGI Symbol;Acc:MGI:2448759]	9	103353094	103365840	-1.71251	1.92872e-18	9.80507e-17
ENSMUSG00000031246	Sh3bgrl	SH3-binding domain glutamic acid-rich protein like [Source:MGI Symbol;Acc:MGI:1930849]	X	109095365	109197873	-1.71142	2.48849e-07	2.31969e-06
ENSMUSG00000061371	Zfp873	zinc finger protein 873 [Source:MGI Symbol;Acc:MGI:3040689]	10	82048123	82064745	-1.71011	8.81215e-08	8.90611e-07
ENSMUSG00000114891	Gm47272	predicted gene, 47272 [Source:MGI Symbol;Acc:MGI:6096111]	18	80822247	80838491	-1.70896	4.81292e-09	6.1207e-08
ENSMUSG00000086649	Gm15286	predicted gene 15286 [Source:MGI Symbol;Acc:MGI:3705204]	13	111580261	111644830	-1.70764	7.58203e-07	6.4565e-06
ENSMUSG00000030539	Sema4b	sema domain, immunoglobulin domain (Ig), transmembrane domain (TM) and short cytoplasmic domain, (semaphorin) 4B [Source:MGI Symbol;Acc:MGI:107559]	7	80186841	80226527	-1.70576	1.04653e-08	1.26206e-07
ENSMUSG00000026276	2021-09-02	septin 2 [Source:MGI Symbol;Acc:MGI:97298]	1	93478964	93510260	-1.70335	0.00112695	0.00474155
ENSMUSG00000071281	Zfp65	zinc finger protein 65 [Source:MGI Symbol;Acc:MGI:107769]	13	67705309	67729173	-1.70132	0.0158999	0.0456752
ENSMUSG00000081752	Sms-ps	spermine synthase, pseudogene [Source:MGI Symbol;Acc:MGI:3705601]	X	62775585	62776685	-1.69722	3.82566e-11	6.89163e-10
ENSMUSG00000105283	Gm33370	predicted gene, 33370 [Source:MGI Symbol;Acc:MGI:5592529]	5	96910341	96922175	-1.69673	2.16744e-10	3.4837e-09
ENSMUSG00000049493	Pls1	plastin 1 (I-isoform) [Source:MGI Symbol;Acc:MGI:104809]	9	95752642	95845311	-1.69498	3.39177e-23	3.24522e-21
ENSMUSG00000114816	Gm10323	predicted gene 10323 [Source:MGI Symbol;Acc:MGI:3809062]	13	66849651	66854871	-1.69389	3.22919e-11	5.87979e-10
ENSMUSG00000039985	Sinhcaf	SIN3-HDAC complex associated factor [Source:MGI Symbol;Acc:MGI:1929091]	6	148921035	148946467	-1.68787	3.75102e-14	1.06563e-12
ENSMUSG00000030846	Tial1	Tia1 cytotoxic granule-associated RNA binding protein-like 1 [Source:MGI Symbol;Acc:MGI:107913]	7	128439777	128461717	-1.68752	1.131e-19	6.70794e-18
ENSMUSG00000038248	Sobp	sine oculis binding protein [Source:MGI Symbol;Acc:MGI:1924427]	10	43002500	43174530	-1.68712	3.80969e-13	9.55201e-12
ENSMUSG00000039202	Abhd2	abhydrolase domain containing 2 [Source:MGI Symbol;Acc:MGI:1914344]	7	79273199	79365508	-1.6871	4.49707e-08	4.83149e-07
ENSMUSG00000031931	Ankrd49	ankyrin repeat domain 49 [Source:MGI Symbol;Acc:MGI:1930842]	9	14779618	14784856	-1.68563	7.18647e-24	7.67213e-22
ENSMUSG00000036091	Hyal3	hyaluronoglucosaminidase 3 [Source:MGI Symbol;Acc:MGI:1330288]	9	107580818	107587359	-1.68411	0.00506597	0.0173081
ENSMUSG00000026782	Abi2	abl-interactor 2 [Source:MGI Symbol;Acc:MGI:106913]	1	60409619	60481158	-1.68302	3.1591e-23	3.05139e-21
ENSMUSG00000021665	Hexb	hexosaminidase B [Source:MGI Symbol;Acc:MGI:96074]	13	97176331	97198357	-1.6825	5.81178e-09	7.28592e-08
ENSMUSG00000092335	Zfp977	zinc finger protein 977 [Source:MGI Symbol;Acc:MGI:3645327]	7	42579783	42592547	-1.68176	0.000371578	0.00178055
ENSMUSG00000062604	Srpk2	serine/arginine-rich protein specific kinase 2 [Source:MGI Symbol;Acc:MGI:1201408]	5	23503264	23684617	-1.68049	9.69151e-21	6.53098e-19
ENSMUSG00000040302	Rbm48	RNA binding motif protein 48 [Source:MGI Symbol;Acc:MGI:2442653]	5	3583978	3596585	-1.67972	3.71391e-19	2.07529e-17
ENSMUSG00000016984	Etaa1	Ewing tumor-associated antigen 1 [Source:MGI Symbol;Acc:MGI:1915395]	11	17938756	17953875	-1.67856	2.12826e-14	6.2384e-13
ENSMUSG00000107667	C530044C16Rik	RIKEN cDNA C530044C16 gene [Source:MGI Symbol;Acc:MGI:2443109]	6	50776115	50815033	-1.67802	0.00693561	0.022614
ENSMUSG00000019806	Aig1	androgen-induced 1 [Source:MGI Symbol;Acc:MGI:1913503]	10	13647054	13868980	-1.67777	3.49849e-17	1.50986e-15
ENSMUSG00000031843	Mphosph6	M phase phosphoprotein 6 [Source:MGI Symbol;Acc:MGI:1915783]	8	117791645	117801943	-1.67594	3.66141e-26	5.46089e-24
ENSMUSG00000032407	U2surp	U2 snRNP-associated SURP domain containing [Source:MGI Symbol;Acc:MGI:1915208]	9	95456898	95511996	-1.67359	3.61873e-25	4.61649e-23
ENSMUSG00000066877	Nck2	non-catalytic region of tyrosine kinase adaptor protein 2 [Source:MGI Symbol;Acc:MGI:1306821]	1	43444579	43570515	-1.6733	3.48581e-13	8.79429e-12
ENSMUSG00000062580	Timm17a	translocase of inner mitochondrial membrane 17a [Source:MGI Symbol;Acc:MGI:1343131]	1	135295213	135313778	-1.6727	1.42787e-17	6.49394e-16
ENSMUSG00000094786	Gm14403	predicted gene 14403 [Source:MGI Symbol;Acc:MGI:3649813]	2	177498215	177509763	-1.67268	0.0151436	0.0439573
ENSMUSG00000097119	B230354K17Rik	RIKEN cDNA B230354K17 gene [Source:MGI Symbol;Acc:MGI:2443272]	17	45433598	45442544	-1.67214	9.28447e-10	1.3366e-08
ENSMUSG00000028560	Usp1	ubiquitin specific peptidase 1 [Source:MGI Symbol;Acc:MGI:2385198]	4	98923810	98935543	-1.66887	4.60413e-17	1.94158e-15
ENSMUSG00000019876	Pkib	protein kinase inhibitor beta, cAMP dependent, testis specific [Source:MGI Symbol;Acc:MGI:101937]	10	57631981	57741112	-1.66887	3.75889e-20	2.35325e-18
ENSMUSG00000045268	Zfp691	zinc finger protein 691 [Source:MGI Symbol;Acc:MGI:3041163]	4	119169513	119174195	-1.66727	5.17966e-07	4.56008e-06
ENSMUSG00000054737	Zfp182	zinc finger protein 182 [Source:MGI Symbol;Acc:MGI:2442220]	X	21028939	21062316	-1.66615	3.95166e-15	1.2866e-13
ENSMUSG00000030189	Ybx3	Y box protein 3 [Source:MGI Symbol;Acc:MGI:2137670]	6	131364855	131388476	-1.66429	7.72008e-15	2.4186e-13
ENSMUSG00000040006	Ginm1	glycoprotein integral membrane 1 [Source:MGI Symbol;Acc:MGI:2384905]	10	7767947	7792824	-1.66349	7.72638e-23	7.15625e-21
ENSMUSG00000086279	Gm15634	predicted gene 15634 [Source:MGI Symbol;Acc:MGI:3783078]	8	46152610	46156100	-1.66342	0.000852883	0.00370368
ENSMUSG00000031990	Jam3	junction adhesion molecule 3 [Source:MGI Symbol;Acc:MGI:1933825]	9	27097384	27155421	-1.66215	3.87418e-15	1.26341e-13
ENSMUSG00000117241	Gm9214	predicted gene 9214 [Source:MGI Symbol;Acc:MGI:3644936]	17	53359927	53361889	-1.66215	0.0169737	0.0481867
ENSMUSG00000026074	Map4k4	mitogen-activated protein kinase kinase kinase kinase 4 [Source:MGI Symbol;Acc:MGI:1349394]	1	39900913	40026310	-1.65987	3.14594e-22	2.60458e-20
ENSMUSG00000003849	Nqo1	NAD(P)H dehydrogenase, quinone 1 [Source:MGI Symbol;Acc:MGI:103187]	8	107388225	107403206	-1.65712	0.000354596	0.00170887
ENSMUSG00000035601	Trmt10b	tRNA methyltransferase 10B [Source:MGI Symbol;Acc:MGI:1917184]	4	45297127	45316131	-1.65552	7.19507e-19	3.84065e-17
ENSMUSG00000040102	Klhl42	kelch-like 42 [Source:MGI Symbol;Acc:MGI:2444786]	6	147091379	147112778	-1.65442	3.73068e-16	1.39105e-14
ENSMUSG00000020863	Luc7l3	LUC7-like 3 (S. cerevisiae) [Source:MGI Symbol;Acc:MGI:1914934]	11	94287890	94321988	-1.65416	4.16465e-22	3.33896e-20
ENSMUSG00000060336	Zfp937	zinc finger protein 937 [Source:MGI Symbol;Acc:MGI:3644476]	2	150218073	150240725	-1.6536	1.52541e-10	2.52584e-09
ENSMUSG00000026083	Eif5b	eukaryotic translation initiation factor 5B [Source:MGI Symbol;Acc:MGI:2441772]	1	37998010	38055579	-1.65276	1.17149e-22	1.06558e-20
ENSMUSG00000090247	Bloc1s1	biogenesis of lysosomal organelles complex-1, subunit 1 [Source:MGI Symbol;Acc:MGI:1195276]	10	128917882	128924035	-1.65118	0.0036457	0.0130514
ENSMUSG00000115548	5430440P10Rik	RIKEN cDNA 5430440P10 gene [Source:MGI Symbol;Acc:MGI:1918612]	14	105427559	105437716	-1.64988	9.93781e-15	3.06817e-13
ENSMUSG00000092074	Dynlt1a	dynein light chain Tctex-type 1A [Source:MGI Symbol;Acc:MGI:3807506]	17	6306340	6317500	-1.64977	7.05219e-07	6.03573e-06
ENSMUSG00000033499	Larp4b	La ribonucleoprotein domain family, member 4B [Source:MGI Symbol;Acc:MGI:106330]	13	9093881	9174451	-1.6495	3.19009e-19	1.80748e-17
ENSMUSG00000086321	Gm11413	predicted gene 11413 [Source:MGI Symbol;Acc:MGI:3650701]	4	83378317	83390668	-1.64656	0.00114838	0.00481675
ENSMUSG00000037058	Paip2	polyadenylate-binding protein-interacting protein 2 [Source:MGI Symbol;Acc:MGI:1915119]	18	35598617	35617187	-1.6449	3.34083e-20	2.11767e-18
ENSMUSG00000078958	Atp6ap1l	ATPase, H+ transporting, lysosomal accessory protein 1-like [Source:MGI Symbol;Acc:MGI:3648665]	13	90883433	90905355	-1.64457	0.000605296	0.0027412
ENSMUSG00000047257	Prss45	protease, serine 45 [Source:MGI Symbol;Acc:MGI:3605764]	9	110834588	110841313	-1.64409	1.81901e-08	2.1108e-07
ENSMUSG00000114483	Gm49144	predicted gene, 49144 [Source:MGI Symbol;Acc:MGI:6118556]	13	36836366	36885596	-1.64345	8.166e-05	0.000460365
ENSMUSG00000032846	Zswim6	zinc finger SWIM-type containing 6 [Source:MGI Symbol;Acc:MGI:1914513]	13	107724617	107890064	-1.64336	2.26072e-09	3.02085e-08
ENSMUSG00000028932	Psmc2	proteasome (prosome, macropain) 26S subunit, ATPase 2 [Source:MGI Symbol;Acc:MGI:109555]	5	21785283	21803787	-1.64256	2.38388e-18	1.191e-16
ENSMUSG00000052310	Slc39a1	solute carrier family 39 (zinc transporter), member 1 [Source:MGI Symbol;Acc:MGI:1353474]	3	90248172	90253612	-1.64249	1.83701e-14	5.43175e-13
ENSMUSG00000024601	Isoc1	isochorismatase domain containing 1 [Source:MGI Symbol;Acc:MGI:1913557]	18	58659466	58680368	-1.64235	4.25656e-14	1.20418e-12
ENSMUSG00000021999	Cpb2	carboxypeptidase B2 (plasma) [Source:MGI Symbol;Acc:MGI:1891837]	14	75242287	75283555	-1.64166	5.10016e-18	2.4399e-16
ENSMUSG00000021738	Atxn7	ataxin 7 [Source:MGI Symbol;Acc:MGI:2179277]	14	13961440	14107302	-1.6397	1.04116e-10	1.76284e-09
ENSMUSG00000008658	Rbfox1	RNA binding protein, fox-1 homolog (C. elegans) 1 [Source:MGI Symbol;Acc:MGI:1926224]	16	5885355	7411526	-1.63916	0.00366697	0.0131137
ENSMUSG00000082998	Gm11221	predicted gene 11221 [Source:MGI Symbol;Acc:MGI:3651633]	4	69691978	69692574	-1.63885	6.54331e-09	8.13263e-08
ENSMUSG00000026615	Eprs	glutamyl-prolyl-tRNA synthetase [Source:MGI Symbol;Acc:MGI:97838]	1	185363044	185428360	-1.63773	1.20986e-17	5.53969e-16
ENSMUSG00000053702	Nebl	nebulette [Source:MGI Symbol;Acc:MGI:1921353]	2	17343909	17731464	-1.63688	0.000362675	0.00174242
ENSMUSG00000035235	Trim13	tripartite motif-containing 13 [Source:MGI Symbol;Acc:MGI:1913847]	14	61598247	61605946	-1.63657	2.9739e-15	9.79263e-14
ENSMUSG00000030245	Golt1b	golgi transport 1B [Source:MGI Symbol;Acc:MGI:1914214]	6	142387221	142403858	-1.63466	7.7386e-18	3.63356e-16
ENSMUSG00000026158	Ogfrl1	opioid growth factor receptor-like 1 [Source:MGI Symbol;Acc:MGI:1917405]	1	23366424	23397772	-1.63459	4.29486e-11	7.67955e-10
ENSMUSG00000039835	Nhsl1	NHS-like 1 [Source:MGI Symbol;Acc:MGI:106390]	10	18318985	18533892	-1.63345	4.58277e-09	5.8611e-08
ENSMUSG00000100826	Snhg14	small nucleolar RNA host gene 14 [Source:MGI Symbol;Acc:MGI:1289201]	7	59307924	59975759	-1.63143	0.00904431	0.0283372
ENSMUSG00000021379	Id4	inhibitor of DNA binding 4 [Source:MGI Symbol;Acc:MGI:99414]	13	48261228	48266026	-1.63069	0.0026733	0.0100065
ENSMUSG00000030092	Cntn6	contactin 6 [Source:MGI Symbol;Acc:MGI:1858223]	6	104492790	104863406	-1.6298	0.00117644	0.00492222
ENSMUSG00000027665	Pik3ca	phosphatidylinositol-4,5-bisphosphate 3-kinase catalytic subunit alpha [Source:MGI Symbol;Acc:MGI:1206581]	3	32397671	32468486	-1.62869	2.56129e-12	5.64096e-11
ENSMUSG00000091905	Gm6395	predicted gene 6395 [Source:MGI Symbol;Acc:MGI:3645295]	12	64786311	64787001	-1.6285	2.29996e-08	2.60628e-07
ENSMUSG00000045328	Cenpe	centromere protein E [Source:MGI Symbol;Acc:MGI:1098230]	3	135212537	135273611	-1.62844	1.71442e-23	1.73877e-21
ENSMUSG00000087086	Gm13269	predicted gene 13269 [Source:MGI Symbol;Acc:MGI:3651949]	2	14740372	14767024	-1.62778	6.71409e-11	1.17e-09
ENSMUSG00000096795	Zfp433	zinc finger protein 433 [Source:MGI Symbol;Acc:MGI:1920860]	10	81704825	81726686	-1.62773	1.24952e-05	8.35651e-05
ENSMUSG00000038658	Ric1	RAB6A GEF complex partner 1 [Source:MGI Symbol;Acc:MGI:1924893]	19	29522282	29606829	-1.62762	9.68252e-13	2.28372e-11
ENSMUSG00000025255	Zfhx4	zinc finger homeodomain 4 [Source:MGI Symbol;Acc:MGI:2137668]	3	5218526	5415857	-1.62581	0.000547252	0.00250963
ENSMUSG00000017548	Suz12	SUZ12 polycomb repressive complex 2 subunit [Source:MGI Symbol;Acc:MGI:1261758]	11	79993106	80034123	-1.62569	1.75361e-12	3.96106e-11
ENSMUSG00000023892	Zfp51	zinc finger protein 51 [Source:MGI Symbol;Acc:MGI:99198]	17	21450374	21465587	-1.62568	1.23635e-13	3.30847e-12
ENSMUSG00000110444	Gm10033	predicted gene 10033 [Source:MGI Symbol;Acc:MGI:3642803]	8	69366510	69395539	-1.62409	1.71843e-19	1.00452e-17
ENSMUSG00000052748	Swt1	SWT1 RNA endoribonuclease homolog (S. cerevisiae) [Source:MGI Symbol;Acc:MGI:1914125]	1	151367699	151428455	-1.62396	6.46172e-18	3.06237e-16
ENSMUSG00000075574	Defb48	defensin beta 48 [Source:MGI Symbol;Acc:MGI:3646223]	14	62977524	62984510	-1.62361	2.31391e-07	2.17797e-06
ENSMUSG00000022805	Maats1	MYCBP-associated, testis expressed 1 [Source:MGI Symbol;Acc:MGI:2443598]	16	38297754	38342143	-1.62159	0.00182262	0.00719541
ENSMUSG00000046516	Cox17	cytochrome c oxidase assembly protein 17, copper chaperone [Source:MGI Symbol;Acc:MGI:1333806]	16	38346991	38352763	-1.62044	0.000527713	0.00243165
ENSMUSG00000018415	Gid4	GID complex subunit 4, VID24 homolog [Source:MGI Symbol;Acc:MGI:1914021]	11	60417145	60450927	-1.62019	1.16337e-20	7.78808e-19
ENSMUSG00000050428	Fbxo46	F-box protein 46 [Source:MGI Symbol;Acc:MGI:2444918]	7	19119859	19140172	-1.61979	4.44164e-16	1.64098e-14
ENSMUSG00000021377	Dek	DEK oncogene (DNA binding) [Source:MGI Symbol;Acc:MGI:1926209]	13	47084775	47106201	-1.6176	1.63081e-20	1.06708e-18
ENSMUSG00000066902	Rps23-ps2	ribosomal protein S23, pseudogene 2 [Source:MGI Symbol;Acc:MGI:3642236]	8	3583799	3584230	-1.61598	0.0128186	0.0381139
ENSMUSG00000024309	Pfdn6	prefoldin subunit 6 [Source:MGI Symbol;Acc:MGI:95908]	17	33938821	33940343	-1.61594	2.68007e-22	2.24639e-20
ENSMUSG00000024352	Spata24	spermatogenesis associated 24 [Source:MGI Symbol;Acc:MGI:1918492]	18	35656689	35662186	-1.61375	2.39535e-06	1.85377e-05
ENSMUSG00000046573	Lyrm4	LYR motif containing 4 [Source:MGI Symbol;Acc:MGI:2683538]	13	35978395	36117526	-1.6125	3.69328e-16	1.37964e-14
ENSMUSG00000098758	7630403G23Rik	RIKEN cDNA 7630403G23 gene [Source:MGI Symbol;Acc:MGI:1924369]	9	34042369	34059019	-1.61135	0.011583	0.034968
ENSMUSG00000024795	Kif20b	kinesin family member 20B [Source:MGI Symbol;Acc:MGI:2444576]	19	34922361	34975745	-1.61085	1.35479e-17	6.17541e-16
ENSMUSG00000087651	1500009L16Rik	RIKEN cDNA 1500009L16 gene [Source:MGI Symbol;Acc:MGI:1917034]	10	83722865	83762762	-1.61021	0.00963057	0.0299198
ENSMUSG00000070677	D5Ertd577e	DNA segment, Chr 5, ERATO Doi 577, expressed [Source:MGI Symbol;Acc:MGI:1261918]	5	95456806	95485587	-1.60883	0.00240535	0.009147
ENSMUSG00000074166	AW146154	expressed sequence AW146154 [Source:MGI Symbol;Acc:MGI:2142212]	7	41478874	41499890	-1.60879	2.77272e-08	3.09191e-07
ENSMUSG00000029910	Mad2l1	MAD2 mitotic arrest deficient-like 1 [Source:MGI Symbol;Acc:MGI:1860374]	6	66535390	66547220	-1.60821	3.82101e-19	2.12927e-17
ENSMUSG00000030536	Iqgap1	IQ motif containing GTPase activating protein 1 [Source:MGI Symbol;Acc:MGI:1352757]	7	80711583	80825974	-1.60567	1.0919e-23	1.1358e-21
ENSMUSG00000028030	Tbck	TBC1 domain containing kinase [Source:MGI Symbol;Acc:MGI:2445052]	3	132684144	132841688	-1.60515	2.62233e-19	1.49835e-17
ENSMUSG00000057093	Zfp607b	zinc finger protein 607B [Source:MGI Symbol;Acc:MGI:2148237]	7	27689340	27706484	-1.60441	4.83956e-07	4.28484e-06
ENSMUSG00000095727	Gm23646	predicted gene, 23646 [Source:MGI Symbol;Acc:MGI:5453423]	8	107840957	107841057	-1.60328	0.000717062	0.00318408
ENSMUSG00000005131	4930550C14Rik	RIKEN cDNA 4930550C14 gene [Source:MGI Symbol;Acc:MGI:1922561]	9	53402325	53434402	-1.60058	2.63601e-16	1.01075e-14
ENSMUSG00000041997	Tlk1	tousled-like kinase 1 [Source:MGI Symbol;Acc:MGI:2441683]	2	70712407	70825728	-1.60042	2.07989e-13	5.42267e-12
ENSMUSG00000062981	Mrpl42	mitochondrial ribosomal protein L42 [Source:MGI Symbol;Acc:MGI:1333774]	10	95480805	95501940	-1.59846	8.84925e-21	5.98327e-19
ENSMUSG00000028282	Casp8ap2	caspase 8 associated protein 2 [Source:MGI Symbol;Acc:MGI:1349399]	4	32615451	32653265	-1.59722	2.55854e-19	1.46603e-17
ENSMUSG00000112964	E430024I08Rik	RIKEN cDNA E430024I08 gene [Source:MGI Symbol;Acc:MGI:3649010]	13	74434781	74463429	-1.59676	0.0165058	0.0470757
ENSMUSG00000016559	H3f3b	H3.3 histone B [Source:MGI Symbol;Acc:MGI:1101768]	11	116021912	116027962	-1.59531	7.7442e-17	3.167e-15
ENSMUSG00000024974	Smc3	structural maintenance of chromosomes 3 [Source:MGI Symbol;Acc:MGI:1339795]	19	53600398	53645833	-1.59502	1.87129e-20	1.21269e-18
ENSMUSG00000030532	Hddc3	HD domain containing 3 [Source:MGI Symbol;Acc:MGI:1915945]	7	80343104	80350547	-1.59438	0.00139037	0.00569486
ENSMUSG00000051306	Usp42	ubiquitin specific peptidase 42 [Source:MGI Symbol;Acc:MGI:1924050]	5	143710325	143732280	-1.59302	5.06348e-13	1.24948e-11
ENSMUSG00000080241	Dppa3-ps	developmental pluripotency-associated 3, pseudogene [Source:MGI Symbol;Acc:MGI:3645894]	X	37625647	37626097	-1.59285	9.7734e-09	1.18213e-07
ENSMUSG00000041688	Amot	angiomotin [Source:MGI Symbol;Acc:MGI:108440]	X	145446425	145505181	-1.59215	4.22074e-05	0.000251879
ENSMUSG00000113263	Gm4811	predicted gene 4811 [Source:MGI Symbol;Acc:MGI:3648985]	13	64927942	64929161	-1.59207	0.0175691	0.0495649
ENSMUSG00000015932	Dstn	destrin [Source:MGI Symbol;Acc:MGI:1929270]	2	143915320	143943324	-1.59138	2.11843e-16	8.23186e-15
ENSMUSG00000038750	Omt2b	oocyte maturation, beta [Source:MGI Symbol;Acc:MGI:106619]	9	78327589	78329620	-1.58959	7.00588e-15	2.20663e-13
ENSMUSG00000028414	Fktn	fukutin [Source:MGI Symbol;Acc:MGI:2179507]	4	53713998	53777890	-1.58952	2.20327e-09	2.94991e-08
ENSMUSG00000042354	Gnl3	guanine nucleotide binding protein-like 3 (nucleolar) [Source:MGI Symbol;Acc:MGI:1353651]	14	31012433	31019152	-1.58937	5.90094e-24	6.4352e-22
ENSMUSG00000048709	Gm8666	predicted gene 8666 [Source:MGI Symbol;Acc:MGI:3648747]	X	75475232	75475523	-1.58897	0.00164431	0.00657594
ENSMUSG00000028992	Nmnat1	nicotinamide nucleotide adenylyltransferase 1 [Source:MGI Symbol;Acc:MGI:1913704]	4	149467572	149485202	-1.58766	0.000179868	0.000930836
ENSMUSG00000097177	9330159M07Rik	RIKEN cDNA 9330159M07 gene [Source:MGI Symbol;Acc:MGI:2442519]	9	88840236	88858870	-1.5868	0.00993426	0.0307362
ENSMUSG00000027870	Hao2	hydroxyacid oxidase 2 [Source:MGI Symbol;Acc:MGI:96012]	3	98874521	98893239	-1.58625	0.00106863	0.00452181
ENSMUSG00000053178	Mterf1b	mitochondrial transcription termination factor 1b [Source:MGI Symbol;Acc:MGI:3704243]	5	4192367	4197651	-1.5853	0.00768552	0.0246979
ENSMUSG00000025959	Klf7	Kruppel-like factor 7 (ubiquitous) [Source:MGI Symbol;Acc:MGI:1935151]	1	64029447	64122282	-1.58485	2.41815e-15	8.04081e-14
ENSMUSG00000073721	Pramef20	PRAME family member 20 [Source:MGI Symbol;Acc:MGI:3712553]	4	144372760	144377933	-1.58372	9.12764e-09	1.10998e-07
ENSMUSG00000115596	Gm48969	predicted gene, 48969 [Source:MGI Symbol;Acc:MGI:6118308]	14	76861571	76875175	-1.58369	0.000271409	0.00134702
ENSMUSG00000085248	Gm11587	predicted gene 11587 [Source:MGI Symbol;Acc:MGI:3652110]	1	61301909	61307746	-1.58311	0.0119604	0.0359469
ENSMUSG00000030717	Nupr1	nuclear protein transcription regulator 1 [Source:MGI Symbol;Acc:MGI:1891834]	7	126623249	126630861	-1.58143	6.20776e-11	1.08738e-09
ENSMUSG00000027968	Larp7	La ribonucleoprotein domain family, member 7 [Source:MGI Symbol;Acc:MGI:107634]	3	127536714	127553349	-1.58011	3.47128e-22	2.83454e-20
ENSMUSG00000071855	Ccdc112	coiled-coil domain containing 112 [Source:MGI Symbol;Acc:MGI:1918800]	18	46282151	46311928	-1.57874	1.28162e-10	2.1538e-09
ENSMUSG00000075318	Scn2a	sodium channel, voltage-gated, type II, alpha [Source:MGI Symbol;Acc:MGI:98248]	2	65620771	65767447	-1.57795	0.00239403	0.00911593
ENSMUSG00000092607	Scnm1	sodium channel modifier 1 [Source:MGI Symbol;Acc:MGI:1341284]	3	95129536	95134011	-1.57785	7.22953e-21	5.02205e-19
ENSMUSG00000115164	Gm30159	predicted gene, 30159 [Source:MGI Symbol;Acc:MGI:5589318]	15	63067008	63143105	-1.57683	3.27541e-10	5.13405e-09
ENSMUSG00000098172	Gm26973	predicted gene, 26973 [Source:MGI Symbol;Acc:MGI:5504088]	12	56535343	56607476	-1.57658	2.44676e-07	2.28604e-06
ENSMUSG00000073427	Gm4924	predicted gene 4924 [Source:MGI Symbol;Acc:MGI:3643133]	10	82354255	82422882	-1.57583	8.6411e-18	4.02933e-16
ENSMUSG00000023943	Sult1c1	sulfotransferase family, cytosolic, 1C, member 1 [Source:MGI Symbol;Acc:MGI:102928]	17	53961615	53990674	-1.57579	7.21121e-09	8.90817e-08
ENSMUSG00000030067	Foxp1	forkhead box P1 [Source:MGI Symbol;Acc:MGI:1914004]	6	98925338	99522721	-1.57577	1.55211e-14	4.63668e-13
ENSMUSG00000056267	Cep70	centrosomal protein 70 [Source:MGI Symbol;Acc:MGI:1915371]	9	99243367	99300404	-1.57528	1.67698e-19	9.83119e-18
ENSMUSG00000026205	Slc23a3	solute carrier family 23 (nucleobase transporters), member 3 [Source:MGI Symbol;Acc:MGI:104516]	1	75125541	75133890	-1.57493	2.27398e-08	2.57972e-07
ENSMUSG00000043311	D17H6S53E	DNA segment, Chr 17, human D6S53E [Source:MGI Symbol;Acc:MGI:90673]	17	35126373	35128855	-1.57394	0.000275572	0.00136567
ENSMUSG00000094870	Zfp131	zinc finger protein 131 [Source:MGI Symbol;Acc:MGI:1919715]	13	119765187	119790889	-1.57375	3.7886e-20	2.36455e-18
ENSMUSG00000084883	Ccdc85c	coiled-coil domain containing 85C [Source:MGI Symbol;Acc:MGI:3644008]	12	108203602	108275425	-1.57315	4.07086e-10	6.2889e-09
ENSMUSG00000048012	Zfp473	zinc finger protein 473 [Source:MGI Symbol;Acc:MGI:2442697]	7	44731480	44751050	-1.57296	2.00798e-11	3.78883e-10
ENSMUSG00000027852	Nras	neuroblastoma ras oncogene [Source:MGI Symbol;Acc:MGI:97376]	3	103058285	103067914	-1.57229	8.25184e-21	5.67391e-19
ENSMUSG00000042487	Leo1	Leo1, Paf1/RNA polymerase II complex component [Source:MGI Symbol;Acc:MGI:2685031]	9	75441524	75466432	-1.5722	2.59047e-22	2.18938e-20
ENSMUSG00000101523	Csnk2a3	casein kinase 2 alpha 3 [Source:MGI Symbol;Acc:MGI:3704198]	1	156524012	156526644	-1.57062	2.81989e-07	2.6023e-06
ENSMUSG00000034120	Srsf2	serine/arginine-rich splicing factor 2 [Source:MGI Symbol;Acc:MGI:98284]	11	116849901	116853094	-1.56911	3.14765e-13	8.06147e-12
ENSMUSG00000022013	Dnajc15	DnaJ heat shock protein family (Hsp40) member C15 [Source:MGI Symbol;Acc:MGI:1913398]	14	77820681	77875125	-1.56907	5.2509e-17	2.20516e-15
ENSMUSG00000103034	Gm8797	predicted pseudogene 8797 [Source:MGI Symbol;Acc:MGI:3643769]	3	5750806	5751295	-1.56904	6.65665e-08	6.87492e-07
ENSMUSG00000085921	Gm13752	predicted gene 13752 [Source:MGI Symbol;Acc:MGI:3650596]	2	80394897	80400525	-1.56884	6.15361e-05	0.000357219
ENSMUSG00000049832	Rbx1-ps	ring-box 1, pseudogene [Source:MGI Symbol;Acc:MGI:3710517]	17	35935624	35935950	-1.56759	0.00258855	0.00972697
ENSMUSG00000042225	Ammecr1	Alport syndrome, mental retardation, midface hypoplasia and elliptocytosis chromosomal region gene 1 [Source:MGI Symbol;Acc:MGI:1860206]	X	142851146	142966728	-1.56591	9.37606e-19	4.95271e-17
ENSMUSG00000022020	Naa16	N(alpha)-acetyltransferase 16, NatA auxiliary subunit [Source:MGI Symbol;Acc:MGI:1914147]	14	79325269	79390778	-1.56523	8.42147e-18	3.93597e-16
ENSMUSG00000016624	Phf21b	PHD finger protein 21B [Source:MGI Symbol;Acc:MGI:2443812]	15	84785381	84856049	-1.56376	0.00342907	0.0124117
ENSMUSG00000018427	Ypel2	yippee like 2 [Source:MGI Symbol;Acc:MGI:1925114]	11	86936425	86993707	-1.56296	4.00834e-15	1.30088e-13
ENSMUSG00000021243	Fcf1	FCF1 rRNA processing protein [Source:MGI Symbol;Acc:MGI:1920986]	12	84970897	84983303	-1.5623	1.44285e-20	9.62723e-19
ENSMUSG00000026275	Ppp1r7	protein phosphatase 1, regulatory subunit 7 [Source:MGI Symbol;Acc:MGI:1913635]	1	93342854	93373489	-1.56178	1.61648e-22	1.39769e-20
ENSMUSG00000036968	Cnpy4	canopy FGF signaling regulator 4 [Source:MGI Symbol;Acc:MGI:1913705]	5	138187485	138193918	-1.56136	7.50903e-09	9.24791e-08
ENSMUSG00000020309	Chac2	ChaC, cation transport regulator 2 [Source:MGI Symbol;Acc:MGI:1915294]	11	30976707	30986350	-1.55854	0.000151757	0.000800168
ENSMUSG00000023932	Cdc5l	cell division cycle 5-like (S. pombe) [Source:MGI Symbol;Acc:MGI:1918952]	17	45391884	45433737	-1.5577	1.57962e-22	1.38108e-20
ENSMUSG00000052557	Gan	giant axonal neuropathy [Source:MGI Symbol;Acc:MGI:1890619]	8	117158135	117215997	-1.55673	8.24039e-08	8.37835e-07
ENSMUSG00000063681	Crb1	crumbs family member 1, photoreceptor morphogenesis associated [Source:MGI Symbol;Acc:MGI:2136343]	1	139197056	139377100	-1.55605	2.49572e-05	0.000156486
ENSMUSG00000037808	Fam76b	family with sequence similarity 76, member B [Source:MGI Symbol;Acc:MGI:1920076]	9	13827716	13854987	-1.55586	2.09897e-07	1.99604e-06
ENSMUSG00000071340	Trappc3l	trafficking protein particle complex 3 like [Source:MGI Symbol;Acc:MGI:3642034]	10	34037597	34109815	-1.55561	4.24972e-10	6.53535e-09
ENSMUSG00000021207	Akr1c21	aldo-keto reductase family 1, member C21 [Source:MGI Symbol;Acc:MGI:1924587]	13	4574075	4586541	-1.55495	0.000259476	0.00129222
ENSMUSG00000074830	Zfp640	zinc finger protein 640 [Source:MGI Symbol;Acc:MGI:2678025]	13	66669928	66698243	-1.55441	1.92886e-11	3.65996e-10
ENSMUSG00000041058	Wwp1	WW domain containing E3 ubiquitin protein ligase 1 [Source:MGI Symbol;Acc:MGI:1861728]	4	19608303	19708993	-1.55438	2.03204e-13	5.31157e-12
ENSMUSG00000047407	Tgif1	TGFB-induced factor homeobox 1 [Source:MGI Symbol;Acc:MGI:1194497]	17	70844205	70853546	-1.55374	2.75861e-14	7.95955e-13
ENSMUSG00000027454	Gins1	GINS complex subunit 1 (Psf1 homolog) [Source:MGI Symbol;Acc:MGI:1916520]	2	150905400	150931280	-1.55278	1.9083e-14	5.63436e-13
ENSMUSG00000028675	Pnrc2	proline-rich nuclear receptor coactivator 2 [Source:MGI Symbol;Acc:MGI:106512]	4	135870918	135873850	-1.55253	2.77579e-19	1.57714e-17
ENSMUSG00000049232	Tigd2	tigger transposable element derived 2 [Source:MGI Symbol;Acc:MGI:1915390]	6	59208870	59212033	-1.54897	1.23634e-09	1.73911e-08
ENSMUSG00000020459	Mtif2	mitochondrial translational initiation factor 2 [Source:MGI Symbol;Acc:MGI:1924034]	11	29526408	29545279	-1.54891	3.21433e-15	1.05501e-13
ENSMUSG00000007827	Ankrd26	ankyrin repeat domain 26 [Source:MGI Symbol;Acc:MGI:1917887]	6	118501308	118562226	-1.54824	6.09713e-17	2.54474e-15
ENSMUSG00000070544	Top1	topoisomerase (DNA) I [Source:MGI Symbol;Acc:MGI:98788]	2	160645888	160722764	-1.54813	4.71041e-21	3.3643e-19
ENSMUSG00000021969	Zdhhc20	zinc finger, DHHC domain containing 20 [Source:MGI Symbol;Acc:MGI:1923215]	14	57832703	57890276	-1.54726	2.6121e-11	4.83428e-10
ENSMUSG00000027357	Crls1	cardiolipin synthase 1 [Source:MGI Symbol;Acc:MGI:1913836]	2	132846666	132866785	-1.5472	1.35991e-07	1.33517e-06
[truncated: 1,113 more rows]

## Sheet: GO_P5_up
Term	Description	LogP	InTerm_InList	Genes
[truncated: 10 more rows]

## Sheet: GO_P5_down
Term	Description	LogP	InTerm_InList	Genes
[truncated: 10 more rows]
