# Supplementary material for: PRC1-mediated epigenetic programming is required to generate the ovarian reserve
Source: Nat Commun. 2022 Aug 10;13:4510. doi: 10.1038/s41467-022-31759-6 (PMC9365831; doi:10.1038/s41467-022-31759-6)
Supplement: Supplementary file 7 — Supplementary Data 4 [file 41467_2022_31759_MOESM7_ESM.xlsx]

## Sheet: WT_POT_up
ensembl_gene_id	external_gene_name	description	chromosome_name	start_position	end_position	strand	log2FoldChange	pvalue	padj
ENSMUSG00000018623	Mmp7	matrix metallopeptidase 7 [Source:MGI Symbol;Acc:MGI:103189]	9	7692091	7699586	1	9.55506	5.55637e-10	6.63701e-09
ENSMUSG00000029451	Pramel27	PRAME like 27 [Source:MGI Symbol;Acc:MGI:3650203]	4	143573067	143580207	1	9.53919	6.65276e-10	7.84508e-09
ENSMUSG00000049565	Aknad1	AKNA domain containing 1 [Source:MGI Symbol;Acc:MGI:3584453]	3	108646974	108689625	1	9.40169	6.86285e-11	9.09874e-10
ENSMUSG00000048875	Pudp	pseudouridine 5'-phosphatase [Source:MGI Symbol;Acc:MGI:1914615]	18	50696948	50734491	-1	8.83351	1.44447e-09	1.62053e-08
ENSMUSG00000069476	Zfp616	zinc finger protein 616 [Source:MGI Symbol;Acc:MGI:3650906]	11	73960781	73978118	1	8.63493	4.66893e-09	4.89155e-08
ENSMUSG00000057534	Elobl	elongin B-like [Source:MGI Symbol;Acc:MGI:1860403]	11	88855484	88857757	-1	8.54115	2.08616e-17	5.50072e-16
ENSMUSG00000078183	Gm15610	predicted gene 15610 [Source:MGI Symbol;Acc:MGI:3783056]	5	9021948	9022142	1	8.51538	2.37811e-07	1.90052e-06
ENSMUSG00000038330	Pramel32	PRAME like 32 [Source:MGI Symbol;Acc:MGI:2140706]	4	88545557	88552648	-1	8.49935	2.08431e-07	1.68091e-06
ENSMUSG00000087516	Tbx3os1	T-box 3, opposite strand 1 [Source:MGI Symbol;Acc:MGI:3780472]	5	119708195	119809430	-1	8.47012	1.01309e-08	1.00438e-07
ENSMUSG00000027420	Bfsp1	beaded filament structural protein 1, in lens-CP94 [Source:MGI Symbol;Acc:MGI:101770]	2	143668448	143705093	-1	8.26496	0.0012142	0.00463697
ENSMUSG00000107582	Gm44133	predicted gene, 44133 [Source:MGI Symbol;Acc:MGI:5690525]	6	130964111	130980882	-1	8.23918	8.37707e-07	6.12299e-06
ENSMUSG00000111658	B930092H01Rik	RIKEN cDNA B930092H01 gene [Source:MGI Symbol;Acc:MGI:4437738]	9	61166509	61201091	-1	8.1631	1.24178e-06	8.81243e-06
ENSMUSG00000091055	Siglec15	sialic acid binding Ig-like lectin 15 [Source:MGI Symbol;Acc:MGI:3646642]	18	78086829	78100610	-1	8.0874	7.24385e-08	6.31709e-07
ENSMUSG00000102360	Gm37043	predicted gene, 37043 [Source:MGI Symbol;Acc:MGI:5610271]	1	120796725	120799829	1	8.08517	2.46698e-06	1.66235e-05
ENSMUSG00000067750	Khdc1a	KH domain containing 1A [Source:MGI Symbol;Acc:MGI:2676610]	1	21419865	21422424	1	7.96903	6.20629e-09	6.36092e-08
ENSMUSG00000112168	Gm34776	predicted gene, 34776 [Source:MGI Symbol;Acc:MGI:5593935]	10	72776070	72785624	-1	7.91359	4.85748e-06	3.11872e-05
ENSMUSG00000034402	Kcnh5	potassium voltage-gated channel, subfamily H (eag-related), member 5 [Source:MGI Symbol;Acc:MGI:3584508]	12	74943994	75224106	-1	7.764	9.52997e-06	5.77457e-05
ENSMUSG00000047026	Acsm4	acyl-CoA synthetase medium-chain family member 4 [Source:MGI Symbol;Acc:MGI:2681844]	7	119289249	119313788	1	7.6219	5.37589e-16	1.23628e-14
ENSMUSG00000054169	Ceacam10	carcinoembryonic antigen-related cell adhesion molecule 10 [Source:MGI Symbol;Acc:MGI:1347248]	7	24476631	24484082	1	7.57978	2.90829e-05	0.000160466
ENSMUSG00000097336	Fendrr	Foxf1 adjacent non-coding developmental regulatory RNA [Source:MGI Symbol;Acc:MGI:1916040]	8	121781621	121809849	-1	7.50028	3.71598e-05	0.000199887
ENSMUSG00000110058	Gm5907	predicted gene 5907 [Source:MGI Symbol;Acc:MGI:3643437]	8	14036090	14053561	1	7.45287	4.77848e-05	0.000251371
ENSMUSG00000034427	Myo15b	myosin XVB [Source:MGI Symbol;Acc:MGI:2685534]	11	115749232	115783429	1	7.39609	3.52849e-18	9.90685e-17
ENSMUSG00000041722	Khdc1c	KH domain containing 1C [Source:MGI Symbol;Acc:MGI:3583007]	1	21438555	21441069	1	7.37273	1.58265e-31	1.15839e-29
ENSMUSG00000099139	1110028F18Rik	RIKEN cDNA 1110028F18 gene [Source:MGI Symbol;Acc:MGI:1915942]	8	107313775	107321452	1	7.36794	6.83077e-05	0.000349205
ENSMUSG00000017310	Spint4	serine protease inhibitor, Kunitz type 4 [Source:MGI Symbol;Acc:MGI:1925489]	2	164540421	164544373	1	7.33467	7.46453e-05	0.000377243
ENSMUSG00000115164	Gm30159	predicted gene, 30159 [Source:MGI Symbol;Acc:MGI:5589318]	15	62938857	63014954	-1	7.33027	8.19513e-37	7.87104e-35
ENSMUSG00000086194	Gm16329	predicted gene 16329 [Source:MGI Symbol;Acc:MGI:3840126]	1	21424229	21425340	1	7.32688	7.6403e-05	0.000385209
ENSMUSG00000109057	Gm44741	predicted gene 44741 [Source:MGI Symbol;Acc:MGI:5753317]	7	62783912	62786038	-1	7.27711	9.68219e-05	0.000477496
ENSMUSG00000111952	Gm4489	predicted gene 4489 [Source:MGI Symbol;Acc:MGI:3782674]	10	121955605	121966463	1	7.25217	2.27343e-18	6.51226e-17
ENSMUSG00000110340	1600027J07Rik	RIKEN cDNA 1600027J07 gene [Source:MGI Symbol;Acc:MGI:1917044]	8	104070510	104074166	-1	7.13689	0.000194757	0.0009028
ENSMUSG00000085921	Gm13752	predicted gene 13752 [Source:MGI Symbol;Acc:MGI:3650596]	2	80225241	80230869	1	7.10874	1.01544e-05	6.1302e-05
ENSMUSG00000099401	Gm28375	predicted gene 28375 [Source:MGI Symbol;Acc:MGI:5579081]	1	86857109	86985318	-1	7.094	0.000299849	0.00133234
ENSMUSG00000110905	Gm48007	predicted gene, 48007 [Source:MGI Symbol;Acc:MGI:6097311]	9	115509811	115511331	1	7.08554	0.000220227	0.00100864
ENSMUSG00000091620	Vmn2r23	vomeronasal 2, receptor 23 [Source:MGI Symbol;Acc:MGI:3646826]	6	123679629	123724616	1	7.05067	0.000254896	0.00115066
ENSMUSG00000110231	Gm6329	predicted gene 6329 [Source:MGI Symbol;Acc:MGI:3646898]	8	45613531	45618256	-1	7.03927	0.000285446	0.00127475
ENSMUSG00000085511	Gm11738	predicted gene 11738 [Source:MGI Symbol;Acc:MGI:3650365]	11	118005681	118009105	1	7.01881	0.000293812	0.00130908
ENSMUSG00000103202	Gm37326	predicted gene, 37326 [Source:MGI Symbol;Acc:MGI:5610554]	9	73764390	73767460	-1	7.01494	0.000295971	0.00131759
ENSMUSG00000085421	4732490B19Rik	RIKEN cDNA 4732490B19 gene [Source:MGI Symbol;Acc:MGI:2442884]	11	113094141	113100495	-1	7.01106	0.000303345	0.00134731
ENSMUSG00000069307	H2bc23	H2B clustered histone 23 [Source:MGI Symbol;Acc:MGI:3702051]	13	21990782	21994367	-1	6.9882	0.000346318	0.00151629
ENSMUSG00000045989	4930451I11Rik	RIKEN cDNA 4930451I11 gene [Source:MGI Symbol;Acc:MGI:1925368]	7	126429640	126430811	-1	6.96831	0.000384832	0.00166601
ENSMUSG00000031991	Spata19	spermatogenesis associated 19 [Source:MGI Symbol;Acc:MGI:1922719]	9	27308096	27313081	1	6.95087	0.000400244	0.00172569
ENSMUSG00000078513	Pramel22	PRAME like 22 [Source:MGI Symbol;Acc:MGI:3649971]	4	143380330	143383816	-1	6.92003	0.000591102	0.00244593
ENSMUSG00000011256	Adam19	a disintegrin and metallopeptidase domain 19 (meltrin beta) [Source:MGI Symbol;Acc:MGI:105377]	11	45946819	46038170	1	6.91444	6.38954e-272	6.78122e-268
ENSMUSG00000087196	Gm13373	predicted gene 13373 [Source:MGI Symbol;Acc:MGI:3650390]	2	28205028	28214062	-1	6.86673	0.00054217	0.00226048
ENSMUSG00000096445	Dcpp1	demilune cell and parotid protein 1 [Source:MGI Symbol;Acc:MGI:105949]	17	24099850	24101827	1	6.86458	0.000548192	0.0022829
ENSMUSG00000024731	Ms4a10	membrane-spanning 4-domains, subfamily A, member 10 [Source:MGI Symbol;Acc:MGI:1917076]	19	10939657	10952034	-1	6.84552	4.98152e-09	5.20363e-08
ENSMUSG00000116188	Gm49424	predicted gene, 49424 [Source:MGI Symbol;Acc:MGI:6155059]	15	101403972	101407510	1	6.84499	0.000766162	0.00308763
ENSMUSG00000083491	Gm12423	predicted gene 12423 [Source:MGI Symbol;Acc:MGI:3650594]	4	47171669	47171803	1	6.84147	0.00066461	0.00271942
ENSMUSG00000105547	Iglc3	immunoglobulin lambda constant 3 [Source:MGI Symbol;Acc:MGI:99886]	16	18883980	18884431	-1	6.83708	0.000640238	0.00263162
ENSMUSG00000042353	Frem3	Fras1 related extracellular matrix protein 3 [Source:MGI Symbol;Acc:MGI:2685641]	8	81337709	81421985	1	6.83488	0.000633477	0.00260635
ENSMUSG00000084927	Gm5724	predicted gene 5724 [Source:MGI Symbol;Acc:MGI:3643685]	6	141653844	141719536	-1	6.83048	0.000629184	0.0025907
ENSMUSG00000068227	Il2rb	interleukin 2 receptor, beta chain [Source:MGI Symbol;Acc:MGI:96550]	15	78363456	78379471	-1	6.81412	0.000292131	0.00130269
ENSMUSG00000113616	Gm45941	predicted gene, 45941 [Source:MGI Symbol;Acc:MGI:5825578]	12	27996041	28032233	1	6.81369	1.10443e-08	1.08833e-07
ENSMUSG00000060630	Zfp735	zinc finger protein 735 [Source:MGI Symbol;Acc:MGI:1923640]	11	73579604	73604624	1	6.81048	0.000782361	0.00314455
ENSMUSG00000069376	Gm5507	predicted gene 5507 [Source:MGI Symbol;Acc:MGI:3648656]	18	54117393	54118400	1	6.75153	0.00189116	0.00690076
ENSMUSG00000092051	Gm17229	predicted gene 17229 [Source:MGI Symbol;Acc:MGI:4938056]	10	20391073	20395514	-1	6.7025	4.58675e-05	0.000242245
ENSMUSG00000018830	Myh11	myosin, heavy polypeptide 11, smooth muscle [Source:MGI Symbol;Acc:MGI:102643]	16	14012399	14109236	-1	6.6837	2.64481e-20	8.84074e-19
ENSMUSG00000090089	Magea9-ps	MAGE family member A9, pseudogene [Source:MGI Symbol;Acc:MGI:1350986]	X	71912973	71913871	1	6.65871	2.0412e-11	2.87501e-10
ENSMUSG00000060913	Trim55	tripartite motif-containing 55 [Source:MGI Symbol;Acc:MGI:3036269]	3	19698638	19746585	1	6.6383	0.00153286	0.00572625
ENSMUSG00000031552	Adam18	a disintegrin and metallopeptidase domain 18 [Source:MGI Symbol;Acc:MGI:105986]	8	25092262	25164771	-1	6.62659	0.0014981	0.00561121
ENSMUSG00000051493	Olfr974	olfactory receptor 974 [Source:MGI Symbol;Acc:MGI:3030808]	9	39848797	39856466	1	6.62149	0.00144513	0.0054279
ENSMUSG00000029219	Slc10a4	solute carrier family 10 (sodium/bile acid cotransporter family), member 4 [Source:MGI Symbol;Acc:MGI:3606480]	5	73164226	73170298	1	6.61126	0.00144014	0.00541252
ENSMUSG00000045404	Kcnk13	potassium channel, subfamily K, member 13 [Source:MGI Symbol;Acc:MGI:2384976]	12	99930758	100028941	1	6.58375	6.95967e-05	0.000355127
ENSMUSG00000063935	Zar1	zygote arrest 1 [Source:MGI Symbol;Acc:MGI:2180337]	5	72734149	72738597	-1	6.56983	4.31213e-144	9.15293e-141
ENSMUSG00000054046	Klk13	kallikrein related-peptidase 13 [Source:MGI Symbol;Acc:MGI:3615275]	7	43361991	43376958	1	6.56788	0.00169377	0.0062547
ENSMUSG00000105283	Gm33370	predicted gene, 33370 [Source:MGI Symbol;Acc:MGI:5592529]	5	97058200	97070034	-1	6.55557	4.89517e-19	1.46966e-17
ENSMUSG00000075602	Ly6a	lymphocyte antigen 6 complex, locus A [Source:MGI Symbol;Acc:MGI:107527]	15	74866726	74869880	-1	6.54284	5.37745e-53	1.34284e-50
ENSMUSG00000115273	Gm9335	predicted gene 9335 [Source:MGI Symbol;Acc:MGI:3643226]	14	107985882	107987192	1	6.53311	8.98607e-05	0.000446485
ENSMUSG00000112388	AI463170	expressed sequence AI463170 [Source:MGI Symbol;Acc:MGI:2144839]	12	76593746	76594717	-1	6.53134	0.00212088	0.00764569
ENSMUSG00000082657	Gm14736	predicted gene 14736 [Source:MGI Symbol;Acc:MGI:3705679]	X	71736116	71736451	-1	6.5197	9.92511e-08	8.44371e-07
ENSMUSG00000118365	Gm41724	predicted gene, 41724 [Source:MGI Symbol;Acc:MGI:5624609]	18	52661733	52710397	1	6.50947	0.00210088	0.00758133
ENSMUSG00000022501	Prm1	protamine 1 [Source:MGI Symbol;Acc:MGI:97765]	16	10614190	10623703	-1	6.49579	0.000102784	0.000503622
ENSMUSG00000005640	Insrr	insulin receptor-related receptor [Source:MGI Symbol;Acc:MGI:1346037]	3	87704258	87723408	1	6.48968	1.90267e-39	2.12558e-37
ENSMUSG00000081150	Gm12684	predicted gene 12684 [Source:MGI Symbol;Acc:MGI:3650091]	4	99318493	99319491	-1	6.47137	0.00240763	0.00854588
ENSMUSG00000113268	4930477G07Rik	RIKEN cDNA 4930477G07 gene [Source:MGI Symbol;Acc:MGI:1925418]	12	100043167	100063477	-1	6.45717	0.00254052	0.00897702
ENSMUSG00000048148	Nwd1	NACHT and WD repeat domain containing 1 [Source:MGI Symbol;Acc:MGI:2442268]	8	73373339	73444504	1	6.4411	0.0036803	0.0124511
ENSMUSG00000028874	Fgr	FGR proto-oncogene, Src family tyrosine kinase [Source:MGI Symbol;Acc:MGI:95527]	4	132701406	132729221	1	6.4235	0.00291757	0.0101564
ENSMUSG00000097148	Gm3839	predicted pseudogene 3839 [Source:MGI Symbol;Acc:MGI:3782011]	14	11113047	11189038	1	6.4235	0.00291757	0.0101564
ENSMUSG00000059631	1500035N22Rik	RIKEN cDNA 1500035N22 gene [Source:MGI Symbol;Acc:MGI:1917508]	5	25190840	25203166	1	6.41176	0.00290585	0.0101247
ENSMUSG00000091457	Gm17171	predicted gene 17171 [Source:MGI Symbol;Acc:MGI:4937998]	2	20305628	20329481	-1	6.40586	0.00300667	0.01044
ENSMUSG00000032503	Arpp21	cyclic AMP-regulated phosphoprotein, 21 [Source:MGI Symbol;Acc:MGI:107562]	9	111894159	112065006	-1	6.4029	0.00308522	0.0106761
ENSMUSG00000114099	Gm48695	predicted gene, 48695 [Source:MGI Symbol;Acc:MGI:6098327]	12	70160348	70162728	1	6.37401	0.00360037	0.0122118
ENSMUSG00000030092	Cntn6	contactin 6 [Source:MGI Symbol;Acc:MGI:1858223]	6	104469751	104840367	1	6.34967	4.61363e-27	2.47295e-25
ENSMUSG00000086018	Gm13179	predicted gene 13179 [Source:MGI Symbol;Acc:MGI:3701958]	2	4590835	4592098	-1	6.34959	0.00365589	0.0123744
ENSMUSG00000108200	Gm43931	predicted gene, 43931 [Source:MGI Symbol;Acc:MGI:5690323]	6	145892802	145895671	1	6.33718	0.00430614	0.0142994
ENSMUSG00000046814	Gchfr	GTP cyclohydrolase I feedback regulator [Source:MGI Symbol;Acc:MGI:2443977]	2	118998254	119002871	1	6.32277	0.00454437	0.0150014
ENSMUSG00000079025	Gsdmc	gasdermin C [Source:MGI Symbol;Acc:MGI:1933176]	15	63647817	63680608	-1	6.32229	0.000225532	0.00103127
ENSMUSG00000117056	Gm18270	predicted gene, 18270 [Source:MGI Symbol;Acc:MGI:5010455]	17	22005837	22008312	1	6.32068	8.99201e-29	5.39165e-27
ENSMUSG00000103175	Gm37169	predicted gene, 37169 [Source:MGI Symbol;Acc:MGI:5610397]	2	32378000	32382160	1	6.29743	0.00425984	0.0141656
ENSMUSG00000105377	Gm43148	predicted gene 43148 [Source:MGI Symbol;Acc:MGI:5663285]	5	97084672	97085191	1	6.29743	0.00425984	0.0141656
ENSMUSG00000099384	1700110C19Rik	RIKEN cDNA 1700110C19 gene [Source:MGI Symbol;Acc:MGI:1923884]	17	10543531	10548236	1	6.28782	0.00462389	0.0152213
ENSMUSG00000059562	Ccdc154	coiled-coil domain containing 154 [Source:MGI Symbol;Acc:MGI:2685163]	17	25381435	25390887	1	6.27809	0.00538048	0.0173618
ENSMUSG00000108251	Gm44112	predicted gene, 44112 [Source:MGI Symbol;Acc:MGI:5690504]	6	139978887	139979258	-1	6.27481	0.00579389	0.0185101
ENSMUSG00000079018	Ly6c1	lymphocyte antigen 6 complex, locus C1 [Source:MGI Symbol;Acc:MGI:96882]	15	74915867	74920679	-1	6.27009	1.03024e-12	1.69518e-11
ENSMUSG00000076937	Iglc2	immunoglobulin lambda constant 2 [Source:MGI Symbol;Acc:MGI:99547]	16	19017146	19019101	-1	6.26969	0.00594779	0.0189533
ENSMUSG00000114832	Gm21388	predicted gene, 21388 [Source:MGI Symbol;Acc:MGI:5434743]	3	34880765	34933433	1	6.26309	0.00540297	0.0174238
ENSMUSG00000029788	Cpa5	carboxypeptidase A5 [Source:MGI Symbol;Acc:MGI:1921899]	6	30611009	30631744	1	6.25979	0.00523946	0.0169377
ENSMUSG00000040751	Lat2	linker for activation of T cells family, member 2 [Source:MGI Symbol;Acc:MGI:1926479]	5	134628876	134643879	-1	6.25979	0.00523946	0.0169377
ENSMUSG00000029917	Qrfprl	pyroglutamylated RFamide peptide receptor like [Source:MGI Symbol;Acc:MGI:2441881]	6	65358089	65435134	1	6.25111	1.18606e-05	7.05388e-05
ENSMUSG00000117019	Gm49896	predicted gene, 49896 [Source:MGI Symbol;Acc:MGI:6270589]	17	48863761	48879215	1	6.24	0.0051007	0.0165572
ENSMUSG00000073594	Gm10545	predicted gene 10545 [Source:MGI Symbol;Acc:MGI:3704485]	18	37141921	37153732	-1	6.22327	0.00598399	0.0190486
ENSMUSG00000025652	Tmem89	transmembrane protein 89 [Source:MGI Symbol;Acc:MGI:1916634]	9	108743687	108744631	1	6.20771	0.00703974	0.0219035
ENSMUSG00000103310	Pcdha12	protocadherin alpha 12 [Source:MGI Symbol;Acc:MGI:1298370]	18	37153202	37320710	1	6.20598	0.0100697	0.0298853
ENSMUSG00000092219	Gm20443	predicted gene 20443 [Source:MGI Symbol;Acc:MGI:5141908]	17	36048626	36050698	-1	6.20321	0.000373442	0.00162133
ENSMUSG00000110000	Gm33501	predicted gene, 33501 [Source:MGI Symbol;Acc:MGI:5592660]	8	57313603	57341928	-1	6.19739	0.00627085	0.0198191
ENSMUSG00000103032	Gm37121	predicted gene, 37121 [Source:MGI Symbol;Acc:MGI:5610349]	1	62848461	62851016	1	6.19395	0.0061557	0.0195016
ENSMUSG00000081297	Gm12209	predicted gene 12209 [Source:MGI Symbol;Acc:MGI:3650470]	11	52369335	52369930	-1	6.17672	0.0062267	0.0196966
ENSMUSG00000025279	Dnase1l3	deoxyribonuclease 1-like 3 [Source:MGI Symbol;Acc:MGI:1314633]	14	14475200	14505240	1	6.16275	0.00709384	0.0220427
ENSMUSG00000029273	Sult1d1	sulfotransferase family 1D, member 1 [Source:MGI Symbol;Acc:MGI:1926341]	5	87702504	87716886	-1	6.15922	0.0074882	0.0231068
ENSMUSG00000060613	Cyp2c70	cytochrome P450, family 2, subfamily c, polypeptide 70 [Source:MGI Symbol;Acc:MGI:2385878]	19	40141797	40175777	-1	6.15922	0.0074882	0.0231068
ENSMUSG00000108271	Gm44236	predicted gene, 44236 [Source:MGI Symbol;Acc:MGI:5690628]	6	90490284	90490796	1	6.15922	0.0074882	0.0231068
ENSMUSG00000054342	Kcnn4	potassium intermediate/small conductance calcium-activated channel, subfamily N, member 4 [Source:MGI Symbol;Acc:MGI:1277957]	7	24069688	24086115	1	6.15906	9.33341e-07	6.75916e-06
ENSMUSG00000109699	Gm45277	predicted gene 45277 [Source:MGI Symbol;Acc:MGI:5791113]	8	104258277	104290255	-1	6.13643	7.04221e-17	1.75444e-15
ENSMUSG00000118599	Fam177b	family with sequence similarity 177 member B [Source:MGI Symbol;Acc:MGI:6388753]	1	183048156	183051138	-1	6.13216	0.00753794	0.023239
ENSMUSG00000086015	4833417C18Rik	RIKEN cDNA 4833417C18 gene [Source:MGI Symbol;Acc:MGI:1921156]	11	95749691	95751870	1	6.12857	0.00742001	0.022932
ENSMUSG00000107821	Gm8038	predicted gene 8038 [Source:MGI Symbol;Acc:MGI:3644148]	6	50596821	50598864	-1	6.11416	0.00749684	0.0231291
ENSMUSG00000104535	Gm42686	predicted gene 42686 [Source:MGI Symbol;Acc:MGI:5662823]	5	8781661	8785768	-1	6.08466	0.0114444	0.0333956
ENSMUSG00000028328	Tmod1	tropomodulin 1 [Source:MGI Symbol;Acc:MGI:98775]	4	46038935	46116032	1	6.07892	0.0106091	0.0313024
ENSMUSG00000097809	Gm26554	predicted gene, 26554 [Source:MGI Symbol;Acc:MGI:5477048]	7	29552510	29558415	1	6.06761	0.00928522	0.0278452
ENSMUSG00000047586	Nccrp1	non-specific cytotoxic cell receptor protein 1 homolog (zebrafish) [Source:MGI Symbol;Acc:MGI:2685009]	7	28243021	28246679	-1	6.06385	0.00910159	0.0273602
ENSMUSG00000047228	A2ml1	alpha-2-macroglobulin like 1 [Source:MGI Symbol;Acc:MGI:3039594]	6	128516784	128558571	-1	6.06009	0.0089907	0.0270765
ENSMUSG00000102389	D630023O14Rik	RIKEN cDNA D630023O14 gene [Source:MGI Symbol;Acc:MGI:2444249]	1	164403024	164406122	1	6.05632	0.00895557	0.0269862
ENSMUSG00000116107	Gm49423	predicted gene, 49423 [Source:MGI Symbol;Acc:MGI:6155058]	15	101401596	101401782	1	6.05632	0.00895557	0.0269862
ENSMUSG00000058435	Btnl4	butyrophilin-like 4 [Source:MGI Symbol;Acc:MGI:1932036]	17	34685536	34696292	-1	6.049	3.1181e-06	2.07086e-05
ENSMUSG00000026416	Il20	interleukin 20 [Source:MGI Symbol;Acc:MGI:1890473]	1	130834722	130839188	-1	6.04498	0.00921003	0.0276275
ENSMUSG00000055933	Oosp3	oocyte secreted protein 3 [Source:MGI Symbol;Acc:MGI:2684943]	19	11674419	11689238	1	6.04498	0.00921003	0.0276275
ENSMUSG00000107464	Gm44150	predicted gene, 44150 [Source:MGI Symbol;Acc:MGI:5690542]	6	131061194	131081300	-1	6.04498	0.00921003	0.0276275
ENSMUSG00000031965	Tbx20	T-box 20 [Source:MGI Symbol;Acc:MGI:1888496]	9	24629434	24685599	-1	6.03352	0.0100873	0.029929
ENSMUSG00000081766	2210409E12Rik	RIKEN cDNA 2210409E12 gene [Source:MGI Symbol;Acc:MGI:1919631]	11	88863483	88863828	1	6.02002	5.49832e-15	1.14307e-13
ENSMUSG00000085591	Gm13479	predicted gene 13479 [Source:MGI Symbol;Acc:MGI:3651869]	2	45247277	45294047	1	6.01389	0.0157941	0.0439379
ENSMUSG00000002769	Gnmt	glycine N-methyltransferase [Source:MGI Symbol;Acc:MGI:1202304]	17	47036590	47040094	-1	6.00909	5.22006e-16	1.20175e-14
ENSMUSG00000095419	Gm14328	predicted gene 14328 [Source:MGI Symbol;Acc:MGI:3651951]	18	74436595	74437002	-1	6.00004	0.0115161	0.0335585
ENSMUSG00000111894	Gm47843	predicted gene, 47843 [Source:MGI Symbol;Acc:MGI:6097047]	10	23448918	23485329	-1	5.99021	0.0031485	0.0108702
ENSMUSG00000025375	Aatk	apoptosis-associated tyrosine kinase [Source:MGI Symbol;Acc:MGI:1197518]	11	119898139	119937993	-1	5.98991	1.70819e-91	1.51075e-88
ENSMUSG00000084018	Gm11895	predicted gene 11895 [Source:MGI Symbol;Acc:MGI:3651868]	4	25867989	25868455	-1	5.98424	0.0109395	0.0321521
ENSMUSG00000032691	Nlrp3	NLR family, pyrin domain containing 3 [Source:MGI Symbol;Acc:MGI:2653833]	11	59432394	59457782	1	5.98027	0.0110078	0.0323213
ENSMUSG00000065599	Mir23b	microRNA 23b [Source:MGI Symbol;Acc:MGI:2676898]	13	63448298	63448371	1	5.98027	0.0110078	0.0323213
ENSMUSG00000085691	Gm14216	predicted gene 14216 [Source:MGI Symbol;Acc:MGI:3650218]	2	154564272	154580371	-1	5.98027	0.0110078	0.0323213
ENSMUSG00000113449	Gm48073	predicted gene, 48073 [Source:MGI Symbol;Acc:MGI:6097405]	13	32716902	32720398	-1	5.98027	0.0110078	0.0323213
ENSMUSG00000105326	6030400A10Rik	RIKEN cDNA 6030400A10 gene [Source:MGI Symbol;Acc:MGI:1924319]	5	43422500	43423711	1	5.9763	0.0111511	0.0326878
ENSMUSG00000114018	Gm36495	predicted gene, 36495 [Source:MGI Symbol;Acc:MGI:5595654]	12	16894882	16900882	-1	5.97231	0.0113734	0.0332293
ENSMUSG00000085079	Khdc1b	KH domain containing 1B [Source:MGI Symbol;Acc:MGI:2138477]	1	21453780	21456597	1	5.96529	7.05473e-40	8.05074e-38
ENSMUSG00000117432	Gm49967	predicted gene, 49967 [Source:MGI Symbol;Acc:MGI:6275233]	17	84344318	84345690	1	5.96295	0.00120811	0.0046171
ENSMUSG00000087100	Gm14641	predicted gene 14641 [Source:MGI Symbol;Acc:MGI:3705300]	2	171837861	171845915	-1	5.95617	0.0133697	0.0381073
ENSMUSG00000103280	Gm37277	predicted gene, 37277 [Source:MGI Symbol;Acc:MGI:5610505]	1	4975974	4977084	-1	5.94793	0.0158479	0.044047
ENSMUSG00000081849	Zar1-ps	zygote arrest 1, pseudogene [Source:MGI Symbol;Acc:MGI:3783237]	5	73170871	73174579	1	5.94277	3.74561e-13	6.51675e-12
ENSMUSG00000112767	Gm47532	predicted gene, 47532 [Source:MGI Symbol;Acc:MGI:6096537]	10	113260089	113281985	1	5.91669	0.0134446	0.0382745
ENSMUSG00000001508	Sgca	sarcoglycan, alpha (dystrophin-associated glycoprotein) [Source:MGI Symbol;Acc:MGI:894698]	11	94853617	94867153	-1	5.91253	0.0133863	0.0381445
ENSMUSG00000037974	Muc5ac	mucin 5, subtypes A and C, tracheobronchial/gastric [Source:MGI Symbol;Acc:MGI:104697]	7	141342709	141372968	1	5.90836	0.0134277	0.0382368
ENSMUSG00000039981	Zc3h12d	zinc finger CCCH type containing 12D [Source:MGI Symbol;Acc:MGI:3045313]	10	7708234	7746160	1	5.90836	0.0134277	0.0382368
ENSMUSG00000041886	Macc1	metastasis associated in colon cancer 1 [Source:MGI Symbol;Acc:MGI:2685113]	12	119278005	119433722	1	5.89578	0.0141174	0.0399381
ENSMUSG00000115754	Gm48972	predicted gene, 48972 [Source:MGI Symbol;Acc:MGI:6118313]	14	106479118	106505368	-1	5.88731	0.0151836	0.0424956
ENSMUSG00000116210	Spn-ps	sialophorin, pseudogene [Source:MGI Symbol;Acc:MGI:104964]	15	90775605	90783225	-1	5.88303	0.0159898	0.0443618
ENSMUSG00000025808	Ccdc7a	coiled-coil domain containing 7A [Source:MGI Symbol;Acc:MGI:1921953]	8	129460716	129791998	-1	5.85912	0.00028529	0.00127432
ENSMUSG00000097413	A830052D11Rik	RIKEN cDNA A830052D11 gene [Source:MGI Symbol;Acc:MGI:3028074]	18	32492106	32511331	-1	5.85461	0.0182228	0.0494918
ENSMUSG00000040650	Cyp2b23	cytochrome P450, family 2, subfamily b, polypeptide 23 [Source:MGI Symbol;Acc:MGI:3646735]	7	26364652	26385862	-1	5.8508	6.29402e-06	3.96091e-05
ENSMUSG00000099474	1700097N02Rik	RIKEN cDNA 1700097N02 gene [Source:MGI Symbol;Acc:MGI:1914772]	17	30841415	30845879	-1	5.85022	0.0174174	0.0476603
ENSMUSG00000110167	Gm45532	predicted gene 45532 [Source:MGI Symbol;Acc:MGI:5791368]	7	134502399	134506018	1	5.84584	0.0169159	0.0464754
ENSMUSG00000043943	Naalad2	N-acetylated alpha-linked acidic dipeptidase 2 [Source:MGI Symbol;Acc:MGI:1919810]	9	18233247	18314291	-1	5.83293	1.62533e-211	6.89986e-208
ENSMUSG00000101768	Gm28694	predicted gene 28694 [Source:MGI Symbol;Acc:MGI:5579400]	1	156800330	156881604	-1	5.82827	0.0165634	0.045671
ENSMUSG00000085507	Gm2709	predicted gene 2709 [Source:MGI Symbol;Acc:MGI:3780878]	1	21442894	21443988	1	5.82726	0.00134371	0.00508588
ENSMUSG00000030223	Ptpro	protein tyrosine phosphatase, receptor type, O [Source:MGI Symbol;Acc:MGI:1097152]	6	137229317	137440231	1	5.82018	2.82732e-50	5.94185e-48
ENSMUSG00000111141	Gm47115	predicted gene, 47115 [Source:MGI Symbol;Acc:MGI:6095858]	9	121763146	121764468	1	5.81941	0.0171364	0.0469748
ENSMUSG00000087236	Kif28	kinesin family member 28 [Source:MGI Symbol;Acc:MGI:2686151]	1	179522862	179572836	-1	5.81496	0.0176278	0.0481431
ENSMUSG00000001166	Oas1c	2'-5' oligoadenylate synthetase 1C [Source:MGI Symbol;Acc:MGI:2149633]	5	120938259	120950579	-1	5.80906	2.29302e-27	1.24799e-25
ENSMUSG00000004988	Fxyd4	FXYD domain-containing ion transport regulator 4 [Source:MGI Symbol;Acc:MGI:1889005]	6	117910520	117914653	-1	5.80888	0.00126896	0.00482358
ENSMUSG00000096278	Dcpp2	demilune cell and parotid protein 2 [Source:MGI Symbol;Acc:MGI:3644062]	17	24099854	24119762	1	5.77565	1.9708e-24	8.86274e-23
ENSMUSG00000097929	Tunar	Tcl1 upstream neural differentiation associated RNA [Source:MGI Symbol;Acc:MGI:1917202]	12	105300129	105350191	1	5.77477	1.64746e-05	9.56879e-05
ENSMUSG00000022209	Dhrs2	dehydrogenase/reductase member 2 [Source:MGI Symbol;Acc:MGI:1918662]	14	55459464	55478892	1	5.77451	3.95189e-55	1.14908e-52
ENSMUSG00000034533	Scn10a	sodium channel, voltage-gated, type X, alpha [Source:MGI Symbol;Acc:MGI:108029]	9	119437522	119548388	-1	5.77418	4.71285e-82	3.44948e-79
ENSMUSG00000027603	Ggt7	gamma-glutamyltransferase 7 [Source:MGI Symbol;Acc:MGI:1913385]	2	155332299	155360157	-1	5.69002	1.85628e-07	1.5079e-06
ENSMUSG00000032348	Gsta4	glutathione S-transferase, alpha 4 [Source:MGI Symbol;Acc:MGI:1309515]	9	78090056	78116631	1	5.67906	2.40249e-224	1.27488e-220
ENSMUSG00000073896	Olfr716	olfactory receptor 716 [Source:MGI Symbol;Acc:MGI:3030550]	7	106737534	106749788	1	5.6788	2.4519e-05	0.000137501
ENSMUSG00000114242	Gm31219	predicted gene, 31219 [Source:MGI Symbol;Acc:MGI:5590378]	13	76404066	76427087	1	5.64398	2.94993e-07	2.3208e-06
ENSMUSG00000043331	Olfr975	olfactory receptor 975 [Source:MGI Symbol;Acc:MGI:3030809]	9	39859427	39863342	-1	5.63738	8.37945e-13	1.39719e-11
ENSMUSG00000069796	Gm11426	predicted gene 11426 [Source:MGI Symbol;Acc:MGI:3651541]	11	82524179	82527135	1	5.63258	9.95006e-28	5.5873e-26
ENSMUSG00000087538	Gm16341	predicted gene 16341 [Source:MGI Symbol;Acc:MGI:3840137]	1	86203231	86229097	-1	5.62102	0.00237234	0.00844461
ENSMUSG00000021591	Glrx	glutaredoxin [Source:MGI Symbol;Acc:MGI:2135625]	13	75987987	75998273	1	5.59499	1.91096e-66	8.63024e-64
ENSMUSG00000082406	Gm5401	predicted pseudogene 5401 [Source:MGI Symbol;Acc:MGI:3645347]	X	93651825	93652302	-1	5.59056	3.74948e-05	0.000201383
ENSMUSG00000039851	4932438H23Rik	RIKEN cDNA 4932438H23 gene [Source:MGI Symbol;Acc:MGI:1921637]	16	90850823	90892010	-1	5.58922	3.02656e-19	9.29693e-18
ENSMUSG00000012428	Steap4	STEAP family member 4 [Source:MGI Symbol;Acc:MGI:1923560]	5	8010457	8032213	1	5.52367	4.02379e-09	4.24709e-08
ENSMUSG00000039131	Gipc2	GIPC PDZ domain containing family, member 2 [Source:MGI Symbol;Acc:MGI:1889209]	3	151799170	151871867	-1	5.5122	0.00332104	0.0113734
ENSMUSG00000096847	Tmem151b	transmembrane protein 151B [Source:MGI Symbol;Acc:MGI:2685169]	17	45852878	45860603	-1	5.5024	2.13755e-22	8.29465e-21
ENSMUSG00000020732	Rab37	RAB37, member RAS oncogene family [Source:MGI Symbol;Acc:MGI:1929945]	11	114982257	115053062	1	5.49947	3.21617e-72	1.79648e-69
ENSMUSG00000046345	Smco1	single-pass membrane protein with coiled-coil domains 1 [Source:MGI Symbol;Acc:MGI:1916826]	16	32090286	32093599	1	5.49709	1.92417e-08	1.82903e-07
ENSMUSG00000021207	Akr1c21	aldo-keto reductase family 1, member C21 [Source:MGI Symbol;Acc:MGI:1924587]	13	4624074	4636540	1	5.49664	2.97338e-13	5.20304e-12
ENSMUSG00000021768	Dusp13	dual specificity phosphatase 13 [Source:MGI Symbol;Acc:MGI:1351599]	14	21783462	21801249	-1	5.48985	0.00395363	0.013247
ENSMUSG00000028072	Ntrk1	neurotrophic tyrosine kinase, receptor, type 1 [Source:MGI Symbol;Acc:MGI:97383]	3	87685551	87702469	-1	5.48426	1.05362e-35	9.68142e-34
ENSMUSG00000022696	Sidt1	SID1 transmembrane family, member 1 [Source:MGI Symbol;Acc:MGI:2443155]	16	44060543	44153559	-1	5.48314	6.74173e-44	9.23225e-42
ENSMUSG00000117527	Gm50058	predicted gene, 50058 [Source:MGI Symbol;Acc:MGI:6275376]	17	24109089	24112562	-1	5.47577	5.819e-09	6.00165e-08
ENSMUSG00000032346	Ooep	oocyte expressed protein [Source:MGI Symbol;Acc:MGI:1915218]	9	78283391	78286007	-1	5.45551	7.94284e-35	7.05417e-33
ENSMUSG00000108608	Gm6916	predicted pseudogene 6916 [Source:MGI Symbol;Acc:MGI:3644024]	7	127916508	127942529	1	5.45211	8.44276e-08	7.27002e-07
ENSMUSG00000113986	Gm31333	predicted gene, 31333 [Source:MGI Symbol;Acc:MGI:5590492]	12	29189166	29249767	1	5.43409	0.00508067	0.0165048
ENSMUSG00000033063	Cntnap3	contactin associated protein-like 3 [Source:MGI Symbol;Acc:MGI:3588199]	13	64883996	65051769	-1	5.40187	1.22682e-07	1.0313e-06
ENSMUSG00000116814	Gm49636	predicted gene, 49636 [Source:MGI Symbol;Acc:MGI:6215065]	16	29569628	29573130	-1	5.39735	4.31773e-06	2.79756e-05
ENSMUSG00000068696	Gpr88	G-protein coupled receptor 88 [Source:MGI Symbol;Acc:MGI:1927653]	3	116043303	116047152	-1	5.39448	0.004742	0.0155426
ENSMUSG00000031535	Dkk4	dickkopf WNT signaling pathway inhibitor 4 [Source:MGI Symbol;Acc:MGI:2385299]	8	23114059	23117563	1	5.37339	0.000100867	0.000495601
ENSMUSG00000113657	Gm17821	predicted gene, 17821 [Source:MGI Symbol;Acc:MGI:5010006]	12	67705301	67716050	-1	5.35597	2.14368e-38	2.26377e-36
ENSMUSG00000117290	Gm34883	predicted gene, 34883 [Source:MGI Symbol;Acc:MGI:5594042]	17	10066394	10068117	-1	5.35556	0.000144877	0.000689651
ENSMUSG00000045007	Tubg2	tubulin, gamma 2 [Source:MGI Symbol;Acc:MGI:2144208]	11	101046733	101052613	1	5.3554	2.15547e-99	2.408e-96
ENSMUSG00000048572	Tmem252	transmembrane protein 252 [Source:MGI Symbol;Acc:MGI:3583948]	19	24651372	24659597	1	5.35143	3.84252e-29	2.35726e-27
ENSMUSG00000112612	Gm7775	predicted gene 7775 [Source:MGI Symbol;Acc:MGI:3646054]	10	76972934	76973786	1	5.3458	0.0056475	0.0180996
ENSMUSG00000048827	Pkd1l3	polycystic kidney disease 1 like 3 [Source:MGI Symbol;Acc:MGI:2664670]	8	110341149	110401018	1	5.3301	5.22921e-12	7.87759e-11
ENSMUSG00000108307	Ceacam-ps1	carcinoembryonic antigen-related cell adhesion molecule pseudogene 1 [Source:MGI Symbol;Acc:MGI:3610557]	7	16382874	16391401	-1	5.31788	7.35504e-06	4.56887e-05
ENSMUSG00000085856	Gm12050	predicted gene 12050 [Source:MGI Symbol;Acc:MGI:3652080]	11	22388821	22389775	-1	5.3128	0.00719945	0.0223284
ENSMUSG00000059218	Pramel26	PRAME like 26 [Source:MGI Symbol;Acc:MGI:3650237]	4	143535815	143542663	-1	5.30655	6.34235e-48	1.09449e-45
ENSMUSG00000023046	Igfbp6	insulin-like growth factor binding protein 6 [Source:MGI Symbol;Acc:MGI:96441]	15	102052797	102057946	1	5.30062	6.08854e-21	2.13612e-19
ENSMUSG00000036526	Card11	caspase recruitment domain family, member 11 [Source:MGI Symbol;Acc:MGI:1916978]	5	140858745	140986337	-1	5.26873	0.00682831	0.0213332
ENSMUSG00000004948	Zp3	zona pellucida glycoprotein 3 [Source:MGI Symbol;Acc:MGI:99215]	5	136008953	136017478	1	5.26553	0	0
ENSMUSG00000091358	Speer5-ps1	spermatogenesis associated glutamate (E)-rich protein 5, pseudogene 1 [Source:MGI Symbol;Acc:MGI:1917615]	10	44045907	44095579	1	5.23359	1.96427e-74	1.22628e-71
ENSMUSG00000002944	Cd36	CD36 molecule [Source:MGI Symbol;Acc:MGI:107899]	5	17986688	18093799	-1	5.22681	2.427e-124	4.68322e-121
ENSMUSG00000078370	Gm6316	predicted pseudogene 6316 [Source:MGI Symbol;Acc:MGI:3646088]	12	69967246	69968265	-1	5.22342	0.00777253	0.0238755
ENSMUSG00000029248	Thegl	theg spermatid protein like [Source:MGI Symbol;Acc:MGI:1919118]	5	77163870	77209376	1	5.21466	8.20073e-09	8.24579e-08
ENSMUSG00000066031	Pramel25	PRAME like 25 [Source:MGI Symbol;Acc:MGI:3650478]	4	143515922	143522145	1	5.19822	0.00890621	0.0268682
ENSMUSG00000087597	Gm15345	predicted gene 15345 [Source:MGI Symbol;Acc:MGI:3705179]	18	56902789	56934760	1	5.19772	9.75681e-06	5.90191e-05
ENSMUSG00000016626	Nlrp14	NLR family, pyrin domain containing 14 [Source:MGI Symbol;Acc:MGI:1924108]	7	106766197	106797309	1	5.16703	8.50335e-34	7.10599e-32
ENSMUSG00000111815	Gm6018	predicted gene 6018 [Source:MGI Symbol;Acc:MGI:3646809]	9	71506117	71507422	-1	5.16322	1.31794e-12	2.14365e-11
ENSMUSG00000083175	Gm12206	predicted gene 12206 [Source:MGI Symbol;Acc:MGI:3650472]	11	52079780	52080380	1	5.15065	0.000588773	0.00243802
ENSMUSG00000114010	Gm47432	predicted gene, 47432 [Source:MGI Symbol;Acc:MGI:6096381]	12	67698159	67705037	1	5.12722	5.29765e-05	0.000276557
ENSMUSG00000111849	Gm47186	predicted gene, 47186 [Source:MGI Symbol;Acc:MGI:6095975]	9	44331235	44334688	-1	5.12471	3.87983e-05	0.000207753
ENSMUSG00000016756	Cmah	cytidine monophospho-N-acetylneuraminic acid hydroxylase [Source:MGI Symbol;Acc:MGI:103227]	13	24511387	24661360	1	5.12396	0.000622812	0.00256496
ENSMUSG00000032623	Oas1d	2'-5' oligoadenylate synthetase 1D [Source:MGI Symbol;Acc:MGI:2140770]	5	121052599	121059715	1	5.10421	6.1739e-15	1.27107e-13
ENSMUSG00000107171	Gm42572	predicted gene 42572 [Source:MGI Symbol;Acc:MGI:5662709]	5	73199120	73202497	-1	5.09885	1.28646e-13	2.35197e-12
ENSMUSG00000047117	Ankdd1b	ankyrin repeat and death domain containing 1B [Source:MGI Symbol;Acc:MGI:2444730]	13	96552642	96607775	-1	5.08793	3.77494e-05	0.000202647
ENSMUSG00000027330	Cdc25b	cell division cycle 25B [Source:MGI Symbol;Acc:MGI:99701]	2	131028869	131040417	1	5.06591	2.69039e-146	6.34513e-143
ENSMUSG00000023868	Pde10a	phosphodiesterase 10A [Source:MGI Symbol;Acc:MGI:1345143]	17	8744204	9205480	1	5.05744	4.97739e-45	7.0906e-43
ENSMUSG00000084250	Gm13550	predicted gene 13550 [Source:MGI Symbol;Acc:MGI:3651031]	2	58978443	58978967	-1	5.05357	0.0129639	0.0371352
ENSMUSG00000079093	4930449I24Rik	RIKEN cDNA 4930449I24 gene [Source:MGI Symbol;Acc:MGI:1914660]	5	146439209	146441993	1	5.04848	3.27216e-07	2.55161e-06
ENSMUSG00000116800	Gm29823	predicted gene, 29823 [Source:MGI Symbol;Acc:MGI:5588982]	16	70751176	70807801	1	5.04328	0.001965	0.00713343
ENSMUSG00000116809	A630036G19Rik	RIKEN cDNA A630036G19 gene [Source:MGI Symbol;Acc:MGI:2442979]	16	74827740	74831819	-1	5.03972	2.85762e-05	0.000157835
ENSMUSG00000067613	Krt83	keratin 83 [Source:MGI Symbol;Acc:MGI:3690448]	15	101383011	101389393	-1	5.03899	7.89652e-12	1.16478e-10
ENSMUSG00000025527	Satl1	spermidine/spermine N1-acetyl transferase-like 1 [Source:MGI Symbol;Acc:MGI:1921059]	X	111294000	111316476	-1	5.03065	1.04791e-09	1.20232e-08
ENSMUSG00000040601	Nlrp4a	NLR family, pyrin domain containing 4A [Source:MGI Symbol;Acc:MGI:2443697]	7	26134538	26175567	1	5.02418	1.77204e-18	5.1105e-17
ENSMUSG00000113354	Gm20789	predicted gene, 20789 [Source:MGI Symbol;Acc:MGI:5434145]	13	50715509	50724912	1	5.01279	0.00174606	0.00642207
ENSMUSG00000031958	Ldhd	lactate dehydrogenase D [Source:MGI Symbol;Acc:MGI:106428]	8	112350417	112357006	-1	4.99775	7.86539e-29	4.74292e-27
ENSMUSG00000047352	Olfr976	olfactory receptor 976 [Source:MGI Symbol;Acc:MGI:3030810]	9	39865435	39872429	-1	4.98155	3.1631e-15	6.76815e-14
ENSMUSG00000084149	Gm12944	predicted gene 12944 [Source:MGI Symbol;Acc:MGI:3650498]	4	126950055	126950517	1	4.9775	0.0182242	0.0494918
ENSMUSG00000087559	Gm13802	predicted gene 13802 [Source:MGI Symbol;Acc:MGI:3651560]	2	92916287	92928589	-1	4.97583	0.0151541	0.0424188
ENSMUSG00000111194	Gm47180	predicted gene, 47180 [Source:MGI Symbol;Acc:MGI:6095967]	9	124101219	124109400	-1	4.97414	2.34815e-26	1.20391e-24
ENSMUSG00000106265	Gm42490	predicted gene 42490 [Source:MGI Symbol;Acc:MGI:5662627]	5	8377332	8379395	-1	4.96578	0.0165732	0.0456862
ENSMUSG00000037686	Aspg	asparaginase [Source:MGI Symbol;Acc:MGI:2144822]	12	112073113	112093993	1	4.95947	0.000208296	0.000959898
ENSMUSG00000085068	Gm15895	predicted gene 15895 [Source:MGI Symbol;Acc:MGI:3802071]	8	111532270	111534109	1	4.95374	0.000804419	0.00322527
ENSMUSG00000085790	Gm12729	predicted gene 12729 [Source:MGI Symbol;Acc:MGI:3649488]	4	105945911	105962265	-1	4.95374	0.000804419	0.00322527
ENSMUSG00000060204	Slc10a4-ps	solute carrier family 10 (sodium/bile acid cotransporter family), pseudogene [Source:MGI Symbol;Acc:MGI:3645333]	5	72738981	72744894	-1	4.94416	0.0164347	0.0453515
ENSMUSG00000106048	Gm42444	predicted gene 42444 [Source:MGI Symbol;Acc:MGI:5662581]	5	14654063	14658620	1	4.94416	0.0164347	0.0453515
ENSMUSG00000021456	Fbp2	fructose bisphosphatase 2 [Source:MGI Symbol;Acc:MGI:95491]	13	62984691	63006236	-1	4.92907	7.21367e-50	1.45826e-47
ENSMUSG00000001552	Jup	junction plakoglobin [Source:MGI Symbol;Acc:MGI:96650]	11	100259784	100288589	-1	4.92675	6.14125e-28	3.50414e-26
ENSMUSG00000111994	A330049N07Rik	RIKEN cDNA A330049N07 gene [Source:MGI Symbol;Acc:MGI:3041175]	10	72809135	72922537	-1	4.92569	6.26714e-06	3.94854e-05
ENSMUSG00000045232	Rln3	relaxin 3 [Source:MGI Symbol;Acc:MGI:2158015]	8	84769558	84771629	-1	4.90951	8.94141e-37	8.54911e-35
ENSMUSG00000040485	Lrrc52	leucine rich repeat containing 52 [Source:MGI Symbol;Acc:MGI:1924118]	1	167273238	167294349	-1	4.8688	2.16414e-06	1.47704e-05
ENSMUSG00000073721	Pramel15	PRAME like 15 [Source:MGI Symbol;Acc:MGI:3712553]	4	144099330	144104503	-1	4.86408	2.06609e-74	1.253e-71
ENSMUSG00000091345	Col6a5	collagen, type VI, alpha 5 [Source:MGI Symbol;Acc:MGI:3648134]	9	105733277	105837842	-1	4.86304	2.18937e-13	3.89536e-12
ENSMUSG00000031845	Bco1	beta-carotene oxygenase 1 [Source:MGI Symbol;Acc:MGI:1926923]	8	117822593	117860459	1	4.85963	4.04654e-08	3.66589e-07
ENSMUSG00000096690	Olfr1296-ps1	olfactory receptor 1296, pseudogene 1 [Source:MGI Symbol;Acc:MGI:3031130]	2	111423418	111424356	-1	4.85856	3.08931e-13	5.39701e-12
ENSMUSG00000031841	Cdh13	cadherin 13 [Source:MGI Symbol;Acc:MGI:99551]	8	119010472	120051660	1	4.85729	4.00864e-22	1.54144e-20
ENSMUSG00000046961	Gpr156	G protein-coupled receptor 156 [Source:MGI Symbol;Acc:MGI:2653880]	16	37736858	37827892	1	4.83559	1.19469e-59	4.29805e-57
ENSMUSG00000030717	Nupr1	nuclear protein transcription regulator 1 [Source:MGI Symbol;Acc:MGI:1891834]	7	126222421	126230033	-1	4.81225	4.57885e-06	2.96042e-05
ENSMUSG00000057116	AF366264	cDNA sequence AF366264 [Source:MGI Symbol;Acc:MGI:2667157]	8	13885233	13888389	-1	4.80989	9.54105e-17	2.34668e-15
ENSMUSG00000109228	Fam81b	family with sequence similarity 81, member B [Source:MGI Symbol;Acc:MGI:2685122]	13	76349827	76453191	-1	4.77824	0.0134624	0.0383149
ENSMUSG00000060530	A930017M01Rik	RIKEN cDNA A930017M01 gene [Source:MGI Symbol;Acc:MGI:2685151]	15	44615676	44748136	1	4.75608	6.64786e-55	1.88143e-52
ENSMUSG00000048402	Gli2	GLI-Kruppel family member GLI2 [Source:MGI Symbol;Acc:MGI:95728]	1	118761862	118981349	-1	4.73144	6.2592e-32	4.67809e-30
ENSMUSG00000038925	E330034G19Rik	RIKEN cDNA E330034G19 gene [Source:MGI Symbol;Acc:MGI:2145557]	14	24343282	24360034	1	4.72581	1.10215e-44	1.52903e-42
ENSMUSG00000024347	Psd2	pleckstrin and Sec7 domain containing 2 [Source:MGI Symbol;Acc:MGI:1921252]	18	36097883	36147768	1	4.71298	1.75506e-14	3.45574e-13
ENSMUSG00000105560	Gm42744	predicted gene 42744 [Source:MGI Symbol;Acc:MGI:5662881]	5	4834753	4849094	-1	4.70519	0.000313148	0.00138472
ENSMUSG00000040693	Slco4c1	solute carrier organic anion transporter family, member 4C1 [Source:MGI Symbol;Acc:MGI:2442784]	1	96743995	96799896	-1	4.70448	0.000240758	0.00109499
ENSMUSG00000047911	Npm2	nucleophosmin/nucleoplasmin 2 [Source:MGI Symbol;Acc:MGI:1890811]	14	70884742	70896684	-1	4.6924	1.58946e-12	2.55783e-11
ENSMUSG00000015090	Ptgds	prostaglandin D2 synthase (brain) [Source:MGI Symbol;Acc:MGI:99261]	2	25356721	25360058	-1	4.66724	7.09665e-09	7.2177e-08
ENSMUSG00000027827	Kcnab1	potassium voltage-gated channel, shaker-related subfamily, beta member 1 [Source:MGI Symbol;Acc:MGI:109155]	3	64856617	65285644	1	4.66033	4.35594e-08	3.93109e-07
ENSMUSG00000038770	Kpna7	karyopherin alpha 7 (importin alpha 8) [Source:MGI Symbol;Acc:MGI:2141165]	5	144920329	145020840	-1	4.65444	6.02744e-51	1.31895e-48
ENSMUSG00000075549	Gm6878	predicted gene 6878 [Source:MGI Symbol;Acc:MGI:3644701]	14	67542337	67552160	-1	4.58843	5.53601e-36	5.13133e-34
ENSMUSG00000058620	Adra2b	adrenergic receptor, alpha 2b [Source:MGI Symbol;Acc:MGI:87935]	2	127205128	127209141	1	4.58833	1.20827e-10	1.56383e-09
ENSMUSG00000026833	Olfm1	olfactomedin 1 [Source:MGI Symbol;Acc:MGI:1860437]	2	28083004	28120748	1	4.58745	1.29233e-23	5.39981e-22
ENSMUSG00000109734	Gm45272	predicted gene 45272 [Source:MGI Symbol;Acc:MGI:5791108]	7	104557961	104562546	1	4.57775	1.44747e-10	1.85644e-09
ENSMUSG00000085427	6430710C18Rik	RIKEN cDNA 6430710C18 gene [Source:MGI Symbol;Acc:MGI:1923468]	2	72576190	72644061	-1	4.56519	5.2417e-12	7.8908e-11
ENSMUSG00000058672	Tubb2a	tubulin, beta 2A class IIA [Source:MGI Symbol;Acc:MGI:107861]	13	34258257	34261990	-1	4.55644	2.90477e-24	1.2872e-22
ENSMUSG00000092042	Gm17163	predicted gene 17163 [Source:MGI Symbol;Acc:MGI:4937990]	9	121649355	121660259	1	4.54419	0.000848939	0.00338905
ENSMUSG00000056413	Adap1	ArfGAP with dual PH domains 1 [Source:MGI Symbol;Acc:MGI:2442201]	5	139257631	139311377	-1	4.52443	0.000654668	0.00268521
ENSMUSG00000023031	Cela1	chymotrypsin-like elastase family, member 1 [Source:MGI Symbol;Acc:MGI:95314]	15	100572302	100585802	-1	4.52236	4.70243e-48	8.24907e-46
ENSMUSG00000105857	Gm42817	predicted gene 42817 [Source:MGI Symbol;Acc:MGI:5662954]	5	128413841	128419842	1	4.51736	3.7718e-05	0.00020253
ENSMUSG00000086141	9030622O22Rik	RIKEN cDNA 9030622O22 gene [Source:MGI Symbol;Acc:MGI:1918820]	2	147786660	147882123	-1	4.51423	3.98199e-05	0.00021258
ENSMUSG00000035592	Krt33a	keratin 33A [Source:MGI Symbol;Acc:MGI:1919138]	11	99902021	99907038	-1	4.51408	0.00480355	0.0157152
ENSMUSG00000030518	Fam189a1	family with sequence similarity 189, member A1 [Source:MGI Symbol;Acc:MGI:1917888]	7	64405839	64806318	-1	4.48134	2.50219e-14	4.85923e-13
ENSMUSG00000069890	1700024J04Rik	RIKEN cDNA 1700024J04 gene [Source:MGI Symbol;Acc:MGI:1919098]	11	49477468	49479289	-1	4.46996	0.00807539	0.0246701
ENSMUSG00000102691	Gm37780	predicted gene, 37780 [Source:MGI Symbol;Acc:MGI:5611008]	2	13166562	13168434	-1	4.46285	0.000912526	0.00361772
ENSMUSG00000063582	Olfr666	olfactory receptor 666 [Source:MGI Symbol;Acc:MGI:3030500]	7	104541029	104545159	-1	4.45568	0.00166776	0.00617046
ENSMUSG00000027831	Veph1	ventricular zone expressed PH domain-containing 1 [Source:MGI Symbol;Acc:MGI:1920039]	3	65960979	66204258	-1	4.44906	4.82588e-08	4.33309e-07
ENSMUSG00000041731	Pgm5	phosphoglucomutase 5 [Source:MGI Symbol;Acc:MGI:1925668]	19	24660380	24839219	-1	4.43633	1.75541e-53	4.65753e-51
ENSMUSG00000107978	Gm44109	predicted gene, 44109 [Source:MGI Symbol;Acc:MGI:5690501]	6	50776052	50780011	-1	4.4221	0.00659939	0.0206944
ENSMUSG00000018339	Gpx3	glutathione peroxidase 3 [Source:MGI Symbol;Acc:MGI:105102]	11	54793279	54801203	1	4.41718	6.87493e-74	4.05353e-71
ENSMUSG00000091157	Serpina3l-ps	serine (or cysteine) peptidase inhibitor, clade A, member 3L, pseudogene [Source:MGI Symbol;Acc:MGI:2182857]	12	104324262	104329793	1	4.40363	1.09662e-07	9.26626e-07
ENSMUSG00000116199	Gm49438	predicted gene, 49438 [Source:MGI Symbol;Acc:MGI:6155081]	15	41918612	41919536	-1	4.39367	0.0092146	0.0276373
ENSMUSG00000023467	Tulp2	tubby-like protein 2 [Source:MGI Symbol;Acc:MGI:1861600]	7	45131301	45173056	1	4.38466	1.90831e-28	1.11894e-26
ENSMUSG00000022103	Gfra2	glial cell line derived neurotrophic factor family receptor alpha 2 [Source:MGI Symbol;Acc:MGI:1195462]	14	71127560	71217278	1	4.38341	7.81115e-09	7.86152e-08
ENSMUSG00000047797	Gjb1	gap junction protein, beta 1 [Source:MGI Symbol;Acc:MGI:95719]	X	100419984	100429235	1	4.37882	0.0111505	0.0326878
ENSMUSG00000021095	Gsc	goosecoid homeobox [Source:MGI Symbol;Acc:MGI:95841]	12	104437468	104439589	-1	4.37875	6.34033e-06	3.98637e-05
ENSMUSG00000108361	Gm44796	predicted gene 44796 [Source:MGI Symbol;Acc:MGI:5753372]	7	23912559	23913810	1	4.37538	0.00790818	0.0242221
ENSMUSG00000028946	Hes3	hes family bHLH transcription factor 3 [Source:MGI Symbol;Acc:MGI:104877]	4	152370429	152376119	-1	4.37316	0.000191157	0.000887271
ENSMUSG00000040935	Padi6	peptidyl arginine deiminase, type VI [Source:MGI Symbol;Acc:MGI:2655198]	4	140454666	140469954	-1	4.36783	2.33223e-45	3.41407e-43
ENSMUSG00000045777	Ifitm10	interferon induced transmembrane protein 10 [Source:MGI Symbol;Acc:MGI:2444776]	7	141879574	141927490	-1	4.35782	2.39188e-15	5.15955e-14
ENSMUSG00000002699	Lcp2	lymphocyte cytosolic protein 2 [Source:MGI Symbol;Acc:MGI:1321402]	11	33996920	34042295	1	4.35186	0.00860705	0.0260878
ENSMUSG00000090964	Gm17206	predicted gene 17206 [Source:MGI Symbol;Acc:MGI:4938033]	15	82986273	82990130	-1	4.34994	0.00855108	0.025933
ENSMUSG00000024154	Gtf2a1l	general transcription factor IIA, 1-like [Source:MGI Symbol;Acc:MGI:1919078]	17	88976088	89022580	1	4.32389	4.84215e-16	1.12082e-14
ENSMUSG00000034324	Tmem132c	transmembrane protein 132C [Source:MGI Symbol;Acc:MGI:2443061]	5	127318872	127642857	1	4.32199	5.60341e-46	8.37592e-44
ENSMUSG00000083088	Gm14153	predicted gene 14153 [Source:MGI Symbol;Acc:MGI:3651343]	2	151639027	151640165	-1	4.31999	0.00320031	0.0110222
ENSMUSG00000116287	Gm3924	predicted gene 3924 [Source:MGI Symbol;Acc:MGI:3782098]	15	78929799	78935376	-1	4.31406	4.71427e-13	8.0828e-12
ENSMUSG00000017697	Ada	adenosine deaminase [Source:MGI Symbol;Acc:MGI:87916]	2	163568504	163592159	-1	4.31275	1.24896e-37	1.2624e-35
ENSMUSG00000097004	4731419I09Rik	RIKEN cDNA 4731419I09 gene [Source:MGI Symbol;Acc:MGI:3704222]	3	89245157	89255138	1	4.3103	0.0097891	0.0291421
ENSMUSG00000024734	Zp1	zona pellucida glycoprotein 1 [Source:MGI Symbol;Acc:MGI:103073]	19	10891651	10897996	-1	4.30391	1.88582e-15	4.12239e-14
ENSMUSG00000110016	Gm20751	predicted gene, 20751 [Source:MGI Symbol;Acc:MGI:5434107]	13	43870267	43872514	1	4.29237	1.03325e-11	1.50321e-10
ENSMUSG00000078949	R3hdml	R3H domain containing-like [Source:MGI Symbol;Acc:MGI:3650937]	2	163334238	163344532	1	4.28778	7.57412e-60	2.77187e-57
ENSMUSG00000051236	Msrb3	methionine sulfoxide reductase B3 [Source:MGI Symbol;Acc:MGI:2443538]	10	120617001	120735006	-1	4.28389	2.32591e-18	6.64464e-17
ENSMUSG00000011751	Sptbn4	spectrin beta, non-erythrocytic 4 [Source:MGI Symbol;Acc:MGI:1890574]	7	27055808	27147111	-1	4.27377	2.29114e-09	2.51197e-08
ENSMUSG00000034438	Gbp8	guanylate-binding protein 8 [Source:MGI Symbol;Acc:MGI:1923324]	5	105162016	105287406	-1	4.27149	0.0113516	0.0331795
ENSMUSG00000043029	Trpv3	transient receptor potential cation channel, subfamily V, member 3 [Source:MGI Symbol;Acc:MGI:2181407]	11	73158214	73191189	1	4.27038	3.20855e-34	2.77979e-32
ENSMUSG00000058398	Prss43	protease, serine 43 [Source:MGI Symbol;Acc:MGI:2684822]	9	110655758	110660907	1	4.26671	1.3602e-07	1.13445e-06
ENSMUSG00000092622	Khdc3	KH domain containing 3, subcortical maternal complex member [Source:MGI Symbol;Acc:MGI:1914241]	9	73009118	73011720	1	4.26231	2.08485e-53	5.46334e-51
ENSMUSG00000097373	Gm26877	predicted gene, 26877 [Source:MGI Symbol;Acc:MGI:5477371]	13	41513447	41524384	1	4.25488	5.32491e-11	7.12203e-10
ENSMUSG00000115699	Gm6961	predicted gene 6961 [Source:MGI Symbol;Acc:MGI:3644546]	15	95645128	95649472	-1	4.24779	2.18829e-08	2.0598e-07
ENSMUSG00000033196	Myh2	myosin, heavy polypeptide 2, skeletal muscle, adult [Source:MGI Symbol;Acc:MGI:1339710]	11	67061853	67088343	1	4.24667	3.775e-10	4.60772e-09
ENSMUSG00000087011	Gm12930	predicted gene 12930 [Source:MGI Symbol;Acc:MGI:3650529]	4	124851440	124880802	-1	4.23143	0.013302	0.03795
ENSMUSG00000110506	Gm8637	predicted gene 8637 [Source:MGI Symbol;Acc:MGI:3645520]	8	96648157	96649241	1	4.22561	0.0127788	0.036699
ENSMUSG00000073051	Gm14812	predicted gene 14812 [Source:MGI Symbol;Acc:MGI:3642165]	X	98448937	98487403	-1	4.21648	7.76295e-07	5.71148e-06
ENSMUSG00000116627	Gm30124	predicted gene, 30124 [Source:MGI Symbol;Acc:MGI:5589283]	12	21040537	21090429	1	4.20777	0.00150408	0.00562864
ENSMUSG00000063430	Wscd2	WSC domain containing 2 [Source:MGI Symbol;Acc:MGI:2445030]	5	113638199	113727786	1	4.20322	2.41616e-22	9.35069e-21
ENSMUSG00000081219	Bambi-ps1	BMP and activin membrane-bound inhibitor, pseudogene (Xenopus laevis) [Source:MGI Symbol;Acc:MGI:1932402]	2	122297416	122298007	-1	4.20107	8.25024e-14	1.53077e-12
ENSMUSG00000006345	Ggt1	gamma-glutamyltransferase 1 [Source:MGI Symbol;Acc:MGI:95706]	10	75397438	75422034	1	4.16554	7.77042e-06	4.8002e-05
ENSMUSG00000032511	Scn5a	sodium channel, voltage-gated, type V, alpha [Source:MGI Symbol;Acc:MGI:98251]	9	119312474	119408082	-1	4.16217	1.97817e-52	4.6654e-50
ENSMUSG00000025557	Slc15a1	solute carrier family 15 (oligopeptide transporter), member 1 [Source:MGI Symbol;Acc:MGI:1861376]	14	121697033	121742664	-1	4.15372	1.23527e-38	1.31758e-36
ENSMUSG00000052920	Prkg1	protein kinase, cGMP-dependent, type I [Source:MGI Symbol;Acc:MGI:108174]	19	30541889	31742433	-1	4.15339	9.59025e-17	2.35605e-15
ENSMUSG00000022657	Cd96	CD96 antigen [Source:MGI Symbol;Acc:MGI:1934368]	16	45856020	45940614	-1	4.14868	0.0056126	0.0180068
ENSMUSG00000046352	Gjb2	gap junction protein, beta 2 [Source:MGI Symbol;Acc:MGI:95720]	14	57336057	57342159	-1	4.14627	7.7346e-20	2.50648e-18
ENSMUSG00000001168	Oas1h	2'-5' oligoadenylate synthetase 1H [Source:MGI Symbol;Acc:MGI:2180853]	5	120999484	121011569	1	4.14104	2.18452e-14	4.26575e-13
ENSMUSG00000083916	Gm15476	predicted gene 15476 [Source:MGI Symbol;Acc:MGI:3643813]	6	136360726	136361916	1	4.12736	9.48093e-07	6.8543e-06
ENSMUSG00000044033	Ccdc141	coiled-coil domain containing 141 [Source:MGI Symbol;Acc:MGI:1919735]	2	76840246	77000980	-1	4.12688	3.36823e-29	2.07832e-27
ENSMUSG00000047443	Erfe	erythroferrone [Source:MGI Symbol;Acc:MGI:3606476]	1	91294152	91301939	1	4.12437	9.3972e-06	5.70389e-05
ENSMUSG00000051985	Igfn1	immunoglobulin-like and fibronectin type III domain containing 1 [Source:MGI Symbol;Acc:MGI:3045352]	1	135881316	135934080	-1	4.119	4.04186e-43	5.26334e-41
ENSMUSG00000082962	Gm10601	predicted pseudogene 10601 [Source:MGI Symbol;Acc:MGI:3708690]	4	41809083	41810504	1	4.11275	0.0167409	0.0460762
ENSMUSG00000043811	Rtn4r	reticulon 4 receptor [Source:MGI Symbol;Acc:MGI:2136886]	16	17945506	17970272	1	4.11138	5.33739e-05	0.000278016
ENSMUSG00000029059	Prxl2b	peroxiredoxin like 2B [Source:MGI Symbol;Acc:MGI:1913719]	4	154979961	154983592	-1	4.10788	1.32753e-37	1.33546e-35
ENSMUSG00000115111	Gm4632	predicted gene 4632 [Source:MGI Symbol;Acc:MGI:3782814]	14	79416334	79436630	-1	4.10653	4.05483e-34	3.47048e-32
ENSMUSG00000029605	Oas1b	2'-5' oligoadenylate synthetase 1B [Source:MGI Symbol;Acc:MGI:97430]	5	120950700	120962228	1	4.10314	0.00223186	0.00799687
ENSMUSG00000002847	Pla1a	phospholipase A1 member A [Source:MGI Symbol;Acc:MGI:1934677]	16	38216479	38253507	-1	4.09977	8.13976e-53	1.98591e-50
ENSMUSG00000031253	Srpx2	sushi-repeat-containing protein, X-linked 2 [Source:MGI Symbol;Acc:MGI:1916042]	X	132809175	132833195	1	4.09819	0.000824811	0.00330018
ENSMUSG00000050468	Astl	astacin-like metalloendopeptidase (M12 family) [Source:MGI Symbol;Acc:MGI:3046414]	2	127180559	127199571	1	4.09447	1.37837e-84	1.0449e-81
ENSMUSG00000055216	9430025C20Rik	RIKEN cDNA 9430025C20 gene [Source:MGI Symbol;Acc:MGI:3045277]	4	3806635	3808751	-1	4.08558	0.00426383	0.0141767
ENSMUSG00000037188	Grhl3	grainyhead like transcription factor 3 [Source:MGI Symbol;Acc:MGI:2655333]	4	135269199	135300941	-1	4.08183	1.94816e-20	6.5742e-19
ENSMUSG00000030911	Zp2	zona pellucida glycoprotein 2 [Source:MGI Symbol;Acc:MGI:99214]	7	119725995	119744514	-1	4.07439	1.20054e-19	3.83197e-18
ENSMUSG00000107740	Gm18765	predicted gene, 18765 [Source:MGI Symbol;Acc:MGI:5010950]	6	50604660	50605319	-1	4.07419	1.24092e-31	9.1776e-30
ENSMUSG00000114121	Gm47728	predicted gene, 47728 [Source:MGI Symbol;Acc:MGI:6096860]	13	43836596	43854540	1	4.06059	0.00242053	0.00858881
ENSMUSG00000097601	Gm26660	predicted gene, 26660 [Source:MGI Symbol;Acc:MGI:5477154]	14	25316297	25380033	-1	4.05643	4.25948e-05	0.000226426
ENSMUSG00000117792	4930588A03Rik	RIKEN cDNA 4930588A03 gene [Source:MGI Symbol;Acc:MGI:1923118]	18	43071617	43304339	-1	4.05351	0.000960445	0.00378156
ENSMUSG00000038155	Gstp2	glutathione S-transferase, pi 2 [Source:MGI Symbol;Acc:MGI:95864]	19	4090285	4096023	-1	4.05018	2.61014e-09	2.83826e-08
ENSMUSG00000054446	Cpa1	carboxypeptidase A1, pancreatic [Source:MGI Symbol;Acc:MGI:88478]	6	30639217	30645362	1	4.04843	0.000265836	0.00119446
ENSMUSG00000102629	Gm29999	predicted gene, 29999 [Source:MGI Symbol;Acc:MGI:5589158]	3	82567682	82572207	-1	4.0425	8.55187e-18	2.32721e-16
ENSMUSG00000079112	Fam90a1a	family with sequence similarity 90, member A1A [Source:MGI Symbol;Acc:MGI:2142877]	8	22448730	22454319	1	4.04145	1.82314e-06	1.26052e-05
ENSMUSG00000030230	Plcz1	phospholipase C, zeta 1 [Source:MGI Symbol;Acc:MGI:2150308]	6	139935399	139987183	-1	4.04007	2.94262e-06	1.96045e-05
ENSMUSG00000055333	Fat2	FAT atypical cadherin 2 [Source:MGI Symbol;Acc:MGI:2685369]	11	55141435	55227390	-1	4.03838	0.000594573	0.0024582
ENSMUSG00000040016	Ptger3	prostaglandin E receptor 3 (subtype EP3) [Source:MGI Symbol;Acc:MGI:97795]	3	157272529	157351525	1	4.03696	4.38447e-49	8.09259e-47
ENSMUSG00000062939	Stat4	signal transducer and activator of transcription 4 [Source:MGI Symbol;Acc:MGI:103062]	1	52026307	52146348	1	4.03462	0.00288729	0.0100732
ENSMUSG00000021662	Arhgef28	Rho guanine nucleotide exchange factor (GEF) 28 [Source:MGI Symbol;Acc:MGI:1346016]	13	98035977	98342947	-1	4.02516	1.06629e-13	1.95957e-12
ENSMUSG00000111398	D330037F02Rik	RIKEN cDNA D330037F02 gene [Source:MGI Symbol;Acc:MGI:3041221]	9	115494982	115503421	1	4.02454	3.71287e-06	2.43314e-05
ENSMUSG00000069292	Vmn1r199	vomeronasal 1 receptor 199 [Source:MGI Symbol;Acc:MGI:2159662]	13	22563988	22572272	1	4.01674	0.00512313	0.0166198
ENSMUSG00000036764	Dnajc12	DnaJ heat shock protein family (Hsp40) member C12 [Source:MGI Symbol;Acc:MGI:1353428]	10	63218222	63246355	1	4.01579	3.30252e-09	3.53501e-08
ENSMUSG00000021130	Galnt16	polypeptide N-acetylgalactosaminyltransferase 16 [Source:MGI Symbol;Acc:MGI:1917754]	12	80565051	80677746	1	4.01489	1.32409e-45	1.95174e-43
ENSMUSG00000058028	Zscan5b	zinc finger and SCAN domain containing 5B [Source:MGI Symbol;Acc:MGI:2159640]	7	6225277	6242422	1	4.01296	2.50104e-11	3.49486e-10
ENSMUSG00000030255	Sspn	sarcospan [Source:MGI Symbol;Acc:MGI:1353511]	6	145877367	145910949	1	3.99875	5.39855e-38	5.58974e-36
ENSMUSG00000091060	Myocos	myocilin opposite strand [Source:MGI Symbol;Acc:MGI:3642786]	1	162474762	162485788	-1	3.99211	0.00230799	0.008246
ENSMUSG00000026479	Lamc2	laminin, gamma 2 [Source:MGI Symbol;Acc:MGI:99913]	1	152998502	153062193	-1	3.98233	2.17731e-113	3.30111e-110
ENSMUSG00000020181	Nav3	neuron navigator 3 [Source:MGI Symbol;Acc:MGI:2183703]	10	109517120	110292065	-1	3.97498	4.97439e-51	1.09986e-48
ENSMUSG00000026205	Slc23a3	solute carrier family 23 (nucleobase transporters), member 3 [Source:MGI Symbol;Acc:MGI:104516]	1	75102185	75110534	-1	3.96972	3.10633e-16	7.30986e-15
ENSMUSG00000056032	BC018473	cDNA sequence BC018473 [Source:MGI Symbol;Acc:MGI:3039625]	11	116642993	116650199	1	3.96692	7.6564e-06	4.73804e-05
ENSMUSG00000034450	Gulo	gulonolactone (L-) oxidase [Source:MGI Symbol;Acc:MGI:1353434]	14	66224235	66246656	-1	3.96649	8.50846e-39	9.16754e-37
ENSMUSG00000020627	Klhl29	kelch-like 29 [Source:MGI Symbol;Acc:MGI:2683857]	12	5127472	5425682	-1	3.96288	7.04366e-23	2.8316e-21
ENSMUSG00000030088	Aldh1l1	aldehyde dehydrogenase 1 family, member L1 [Source:MGI Symbol;Acc:MGI:1340024]	6	90463409	90577185	1	3.96145	8.50006e-15	1.72159e-13
ENSMUSG00000079363	Gbp4	guanylate binding protein 4 [Source:MGI Symbol;Acc:MGI:97072]	5	105263633	105287452	-1	3.95558	2.33143e-11	3.26863e-10
ENSMUSG00000027364	Usp50	ubiquitin specific peptidase 50 [Source:MGI Symbol;Acc:MGI:1922333]	2	126551016	126625390	-1	3.95095	0.000100345	0.000493268
ENSMUSG00000019876	Pkib	protein kinase inhibitor beta, cAMP dependent, testis specific [Source:MGI Symbol;Acc:MGI:101937]	10	57508077	57617208	1	3.94781	4.1114e-42	5.13345e-40
ENSMUSG00000018672	Copz2	coatomer protein complex, subunit zeta 2 [Source:MGI Symbol;Acc:MGI:1929008]	11	96740696	96752029	1	3.94246	9.92486e-28	5.5873e-26
ENSMUSG00000108849	Gm35147	predicted gene, 35147 [Source:MGI Symbol;Acc:MGI:5594306]	7	132063741	132068390	-1	3.94211	0.00471901	0.0154816
ENSMUSG00000031750	Il34	interleukin 34 [Source:MGI Symbol;Acc:MGI:1923777]	8	111468461	111532556	-1	3.94113	3.07884e-07	2.41327e-06
ENSMUSG00000027313	Chac1	ChaC, cation transport regulator 1 [Source:MGI Symbol;Acc:MGI:1916315]	2	119181710	119184862	1	3.94106	8.18028e-08	7.06693e-07
ENSMUSG00000056782	Olfr667	olfactory receptor 667 [Source:MGI Symbol;Acc:MGI:3030501]	7	104563949	104570689	-1	3.92894	7.34441e-08	6.3969e-07
ENSMUSG00000105593	Gm42952	predicted gene 42952 [Source:MGI Symbol;Acc:MGI:5663089]	5	126040594	126065492	1	3.92424	2.24606e-08	2.10858e-07
ENSMUSG00000025083	Afap1l2	actin filament associated protein 1-like 2 [Source:MGI Symbol;Acc:MGI:2147658]	19	56900793	56996660	-1	3.91812	1.22646e-38	1.31479e-36
ENSMUSG00000054457	9430021M05Rik	RIKEN cDNA 9430021M05 gene [Source:MGI Symbol;Acc:MGI:1924538]	2	162503083	162509029	1	3.91799	1.56743e-20	5.31475e-19
ENSMUSG00000082404	Gm14799	predicted gene 14799 [Source:MGI Symbol;Acc:MGI:3705567]	X	7908704	7909132	-1	3.9068	0.00511387	0.0165974
ENSMUSG00000047501	Cldn4	claudin 4 [Source:MGI Symbol;Acc:MGI:1313314]	5	134973973	134975788	-1	3.89509	4.02802e-50	8.38224e-48
ENSMUSG00000028860	Sytl1	synaptotagmin-like 1 [Source:MGI Symbol;Acc:MGI:1933365]	4	132980401	132990424	-1	3.89362	8.71366e-07	6.33846e-06
ENSMUSG00000034295	Fhod3	formin homology 2 domain containing 3 [Source:MGI Symbol;Acc:MGI:1925847]	18	24841680	25266558	1	3.88817	4.51585e-104	5.99084e-101
ENSMUSG00000027514	Zbp1	Z-DNA binding protein 1 [Source:MGI Symbol;Acc:MGI:1927449]	2	173048405	173060716	-1	3.88815	1.42202e-23	5.93001e-22
ENSMUSG00000062991	Nrg1	neuregulin 1 [Source:MGI Symbol;Acc:MGI:96083]	8	32304579	33374825	-1	3.88488	7.6378e-09	7.69435e-08
ENSMUSG00000041798	Gck	glucokinase [Source:MGI Symbol;Acc:MGI:1270854]	11	5850820	5900081	-1	3.8836	0.00782083	0.024003
ENSMUSG00000042041	2010003K11Rik	RIKEN cDNA 2010003K11 gene [Source:MGI Symbol;Acc:MGI:1917111]	19	4546816	4548611	-1	3.88351	0.0045064	0.0148922
ENSMUSG00000037579	Kcnh3	potassium voltage-gated channel, subfamily H (eag-related), member 3 [Source:MGI Symbol;Acc:MGI:1341723]	15	99122742	99140698	1	3.87513	1.25223e-24	5.67943e-23
ENSMUSG00000025610	Map3k7cl	Map3k7 C-terminal like [Source:MGI Symbol;Acc:MGI:2446584]	16	87350218	87392224	1	3.86631	0.000853734	0.00340563
ENSMUSG00000074194	Zfp791	zinc finger protein 791 [Source:MGI Symbol;Acc:MGI:3648473]	8	85835182	85849724	-1	3.8613	2.82237e-55	8.32051e-53
ENSMUSG00000033987	Dnah17	dynein, axonemal, heavy chain 17 [Source:MGI Symbol;Acc:MGI:1917176]	11	117912549	118021460	-1	3.86063	4.88433e-13	8.34069e-12
ENSMUSG00000031594	Fgl1	fibrinogen-like protein 1 [Source:MGI Symbol;Acc:MGI:102795]	8	41644471	41668193	-1	3.85927	0.00967069	0.0288463
ENSMUSG00000018604	Tbx3	T-box 3 [Source:MGI Symbol;Acc:MGI:98495]	5	119808734	119822789	1	3.85051	0.00029595	0.00131759
ENSMUSG00000043342	Hoxd9	homeobox D9 [Source:MGI Symbol;Acc:MGI:96210]	2	74528071	74530552	1	3.84951	4.50159e-10	5.4476e-09
ENSMUSG00000116617	Gm49767	predicted gene, 49767 [Source:MGI Symbol;Acc:MGI:6215277]	16	31103242	31110714	-1	3.84162	3.65482e-06	2.39954e-05
ENSMUSG00000106762	4930478P22Rik	RIKEN cDNA 4930478P22 gene [Source:MGI Symbol;Acc:MGI:1922154]	5	35518885	35525021	1	3.83548	1.60194e-11	2.27748e-10
ENSMUSG00000019893	Ros1	Ros1 proto-oncogene [Source:MGI Symbol;Acc:MGI:97999]	10	51921817	52071340	-1	3.83447	1.85514e-21	6.74268e-20
ENSMUSG00000055895	Oosp2	oocyte secreted protein 2 [Source:MGI Symbol;Acc:MGI:2684945]	19	11624643	11637923	-1	3.83363	1.43908e-07	1.19413e-06
ENSMUSG00000043036	Ccdc63	coiled-coil domain containing 63 [Source:MGI Symbol;Acc:MGI:3607777]	5	122246103	122278886	-1	3.82795	0.005739	0.0183541
ENSMUSG00000036136	Fam110c	family with sequence similarity 110, member C [Source:MGI Symbol;Acc:MGI:1918813]	12	31123860	31130250	1	3.8227	5.67434e-66	2.45803e-63
ENSMUSG00000089876	Tmem102	transmembrane protein 102 [Source:MGI Symbol;Acc:MGI:1921591]	11	69694429	69696450	-1	3.82179	1.14072e-11	1.65276e-10
ENSMUSG00000098172	Gm26973	predicted gene, 26973 [Source:MGI Symbol;Acc:MGI:5504088]	12	56582128	56654261	1	3.82096	0.000153863	0.000728506
ENSMUSG00000114755	Galr3	galanin receptor 3 [Source:MGI Symbol;Acc:MGI:1329003]	15	78926085	78927758	1	3.81374	0.0105645	0.0312055
ENSMUSG00000027574	Nkain4	Na+/K+ transporting ATPase interacting 4 [Source:MGI Symbol;Acc:MGI:1915372]	2	180576565	180596492	-1	3.81196	2.40019e-12	3.77941e-11
ENSMUSG00000097113	Gm19705	predicted gene, 19705 [Source:MGI Symbol;Acc:MGI:5011890]	1	136598507	136618542	1	3.80833	5.94434e-26	2.99702e-24
ENSMUSG00000000686	Abhd15	abhydrolase domain containing 15 [Source:MGI Symbol;Acc:MGI:1914727]	11	77405947	77429433	1	3.80185	0.0144181	0.0406427
ENSMUSG00000033016	Nfatc1	nuclear factor of activated T cells, cytoplasmic, calcineurin dependent 1 [Source:MGI Symbol;Acc:MGI:102469]	18	80649420	80756286	-1	3.80027	1.31203e-17	3.49864e-16
ENSMUSG00000012777	Acp4	acid phosphatase 4 [Source:MGI Symbol;Acc:MGI:3644563]	7	43901572	43906802	-1	3.79598	7.10426e-22	2.66894e-20
ENSMUSG00000028435	Aqp3	aquaporin 3 [Source:MGI Symbol;Acc:MGI:1333777]	4	41092722	41098183	-1	3.79458	0.0125053	0.036021
ENSMUSG00000016028	Celsr1	cadherin, EGF LAG seven-pass G-type receptor 1 [Source:MGI Symbol;Acc:MGI:1100883]	15	85783130	85918404	-1	3.78951	1.53123e-56	4.77969e-54
ENSMUSG00000064373	Selenop	selenoprotein P [Source:MGI Symbol;Acc:MGI:894288]	15	3298029	3309990	1	3.78521	5.61585e-86	4.58469e-83
ENSMUSG00000019768	Esr1	estrogen receptor 1 (alpha) [Source:MGI Symbol;Acc:MGI:1352467]	10	4561593	4955614	1	3.78139	5.77612e-12	8.65236e-11
ENSMUSG00000048126	Col6a3	collagen, type VI, alpha 3 [Source:MGI Symbol;Acc:MGI:88461]	1	90693645	90771693	-1	3.77892	1.35549e-43	1.80953e-41
ENSMUSG00000050737	Ptges	prostaglandin E synthase [Source:MGI Symbol;Acc:MGI:1927593]	2	30779483	30819875	-1	3.7781	1.4992e-30	1.02429e-28
ENSMUSG00000034112	Atp2c2	ATPase, Ca++ transporting, type 2C, member 2 [Source:MGI Symbol;Acc:MGI:1916297]	8	120426748	120484456	1	3.774	1.70958e-72	9.80746e-70
ENSMUSG00000063063	Ctnna2	catenin (cadherin associated protein), alpha 2 [Source:MGI Symbol;Acc:MGI:88275]	6	76858620	77956682	-1	3.77233	2.34732e-43	3.10983e-41
ENSMUSG00000021620	Acot12	acyl-CoA thioesterase 12 [Source:MGI Symbol;Acc:MGI:1921406]	13	91889631	91934267	1	3.75863	0.00209494	0.00756118
ENSMUSG00000113410	Gm20043	predicted gene, 20043 [Source:MGI Symbol;Acc:MGI:5012228]	13	15550209	15587685	1	3.74892	1.41554e-13	2.57686e-12
ENSMUSG00000040564	Apoc1	apolipoprotein C-I [Source:MGI Symbol;Acc:MGI:88053]	7	19423406	19426585	-1	3.74769	2.69936e-07	2.13953e-06
ENSMUSG00000029426	Scarb2	scavenger receptor class B, member 2 [Source:MGI Symbol;Acc:MGI:1196458]	5	92589173	92654692	-1	3.74103	4.54701e-21	1.61667e-19
ENSMUSG00000024517	Grp	gastrin releasing peptide [Source:MGI Symbol;Acc:MGI:95833]	18	66005891	66019667	1	3.73893	0.00785934	0.0241003
ENSMUSG00000021679	S100z	S100 calcium binding protein, zeta [Source:MGI Symbol;Acc:MGI:2685471]	13	95613776	95615229	-1	3.73834	6.67645e-14	1.24969e-12
ENSMUSG00000024306	Ccdc178	coiled coil domain containing 178 [Source:MGI Symbol;Acc:MGI:1918200]	18	21943950	22304499	-1	3.73535	1.14788e-06	8.18439e-06
ENSMUSG00000115986	Gm49439	predicted gene, 49439 [Source:MGI Symbol;Acc:MGI:6155083]	15	41904821	41930949	-1	3.73412	1.75485e-06	1.21687e-05
ENSMUSG00000044162	Tnip3	TNFAIP3 interacting protein 3 [Source:MGI Symbol;Acc:MGI:3041165]	6	65502297	65611024	1	3.72518	1.05287e-17	2.82888e-16
ENSMUSG00000097891	Gm3650	predicted gene 3650 [Source:MGI Symbol;Acc:MGI:3781826]	18	43605881	43608234	1	3.72495	0.00317664	0.0109478
ENSMUSG00000046585	Cfap58	cilia and flagella associated protein 58 [Source:MGI Symbol;Acc:MGI:2685815]	19	47926114	48023826	1	3.71964	4.95834e-05	0.000260058
ENSMUSG00000026072	Il1r1	interleukin 1 receptor, type I [Source:MGI Symbol;Acc:MGI:96545]	1	40264240	40356417	1	3.71924	0.00320451	0.0110349
ENSMUSG00000024066	Xdh	xanthine dehydrogenase [Source:MGI Symbol;Acc:MGI:98973]	17	74190890	74257191	-1	3.71772	8.43959e-08	7.27002e-07
ENSMUSG00000070568	Slc6a21	solute carrier family 6 member 21 [Source:MGI Symbol;Acc:MGI:1923963]	7	44926937	44938422	1	3.71665	1.92385e-12	3.06804e-11
ENSMUSG00000039330	Tsga10ip	testis specific 10 interacting protein [Source:MGI Symbol;Acc:MGI:1925556]	19	5440077	5452554	-1	3.71618	4.64897e-31	3.3003e-29
ENSMUSG00000030963	Umod	uromodulin [Source:MGI Symbol;Acc:MGI:102674]	7	119061934	119078505	-1	3.70707	0.0115439	0.0336238
ENSMUSG00000055944	E130018O15Rik	RIKEN cDNA E130018O15 gene [Source:MGI Symbol;Acc:MGI:3045238]	5	35536496	35545820	-1	3.70558	0.00834389	0.0253735
ENSMUSG00000032013	Trim29	tripartite motif-containing 29 [Source:MGI Symbol;Acc:MGI:1919419]	9	43222145	43247412	1	3.70316	4.42405e-11	5.98883e-10
ENSMUSG00000035191	Rfpl4	ret finger protein-like 4 [Source:MGI Symbol;Acc:MGI:2149590]	7	5112786	5119949	-1	3.70204	2.46825e-33	1.96222e-31
ENSMUSG00000113241	Gm40663	predicted gene, 40663 [Source:MGI Symbol;Acc:MGI:5623548]	13	7189163	7225961	-1	3.69687	1.63599e-06	1.14116e-05
ENSMUSG00000025969	Nrp2	neuropilin 2 [Source:MGI Symbol;Acc:MGI:1100492]	1	62742444	62857854	1	3.69536	1.19043e-23	5.01349e-22
ENSMUSG00000046971	Pla2g4f	phospholipase A2, group IVF [Source:MGI Symbol;Acc:MGI:2685493]	2	120130438	120144646	-1	3.68719	7.3261e-13	1.22831e-11
ENSMUSG00000085412	Halr1	Hoxa adjacent long noncoding RNA 1 [Source:MGI Symbol;Acc:MGI:3705267]	6	52079929	52090664	1	3.68696	6.9033e-11	9.14666e-10
ENSMUSG00000104098	AA619741	expressed sequence AA619741 [Source:MGI Symbol;Acc:MGI:3035322]	1	34674625	34675270	-1	3.6854	0.0030518	0.0105777
ENSMUSG00000030701	Plekhb1	pleckstrin homology domain containing, family B (evectins) member 1 [Source:MGI Symbol;Acc:MGI:1351469]	7	100292099	100311621	-1	3.68454	8.48784e-21	2.95834e-19
ENSMUSG00000043122	A530016L24Rik	RIKEN cDNA A530016L24 gene [Source:MGI Symbol;Acc:MGI:2443020]	12	112455882	112466361	1	3.68366	1.19648e-09	1.36174e-08
ENSMUSG00000031837	Necab2	N-terminal EF-hand calcium binding protein 2 [Source:MGI Symbol;Acc:MGI:2152211]	8	120173458	120199379	1	3.68049	1.50049e-71	7.96237e-69
ENSMUSG00000033170	Card10	caspase recruitment domain family, member 10 [Source:MGI Symbol;Acc:MGI:2146012]	15	78659338	78687242	-1	3.66302	1.43161e-27	7.9134e-26
ENSMUSG00000058624	Gda	guanine deaminase [Source:MGI Symbol;Acc:MGI:95678]	19	21368671	21450809	-1	3.65329	1.64601e-178	5.82303e-175
ENSMUSG00000097068	Gm26760	predicted gene, 26760 [Source:MGI Symbol;Acc:MGI:5477254]	15	92242240	92275984	1	3.65308	0.0016021	0.00594977
ENSMUSG00000021999	Cpb2	carboxypeptidase B2 (plasma) [Source:MGI Symbol;Acc:MGI:1891837]	14	75479727	75520995	1	3.65237	9.59358e-10	1.1055e-08
ENSMUSG00000078695	Cisd3	CDGSH iron sulfur domain 3 [Source:MGI Symbol;Acc:MGI:101788]	11	97576652	97579447	1	3.65128	2.30413e-10	2.88199e-09
ENSMUSG00000113835	Gm19554	predicted gene, 19554 [Source:MGI Symbol;Acc:MGI:5011739]	12	105866100	105868409	1	3.6508	0.0071022	0.0220622
ENSMUSG00000107373	Gm42668	predicted gene 42668 [Source:MGI Symbol;Acc:MGI:5662805]	5	73172542	73175028	1	3.6485	0.000403198	0.00173702
ENSMUSG00000038745	Nlrp6	NLR family, pyrin domain containing 6 [Source:MGI Symbol;Acc:MGI:2141990]	7	140500815	140509105	1	3.64602	9.12525e-14	1.68282e-12
ENSMUSG00000007034	Slc44a4	solute carrier family 44, member 4 [Source:MGI Symbol;Acc:MGI:1917379]	17	35133442	35149412	1	3.64255	0.00759178	0.0233812
ENSMUSG00000042216	Sgsm1	small G protein signaling modulator 1 [Source:MGI Symbol;Acc:MGI:107320]	5	113391086	113458652	-1	3.6397	3.25228e-57	1.07864e-54
ENSMUSG00000030921	Trim30a	tripartite motif-containing 30A [Source:MGI Symbol;Acc:MGI:98178]	7	104058232	104114400	-1	3.63963	4.37199e-08	3.9439e-07
ENSMUSG00000078626	Gm12790	predicted gene 12790 [Source:MGI Symbol;Acc:MGI:3649398]	4	101824650	101838246	-1	3.63701	0.0074365	0.022973
ENSMUSG00000026170	Cyp27a1	cytochrome P450, family 27, subfamily a, polypeptide 1 [Source:MGI Symbol;Acc:MGI:88594]	1	74752733	74777051	1	3.62629	3.82534e-07	2.95153e-06
ENSMUSG00000039304	Tnfsf10	tumor necrosis factor (ligand) superfamily, member 10 [Source:MGI Symbol;Acc:MGI:107414]	3	27371177	27396576	1	3.62242	1.6286e-21	5.97042e-20
ENSMUSG00000100071	Gm28707	predicted gene 28707 [Source:MGI Symbol;Acc:MGI:5579413]	13	42202810	42203763	1	3.61284	0.0156122	0.0435001
ENSMUSG00000035557	Krt17	keratin 17 [Source:MGI Symbol;Acc:MGI:96691]	11	100147043	100151855	-1	3.6124	0.00824319	0.0251141
ENSMUSG00000009876	Cox4i2	cytochrome c oxidase subunit 4I2 [Source:MGI Symbol;Acc:MGI:2135755]	2	152596093	152606957	1	3.60801	2.44916e-49	4.60052e-47
ENSMUSG00000079103	Tgm7	transglutaminase 7 [Source:MGI Symbol;Acc:MGI:2151164]	2	120924046	120946877	-1	3.60314	0.0021455	0.00772263
ENSMUSG00000108628	Gm5037	predicted gene 5037 [Source:MGI Symbol;Acc:MGI:3648478]	7	95561976	95562593	-1	3.60311	0.0079654	0.0243762
ENSMUSG00000052613	Pcdh15	protocadherin 15 [Source:MGI Symbol;Acc:MGI:1891428]	10	72935174	74485569	1	3.59589	1.13902e-68	5.62251e-66
ENSMUSG00000031962	Cdh15	cadherin 15 [Source:MGI Symbol;Acc:MGI:106672]	8	123574705	123594136	1	3.59563	0.00156359	0.00582258
ENSMUSG00000043282	Teddm1b	transmembrane epididymal protein 1B [Source:MGI Symbol;Acc:MGI:3646829]	1	153750091	153752617	1	3.59097	0.00479286	0.0156872
ENSMUSG00000020083	Fam241b	family with sequence similarity 241, member B [Source:MGI Symbol;Acc:MGI:1917144]	10	61943434	61979699	-1	3.59087	5.85489e-47	9.70905e-45
ENSMUSG00000021068	Nin	ninein [Source:MGI Symbol;Acc:MGI:105108]	12	70058209	70160491	-1	3.58956	1.16306e-46	1.91373e-44
ENSMUSG00000038807	Rap1gap2	RAP1 GTPase activating protein 2 [Source:MGI Symbol;Acc:MGI:3028623]	11	74274182	74501741	-1	3.58824	4.21783e-37	4.16408e-35
ENSMUSG00000029348	Asphd2	aspartate beta-hydroxylase domain containing 2 [Source:MGI Symbol;Acc:MGI:1920148]	5	112532220	112542732	-1	3.5829	8.54642e-14	1.58295e-12
ENSMUSG00000025726	Slc28a1	solute carrier family 28 (sodium-coupled nucleoside transporter), member 1 [Source:MGI Symbol;Acc:MGI:3605073]	7	80764547	80820164	1	3.58114	4.55e-10	5.50304e-09
ENSMUSG00000026251	Chrnd	cholinergic receptor, nicotinic, delta polypeptide [Source:MGI Symbol;Acc:MGI:87893]	1	87118329	87127792	1	3.58049	0.000394323	0.00170328
ENSMUSG00000034224	Slc38a8	solute carrier family 38, member 8 [Source:MGI Symbol;Acc:MGI:2685433]	8	120206341	120228437	-1	3.57671	2.29068e-26	1.17729e-24
ENSMUSG00000002257	Def6	differentially expressed in FDCP 6 [Source:MGI Symbol;Acc:MGI:1346328]	17	28426752	28447582	1	3.56953	0.0016923	0.00625144
ENSMUSG00000066030	Oog2	oogenesin 2 [Source:MGI Symbol;Acc:MGI:2684035]	4	143917289	143923504	1	3.56478	2.50587e-05	0.000140231
ENSMUSG00000055632	Hmcn2	hemicentin 2 [Source:MGI Symbol;Acc:MGI:2677838]	2	31204427	31350750	1	3.56459	4.83044e-13	8.26197e-12
ENSMUSG00000034764	1700006J14Rik	RIKEN cDNA 1700006J14 gene [Source:MGI Symbol;Acc:MGI:2447818]	10	120200062	120220241	1	3.56386	1.78283e-67	8.40942e-65
ENSMUSG00000041255	Tmco5b	transmembrane and coiled-coil domains 5B [Source:MGI Symbol;Acc:MGI:1922525]	2	113116077	113127535	1	3.55323	1.74426e-14	3.43767e-13
ENSMUSG00000086909	Gm4926	predicted gene 4926 [Source:MGI Symbol;Acc:MGI:3646427]	11	46527343	46535833	-1	3.55236	1.44693e-07	1.19971e-06
ENSMUSG00000048240	Gng7	guanine nucleotide binding protein (G protein), gamma 7 [Source:MGI Symbol;Acc:MGI:95787]	10	80784458	80850779	-1	3.54376	1.55834e-06	1.0913e-05
ENSMUSG00000032554	Trf	transferrin [Source:MGI Symbol;Acc:MGI:98821]	9	103081200	103107643	-1	3.54236	8.50894e-08	7.31514e-07
ENSMUSG00000086750	Gm11770	predicted gene 11770 [Source:MGI Symbol;Acc:MGI:3651450]	11	120105908	120107819	-1	3.53948	0.00550383	0.0177087
ENSMUSG00000047746	Fbxo40	F-box protein 40 [Source:MGI Symbol;Acc:MGI:2443753]	16	36783822	36810829	-1	3.53899	1.99297e-46	3.18066e-44
ENSMUSG00000031849	Comp	cartilage oligomeric matrix protein [Source:MGI Symbol;Acc:MGI:88469]	8	70826208	70834716	1	3.53057	2.98652e-08	2.76097e-07
ENSMUSG00000048120	Entpd1	ectonucleoside triphosphate diphosphohydrolase 1 [Source:MGI Symbol;Acc:MGI:102805]	19	40600810	40730046	1	3.52856	2.89862e-18	8.19255e-17
ENSMUSG00000049134	Nrap	nebulin-related anchoring protein [Source:MGI Symbol;Acc:MGI:1098765]	19	56308467	56378469	-1	3.52145	6.02796e-31	4.23674e-29
ENSMUSG00000021798	Ldb3	LIM domain binding 3 [Source:MGI Symbol;Acc:MGI:1344412]	14	34248560	34310639	-1	3.5195	6.48909e-13	1.09315e-11
ENSMUSG00000063681	Crb1	crumbs family member 1, photoreceptor morphogenesis associated [Source:MGI Symbol;Acc:MGI:2136343]	1	139124794	139304838	-1	3.51864	1.14148e-06	8.14146e-06
ENSMUSG00000079679	Vwde	von Willebrand factor D and EGF domains [Source:MGI Symbol;Acc:MGI:2685313]	6	13156298	13224964	-1	3.51854	7.3423e-05	0.000371685
ENSMUSG00000118026	Gm50335	predicted gene, 50335 [Source:MGI Symbol;Acc:MGI:6303206]	17	34346894	34348384	-1	3.51544	0.011268	0.0329668
ENSMUSG00000020229	Slc5a4a	solute carrier family 5, member 4a [Source:MGI Symbol;Acc:MGI:1927848]	10	75983285	76025099	1	3.51191	1.50066e-16	3.61554e-15
ENSMUSG00000020798	Spns3	spinster homolog 3 [Source:MGI Symbol;Acc:MGI:1924827]	11	72385745	72441332	-1	3.50898	0.00093134	0.00368268
ENSMUSG00000039057	Myo16	myosin XVI [Source:MGI Symbol;Acc:MGI:2685951]	8	10203911	10684742	1	3.50263	0.000187391	0.000872654
ENSMUSG00000036067	Slc2a6	solute carrier family 2 (facilitated glucose transporter), member 6 [Source:MGI Symbol;Acc:MGI:2443286]	2	26911375	26918010	-1	3.4923	8.39659e-06	5.157e-05
ENSMUSG00000028040	Efna4	ephrin A4 [Source:MGI Symbol;Acc:MGI:106643]	3	89240697	89245335	-1	3.4902	8.25207e-16	1.86935e-14
ENSMUSG00000053141	Ptprt	protein tyrosine phosphatase, receptor type, T [Source:MGI Symbol;Acc:MGI:1321152]	2	161363910	162503067	-1	3.48903	9.06948e-94	8.7504e-91
ENSMUSG00000055789	Ftdc2	ferritin domain containing 2 [Source:MGI Symbol;Acc:MGI:3045360]	16	58455530	58459102	-1	3.48691	1.21944e-63	4.7933e-61
ENSMUSG00000029490	Mfsd7a	major facilitator superfamily domain containing 7A [Source:MGI Symbol;Acc:MGI:2442629]	5	108588920	108596966	-1	3.47949	6.55154e-14	1.23065e-12
ENSMUSG00000061232	H2-K1	histocompatibility 2, K1, K region [Source:MGI Symbol;Acc:MGI:95904]	17	34214991	34219321	-1	3.47154	1.72055e-154	5.21719e-151
ENSMUSG00000054855	Rnd1	Rho family GTPase 1 [Source:MGI Symbol;Acc:MGI:2444878]	15	98561302	98575342	-1	3.46628	7.20918e-05	0.000365819
ENSMUSG00000084848	4933408N05Rik	RIKEN cDNA 4933408N05 gene [Source:MGI Symbol;Acc:MGI:1918372]	8	115067900	115078219	-1	3.46502	0.00610663	0.019378
ENSMUSG00000049588	Ccdc69	coiled-coil domain containing 69 [Source:MGI Symbol;Acc:MGI:1196234]	11	54940557	54968957	-1	3.45217	1.04901e-06	7.53768e-06
ENSMUSG00000024866	Acy3	aspartoacylase (aminoacylase) 3 [Source:MGI Symbol;Acc:MGI:1918920]	19	4036570	4040007	1	3.45102	3.08706e-14	5.96232e-13
ENSMUSG00000026255	Efhd1	EF hand domain containing 1 [Source:MGI Symbol;Acc:MGI:1921607]	1	87192085	87238561	1	3.45081	7.20121e-09	7.31317e-08
ENSMUSG00000058441	Panx2	pannexin 2 [Source:MGI Symbol;Acc:MGI:1890615]	15	88943937	88957770	1	3.448	8.12518e-08	7.02219e-07
ENSMUSG00000028492	Saxo1	stabilizer of axonemal microtubules 1 [Source:MGI Symbol;Acc:MGI:1923061]	4	86362878	86476565	-1	3.4459	0.000992541	0.00388774
ENSMUSG00000029168	Dpysl5	dihydropyrimidinase-like 5 [Source:MGI Symbol;Acc:MGI:1929772]	5	30868908	30956719	1	3.44498	5.74598e-16	1.31569e-14
ENSMUSG00000074570	Cass4	Cas scaffolding protein family member 4 [Source:MGI Symbol;Acc:MGI:2444482]	2	172235714	172275677	1	3.44425	5.01411e-06	3.21345e-05
ENSMUSG00000046589	Lrrc8e	leucine rich repeat containing 8 family, member E [Source:MGI Symbol;Acc:MGI:1919517]	8	4276827	4287470	1	3.43865	6.43615e-05	0.000330508
ENSMUSG00000097327	E030030I06Rik	RIKEN cDNA E030030I06 gene [Source:MGI Symbol;Acc:MGI:2442914]	10	21988949	22025169	-1	3.4342	6.89966e-14	1.28693e-12
ENSMUSG00000003469	Phyhip	phytanoyl-CoA hydroxylase interacting protein [Source:MGI Symbol;Acc:MGI:1860417]	14	70694916	70706272	1	3.4331	0.00066372	0.00271709
ENSMUSG00000104781	Gm43303	predicted gene 43303 [Source:MGI Symbol;Acc:MGI:5663440]	5	45350011	45409271	-1	3.43076	4.47447e-17	1.13607e-15
ENSMUSG00000026421	Csrp1	cysteine and glycine-rich protein 1 [Source:MGI Symbol;Acc:MGI:88549]	1	135647799	135679970	1	3.42569	7.92381e-19	2.33923e-17
ENSMUSG00000042873	Lhfpl4	lipoma HMGIC fusion partner-like protein 4 [Source:MGI Symbol;Acc:MGI:3057108]	6	113145051	113172345	-1	3.42554	3.81694e-06	2.49594e-05
ENSMUSG00000097665	Gm16853	predicted gene, 16853 [Source:MGI Symbol;Acc:MGI:4439777]	9	21316538	21323016	-1	3.4241	7.72218e-05	0.000388875
ENSMUSG00000027533	Fabp5	fatty acid binding protein 5, epidermal [Source:MGI Symbol;Acc:MGI:101790]	3	10077608	10081667	1	3.4237	1.64769e-05	9.56879e-05
ENSMUSG00000049892	Rasd1	RAS, dexamethasone-induced 1 [Source:MGI Symbol;Acc:MGI:1270848]	11	59854007	59855770	-1	3.42328	7.93033e-10	9.25394e-09
ENSMUSG00000042846	Lrrtm3	leucine rich repeat transmembrane neuronal 3 [Source:MGI Symbol;Acc:MGI:2389177]	10	63764251	63926056	-1	3.42075	0.0010545	0.00410467
ENSMUSG00000022231	Sema5a	sema domain, seven thrombospondin repeats (type 1 and type 1-like), transmembrane domain (TM) and short cytoplasmic domain, (semaphorin) 5A [Source:MGI Symbol;Acc:MGI:107556]	15	32244956	32696487	1	3.41641	1.29029e-43	1.73339e-41
ENSMUSG00000006378	Gcat	glycine C-acetyltransferase (2-amino-3-ketobutyrate-coenzyme A ligase) [Source:MGI Symbol;Acc:MGI:1349389]	15	78915074	78922553	1	3.40987	1.39686e-16	3.38082e-15
ENSMUSG00000118004	BC026513	cDNA sequence BC026513 [Source:MGI Symbol;Acc:MGI:2652849]	18	76359774	76361929	-1	3.40799	0.00370295	0.0125111
ENSMUSG00000066760	Psg16	pregnancy specific glycoprotein 16 [Source:MGI Symbol;Acc:MGI:1347249]	7	16807965	16867375	1	3.40721	0.0011603	0.00446008
ENSMUSG00000085911	Gm14061	predicted gene 14061 [Source:MGI Symbol;Acc:MGI:3649736]	2	138431312	138491042	1	3.40561	0.0020703	0.00748113
ENSMUSG00000018102	H2bc4	H2B clustered histone 4 [Source:MGI Symbol;Acc:MGI:1915274]	13	23868182	23876891	1	3.40461	1.35726e-10	1.74601e-09
ENSMUSG00000043051	Disc1	disrupted in schizophrenia 1 [Source:MGI Symbol;Acc:MGI:2447658]	8	125780934	125988597	1	3.404	2.77411e-21	9.99715e-20
ENSMUSG00000031838	Ifi30	interferon gamma inducible protein 30 [Source:MGI Symbol;Acc:MGI:2137648]	8	71215419	71219307	-1	3.40062	1.28682e-38	1.3657e-36
ENSMUSG00000032572	Col6a4	collagen, type VI, alpha 4 [Source:MGI Symbol;Acc:MGI:1915803]	9	105866653	105973982	-1	3.39812	9.84881e-52	2.29726e-49
ENSMUSG00000036913	Trim67	tripartite motif-containing 67 [Source:MGI Symbol;Acc:MGI:3045323]	8	125519831	125561452	1	3.39595	1.41996e-05	8.33752e-05
ENSMUSG00000041791	Capza3	capping protein (actin filament) muscle Z-line, alpha 3 [Source:MGI Symbol;Acc:MGI:106221]	6	139986978	139988504	1	3.39541	0.004079	0.0136198
ENSMUSG00000052430	Bmpr1b	bone morphogenetic protein receptor, type 1B [Source:MGI Symbol;Acc:MGI:107191]	3	141542897	141875186	-1	3.39537	2.03257e-11	2.86666e-10
ENSMUSG00000095597	Rps7-ps3	ribosomal protein S7, pseudogene 3 [Source:MGI Symbol;Acc:MGI:3648396]	X	151692501	151693151	-1	3.3938	0.0143886	0.0405702
ENSMUSG00000112850	Gm9176	predicted gene 9176 [Source:MGI Symbol;Acc:MGI:3644170]	10	128385563	128386682	-1	3.39379	0.000270514	0.00121394
ENSMUSG00000020865	Abcc3	ATP-binding cassette, sub-family C (CFTR/MRP), member 3 [Source:MGI Symbol;Acc:MGI:1923658]	11	94234121	94283823	-1	3.39365	5.06799e-16	1.16927e-14
ENSMUSG00000098039	Gm26925	predicted gene, 26925 [Source:MGI Symbol;Acc:MGI:5504040]	5	144047634	144048590	-1	3.38889	0.0118412	0.0343551
ENSMUSG00000008601	Rab25	RAB25, member RAS oncogene family [Source:MGI Symbol;Acc:MGI:1858203]	3	88449336	88455607	-1	3.38768	8.07011e-39	8.7396e-37
ENSMUSG00000025576	Rbfox3	RNA binding protein, fox-1 homolog (C. elegans) 3 [Source:MGI Symbol;Acc:MGI:106368]	11	118380588	118802423	-1	3.3869	0.00981365	0.0292029
ENSMUSG00000048626	Klf17	Kruppel-like factor 17 [Source:MGI Symbol;Acc:MGI:2181068]	4	117615033	117622845	-1	3.38487	7.60821e-05	0.000383774
ENSMUSG00000044092	C130050O18Rik	RIKEN cDNA C130050O18 gene [Source:MGI Symbol;Acc:MGI:2442694]	5	139391035	139401378	1	3.38269	1.76186e-05	0.000101623
ENSMUSG00000074060	Fbxw15	F-box and WD-40 domain protein 15 [Source:MGI Symbol;Acc:MGI:3505701]	9	109381670	109397330	-1	3.38089	9.28822e-45	1.29705e-42
ENSMUSG00000087171	Gm12962	predicted gene 12962 [Source:MGI Symbol;Acc:MGI:3650901]	4	131374359	131405156	-1	3.3806	0.0129262	0.0370671
ENSMUSG00000078627	Marchf10	membrane associated ring-CH-type finger 10 [Source:MGI Symbol;Acc:MGI:2443469]	11	105251624	105347561	-1	3.377	1.93056e-13	3.44354e-12
ENSMUSG00000053647	Gper1	G protein-coupled estrogen receptor 1 [Source:MGI Symbol;Acc:MGI:1924104]	5	139408906	139413555	1	3.37632	2.25207e-05	0.000127168
ENSMUSG00000103114	Gm32200	predicted gene, 32200 [Source:MGI Symbol;Acc:MGI:5591359]	1	191168537	191197245	-1	3.37618	0.0156257	0.0435265
ENSMUSG00000016179	Camk1g	calcium/calmodulin-dependent protein kinase I gamma [Source:MGI Symbol;Acc:MGI:2388073]	1	193028654	193052606	-1	3.37517	1.0822e-36	1.03008e-34
ENSMUSG00000000739	Sult5a1	sulfotransferase family 5A, member 1 [Source:MGI Symbol;Acc:MGI:1931463]	8	123866931	123885054	-1	3.37471	5.96838e-12	8.92147e-11
ENSMUSG00000096956	Snhg18	small nucleolar RNA host gene 18 [Source:MGI Symbol;Acc:MGI:1914085]	15	32240711	32244808	-1	3.36519	2.16006e-17	5.68852e-16
ENSMUSG00000027009	Itga4	integrin alpha 4 [Source:MGI Symbol;Acc:MGI:96603]	2	79085770	79163467	1	3.3634	9.58591e-11	1.25367e-09
ENSMUSG00000085345	Gm16064	predicted gene 16064 [Source:MGI Symbol;Acc:MGI:3801956]	5	119784199	119797327	1	3.35539	0.00154434	0.00576202
ENSMUSG00000006362	Cbfa2t3	CBFA2/RUNX1 translocation partner 3 [Source:MGI Symbol;Acc:MGI:1338013]	8	123351880	123425848	-1	3.35538	1.19411e-11	1.72072e-10
ENSMUSG00000072720	Myo18b	myosin XVIIIb [Source:MGI Symbol;Acc:MGI:1921626]	5	112836742	113044228	-1	3.35344	5.84027e-05	0.000301693
ENSMUSG00000081534	Slc48a1	solute carrier family 48 (heme transporter), member 1 [Source:MGI Symbol;Acc:MGI:1914989]	15	97676401	97690573	1	3.35143	4.29407e-39	4.72259e-37
ENSMUSG00000030862	Cpxm2	carboxypeptidase X 2 (M14 family) [Source:MGI Symbol;Acc:MGI:1926006]	7	131634416	131756468	-1	3.35128	6.64998e-14	1.24691e-12
ENSMUSG00000038963	Slco4a1	solute carrier organic anion transporter family, member 4a1 [Source:MGI Symbol;Acc:MGI:1351866]	2	180098038	180116660	1	3.34989	6.50662e-06	4.08367e-05
ENSMUSG00000107465	Gm5990	predicted gene 5990 [Source:MGI Symbol;Acc:MGI:3648301]	6	43743499	43744244	-1	3.34856	0.00101598	0.00396567
ENSMUSG00000056895	H2bu2	H2B.U histone 2 [Source:MGI Symbol;Acc:MGI:1925553]	11	58839746	58840359	1	3.34628	0.000279178	0.00124939
ENSMUSG00000024782	Ak3	adenylate kinase 3 [Source:MGI Symbol;Acc:MGI:1860835]	19	28998233	29025361	-1	3.34529	4.91923e-39	5.35465e-37
ENSMUSG00000028039	Efna3	ephrin A3 [Source:MGI Symbol;Acc:MGI:106644]	3	89221206	89230272	-1	3.34197	8.69418e-09	8.70485e-08
ENSMUSG00000091198	Gm5218	predicted gene 5218 [Source:MGI Symbol;Acc:MGI:3646583]	15	81383282	81383746	-1	3.33996	0.00372235	0.0125613
ENSMUSG00000024381	Bin1	bridging integrator 1 [Source:MGI Symbol;Acc:MGI:108092]	18	32510283	32568790	1	3.33823	2.12537e-42	2.66941e-40
ENSMUSG00000090173	Fbxw10	F-box and WD-40 domain protein 10 [Source:MGI Symbol;Acc:MGI:3052463]	11	62737895	62768291	1	3.33737	3.40894e-05	0.000185154
ENSMUSG00000035473	Galm	galactose mutarotase [Source:MGI Symbol;Acc:MGI:2442420]	17	80434900	80492530	1	3.33035	1.77472e-48	3.16556e-46
ENSMUSG00000086487	Gm11638	predicted gene 11638 [Source:MGI Symbol;Acc:MGI:3651788]	11	105254078	105281468	1	3.3303	6.81629e-08	5.98356e-07
ENSMUSG00000085931	Gm12648	predicted gene 12648 [Source:MGI Symbol;Acc:MGI:3649948]	4	93977813	94313825	-1	3.32587	0.0118094	0.0342722
ENSMUSG00000032679	Cd59a	CD59a antigen [Source:MGI Symbol;Acc:MGI:109177]	2	103926146	103945699	1	3.32335	4.07999e-15	8.63428e-14
ENSMUSG00000047793	Sned1	sushi, nidogen and EGF-like domains 1 [Source:MGI Symbol;Acc:MGI:3045960]	1	93163563	93228787	1	3.31471	2.01839e-42	2.55014e-40
ENSMUSG00000097476	Gm26583	predicted gene, 26583 [Source:MGI Symbol;Acc:MGI:5477077]	12	112909983	112914132	-1	3.31049	1.03598e-05	6.2453e-05
ENSMUSG00000071262	Zfp957	zinc finger protein 957 [Source:MGI Symbol;Acc:MGI:2145729]	14	79449795	79484809	-1	3.30754	1.80411e-31	1.31595e-29
ENSMUSG00000030559	Rab38	RAB38, member RAS oncogene family [Source:MGI Symbol;Acc:MGI:1919683]	7	88079481	88140780	1	3.30439	2.58467e-08	2.41152e-07
ENSMUSG00000029765	Plxna4	plexin A4 [Source:MGI Symbol;Acc:MGI:2179061]	6	32121203	32565127	-1	3.30244	2.00737e-16	4.78746e-15
ENSMUSG00000070498	Tmem132b	transmembrane protein 132B [Source:MGI Symbol;Acc:MGI:3609245]	5	125608838	125869647	1	3.30143	1.04352e-06	7.5029e-06
ENSMUSG00000002147	Stat6	signal transducer and activator of transcription 6 [Source:MGI Symbol;Acc:MGI:103034]	10	127478855	127496826	1	3.30013	6.40191e-40	7.34524e-38
ENSMUSG00000031480	Thsd1	thrombospondin, type I, domain 1 [Source:MGI Symbol;Acc:MGI:1929096]	8	22717329	22751350	1	3.29827	4.51711e-15	9.5025e-14
ENSMUSG00000028082	Sh3d19	SH3 domain protein D19 [Source:MGI Symbol;Acc:MGI:1350923]	3	85878416	86037833	1	3.29627	1.69158e-42	2.15003e-40
ENSMUSG00000021186	Fbln5	fibulin 5 [Source:MGI Symbol;Acc:MGI:1346091]	12	101712824	101785314	-1	3.2952	2.57604e-10	3.21075e-09
ENSMUSG00000040280	Ndufa4l2	Ndufa4, mitochondrial complex associated like 2 [Source:MGI Symbol;Acc:MGI:3039567]	10	127350836	127353023	1	3.28975	0.000126531	0.000608875
ENSMUSG00000117400	Gm50057	predicted gene, 50057 [Source:MGI Symbol;Acc:MGI:6275374]	17	24115735	24135893	-1	3.28897	1.87711e-05	0.000107714
ENSMUSG00000062444	Ap3b2	adaptor-related protein complex 3, beta 2 subunit [Source:MGI Symbol;Acc:MGI:1100869]	7	81110147	81143673	-1	3.28795	1.6593e-121	2.93502e-118
ENSMUSG00000001930	Vwf	Von Willebrand factor [Source:MGI Symbol;Acc:MGI:98941]	6	125523737	125663642	1	3.27946	1.03304e-20	3.55385e-19
ENSMUSG00000101724	Gm29453	predicted gene 29453 [Source:MGI Symbol;Acc:MGI:5580159]	1	51886999	51888277	-1	3.27719	3.40817e-08	3.12491e-07
ENSMUSG00000011382	Dhdh	dihydrodiol dehydrogenase (dimeric) [Source:MGI Symbol;Acc:MGI:1919005]	7	45120411	45138229	-1	3.27469	2.2751e-12	3.5931e-11
ENSMUSG00000087461	C230014O12Rik	RIKEN cDNA C230014O12 gene [Source:MGI Symbol;Acc:MGI:3045377]	2	33908301	33997747	-1	3.27427	0.00321855	0.0110742
ENSMUSG00000023084	Lrrc71	leucine rich repeat containing 71 [Source:MGI Symbol;Acc:MGI:1921735]	3	87644230	87655932	-1	3.27046	0.00215115	0.00773904
ENSMUSG00000004105	Angptl2	angiopoietin-like 2 [Source:MGI Symbol;Acc:MGI:1347002]	2	33106081	33137729	1	3.25927	7.01785e-22	2.64115e-20
ENSMUSG00000069867	Pabpn1l	poly(A)binding protein nuclear 1-like [Source:MGI Symbol;Acc:MGI:2685954]	8	123346210	123349478	-1	3.25473	0.0159067	0.0441759
ENSMUSG00000104102	Gm32496	predicted gene, 32496 [Source:MGI Symbol;Acc:MGI:5591655]	3	8693111	8697514	1	3.25372	0.0144652	0.0407488
ENSMUSG00000113275	Tubb2a-ps2	tubulin, beta 2a, pseudogene 2 [Source:MGI Symbol;Acc:MGI:2145100]	12	11931326	11932664	-1	3.25291	3.13362e-26	1.59506e-24
ENSMUSG00000107819	Gm18862	predicted gene, 18862 [Source:MGI Symbol;Acc:MGI:5011047]	6	86328833	86329966	1	3.24435	5.44725e-06	3.46697e-05
ENSMUSG00000000126	Wnt9a	wingless-type MMTV integration site family, member 9A [Source:MGI Symbol;Acc:MGI:2446084]	11	59197754	59224378	1	3.24345	7.65534e-10	8.94782e-09
ENSMUSG00000046840	Hnf4aos	hepatic nuclear factor 4 alpha, opposite strand [Source:MGI Symbol;Acc:MGI:1915564]	2	163335727	163383640	-1	3.24279	6.07981e-13	1.02665e-11
ENSMUSG00000095588	Gm12350	predicted gene 12350 [Source:MGI Symbol;Acc:MGI:3649478]	4	34485832	34486293	1	3.24034	0.0146831	0.0412744
ENSMUSG00000020838	Slc6a4	solute carrier family 6 (neurotransmitter transporter, serotonin), member 4 [Source:MGI Symbol;Acc:MGI:96285]	11	76889429	76923166	1	3.2365	0.00021442	0.000984487
ENSMUSG00000057068	Fam47e	family with sequence similarity 47, member E [Source:MGI Symbol;Acc:MGI:2686227]	5	92702928	92739138	1	3.23445	1.65118e-27	9.05631e-26
ENSMUSG00000086389	Gm15998	predicted gene 15998 [Source:MGI Symbol;Acc:MGI:3802094]	3	89222746	89226214	1	3.23323	1.94971e-05	0.000111489
ENSMUSG00000037709	Fam13a	family with sequence similarity 13, member A [Source:MGI Symbol;Acc:MGI:1889842]	6	58909075	59001534	-1	3.22705	5.9624e-18	1.64361e-16
ENSMUSG00000078925	D030018L15Rik	RIKEN cDNA D030018L15 gene [Source:MGI Symbol;Acc:MGI:3028082]	15	95949484	95977434	-1	3.22504	6.34584e-21	2.22272e-19
ENSMUSG00000118380	Gm36037	predicted gene, 36037 [Source:MGI Symbol;Acc:MGI:5595196]	18	35115975	35242498	1	3.21676	1.90575e-06	1.31123e-05
ENSMUSG00000019899	Lama2	laminin, alpha 2 [Source:MGI Symbol;Acc:MGI:99912]	10	26856032	27495754	-1	3.21342	3.68214e-10	4.50214e-09
ENSMUSG00000060461	Dppa5a	developmental pluripotency associated 5A [Source:MGI Symbol;Acc:MGI:101800]	9	78274334	78275459	-1	3.21232	1.45942e-50	3.12905e-48
ENSMUSG00000116976	4930500H12Rik	RIKEN cDNA 4930500H12 gene [Source:MGI Symbol;Acc:MGI:1922241]	16	72869226	73220555	1	3.21206	6.50584e-06	4.08367e-05
ENSMUSG00000004110	Cacna1e	calcium channel, voltage-dependent, R type, alpha 1E subunit [Source:MGI Symbol;Acc:MGI:106217]	1	154266477	154760247	-1	3.21087	4.82792e-19	1.45152e-17
ENSMUSG00000043903	Zfp469	zinc finger protein 469 [Source:MGI Symbol;Acc:MGI:2684868]	8	122985359	122999389	1	3.20887	8.14177e-18	2.22702e-16
ENSMUSG00000107881	Gm44250	predicted gene, 44250 [Source:MGI Symbol;Acc:MGI:5690642]	6	5216258	5220486	-1	3.20884	4.92036e-48	8.56062e-46
ENSMUSG00000087373	Gm15892	predicted gene 15892 [Source:MGI Symbol;Acc:MGI:3801833]	11	87949892	87958302	1	3.20026	9.25446e-11	1.21256e-09
ENSMUSG00000086170	Gm12144	predicted gene 12144 [Source:MGI Symbol;Acc:MGI:3649685]	11	43120390	43123091	-1	3.19958	0.0105823	0.0312449
ENSMUSG00000050830	Vwc2	von Willebrand factor C domain containing 2 [Source:MGI Symbol;Acc:MGI:2442987]	11	11064223	11218931	1	3.19681	7.7296e-05	0.000389111
ENSMUSG00000104898	Gm30043	predicted gene, 30043 [Source:MGI Symbol;Acc:MGI:5589202]	3	82661831	82667167	1	3.19089	0.000309779	0.00137244
ENSMUSG00000117578	Rpsa-ps8	ribosomal protein SA, pseudogene 8 [Source:MGI Symbol;Acc:MGI:3646814]	17	77669347	77670204	-1	3.18827	0.0138384	0.0392639
ENSMUSG00000026222	Sp100	nuclear antigen Sp100 [Source:MGI Symbol;Acc:MGI:109561]	1	85577709	85637719	1	3.18546	2.98288e-05	0.00016424
ENSMUSG00000022272	Myo10	myosin X [Source:MGI Symbol;Acc:MGI:107716]	15	25622611	25813759	1	3.18336	5.50617e-119	8.9903e-116
ENSMUSG00000057060	Slc35f3	solute carrier family 35, member F3 [Source:MGI Symbol;Acc:MGI:2444426]	8	126865734	127122717	1	3.17782	2.44741e-24	1.09136e-22
ENSMUSG00000022514	Il1rap	interleukin 1 receptor accessory protein [Source:MGI Symbol;Acc:MGI:104975]	16	26400454	26548867	1	3.17757	1.50634e-14	2.99658e-13
ENSMUSG00000036218	Pdzrn4	PDZ domain containing RING finger 4 [Source:MGI Symbol;Acc:MGI:3056996]	15	92294762	92669700	1	3.17717	3.21161e-19	9.83687e-18
ENSMUSG00000071711	Mpst	mercaptopyruvate sulfurtransferase [Source:MGI Symbol;Acc:MGI:2179733]	15	78290616	78298213	1	3.17218	8.53023e-26	4.2503e-24
ENSMUSG00000097043	Gm10556	predicted gene 10556 [Source:MGI Symbol;Acc:MGI:3642809]	18	4812486	4850959	1	3.17207	5.3279e-08	4.74769e-07
ENSMUSG00000019866	Crybg1	crystallin beta-gamma domain containing 1 [Source:MGI Symbol;Acc:MGI:109544]	10	43826632	44024849	-1	3.1708	1.74266e-65	7.25287e-63
ENSMUSG00000020598	Nrcam	neuronal cell adhesion molecule [Source:MGI Symbol;Acc:MGI:104750]	12	44375668	44648747	1	3.17055	0.00461825	0.0152074
ENSMUSG00000086662	BC046251	cDNA sequence BC046251 [Source:MGI Symbol;Acc:MGI:3039598]	7	65231818	65268632	1	3.16955	2.83007e-10	3.4986e-09
ENSMUSG00000092515	C87198	expressed sequence C87198 [Source:MGI Symbol;Acc:MGI:2145128]	12	56637844	56641781	1	3.16761	8.29238e-05	0.000414932
ENSMUSG00000048108	Tmem72	transmembrane protein 72 [Source:MGI Symbol;Acc:MGI:2442707]	6	116656024	116693874	-1	3.16422	2.44736e-29	1.52787e-27
ENSMUSG00000081775	Gm12420	predicted gene 12420 [Source:MGI Symbol;Acc:MGI:3652148]	4	84616100	84617147	1	3.1619	0.00934433	0.0279947
ENSMUSG00000044551	9930012K11Rik	RIKEN cDNA 9930012K11 gene [Source:MGI Symbol;Acc:MGI:2145726]	14	70391854	70396951	-1	3.1612	7.2901e-09	7.38967e-08
ENSMUSG00000036091	Hyal3	hyaluronoglucosaminidase 3 [Source:MGI Symbol;Acc:MGI:1330288]	9	107458017	107464558	1	3.15372	6.18444e-06	3.90223e-05
ENSMUSG00000019872	Smpdl3a	sphingomyelin phosphodiesterase, acid-like 3A [Source:MGI Symbol;Acc:MGI:1931437]	10	57670431	57687926	1	3.14791	1.31366e-18	3.81447e-17
ENSMUSG00000038967	Pdk2	pyruvate dehydrogenase kinase, isoenzyme 2 [Source:MGI Symbol;Acc:MGI:1343087]	11	94917084	94932180	-1	3.14663	2.52371e-24	1.12302e-22
ENSMUSG00000103940	Gm38227	predicted gene, 38227 [Source:MGI Symbol;Acc:MGI:5611455]	3	96171101	96172702	1	3.14645	3.38917e-09	3.62411e-08
ENSMUSG00000117050	1700023B13Rik	RIKEN cDNA 1700023B13 gene [Source:MGI Symbol;Acc:MGI:1920529]	17	29312390	29313435	-1	3.14607	0.00971354	0.0289497
ENSMUSG00000032181	Scg3	secretogranin III [Source:MGI Symbol;Acc:MGI:103032]	9	75550471	75591338	-1	3.14205	0.000368709	0.00160406
ENSMUSG00000030954	Gp2	glycoprotein 2 (zymogen granule membrane) [Source:MGI Symbol;Acc:MGI:1914383]	7	119041760	119058508	-1	3.14054	0.000769856	0.00309957
ENSMUSG00000112944	Gm48885	predicted gene, 48885 [Source:MGI Symbol;Acc:MGI:6098643]	13	32279262	32283158	-1	3.14012	2.92303e-08	2.70346e-07
ENSMUSG00000085600	E330012B07Rik	RIKEN cDNA E330012B07 gene [Source:MGI Symbol;Acc:MGI:3028086]	6	147081742	147109783	1	3.14004	3.13266e-09	3.36848e-08
ENSMUSG00000020077	Srgn	serglycin [Source:MGI Symbol;Acc:MGI:97756]	10	62329612	62363230	-1	3.13891	1.2833e-27	7.14945e-26
ENSMUSG00000042425	Frmpd3	FERM and PDZ domain containing 3 [Source:MGI Symbol;Acc:MGI:3646547]	X	139243012	139336216	1	3.13712	1.55457e-37	1.55648e-35
ENSMUSG00000112596	Gm48804	predicted gene, 48804 [Source:MGI Symbol;Acc:MGI:6098514]	10	121664923	121667963	-1	3.13627	0.00077396	0.00311315
ENSMUSG00000087288	Gm13061	predicted gene 13061 [Source:MGI Symbol;Acc:MGI:3650259]	4	133745458	133747180	1	3.13369	0.00462656	0.0152277
ENSMUSG00000102599	Gm38386	predicted gene, 38386 [Source:MGI Symbol;Acc:MGI:5611614]	2	6484501	6487921	1	3.12921	4.79282e-05	0.000252
ENSMUSG00000040187	Arntl2	aryl hydrocarbon receptor nuclear translocator-like 2 [Source:MGI Symbol;Acc:MGI:2684845]	6	146697553	146735027	1	3.12896	5.15867e-05	0.000269766
ENSMUSG00000111950	Gm48893	predicted gene, 48893 [Source:MGI Symbol;Acc:MGI:6098656]	10	26571570	26618856	1	3.12852	6.11019e-12	9.11138e-11
ENSMUSG00000109271	Gm39129	predicted gene, 39129 [Source:MGI Symbol;Acc:MGI:5622014]	8	10788890	10820849	1	3.12564	9.50844e-05	0.0004698
ENSMUSG00000030249	Abcc9	ATP-binding cassette, sub-family C (CFTR/MRP), member 9 [Source:MGI Symbol;Acc:MGI:1352630]	6	142533588	142648041	-1	3.12511	0.00188421	0.00688133
ENSMUSG00000063142	Kcnma1	potassium large conductance calcium-activated channel, subfamily M, alpha member 1 [Source:MGI Symbol;Acc:MGI:99923]	14	23339499	24064559	-1	3.12455	6.92287e-24	2.96858e-22
ENSMUSG00000020846	Rflnb	refilin B [Source:MGI Symbol;Acc:MGI:1923816]	11	75910020	75918608	-1	3.12074	1.84422e-25	8.87652e-24
ENSMUSG00000117232	1600002D24Rik	RIKEN cDNA 1600002D24 gene [Source:MGI Symbol;Acc:MGI:1917026]	16	95557741	95730277	-1	3.11811	0.00348496	0.0118678
ENSMUSG00000039126	Prune2	prune homolog 2 [Source:MGI Symbol;Acc:MGI:1925004]	19	16933482	17201296	1	3.11653	1.45227e-07	1.20273e-06
ENSMUSG00000031616	Ednra	endothelin receptor type A [Source:MGI Symbol;Acc:MGI:105923]	8	78389660	78451093	-1	3.11361	1.02573e-06	7.38038e-06
ENSMUSG00000085802	Gm16059	predicted gene 16059 [Source:MGI Symbol;Acc:MGI:3802029]	15	79311420	79315829	1	3.11323	0.014754	0.0414574
ENSMUSG00000036181	H1f2	H1.2 linker histone, cluster member [Source:MGI Symbol;Acc:MGI:1931526]	13	23922791	23924350	1	3.11102	7.84742e-29	4.74292e-27
ENSMUSG00000035041	Creb3l3	cAMP responsive element binding protein 3-like 3 [Source:MGI Symbol;Acc:MGI:2384786]	10	80920158	80934708	-1	3.10969	0.0041238	0.0137542
ENSMUSG00000031214	Ophn1	oligophrenin 1 [Source:MGI Symbol;Acc:MGI:2151070]	X	97597883	97934631	-1	3.10712	1.65973e-46	2.68927e-44
ENSMUSG00000117984	Gm31819	predicted gene, 31819 [Source:MGI Symbol;Acc:MGI:5590978]	18	72823366	72858138	-1	3.10701	2.98222e-10	3.67813e-09
ENSMUSG00000019947	Arid5b	AT rich interactive domain 5B (MRF1-like) [Source:MGI Symbol;Acc:MGI:2175912]	10	67928350	68114570	-1	3.10677	1.08263e-71	5.8923e-69
ENSMUSG00000055629	B4galnt4	beta-1,4-N-acetyl-galactosaminyl transferase 4 [Source:MGI Symbol;Acc:MGI:2652891]	7	140641017	140652313	1	3.10378	1.96598e-12	3.12817e-11
ENSMUSG00000087598	Zfp111	zinc finger protein 111 [Source:MGI Symbol;Acc:MGI:1929114]	7	23893372	23910868	-1	3.10274	6.46859e-31	4.51652e-29
ENSMUSG00000085586	Gm11613	predicted gene 11613 [Source:MGI Symbol;Acc:MGI:3651819]	11	97535010	97551193	-1	3.10026	1.21706e-07	1.02351e-06
ENSMUSG00000109372	Gm19410	predicted gene, 19410 [Source:MGI Symbol;Acc:MGI:5011595]	8	36232944	36285201	1	3.10016	1.39074e-11	1.98519e-10
ENSMUSG00000116942	Gm49744	predicted gene, 49744 [Source:MGI Symbol;Acc:MGI:6215236]	16	20384327	20384778	-1	3.09796	0.00287971	0.0100518
ENSMUSG00000115090	Gm49016	predicted gene, 49016 [Source:MGI Symbol;Acc:MGI:6118377]	14	79182620	79184667	-1	3.09443	1.68427e-07	1.37766e-06
ENSMUSG00000024406	Pou5f1	POU domain, class 5, transcription factor 1 [Source:MGI Symbol;Acc:MGI:101893]	17	35816915	35821669	1	3.08998	1.30306e-65	5.53175e-63
ENSMUSG00000039865	Slc44a3	solute carrier family 44, member 3 [Source:MGI Symbol;Acc:MGI:2384860]	3	121253177	121326053	-1	3.0881	2.72368e-10	3.38087e-09
ENSMUSG00000038457	Tmem255b	transmembrane protein 255B [Source:MGI Symbol;Acc:MGI:2685533]	8	13485189	13518473	1	3.08674	2.39292e-09	2.6168e-08
ENSMUSG00000059430	Actg2	actin, gamma 2, smooth muscle, enteric [Source:MGI Symbol;Acc:MGI:104589]	6	83489887	83513247	-1	3.08528	0.00404309	0.013519
ENSMUSG00000023943	Sult1c1	sulfotransferase family, cytosolic, 1C, member 1 [Source:MGI Symbol;Acc:MGI:102928]	17	54268643	54297702	-1	3.08077	5.03406e-17	1.27055e-15
ENSMUSG00000031504	Rab20	RAB20, member RAS oncogene family [Source:MGI Symbol;Acc:MGI:102789]	8	11503518	11528710	-1	3.07703	3.88986e-15	8.25662e-14
ENSMUSG00000037012	Hk1	hexokinase 1 [Source:MGI Symbol;Acc:MGI:96103]	10	62104634	62215687	-1	3.07469	5.8689e-19	1.74963e-17
ENSMUSG00000048065	Cyb5r2	cytochrome b5 reductase 2 [Source:MGI Symbol;Acc:MGI:2444415]	7	107347662	107357239	-1	3.07224	1.59131e-05	9.27941e-05
ENSMUSG00000037868	Egr2	early growth response 2 [Source:MGI Symbol;Acc:MGI:95296]	10	67371305	67378018	1	3.069	2.94726e-46	4.5999e-44
ENSMUSG00000033634	Nat8f2	N-acetyltransferase 8 (GCN5-related) family member 2 [Source:MGI Symbol;Acc:MGI:2136446]	6	85842404	85846140	-1	3.06739	1.92014e-30	1.28166e-28
ENSMUSG00000026189	Pecr	peroxisomal trans-2-enoyl-CoA reductase [Source:MGI Symbol;Acc:MGI:2148199]	1	72298326	72323473	-1	3.06448	2.08695e-55	6.2391e-53
ENSMUSG00000101000	Gm5371	predicted gene 5371 [Source:MGI Symbol;Acc:MGI:3645791]	9	97091097	97092933	-1	3.06391	0.000360622	0.00157242
ENSMUSG00000086962	Gm12248	predicted gene 12248 [Source:MGI Symbol;Acc:MGI:3651124]	11	57954378	57983960	-1	3.06346	0.00331118	0.0113488
ENSMUSG00000051373	Plpp7	phospholipid phosphatase 7 (inactive) [Source:MGI Symbol;Acc:MGI:2445183]	2	31985540	32000832	1	3.06152	7.54555e-12	1.11611e-10
ENSMUSG00000030525	Chrna7	cholinergic receptor, nicotinic, alpha polypeptide 7 [Source:MGI Symbol;Acc:MGI:99779]	7	62748440	62862317	-1	3.0521	2.62932e-15	5.6545e-14
ENSMUSG00000085953	Gm15496	predicted gene 15496 [Source:MGI Symbol;Acc:MGI:3782942]	3	31339736	31371040	1	3.05102	7.24561e-05	0.000367228
ENSMUSG00000078851	H2aw	H2A.W histone [Source:MGI Symbol;Acc:MGI:2448458]	11	58845511	58847656	1	3.04423	3.47792e-12	5.38849e-11
ENSMUSG00000063856	Gpx1	glutathione peroxidase 1 [Source:MGI Symbol;Acc:MGI:104887]	9	108216102	108217542	1	3.04405	1.20197e-68	5.7984e-66
ENSMUSG00000028825	Rhd	Rh blood group, D antigen [Source:MGI Symbol;Acc:MGI:1202882]	4	134591847	134623483	1	3.044	3.55913e-06	2.33889e-05
ENSMUSG00000085708	Gm16063	predicted gene 16063 [Source:MGI Symbol;Acc:MGI:3801955]	5	119764007	119772529	1	3.04388	0.000118636	0.000575054
ENSMUSG00000013766	Ly6g6e	lymphocyte antigen 6 complex, locus G6E [Source:MGI Symbol;Acc:MGI:1917524]	17	35295878	35297780	1	3.04199	0.000519912	0.00217929
ENSMUSG00000042254	Cilp	cartilage intermediate layer protein, nucleotide pyrophosphohydrolase [Source:MGI Symbol;Acc:MGI:2444507]	9	65172462	65187887	1	3.04127	0.000120957	0.000584978
ENSMUSG00000099564	Gm28729	predicted gene 28729 [Source:MGI Symbol;Acc:MGI:5579435]	9	96368054	96407317	-1	3.03785	4.31513e-20	1.42891e-18
ENSMUSG00000085126	Gm12589	predicted gene 12589 [Source:MGI Symbol;Acc:MGI:3650371]	11	121693933	121701145	1	3.03258	2.37555e-05	0.000133714
ENSMUSG00000024223	Armc12	armadillo repeat containing 12 [Source:MGI Symbol;Acc:MGI:1914895]	17	28749780	28758084	1	3.03198	0.00555575	0.0178487
ENSMUSG00000107667	C530044C16Rik	RIKEN cDNA C530044C16 gene [Source:MGI Symbol;Acc:MGI:2443109]	6	50753095	50792013	1	3.03142	3.11738e-09	3.35375e-08
ENSMUSG00000031791	Tmem38a	transmembrane protein 38A [Source:MGI Symbol;Acc:MGI:1921416]	8	73325899	73341126	1	3.03023	7.28715e-19	2.16029e-17
ENSMUSG00000018238	Gdf9	growth differentiation factor 9 [Source:MGI Symbol;Acc:MGI:95692]	11	53321850	53328731	1	3.02889	1.5354e-70	7.94887e-68
ENSMUSG00000032291	Crabp1	cellular retinoic acid binding protein I [Source:MGI Symbol;Acc:MGI:88490]	9	54672032	54680394	1	3.02879	4.03767e-12	6.15686e-11
ENSMUSG00000025163	Cd7	CD7 antigen [Source:MGI Symbol;Acc:MGI:88344]	11	120927573	120930244	-1	3.02545	0.0129473	0.0371078
ENSMUSG00000050520	Cldn8	claudin 8 [Source:MGI Symbol;Acc:MGI:1859286]	16	88357716	88360071	-1	3.02503	5.61796e-05	0.000291415
ENSMUSG00000007021	Syngr3	synaptogyrin 3 [Source:MGI Symbol;Acc:MGI:1341881]	17	24904066	24908929	-1	3.02226	2.05439e-19	6.4033e-18
ENSMUSG00000003279	Dlgap1	DLG associated protein 1 [Source:MGI Symbol;Acc:MGI:1346065]	17	70276068	71128408	1	3.01773	1.82617e-40	2.15346e-38
ENSMUSG00000026956	Uap1l1	UDP-N-acteylglucosamine pyrophosphorylase 1-like 1 [Source:MGI Symbol;Acc:MGI:2443318]	2	25249901	25255694	-1	3.01713	3.75339e-14	7.20339e-13
ENSMUSG00000074063	Osgin1	oxidative stress induced growth inhibitor 1 [Source:MGI Symbol;Acc:MGI:1919089]	8	120160863	120172995	1	3.01548	4.70946e-39	5.15274e-37
ENSMUSG00000027834	Serpini1	serine (or cysteine) peptidase inhibitor, clade I, member 1 [Source:MGI Symbol;Acc:MGI:1194506]	3	75464854	75550802	1	3.0153	1.83164e-24	8.27202e-23
ENSMUSG00000022871	Fetub	fetuin beta [Source:MGI Symbol;Acc:MGI:1890221]	16	22737084	22758528	1	3.01388	5.87759e-16	1.34292e-14
ENSMUSG00000096957	E230013L22Rik	RIKEN cDNA E230013L22 gene [Source:MGI Symbol;Acc:MGI:2142601]	8	11527929	11530241	1	3.01303	0.000114821	0.000558091
ENSMUSG00000053559	Smagp	small cell adhesion glycoprotein [Source:MGI Symbol;Acc:MGI:2448476]	15	100519220	100534821	-1	3.01028	5.35229e-56	1.62297e-53
ENSMUSG00000027643	Ghrh	growth hormone releasing hormone [Source:MGI Symbol;Acc:MGI:95709]	2	157171417	157189426	-1	3.00906	0.00412138	0.0137483
ENSMUSG00000020689	Itgb3	integrin beta 3 [Source:MGI Symbol;Acc:MGI:96612]	11	104498826	104561302	1	3.00819	1.81618e-30	1.21994e-28
ENSMUSG00000026672	Optn	optineurin [Source:MGI Symbol;Acc:MGI:1918898]	2	5025453	5068862	-1	3.00536	7.74511e-50	1.55092e-47
ENSMUSG00000024854	Pold4	polymerase (DNA-directed), delta 4 [Source:MGI Symbol;Acc:MGI:1916995]	19	4281953	4283688	1	3.0053	2.15873e-05	0.000122451
ENSMUSG00000086293	Gm11269	predicted gene 11269 [Source:MGI Symbol;Acc:MGI:3649855]	4	82611042	82611948	1	3.00398	9.88289e-05	0.000486377
ENSMUSG00000032292	Nr2e3	nuclear receptor subfamily 2, group E, member 3 [Source:MGI Symbol;Acc:MGI:1346317]	9	59850054	59867942	-1	3.00379	6.02065e-20	1.96909e-18
ENSMUSG00000005373	Mlxipl	MLX interacting protein-like [Source:MGI Symbol;Acc:MGI:1927999]	5	135118744	135167236	1	3.00349	2.66892e-27	1.44517e-25
ENSMUSG00000087029	Gm14133	predicted gene 14133 [Source:MGI Symbol;Acc:MGI:3651594]	2	149585847	149640663	-1	3.00304	0.0135933	0.0386512
ENSMUSG00000013483	Card14	caspase recruitment domain family, member 14 [Source:MGI Symbol;Acc:MGI:2386258]	11	119198594	119236201	1	3.00138	0.000706927	0.00287181
ENSMUSG00000100572	2410021H03Rik	RIKEN cDNA 2410021H03 gene [Source:MGI Symbol;Acc:MGI:1917000]	17	69582357	69584203	-1	3.00041	5.5453e-17	1.39131e-15
ENSMUSG00000079033	Mef2b	myocyte enhancer factor 2B [Source:MGI Symbol;Acc:MGI:104526]	8	70592361	70620138	1	3.00016	1.28257e-09	1.45582e-08
ENSMUSG00000074895	Eif4e1b	eukaryotic translation initiation factor 4E family member 1B [Source:MGI Symbol;Acc:MGI:2685119]	13	54931811	54936272	1	2.99834	5.19682e-07	3.92834e-06
ENSMUSG00000040405	Havcr1	hepatitis A virus cellular receptor 1 [Source:MGI Symbol;Acc:MGI:2159680]	11	46625907	46670405	1	2.98609	0.00138422	0.00522428
ENSMUSG00000053004	Hrh1	histamine receptor H1 [Source:MGI Symbol;Acc:MGI:107619]	6	114374897	114460257	1	2.98558	0.00999611	0.0296959
ENSMUSG00000024131	Slc3a1	solute carrier family 3, member 1 [Source:MGI Symbol;Acc:MGI:1195264]	17	85335804	85371664	1	2.98557	6.68526e-06	4.18218e-05
ENSMUSG00000085176	Gm15397	predicted gene 15397 [Source:MGI Symbol;Acc:MGI:3705298]	10	73325806	73354222	1	2.9832	0.00173954	0.00640254
ENSMUSG00000045318	Adra2c	adrenergic receptor, alpha 2c [Source:MGI Symbol;Acc:MGI:87936]	5	35435663	35439107	1	2.98017	3.03644e-11	4.21528e-10
ENSMUSG00000023886	Smoc2	SPARC related modular calcium binding 2 [Source:MGI Symbol;Acc:MGI:1929881]	17	14499768	14625052	1	2.97899	5.67943e-11	7.57234e-10
ENSMUSG00000038011	Dnah10	dynein, axonemal, heavy chain 10 [Source:MGI Symbol;Acc:MGI:1860299]	5	124802149	124911372	1	2.97856	0.000256873	0.00115909
ENSMUSG00000041423	Paqr6	progestin and adipoQ receptor family member VI [Source:MGI Symbol;Acc:MGI:1916207]	3	88271891	88275848	1	2.97459	5.70667e-09	5.90013e-08
ENSMUSG00000038037	Socs1	suppressor of cytokine signaling 1 [Source:MGI Symbol;Acc:MGI:1354910]	16	10600104	10603400	-1	2.97394	1.16782e-11	1.68741e-10
ENSMUSG00000055567	Unc80	unc-80, NALCN activator [Source:MGI Symbol;Acc:MGI:2652882]	1	66507526	66738307	1	2.97143	1.1482e-09	1.31101e-08
ENSMUSG00000036775	Decr2	2-4-dienoyl-Coenzyme A reductase 2, peroxisomal [Source:MGI Symbol;Acc:MGI:1347059]	17	26300182	26309311	-1	2.96678	2.84604e-19	8.75509e-18
ENSMUSG00000057143	Trim12c	tripartite motif-containing 12C [Source:MGI Symbol;Acc:MGI:4821183]	7	103987961	104002569	-1	2.96432	6.02662e-45	8.52806e-43
ENSMUSG00000053178	Mterf1b	mitochondrial transcription termination factor 1b [Source:MGI Symbol;Acc:MGI:3704243]	5	4242367	4247651	1	2.96265	0.0163676	0.0452367
ENSMUSG00000098678	Mroh6	maestro heat-like repeat family member 6 [Source:MGI Symbol;Acc:MGI:5011755]	15	75755986	75760619	-1	2.9615	0.0091853	0.0275845
ENSMUSG00000041062	Mslnl	mesothelin-like [Source:MGI Symbol;Acc:MGI:3607710]	17	25955016	25967304	1	2.95669	9.22374e-05	0.000457223
ENSMUSG00000048915	Efna5	ephrin A5 [Source:MGI Symbol;Acc:MGI:107444]	17	62911179	63188312	-1	2.95494	3.2153e-06	2.12942e-05
ENSMUSG00000029015	Slc26a5	solute carrier family 26, member 5 [Source:MGI Symbol;Acc:MGI:1933154]	5	22015653	22070602	-1	2.95386	1.0794e-10	1.40216e-09
ENSMUSG00000026070	Il18r1	interleukin 18 receptor 1 [Source:MGI Symbol;Acc:MGI:105383]	1	40504712	40540014	1	2.95151	7.36982e-08	6.4164e-07
ENSMUSG00000022270	Retreg1	reticulophagy regulator 1 [Source:MGI Symbol;Acc:MGI:1913520]	15	25843266	25973773	1	2.9513	9.85679e-53	2.3775e-50
ENSMUSG00000026773	Pfkfb3	6-phosphofructo-2-kinase/fructose-2,6-biphosphatase 3 [Source:MGI Symbol;Acc:MGI:2181202]	2	11476244	11558888	-1	2.94729	3.6412e-59	1.28814e-56
ENSMUSG00000035394	Cfap53	cilia and flagella associated protein 53 [Source:MGI Symbol;Acc:MGI:1921703]	18	74416161	74493057	1	2.94583	1.05527e-15	2.37783e-14
ENSMUSG00000038422	Hdhd3	haloacid dehalogenase-like hydrolase domain containing 3 [Source:MGI Symbol;Acc:MGI:1919998]	4	62417245	62421704	-1	2.9456	0.000145793	0.000693237
ENSMUSG00000086287	Gm15972	predicted gene 15972 [Source:MGI Symbol;Acc:MGI:3801965]	18	23883504	23885362	-1	2.94146	0.0064862	0.0204025
ENSMUSG00000057193	Slc44a2	solute carrier family 44, member 2 [Source:MGI Symbol;Acc:MGI:1915932]	9	21231994	21266324	1	2.9331	3.68282e-46	5.57146e-44
ENSMUSG00000020331	Hcn2	hyperpolarization-activated, cyclic nucleotide-gated K+ 2 [Source:MGI Symbol;Acc:MGI:1298210]	10	79552468	79571942	1	2.93292	7.57461e-12	1.11963e-10
ENSMUSG00000086474	9130204K15Rik	RIKEN cDNA 9130204K15 gene [Source:MGI Symbol;Acc:MGI:2441733]	11	79672805	79763220	-1	2.92885	0.00132407	0.00501689
ENSMUSG00000052026	Slc6a7	solute carrier family 6 (neurotransmitter transporter, L-proline), member 7 [Source:MGI Symbol;Acc:MGI:2147363]	18	61128452	61147294	-1	2.92694	1.93061e-10	2.44584e-09
ENSMUSG00000109215	4930453L07Rik	RIKEN cDNA 4930453L07 gene [Source:MGI Symbol;Acc:MGI:1921938]	8	9194669	9199050	1	2.92443	5.85782e-22	2.22032e-20
ENSMUSG00000023259	Slc26a6	solute carrier family 26, member 6 [Source:MGI Symbol;Acc:MGI:2159728]	9	108730482	108742117	1	2.92091	4.95053e-26	2.5019e-24
ENSMUSG00000039375	Wdr17	WD repeat domain 17 [Source:MGI Symbol;Acc:MGI:1924662]	8	55082090	55340219	-1	2.91895	5.05415e-16	1.16735e-14
ENSMUSG00000021193	Pitrm1	pitrilysin metallepetidase 1 [Source:MGI Symbol;Acc:MGI:1916867]	13	6598185	6630551	1	2.91741	5.90575e-14	1.11725e-12
ENSMUSG00000086655	C330018A13Rik	RIKEN cDNA C330018A13 gene [Source:MGI Symbol;Acc:MGI:2444781]	5	116261673	116267169	1	2.91732	0.00115306	0.00444008
ENSMUSG00000084839	Gm14097	predicted gene 14097 [Source:MGI Symbol;Acc:MGI:3651729]	2	132536352	132540443	-1	2.916	1.02266e-05	6.17203e-05
ENSMUSG00000054102	Nlrp9a	NLR family, pyrin domain containing 9A [Source:MGI Symbol;Acc:MGI:2675292]	7	26234448	26275040	1	2.91547	0.00878515	0.0265254
ENSMUSG00000032318	Isl2	insulin related protein 2 (islet 2) [Source:MGI Symbol;Acc:MGI:109156]	9	55445956	55453464	1	2.91322	1.67176e-21	6.11807e-20
ENSMUSG00000054258	Gm5082	predicted gene 5082 [Source:MGI Symbol;Acc:MGI:3644232]	13	41802919	41810253	1	2.91212	0.000123685	0.000596805
ENSMUSG00000068243	Gm7079	predicted pseudogene 7079 [Source:MGI Symbol;Acc:MGI:3643105]	X	7913468	7913638	1	2.90647	0.0112055	0.0328114
ENSMUSG00000018581	Dnah11	dynein, axonemal, heavy chain 11 [Source:MGI Symbol;Acc:MGI:1100864]	12	117841717	118162778	-1	2.90543	6.98151e-53	1.72313e-50
ENSMUSG00000058626	Capn11	calpain 11 [Source:MGI Symbol;Acc:MGI:1352490]	17	45941130	45970251	-1	2.90272	7.48031e-06	4.63718e-05
ENSMUSG00000117916	9630028I04Rik	RIKEN cDNA 9630028I04 gene [Source:MGI Symbol;Acc:MGI:2442601]	17	27454049	27467040	-1	2.90197	2.04105e-15	4.44797e-14
ENSMUSG00000044201	Cdc25c	cell division cycle 25C [Source:MGI Symbol;Acc:MGI:88350]	18	34866046	34884586	-1	2.90184	1.3325e-13	2.43405e-12
ENSMUSG00000074397	Foxr1	forkhead box R1 [Source:MGI Symbol;Acc:MGI:2685961]	9	44345070	44352433	-1	2.8968	3.90934e-31	2.79393e-29
ENSMUSG00000085391	Gm16150	predicted gene 16150 [Source:MGI Symbol;Acc:MGI:3801827]	1	38274501	38285747	1	2.89654	0.0153469	0.0428791
ENSMUSG00000118057	B020010K11Rik	RIKEN cDNA B020010K11 gene [Source:MGI Symbol;Acc:MGI:3612155]	18	82354375	82379725	-1	2.89626	1.76957e-08	1.69805e-07
ENSMUSG00000079588	Tmem182	transmembrane protein 182 [Source:MGI Symbol;Acc:MGI:1923725]	1	40844761	40896047	1	2.89442	7.36876e-09	7.45872e-08
ENSMUSG00000111713	Gm20234	predicted gene, 20234 [Source:MGI Symbol;Acc:MGI:5012419]	11	82956578	82962072	-1	2.89349	5.96974e-06	3.77348e-05
ENSMUSG00000100319	Gm5256	predicted gene 5256 [Source:MGI Symbol;Acc:MGI:3644836]	1	71753207	71754083	-1	2.89292	0.00188114	0.00687129
ENSMUSG00000025647	Shisa5	shisa family member 5 [Source:MGI Symbol;Acc:MGI:1915044]	9	108867633	108886845	1	2.88744	8.07728e-37	7.79311e-35
ENSMUSG00000043782	Bicdl2	BICD family like cargo adaptor 2 [Source:MGI Symbol;Acc:MGI:2388267]	17	23879480	23887595	1	2.88715	7.41442e-10	8.68124e-09
ENSMUSG00000075318	Scn2a	sodium channel, voltage-gated, type II, alpha [Source:MGI Symbol;Acc:MGI:98248]	2	65451115	65597791	1	2.88675	0.00600571	0.0191006
ENSMUSG00000025892	Gria4	glutamate receptor, ionotropic, AMPA4 (alpha 4) [Source:MGI Symbol;Acc:MGI:95811]	9	4417896	4796234	-1	2.88499	3.55032e-13	6.18204e-12
ENSMUSG00000020891	Alox8	arachidonate 8-lipoxygenase [Source:MGI Symbol;Acc:MGI:1098228]	11	69074758	69088669	-1	2.88433	0.015776	0.0439105
ENSMUSG00000118572	Gm53023	predicted gene, 53023 [Source:MGI Symbol;Acc:MGI:6388915]	17	23918473	23919087	-1	2.88275	0.0114346	0.0333715
ENSMUSG00000107254	Gm43769	predicted gene 43769 [Source:MGI Symbol;Acc:MGI:5663906]	5	66068967	66073289	1	2.87835	5.21559e-28	2.98399e-26
ENSMUSG00000023074	Mospd1	motile sperm domain containing 1 [Source:MGI Symbol;Acc:MGI:1917630]	X	52433475	52459379	-1	2.86768	9.04045e-23	3.6138e-21
ENSMUSG00000026202	Tuba4a	tubulin, alpha 4A [Source:MGI Symbol;Acc:MGI:1095410]	1	75190872	75196509	-1	2.86536	3.48162e-46	5.35513e-44
ENSMUSG00000035934	Pknox2	Pbx/knotted 1 homeobox 2 [Source:MGI Symbol;Acc:MGI:2445415]	9	36802278	37058703	-1	2.86172	4.71429e-05	0.000248301
ENSMUSG00000046159	Chrm3	cholinergic receptor, muscarinic 3, cardiac [Source:MGI Symbol;Acc:MGI:88398]	13	9925522	10410883	-1	2.85793	2.86146e-14	5.53668e-13
ENSMUSG00000041323	Ak7	adenylate kinase 7 [Source:MGI Symbol;Acc:MGI:1926051]	12	105672235	105748706	1	2.85731	1.47084e-20	5.01123e-19
ENSMUSG00000116604	Gm49745	predicted gene, 49745 [Source:MGI Symbol;Acc:MGI:6215237]	16	20385108	20387258	1	2.8572	1.51878e-09	1.69851e-08
ENSMUSG00000040653	Ppp1r14c	protein phosphatase 1, regulatory inhibitor subunit 14C [Source:MGI Symbol;Acc:MGI:1923392]	10	3316057	3414975	1	2.85574	0.000489766	0.00206758
ENSMUSG00000079071	Slc28a2b	solute carrier family 28 member 2b [Source:MGI Symbol;Acc:MGI:3702173]	2	122315422	122358521	1	2.85059	0.00268338	0.00943783
ENSMUSG00000028518	Prkaa2	protein kinase, AMP-activated, alpha 2 catalytic subunit [Source:MGI Symbol;Acc:MGI:1336173]	4	104887071	104967087	-1	2.84898	2.6918e-41	3.26492e-39
ENSMUSG00000070695	Cntnap5a	contactin associated protein-like 5A [Source:MGI Symbol;Acc:MGI:3643623]	1	115612486	116515053	1	2.8488	0.00010747	0.000524888
ENSMUSG00000055134	9130017K11Rik	RIKEN cDNA 9130017K11 gene [Source:MGI Symbol;Acc:MGI:1926030]	11	67812330	67838485	1	2.84845	0.000185931	0.000866614
ENSMUSG00000029759	Pon3	paraoxonase 3 [Source:MGI Symbol;Acc:MGI:106686]	6	5220852	5256286	-1	2.84541	3.1723e-58	1.06881e-55
ENSMUSG00000052212	Cd177	CD177 antigen [Source:MGI Symbol;Acc:MGI:1916141]	7	24443408	24459736	-1	2.84474	7.78978e-25	3.54819e-23
ENSMUSG00000028600	Podn	podocan [Source:MGI Symbol;Acc:MGI:2674939]	4	107871988	107953642	-1	2.84282	2.56665e-13	4.52489e-12
ENSMUSG00000037922	Bank1	B cell scaffold protein with ankyrin repeats 1 [Source:MGI Symbol;Acc:MGI:2442120]	3	135759124	136031827	-1	2.84047	1.24053e-16	3.01276e-15
ENSMUSG00000021414	Fam217a	family with sequence similarity 217, member A [Source:MGI Symbol;Acc:MGI:1919114]	13	35093943	35108293	-1	2.83938	1.52634e-15	3.38892e-14
ENSMUSG00000091993	B930036N10Rik	RIKEN cDNA B930036N10 gene [Source:MGI Symbol;Acc:MGI:3702496]	1	171328136	171331679	-1	2.83914	0.00604908	0.0192241
ENSMUSG00000017765	Slc12a4	solute carrier family 12, member 4 [Source:MGI Symbol;Acc:MGI:1309465]	8	106670222	106692729	-1	2.83668	2.707e-37	2.68499e-35
ENSMUSG00000036185	Sapcd1	suppressor APC domain containing 1 [Source:MGI Symbol;Acc:MGI:2388100]	17	35244935	35246992	-1	2.834	2.73037e-05	0.000151358
ENSMUSG00000032015	Pou2f3	POU domain, class 2, transcription factor 3 [Source:MGI Symbol;Acc:MGI:102565]	9	43035234	43121666	-1	2.83378	0.00342122	0.0116861
ENSMUSG00000011632	Pinlyp	phospholipase A2 inhibitor and LY6/PLAUR domain containing [Source:MGI Symbol;Acc:MGI:3615324]	7	24241083	24245543	-1	2.83317	3.80355e-45	5.49212e-43
ENSMUSG00000025777	Gdap1	ganglioside-induced differentiation-associated-protein 1 [Source:MGI Symbol;Acc:MGI:1338002]	1	17215586	17234495	1	2.82889	2.3297e-19	7.19799e-18
ENSMUSG00000045291	E330021D16Rik	RIKEN cDNA E330021D16 gene [Source:MGI Symbol;Acc:MGI:2141773]	6	136377315	136392567	-1	2.82688	9.43202e-11	1.23507e-09
ENSMUSG00000086649	Gm15286	predicted gene 15286 [Source:MGI Symbol;Acc:MGI:3705204]	13	111716795	111781364	1	2.82642	0.000683532	0.00278638
ENSMUSG00000025255	Zfhx4	zinc finger homeodomain 4 [Source:MGI Symbol;Acc:MGI:2137668]	3	5283586	5480917	1	2.82506	2.64991e-27	1.43854e-25
ENSMUSG00000025175	Fn3k	fructosamine 3 kinase [Source:MGI Symbol;Acc:MGI:1926834]	11	121325739	121341317	1	2.82248	4.56121e-08	4.10761e-07
ENSMUSG00000114291	Gm47471	predicted gene, 47471 [Source:MGI Symbol;Acc:MGI:6096440]	17	67045749	67053042	1	2.82021	0.00205403	0.00743119
ENSMUSG00000049521	Cdc42ep1	CDC42 effector protein (Rho GTPase binding) 1 [Source:MGI Symbol;Acc:MGI:1929763]	15	78726824	78735097	1	2.81914	2.34231e-10	2.9263e-09
ENSMUSG00000042359	Osbpl6	oxysterol binding protein-like 6 [Source:MGI Symbol;Acc:MGI:2139014]	2	76236852	76430991	1	2.81623	1.28975e-50	2.7935e-48
ENSMUSG00000115272	Gm49965	predicted gene, 49965 [Source:MGI Symbol;Acc:MGI:6270691]	14	43999609	44146600	1	2.81218	0.0062461	0.0197468
ENSMUSG00000030161	Gabarapl1	gamma-aminobutyric acid (GABA) A receptor-associated protein-like 1 [Source:MGI Symbol;Acc:MGI:1914980]	6	129510123	129519309	1	2.81054	1.46977e-33	1.18171e-31
ENSMUSG00000031538	Plat	plasminogen activator, tissue [Source:MGI Symbol;Acc:MGI:97610]	8	23247743	23272860	1	2.81034	1.17235e-49	2.26222e-47
ENSMUSG00000090981	Olfr718-ps1	olfactory receptor 718, pseudogene 1 [Source:MGI Symbol;Acc:MGI:3030552]	5	143119769	143133336	-1	2.80881	0.000461329	0.00196118
ENSMUSG00000044749	Abca6	ATP-binding cassette, sub-family A (ABC1), member 6 [Source:MGI Symbol;Acc:MGI:1923434]	11	110067646	110142602	-1	2.80864	1.78787e-07	1.45512e-06
ENSMUSG00000019775	Rgs17	regulator of G-protein signaling 17 [Source:MGI Symbol;Acc:MGI:1927469]	10	5775663	5872400	-1	2.80536	0.00111629	0.00431828
ENSMUSG00000084110	Gm4992	predicted pseudogene 4992 [Source:MGI Symbol;Acc:MGI:3647043]	X	120822924	120823691	1	2.80463	0.0161669	0.0447694
ENSMUSG00000058325	Dock1	dedicator of cytokinesis 1 [Source:MGI Symbol;Acc:MGI:2429765]	7	134272383	134775368	1	2.80456	1.28895e-43	1.73339e-41
ENSMUSG00000018012	Rac3	Rac family small GTPase 3 [Source:MGI Symbol;Acc:MGI:2180784]	11	120612296	120614795	1	2.80328	1.08259e-20	3.71829e-19
ENSMUSG00000047986	Palm3	paralemmin 3 [Source:MGI Symbol;Acc:MGI:1921587]	8	84748100	84756924	1	2.80249	7.54269e-13	1.26163e-11
ENSMUSG00000036814	Slc6a20a	solute carrier family 6 (neurotransmitter transporter), member 20A [Source:MGI Symbol;Acc:MGI:2143217]	9	123463835	123507950	-1	2.80085	1.01068e-28	6.00915e-27
ENSMUSG00000093675	Gm20618	predicted gene 20618 [Source:MGI Symbol;Acc:MGI:5313065]	6	6603219	6691521	-1	2.79818	0.000140329	0.000669352
ENSMUSG00000025911	Adhfe1	alcohol dehydrogenase, iron containing, 1 [Source:MGI Symbol;Acc:MGI:1923437]	1	9618173	9650898	1	2.79536	2.37143e-07	1.89589e-06
ENSMUSG00000029094	Afap1	actin filament associated protein 1 [Source:MGI Symbol;Acc:MGI:1917542]	5	36050663	36161267	1	2.79375	4.27726e-25	1.9823e-23
ENSMUSG00000112532	Gm36283	predicted gene, 36283 [Source:MGI Symbol;Acc:MGI:5595442]	10	108253112	108289158	1	2.79197	0.000678414	0.0027687
ENSMUSG00000085865	Gm15966	predicted gene 15966 [Source:MGI Symbol;Acc:MGI:3802004]	16	91068665	91125931	-1	2.79037	5.5646e-05	0.000288788
ENSMUSG00000022012	Enox1	ecto-NOX disulfide-thiol exchanger 1 [Source:MGI Symbol;Acc:MGI:2444896]	14	77394203	77959200	1	2.7889	1.61811e-32	1.23993e-30
ENSMUSG00000072679	D6Ertd474e	DNA segment, Chr 6, ERATO Doi 474, expressed [Source:MGI Symbol;Acc:MGI:1196315]	6	143191614	143242998	1	2.78732	1.45557e-06	1.02304e-05
ENSMUSG00000083679	Gm12892	predicted gene 12892 [Source:MGI Symbol;Acc:MGI:3649649]	4	121841462	121842607	1	2.78224	0.00967778	0.0288634
ENSMUSG00000116762	Gm46560	predicted gene, 46560 [Source:MGI Symbol;Acc:MGI:5826197]	16	31327205	31330595	1	2.78142	0.000188826	0.000878565
ENSMUSG00000038599	Capn8	calpain 8 [Source:MGI Symbol;Acc:MGI:2181366]	1	182392572	182459917	1	2.78092	0.00333206	0.0114056
ENSMUSG00000070330	Tmem235	transmembrane protein 235 [Source:MGI Symbol;Acc:MGI:3651706]	11	117751578	117756369	1	2.78049	0.00137394	0.0051892
ENSMUSG00000003070	Efna2	ephrin A2 [Source:MGI Symbol;Acc:MGI:102707]	10	80015316	80025844	1	2.77783	3.02497e-11	4.20209e-10
ENSMUSG00000003199	Mpnd	MPN domain containing [Source:MGI Symbol;Acc:MGI:1915297]	17	56312711	56323790	1	2.77238	2.43005e-30	1.60187e-28
ENSMUSG00000074071	Fam169b	family with sequence similarity 169, member B [Source:MGI Symbol;Acc:MGI:3644026]	7	67923587	68012840	1	2.7693	3.9947e-11	5.43186e-10
ENSMUSG00000110457	Gm45752	predicted gene 45752 [Source:MGI Symbol;Acc:MGI:5804867]	8	106699729	106712511	1	2.76851	2.074e-06	1.42055e-05
ENSMUSG00000029838	Ptn	pleiotrophin [Source:MGI Symbol;Acc:MGI:97804]	6	36691864	36787155	-1	2.76614	3.04023e-11	4.21777e-10
ENSMUSG00000057280	Musk	muscle, skeletal, receptor tyrosine kinase [Source:MGI Symbol;Acc:MGI:103581]	4	58285960	58374303	1	2.76476	2.2135e-05	0.000125254
ENSMUSG00000101059	Gm4017	predicted gene 4017 [Source:MGI Symbol;Acc:MGI:3782191]	Y	1268548	1268885	-1	2.76443	0.00162828	0.00603491
ENSMUSG00000061576	Dpp6	dipeptidylpeptidase 6 [Source:MGI Symbol;Acc:MGI:94921]	5	27022201	27932503	1	2.76331	3.64714e-07	2.82637e-06
ENSMUSG00000026452	Syt2	synaptotagmin II [Source:MGI Symbol;Acc:MGI:99666]	1	134574415	134690331	1	2.76315	2.0674e-10	2.60277e-09
ENSMUSG00000026691	Fmo3	flavin containing monooxygenase 3 [Source:MGI Symbol;Acc:MGI:1100496]	1	162781369	162812097	-1	2.76133	0.000379031	0.00164358
ENSMUSG00000022025	Cnmd	chondromodulin [Source:MGI Symbol;Acc:MGI:1341171]	14	79875130	79899610	-1	2.75776	0.00239213	0.00850751
ENSMUSG00000045348	Nyap1	neuronal tyrosine-phosphorylated phosphoinositide 3-kinase adaptor 1 [Source:MGI Symbol;Acc:MGI:2443880]	5	137728161	137739869	-1	2.75767	1.74011e-10	2.21304e-09
ENSMUSG00000025875	Tspan17	tetraspanin 17 [Source:MGI Symbol;Acc:MGI:1921507]	13	54937190	54944589	1	2.75766	2.0897e-25	1.00126e-23
ENSMUSG00000110654	Gm45746	predicted gene 45746 [Source:MGI Symbol;Acc:MGI:5804861]	8	129380794	129383240	1	2.75676	0.0116579	0.0339112
ENSMUSG00000043484	Gm5867	predicted gene 5867 [Source:MGI Symbol;Acc:MGI:3644922]	5	69618495	69619086	1	2.75538	0.0049515	0.016147
ENSMUSG00000107714	Gm34933	predicted gene, 34933 [Source:MGI Symbol;Acc:MGI:5594092]	6	107158167	107253699	-1	2.7552	3.13983e-12	4.88607e-11
ENSMUSG00000021306	Gpr137b	G protein-coupled receptor 137B [Source:MGI Symbol;Acc:MGI:1891463]	13	13532205	13568599	-1	2.75375	1.15589e-19	3.70061e-18
ENSMUSG00000115596	Gm48969	predicted gene, 48969 [Source:MGI Symbol;Acc:MGI:6118308]	14	77099011	77112615	1	2.75274	5.78121e-07	4.34225e-06
ENSMUSG00000035064	Eef2k	eukaryotic elongation factor-2 kinase [Source:MGI Symbol;Acc:MGI:1195261]	7	120442054	120506673	1	2.75076	2.81164e-25	1.32622e-23
ENSMUSG00000032715	Trib3	tribbles pseudokinase 3 [Source:MGI Symbol;Acc:MGI:1345675]	2	152179342	152185952	-1	2.74781	0.000301678	0.00134019
ENSMUSG00000008658	Rbfox1	RNA binding protein, fox-1 homolog (C. elegans) 1 [Source:MGI Symbol;Acc:MGI:1926224]	16	5703219	7229390	1	2.74734	1.84782e-06	1.27551e-05
ENSMUSG00000072109	A530040E14Rik	RIKEN cDNA A530040E14 gene [Source:MGI Symbol;Acc:MGI:3612703]	1	85083667	85091756	1	2.74684	2.60169e-05	0.000144982
ENSMUSG00000029622	Arpc1b	actin related protein 2/3 complex, subunit 1B [Source:MGI Symbol;Acc:MGI:1343142]	5	145051025	145067515	1	2.7465	3.58631e-24	1.57279e-22
ENSMUSG00000087371	Gm15541	predicted gene 15541 [Source:MGI Symbol;Acc:MGI:3782989]	7	27202143	27207547	-1	2.74226	0.00655991	0.0205886
ENSMUSG00000106495	Gm42755	predicted gene 42755 [Source:MGI Symbol;Acc:MGI:5662892]	9	109401800	109403292	-1	2.7402	0.000257431	0.00116131
ENSMUSG00000030270	Cpne9	copine family member IX [Source:MGI Symbol;Acc:MGI:2443052]	6	113259268	113282588	1	2.73789	1.24302e-08	1.21419e-07
ENSMUSG00000064476	Gm23405	predicted gene, 23405 [Source:MGI Symbol;Acc:MGI:5453182]	4	151049192	151049351	1	2.73777	0.0111186	0.0326015
ENSMUSG00000034871	Fam151a	family with sequence simliarity 151, member A [Source:MGI Symbol;Acc:MGI:2657115]	4	106591086	106605489	1	2.73767	0.0155965	0.0434736
ENSMUSG00000066867	Oas1e	2'-5' oligoadenylate synthetase 1E [Source:MGI Symbol;Acc:MGI:2180856]	5	120924291	120933595	-1	2.7369	5.72411e-59	1.9918e-56
ENSMUSG00000079197	Psme2	proteasome (prosome, macropain) activator subunit 2 (PA28 beta) [Source:MGI Symbol;Acc:MGI:1096365]	14	55824898	55828570	-1	2.73673	1.99998e-13	3.56436e-12
ENSMUSG00000061474	Mrps36	mitochondrial ribosomal protein S36 [Source:MGI Symbol;Acc:MGI:1913378]	13	100872463	100881167	-1	2.73638	5.38981e-16	1.23814e-14
ENSMUSG00000042279	H1f8	H1.8 linker histone [Source:MGI Symbol;Acc:MGI:2176207]	6	115921899	115927197	1	2.7323	2.91753e-10	3.60043e-09
ENSMUSG00000059363	Fxn	frataxin [Source:MGI Symbol;Acc:MGI:1096879]	19	24238817	24257969	-1	2.73176	6.25688e-10	7.39235e-09
ENSMUSG00000058488	Kl	klotho [Source:MGI Symbol;Acc:MGI:1101771]	5	150876072	150917282	1	2.73162	5.39136e-12	8.09887e-11
ENSMUSG00000086425	F730016J06Rik	RIKEN cDNA F730016J06 gene [Source:MGI Symbol;Acc:MGI:2443559]	2	27985489	28017743	1	2.73053	7.34891e-10	8.61336e-09
ENSMUSG00000028602	Tnfrsf8	tumor necrosis factor receptor superfamily, member 8 [Source:MGI Symbol;Acc:MGI:99908]	4	144993707	145041734	-1	2.72908	8.15701e-10	9.49757e-09
ENSMUSG00000048826	Dact2	dishevelled-binding antagonist of beta-catenin 2 [Source:MGI Symbol;Acc:MGI:1920347]	17	14415314	14424566	-1	2.72039	2.78224e-10	3.4455e-09
ENSMUSG00000111350	Gm47182	predicted gene, 47182 [Source:MGI Symbol;Acc:MGI:6095970]	9	124127924	124128200	-1	2.72035	2.71758e-06	1.82139e-05
ENSMUSG00000040919	4930505A04Rik	RIKEN cDNA 4930505A04 gene [Source:MGI Symbol;Acc:MGI:1922337]	11	30376006	30421827	-1	2.71708	0.00101416	0.00395927
ENSMUSG00000074272	Ceacam1	carcinoembryonic antigen-related cell adhesion molecule 1 [Source:MGI Symbol;Acc:MGI:1347245]	7	25161132	25177028	-1	2.71635	0.00737167	0.0227893
ENSMUSG00000062275	Fbxw24	F-box and WD-40 domain protein 24 [Source:MGI Symbol;Acc:MGI:3646659]	9	109430184	109455125	-1	2.71548	1.42171e-31	1.04419e-29
ENSMUSG00000020297	Nsg2	neuron specific gene family member 2 [Source:MGI Symbol;Acc:MGI:1202070]	11	31950463	32009202	1	2.71512	1.12258e-09	1.28314e-08
ENSMUSG00000069808	Tlcd3a	TLC domain containing 3A [Source:MGI Symbol;Acc:MGI:2151840]	11	76070497	76105653	1	2.71313	1.26098e-16	3.05893e-15
ENSMUSG00000018727	Cpsf4l	cleavage and polyadenylation specific factor 4-like [Source:MGI Symbol;Acc:MGI:1277182]	11	113588998	113600843	-1	2.71271	1.75494e-66	8.0979e-64
ENSMUSG00000098132	Rassf10	Ras association (RalGDS/AF-6) domain family (N-terminal) member 10 [Source:MGI Symbol;Acc:MGI:1925998]	7	112553169	112556664	1	2.71166	0.000208084	0.000959544
ENSMUSG00000022112	Gpc5	glypican 5 [Source:MGI Symbol;Acc:MGI:1194894]	14	115329647	116762591	1	2.71095	0.00169359	0.0062547
ENSMUSG00000111760	Gm48337	predicted gene, 48337 [Source:MGI Symbol;Acc:MGI:6097798]	9	25722842	25723043	-1	2.7073	0.00622744	0.0196966
ENSMUSG00000078861	Zfp931	zinc finger protein 931 [Source:MGI Symbol;Acc:MGI:2441662]	2	177709488	177720269	-1	2.70654	4.72063e-17	1.19428e-15
ENSMUSG00000110634	Gm45895	predicted gene 45895 [Source:MGI Symbol;Acc:MGI:5805010]	8	96637202	96660670	1	2.70611	7.9204e-12	1.16749e-10
ENSMUSG00000018507	Trpv2	transient receptor potential cation channel, subfamily V, member 2 [Source:MGI Symbol;Acc:MGI:1341836]	11	62465312	62491341	1	2.70205	0.00202576	0.00733768
ENSMUSG00000000253	Gmpr	guanosine monophosphate reductase [Source:MGI Symbol;Acc:MGI:1913605]	13	45660920	45707276	1	2.69988	1.41168e-33	1.13933e-31
ENSMUSG00000103653	Gstp-ps	glutathione S-transferase, pi, pseudogene [Source:MGI Symbol;Acc:MGI:3782108]	1	191758120	191758750	-1	2.69947	3.48477e-06	2.29426e-05
ENSMUSG00000048960	Prex2	phosphatidylinositol-3,4,5-trisphosphate-dependent Rac exchange factor 2 [Source:MGI Symbol;Acc:MGI:1923385]	1	11063689	11373905	1	2.69673	1.27899e-07	1.07179e-06
ENSMUSG00000045667	Smtnl2	smoothelin-like 2 [Source:MGI Symbol;Acc:MGI:2442764]	11	72279990	72302539	-1	2.69377	8.34975e-18	2.27512e-16
ENSMUSG00000041263	Rusc1	RUN and SH3 domain containing 1 [Source:MGI Symbol;Acc:MGI:1919546]	3	88991288	89000618	-1	2.69242	1.31847e-08	1.28493e-07
ENSMUSG00000028737	Aldh4a1	aldehyde dehydrogenase 4 family, member A1 [Source:MGI Symbol;Acc:MGI:2443883]	4	139350177	139377001	1	2.69187	5.30003e-18	1.46865e-16
ENSMUSG00000031827	Cotl1	coactosin-like 1 (Dictyostelium) [Source:MGI Symbol;Acc:MGI:1919292]	8	120535961	120567283	-1	2.6908	1.24919e-40	1.4813e-38
ENSMUSG00000050424	Pnma5	paraneoplastic antigen family 5 [Source:MGI Symbol;Acc:MGI:2180566]	X	72077587	72080709	-1	2.69006	1.3046e-17	3.4832e-16
ENSMUSG00000003872	Lin7b	lin-7 homolog B (C. elegans) [Source:MGI Symbol;Acc:MGI:1330858]	7	45017315	45020007	-1	2.6864	5.38719e-05	0.000280197
ENSMUSG00000020709	Adap2	ArfGAP with dual PH domains 2 [Source:MGI Symbol;Acc:MGI:2663075]	11	80044931	80069784	1	2.68639	6.14446e-05	0.000316713
ENSMUSG00000032754	Slc8b1	solute carrier family 8 (sodium/lithium/calcium exchanger), member B1 [Source:MGI Symbol;Acc:MGI:2180781]	5	120649233	120672089	1	2.6833	4.17106e-08	3.77226e-07
ENSMUSG00000021125	Arg2	arginase type II [Source:MGI Symbol;Acc:MGI:1330806]	12	79177551	79203075	1	2.68184	1.04418e-09	1.19869e-08
ENSMUSG00000053617	Sh3pxd2a	SH3 and PX domains 2A [Source:MGI Symbol;Acc:MGI:1298393]	19	47248613	47452840	-1	2.67798	9.98128e-99	1.05931e-95
ENSMUSG00000032661	Oas3	2'-5' oligoadenylate synthetase 3 [Source:MGI Symbol;Acc:MGI:2180850]	5	120891163	120915726	-1	2.67739	0.0115503	0.033635
ENSMUSG00000037172	Dennd11	DENN domain containing 11 [Source:MGI Symbol;Acc:MGI:2444256]	6	40378309	40413069	-1	2.67623	4.61623e-45	6.62054e-43
ENSMUSG00000101031	Ms4a12	membrane-spanning 4-domains, subfamily A, member 12 [Source:MGI Symbol;Acc:MGI:2685812]	19	11191446	11209812	-1	2.67452	0.000925028	0.00365908
ENSMUSG00000000732	Icosl	icos ligand [Source:MGI Symbol;Acc:MGI:1354701]	10	77905136	77919747	1	2.67012	1.64638e-05	9.56879e-05
ENSMUSG00000041141	Pnmal1	PNMA-like 1 [Source:MGI Symbol;Acc:MGI:1918941]	7	16693604	16698532	1	2.66895	0.00237468	0.00845155
ENSMUSG00000110260	Gm30504	predicted gene, 30504 [Source:MGI Symbol;Acc:MGI:5589663]	8	45563518	45649578	1	2.66836	4.60825e-06	2.97581e-05
ENSMUSG00000078958	Atp6ap1l	ATPase, H+ transporting, lysosomal accessory protein 1-like [Source:MGI Symbol;Acc:MGI:3648665]	13	91031552	91053474	-1	2.66342	0.000145326	0.00069148
ENSMUSG00000049313	Sorl1	sortilin-related receptor, LDLR class A repeats-containing [Source:MGI Symbol;Acc:MGI:1202296]	9	41876016	42035593	-1	2.65819	2.19593e-54	6.05337e-52
ENSMUSG00000060703	Cd302	CD302 antigen [Source:MGI Symbol;Acc:MGI:1913455]	2	60082337	60114832	-1	2.65644	0.00999495	0.0296959
ENSMUSG00000092284	Gm8801	predicted gene 8801 [Source:MGI Symbol;Acc:MGI:3779813]	17	36258138	36263189	1	2.65593	7.97144e-05	0.000399815
ENSMUSG00000045136	Tubb2b	tubulin, beta 2B class IIB [Source:MGI Symbol;Acc:MGI:1920960]	13	34310731	34314449	-1	2.65537	2.11805e-46	3.3302e-44
ENSMUSG00000067106	Gm5529	predicted pseudogene 5529 [Source:MGI Symbol;Acc:MGI:3646377]	1	79900253	79901143	-1	2.6543	0.000138941	0.000663778
ENSMUSG00000073130	Gm1141	predicted gene 1141 [Source:MGI Symbol;Acc:MGI:2685987]	X	70964553	70984476	1	2.65119	8.59719e-06	5.26801e-05
ENSMUSG00000056821	1700028I16Rik	RIKEN cDNA 1700028I16 gene [Source:MGI Symbol;Acc:MGI:1917253]	10	82647957	82660076	1	2.64246	8.76328e-08	7.51553e-07
ENSMUSG00000029816	Gpnmb	glycoprotein (transmembrane) nmb [Source:MGI Symbol;Acc:MGI:1934765]	6	49013480	49047863	1	2.64158	5.4647e-10	6.53854e-09
ENSMUSG00000026610	Esrrg	estrogen-related receptor gamma [Source:MGI Symbol;Acc:MGI:1347056]	1	187340988	187947082	1	2.63991	5.07914e-07	3.8531e-06
ENSMUSG00000070394	Tmem256	transmembrane protein 256 [Source:MGI Symbol;Acc:MGI:1916436]	11	69729340	69730444	1	2.63971	1.50695e-22	5.92345e-21
ENSMUSG00000103305	Gm34068	predicted gene, 34068 [Source:MGI Symbol;Acc:MGI:5593227]	1	183481174	183541943	1	2.6386	0.000784535	0.0031521
ENSMUSG00000026885	Ttll11	tubulin tyrosine ligase-like family, member 11 [Source:MGI Symbol;Acc:MGI:1921660]	2	35641253	35869925	-1	2.63309	1.62608e-14	3.22873e-13
ENSMUSG00000027953	Slc50a1	solute carrier family 50 (sugar transporter), member 1 [Source:MGI Symbol;Acc:MGI:107417]	3	89175553	89177877	-1	2.63277	5.77289e-20	1.89098e-18
ENSMUSG00000031246	Sh3bgrl	SH3-binding domain glutamic acid-rich protein like [Source:MGI Symbol;Acc:MGI:1930849]	X	108138971	108241479	1	2.63026	7.36379e-27	3.87851e-25
ENSMUSG00000070388	Fbxo39	F-box protein 39 [Source:MGI Symbol;Acc:MGI:3505735]	11	72205270	72210242	1	2.63013	0.00249683	0.00884032
ENSMUSG00000048013	Krt35	keratin 35 [Source:MGI Symbol;Acc:MGI:1858899]	11	99983019	99987067	-1	2.62884	0.00158133	0.00588245
ENSMUSG00000034110	Kctd7	potassium channel tetramerisation domain containing 7 [Source:MGI Symbol;Acc:MGI:2442265]	5	130173702	130184647	1	2.62437	2.96237e-29	1.83322e-27
ENSMUSG00000029699	Ssc4d	scavenger receptor cysteine rich family, 4 domains [Source:MGI Symbol;Acc:MGI:1924709]	5	135989065	136003385	-1	2.62372	1.71528e-14	3.38685e-13
ENSMUSG00000045928	4933440M02Rik	RIKEN cDNA 4933440M02 gene [Source:MGI Symbol;Acc:MGI:1918458]	7	124883197	124948960	-1	2.61917	5.07118e-05	0.000265583
ENSMUSG00000093507	Gm20627	predicted gene 20627 [Source:MGI Symbol;Acc:MGI:5313074]	3	96161935	96163593	-1	2.61484	0.00079165	0.00317708
ENSMUSG00000039450	Dcxr	dicarbonyl L-xylulose reductase [Source:MGI Symbol;Acc:MGI:1915130]	11	120616225	120618107	-1	2.61343	2.12159e-15	4.61877e-14
ENSMUSG00000037962	Rflna	refilin A [Source:MGI Symbol;Acc:MGI:1920371]	5	125080285	125089611	1	2.61191	2.46221e-09	2.68755e-08
ENSMUSG00000044164	Rnf182	ring finger protein 182 [Source:MGI Symbol;Acc:MGI:3045355]	13	43769186	43824421	1	2.61023	7.87609e-24	3.35026e-22
ENSMUSG00000022613	Miox	myo-inositol oxygenase [Source:MGI Symbol;Acc:MGI:1891725]	15	89218601	89221218	1	2.60966	3.60869e-08	3.29738e-07
ENSMUSG00000026073	Il1r2	interleukin 1 receptor, type II [Source:MGI Symbol;Acc:MGI:96546]	1	40113239	40164391	1	2.60383	0.000319763	0.00141049
ENSMUSG00000022652	Morc1	microrchidia 1 [Source:MGI Symbol;Acc:MGI:1316740]	16	48251600	48451263	1	2.60177	0.001932	0.00702804
ENSMUSG00000005161	Prdx2	peroxiredoxin 2 [Source:MGI Symbol;Acc:MGI:109486]	8	85696216	85701463	1	2.60057	9.74649e-50	1.91555e-47
ENSMUSG00000059547	Fbxw26	F-box and WD-40 domain protein 26 [Source:MGI Symbol;Acc:MGI:3646662]	9	109546634	109575157	-1	2.59944	3.14778e-17	8.14814e-16
ENSMUSG00000037336	Mfsd2b	major facilitator superfamily domain containing 2B [Source:MGI Symbol;Acc:MGI:3583946]	12	4912440	4924359	-1	2.59663	2.44176e-06	1.64653e-05
ENSMUSG00000106641	Gm43534	predicted gene 43534 [Source:MGI Symbol;Acc:MGI:5663671]	3	96371388	96374240	-1	2.59593	4.29362e-06	2.78279e-05
ENSMUSG00000104614	Fbxw27	F-box and WD-40 domain protein 27 [Source:MGI Symbol;Acc:MGI:1924248]	9	109595113	109619738	-1	2.58872	5.46805e-20	1.79945e-18
ENSMUSG00000025227	Mfsd13a	major facilitator superfamily domain containing 13a [Source:MGI Symbol;Acc:MGI:1922396]	19	46329560	46363691	1	2.5869	1.41667e-12	2.29195e-11
ENSMUSG00000013523	Bcas1	breast carcinoma amplified sequence 1 [Source:MGI Symbol;Acc:MGI:1924210]	2	170188911	170269765	-1	2.58645	2.09248e-07	1.68686e-06
ENSMUSG00000018169	Mfng	MFNG O-fucosylpeptide 3-beta-N-acetylglucosaminyltransferase [Source:MGI Symbol;Acc:MGI:1095404]	15	78640082	78657675	-1	2.58566	0.00808803	0.0247016
ENSMUSG00000083534	H2-M6-ps	histocompatibility 2, M region locus 6, pseudogene [Source:MGI Symbol;Acc:MGI:95918]	17	37280087	37282288	-1	2.58436	0.000584573	0.00242351
ENSMUSG00000017740	Slc12a5	solute carrier family 12, member 5 [Source:MGI Symbol;Acc:MGI:1862037]	2	164802722	164841651	1	2.58401	4.16494e-17	1.05874e-15
ENSMUSG00000038217	Tlcd2	TLC domain containing 2 [Source:MGI Symbol;Acc:MGI:1917141]	11	75352541	75361725	1	2.57564	3.51869e-05	0.000190433
ENSMUSG00000035486	Plk5	polo like kinase 5 [Source:MGI Symbol;Acc:MGI:3026984]	10	80192293	80201323	1	2.57452	0.0104567	0.0309213
ENSMUSG00000065721	Gm26168	predicted gene, 26168 [Source:MGI Symbol;Acc:MGI:5455945]	6	122600506	122600617	1	2.57143	0.00304881	0.0105725
ENSMUSG00000043924	Ncmap	noncompact myelin associated protein [Source:MGI Symbol;Acc:MGI:2444888]	4	135096887	135125538	-1	2.57126	1.1083e-05	6.63233e-05
ENSMUSG00000032131	Abcg4	ATP binding cassette subfamily G member 4 [Source:MGI Symbol;Acc:MGI:1890594]	9	44184485	44199912	-1	2.56967	0.000178266	0.000833453
ENSMUSG00000097727	F630040K05Rik	RIKEN cDNA F630040K05 gene [Source:MGI Symbol;Acc:MGI:4437734]	17	46045432	46099520	1	2.56935	5.06682e-34	4.28479e-32
ENSMUSG00000078182	Gm6083	predicted gene 6083 [Source:MGI Symbol;Acc:MGI:3779550]	5	29743151	29743507	1	2.5676	0.000296931	0.00132102
ENSMUSG00000071658	Gng3	guanine nucleotide binding protein (G protein), gamma 3 [Source:MGI Symbol;Acc:MGI:102704]	19	8814297	8816558	-1	2.56419	0.000518931	0.00217634
ENSMUSG00000047676	Rpsa-ps10	ribosomal protein SA, pseudogene 10 [Source:MGI Symbol;Acc:MGI:3704228]	3	149778295	149779179	-1	2.56414	2.97411e-56	9.14906e-54
ENSMUSG00000031727	Pmfbp1	polyamine modulated factor 1 binding protein 1 [Source:MGI Symbol;Acc:MGI:1930136]	8	110220659	110269272	1	2.56404	2.89708e-08	2.68062e-07
ENSMUSG00000057098	Ebf1	early B cell factor 1 [Source:MGI Symbol;Acc:MGI:95275]	11	44508144	44898918	1	2.55935	4.95368e-07	3.76465e-06
ENSMUSG00000078439	Smim24	small integral membrane protein 24 [Source:MGI Symbol;Acc:MGI:1919523]	10	81228885	81231226	1	2.55732	0.000922975	0.003653
ENSMUSG00000014852	Adamts13	a disintegrin-like and metallopeptidase (reprolysin type) with thrombospondin type 1 motif, 13 [Source:MGI Symbol;Acc:MGI:2685556]	2	26863428	26899640	1	2.55684	0.011102	0.0325574
ENSMUSG00000024664	Fads3	fatty acid desaturase 3 [Source:MGI Symbol;Acc:MGI:1928740]	19	10018933	10037474	1	2.55594	9.6765e-07	6.98379e-06
ENSMUSG00000075706	Gpx4	glutathione peroxidase 4 [Source:MGI Symbol;Acc:MGI:104767]	10	79883000	79892273	1	2.55581	2.27584e-35	2.0822e-33
ENSMUSG00000041653	Pnpla3	patatin-like phospholipase domain containing 3 [Source:MGI Symbol;Acc:MGI:2151796]	15	84052038	84071437	1	2.55545	8.78719e-07	6.38538e-06
ENSMUSG00000062963	Ufc1	ubiquitin-fold modifier conjugating enzyme 1 [Source:MGI Symbol;Acc:MGI:1913405]	1	171116136	171122597	-1	2.55472	5.44199e-09	5.64573e-08
ENSMUSG00000000120	Ngfr	nerve growth factor receptor (TNFR superfamily, member 16) [Source:MGI Symbol;Acc:MGI:97323]	11	95459644	95478561	-1	2.55298	0.0158376	0.0440299
ENSMUSG00000082431	Prdx2-ps1	peroxiredoxin 2, pseudogene 1 [Source:MGI Symbol;Acc:MGI:1321403]	1	99718154	99718750	-1	2.551	0.000344579	0.0015093
ENSMUSG00000071551	Akr1c19	aldo-keto reductase family 1, member C19 [Source:MGI Symbol;Acc:MGI:2653678]	13	4278699	4302842	1	2.5499	0.00106879	0.00415496
ENSMUSG00000110700	Gm5357	predicted gene 5357 [Source:MGI Symbol;Acc:MGI:3643650]	8	117215925	117217848	1	2.54744	0.0100276	0.0297769
ENSMUSG00000026930	Gpsm1	G-protein signalling modulator 1 (AGS3-like, C. elegans) [Source:MGI Symbol;Acc:MGI:1915089]	2	26205527	26238249	1	2.5474	5.18253e-31	3.66681e-29
ENSMUSG00000034919	Ttc22	tetratricopeptide repeat domain 22 [Source:MGI Symbol;Acc:MGI:3045307]	4	106479629	106497386	1	2.54146	0.000601962	0.00248584
ENSMUSG00000026644	Acbd7	acyl-Coenzyme A binding domain containing 7 [Source:MGI Symbol;Acc:MGI:1925495]	2	3337205	3342030	1	2.53922	0.000475388	0.00201369
ENSMUSG00000024774	Ankrd22	ankyrin repeat domain 22 [Source:MGI Symbol;Acc:MGI:1277101]	19	34098869	34143453	-1	2.53495	0.000184158	0.000858542
ENSMUSG00000085400	Pard3bos3	par-3 family cell polarity regulator beta, opposite strand 3 [Source:MGI Symbol;Acc:MGI:3651159]	1	62495884	62538420	-1	2.53202	0.000138004	0.000659745
ENSMUSG00000023067	Cdkn1a	cyclin-dependent kinase inhibitor 1A (P21) [Source:MGI Symbol;Acc:MGI:104556]	17	29309950	29319701	1	2.53071	6.73275e-27	3.56382e-25
ENSMUSG00000084913	Gm7616	predicted gene 7616 [Source:MGI Symbol;Acc:MGI:3647735]	9	59858568	59866327	1	2.52587	0.000622806	0.00256496
ENSMUSG00000061809	Tbpl2	TATA box binding protein like 2 [Source:MGI Symbol;Acc:MGI:2684058]	2	23961733	23986607	-1	2.52581	6.45677e-05	0.000331362
ENSMUSG00000032056	Btg4	BTG anti-proliferation factor 4 [Source:MGI Symbol;Acc:MGI:1860140]	9	50972201	51031175	1	2.52525	9.85135e-30	6.27942e-28
ENSMUSG00000026921	Egfl7	EGF-like domain 7 [Source:MGI Symbol;Acc:MGI:2449923]	2	26470026	26483132	1	2.51747	0.00226649	0.00810999
ENSMUSG00000035936	Aldh5a1	aldhehyde dehydrogenase family 5, subfamily A1 [Source:MGI Symbol;Acc:MGI:2441982]	13	25091562	25121644	-1	2.51489	2.33369e-35	2.12596e-33
ENSMUSG00000109293	Dcst2	DC-STAMP domain containing 2 [Source:MGI Symbol;Acc:MGI:2685606]	3	89269282	89284856	1	2.51272	5.34787e-10	6.4096e-09
ENSMUSG00000006369	Fbln1	fibulin 1 [Source:MGI Symbol;Acc:MGI:95487]	15	85090150	85170736	1	2.51031	4.4199e-55	1.26779e-52
ENSMUSG00000001794	Capns1	calpain, small subunit 1 [Source:MGI Symbol;Acc:MGI:88266]	7	29886361	29898236	-1	2.50981	1.3225e-05	7.79544e-05
ENSMUSG00000001270	Ckb	creatine kinase, brain [Source:MGI Symbol;Acc:MGI:88407]	12	111635795	111638772	-1	2.50883	9.76443e-09	9.70772e-08
ENSMUSG00000054520	Sh3bp2	SH3-domain binding protein 2 [Source:MGI Symbol;Acc:MGI:1346349]	5	34683182	34720985	1	2.50693	2.30811e-08	2.16587e-07
ENSMUSG00000069805	Fbp1	fructose bisphosphatase 1 [Source:MGI Symbol;Acc:MGI:95492]	13	63012567	63036096	-1	2.50628	4.00947e-12	6.12266e-11
ENSMUSG00000030617	Ccdc83	coiled-coil domain containing 83 [Source:MGI Symbol;Acc:MGI:1918255]	7	89873081	89914985	-1	2.50124	0.00493323	0.0160948
ENSMUSG00000027870	Hao2	hydroxyacid oxidase 2 [Source:MGI Symbol;Acc:MGI:96012]	3	98781837	98800555	-1	2.49792	2.15614e-27	1.17651e-25
ENSMUSG00000028909	Ptpru	protein tyrosine phosphatase, receptor type, U [Source:MGI Symbol;Acc:MGI:1321151]	4	131495768	131565599	-1	2.49751	2.49487e-07	1.98934e-06
ENSMUSG00000026765	Lypd6b	LY6/PLAUR domain containing 6B [Source:MGI Symbol;Acc:MGI:1919147]	2	49677700	49838861	1	2.49643	4.85485e-08	4.35541e-07
ENSMUSG00000020847	Rph3al	rabphilin 3A-like (without C2 domains) [Source:MGI Symbol;Acc:MGI:1923492]	11	75721825	75829255	-1	2.49488	1.1949e-61	4.52911e-59
ENSMUSG00000086172	2700068H02Rik	RIKEN cDNA 2700068H02 gene [Source:MGI Symbol;Acc:MGI:1919813]	4	106411866	106415094	-1	2.4927	0.000182283	0.000850926
ENSMUSG00000043372	Hexim2	hexamethylene bis-acetamide inducible 2 [Source:MGI Symbol;Acc:MGI:1918309]	11	103023255	103030702	1	2.49115	3.22611e-24	1.42294e-22
ENSMUSG00000078486	Perm1	PPARGC1 and ESRR induced regulator, muscle 1 [Source:MGI Symbol;Acc:MGI:1921433]	4	156300325	156305764	1	2.49079	2.25546e-05	0.000127304
ENSMUSG00000060212	Pcnx2	pecanex homolog 2 [Source:MGI Symbol;Acc:MGI:2445010]	8	126478247	126625056	-1	2.48898	0.00109897	0.00425748
ENSMUSG00000028862	Map3k6	mitogen-activated protein kinase kinase kinase 6 [Source:MGI Symbol;Acc:MGI:1855691]	4	132968129	132980240	1	2.48862	2.99673e-06	1.99463e-05
ENSMUSG00000033386	Frrs1	ferric-chelate reductase 1 [Source:MGI Symbol;Acc:MGI:108076]	3	116653113	116701826	1	2.48747	3.82131e-07	2.9495e-06
ENSMUSG00000048807	Slc35e4	solute carrier family 35, member E4 [Source:MGI Symbol;Acc:MGI:2144150]	11	3857021	3864664	-1	2.48715	7.98437e-08	6.90612e-07
ENSMUSG00000032591	Mst1	macrophage stimulating 1 (hepatocyte growth factor-like) [Source:MGI Symbol;Acc:MGI:96080]	9	107957635	107962202	1	2.48691	2.51807e-05	0.000140735
ENSMUSG00000028795	Ccdc28b	coiled coil domain containing 28B [Source:MGI Symbol;Acc:MGI:1913514]	4	129513067	129517740	-1	2.48625	1.16109e-06	8.27302e-06
ENSMUSG00000039934	Gsap	gamma-secretase activating protein [Source:MGI Symbol;Acc:MGI:2442259]	5	21391253	21520130	1	2.48372	0.0056321	0.0180639
ENSMUSG00000024646	Cyb5a	cytochrome b5 type A (microsomal) [Source:MGI Symbol;Acc:MGI:1926952]	18	84856829	84897996	1	2.48295	9.50325e-34	7.84976e-32
ENSMUSG00000029120	Ppp2r2c	protein phosphatase 2, regulatory subunit B, gamma [Source:MGI Symbol;Acc:MGI:2442660]	5	37025857	37112422	1	2.4785	0.00042312	0.00181694
ENSMUSG00000024330	Col11a2	collagen, type XI, alpha 2 [Source:MGI Symbol;Acc:MGI:88447]	17	34258411	34285659	1	2.47489	5.02754e-19	1.50727e-17
ENSMUSG00000020836	Coro6	coronin 6 [Source:MGI Symbol;Acc:MGI:2183448]	11	77353237	77361310	1	2.47287	3.80031e-18	1.05999e-16
ENSMUSG00000056501	Cebpb	CCAAT/enhancer binding protein (C/EBP), beta [Source:MGI Symbol;Acc:MGI:88373]	2	167530835	167532338	1	2.47185	3.24161e-17	8.36044e-16
ENSMUSG00000030589	Rasgrp4	RAS guanyl releasing protein 4 [Source:MGI Symbol;Acc:MGI:2386851]	7	28834276	28853386	1	2.471	6.97027e-08	6.09353e-07
ENSMUSG00000066382	Iqcf5	IQ motif containing F5 [Source:MGI Symbol;Acc:MGI:1922720]	9	106391772	106393209	1	2.46769	1.77592e-15	3.89821e-14
ENSMUSG00000087231	E230016M11Rik	RIKEN cDNA E230016M11 gene [Source:MGI Symbol;Acc:MGI:2443524]	6	67013583	67057638	1	2.4662	0.00176097	0.00646796
ENSMUSG00000028519	Dab1	disabled 1 [Source:MGI Symbol;Acc:MGI:108554]	4	103476556	104602041	1	2.46599	2.32327e-09	2.54588e-08
ENSMUSG00000042684	Npl	N-acetylneuraminate pyruvate lyase [Source:MGI Symbol;Acc:MGI:1921341]	1	153378761	153425791	-1	2.46582	1.28328e-06	9.08874e-06
ENSMUSG00000046598	Bdh1	3-hydroxybutyrate dehydrogenase, type 1 [Source:MGI Symbol;Acc:MGI:1919161]	16	31241098	31277719	1	2.46209	1.26423e-06	8.95979e-06
ENSMUSG00000042182	Bend6	BEN domain containing 6 [Source:MGI Symbol;Acc:MGI:2444572]	1	33891133	33946897	-1	2.46184	2.44513e-12	3.84732e-11
ENSMUSG00000020793	Galr2	galanin receptor 2 [Source:MGI Symbol;Acc:MGI:1337018]	11	116171765	116174764	1	2.45474	1.79309e-06	1.24096e-05
ENSMUSG00000054320	Lrrc36	leucine rich repeat containing 36 [Source:MGI Symbol;Acc:MGI:2448585]	8	106140203	106190718	1	2.45219	2.93967e-05	0.000161987
ENSMUSG00000027570	Col9a3	collagen, type IX, alpha 3 [Source:MGI Symbol;Acc:MGI:894686]	2	180239583	180263982	1	2.4515	7.45258e-33	5.83722e-31
ENSMUSG00000019368	Sec14l4	SEC14-like lipid binding 4 [Source:MGI Symbol;Acc:MGI:2144095]	11	3981462	3998024	1	2.45147	3.96003e-05	0.000211727
ENSMUSG00000062151	Unc13c	unc-13 homolog C [Source:MGI Symbol;Acc:MGI:2149021]	9	73386704	73876248	-1	2.45146	3.54327e-10	4.33734e-09
ENSMUSG00000083646	Gm6088	predicted gene 6088 [Source:MGI Symbol;Acc:MGI:3647646]	X	139698145	139700683	1	2.4498	0.00791159	0.024229
ENSMUSG00000030801	Kat8	K(lysine) acetyltransferase 8 [Source:MGI Symbol;Acc:MGI:1915023]	7	127511688	127525009	1	2.44691	1.03053e-96	1.04162e-93
ENSMUSG00000028980	H6pd	hexose-6-phosphate dehydrogenase (glucose 1-dehydrogenase) [Source:MGI Symbol;Acc:MGI:2140356]	4	150063932	150093480	-1	2.44394	2.25133e-21	8.15473e-20
ENSMUSG00000044434	Gm9791	predicted pseudogene 9791 [Source:MGI Symbol;Acc:MGI:3642317]	3	34059166	34059612	-1	2.44375	0.00529788	0.0171187
ENSMUSG00000097177	9330159M07Rik	RIKEN cDNA 9330159M07 gene [Source:MGI Symbol;Acc:MGI:2442519]	9	88722289	88740923	-1	2.44223	0.000934265	0.00369287
ENSMUSG00000091405	H4c14	H4 clustered histone 14 [Source:MGI Symbol;Acc:MGI:2140113]	3	96168998	96170627	-1	2.44149	3.60317e-08	3.29375e-07
ENSMUSG00000025856	Pdgfa	platelet derived growth factor, alpha [Source:MGI Symbol;Acc:MGI:97527]	5	138961769	138983125	-1	2.44108	9.3282e-26	4.61539e-24
ENSMUSG00000020890	Gucy2e	guanylate cyclase 2e [Source:MGI Symbol;Acc:MGI:105123]	11	69108943	69127862	-1	2.43936	1.67244e-28	9.86092e-27
ENSMUSG00000112940	4930511J24Rik	RIKEN cDNA 4930511J24 gene [Source:MGI Symbol;Acc:MGI:1921964]	12	109878219	109879952	1	2.43758	3.06541e-07	2.40364e-06
ENSMUSG00000050022	Amz1	archaelysin family metallopeptidase 1 [Source:MGI Symbol;Acc:MGI:2442258]	5	140709882	140747194	1	2.43598	0.00974755	0.0290388
ENSMUSG00000030739	Myh14	myosin, heavy polypeptide 14 [Source:MGI Symbol;Acc:MGI:1919210]	7	44255227	44320267	-1	2.43487	2.01424e-24	9.03896e-23
ENSMUSG00000023393	Slc17a9	solute carrier family 17, member 9 [Source:MGI Symbol;Acc:MGI:1919107]	2	180367056	180384073	1	2.4298	4.13778e-07	3.17874e-06
ENSMUSG00000078878	Gm14305	predicted gene 14305 [Source:MGI Symbol;Acc:MGI:3709632]	2	176400121	176413606	1	2.42608	0.00414244	0.0138099
ENSMUSG00000031995	St14	suppression of tumorigenicity 14 (colon carcinoma) [Source:MGI Symbol;Acc:MGI:1338881]	9	31000698	31043149	-1	2.42576	0.0121222	0.035071
ENSMUSG00000110735	Gm47173	predicted gene, 47173 [Source:MGI Symbol;Acc:MGI:6095954]	9	123472231	123474554	1	2.42261	4.86954e-07	3.70735e-06
ENSMUSG00000023909	Paqr4	progestin and adipoQ receptor family member IV [Source:MGI Symbol;Acc:MGI:1923748]	17	23955160	23959841	-1	2.42224	6.01096e-09	6.18461e-08
ENSMUSG00000019158	Tmem160	transmembrane protein 160 [Source:MGI Symbol;Acc:MGI:1916344]	7	16186704	16189419	1	2.42076	6.50227e-12	9.67184e-11
ENSMUSG00000022518	4930562C15Rik	RIKEN cDNA 4930562C15 gene [Source:MGI Symbol;Acc:MGI:1926059]	16	4653280	4685550	1	2.41889	9.96903e-11	1.29977e-09
ENSMUSG00000032289	Thsd4	thrombospondin, type I, domain containing 4 [Source:MGI Symbol;Acc:MGI:2672033]	9	59874214	60429329	-1	2.41565	6.43731e-33	5.06068e-31
ENSMUSG00000033688	1300017J02Rik	RIKEN cDNA 1300017J02 gene [Source:MGI Symbol;Acc:MGI:1919025]	9	103127720	103182281	-1	2.41288	1.83596e-08	1.7562e-07
ENSMUSG00000031840	Rab3a	RAB3A, member RAS oncogene family [Source:MGI Symbol;Acc:MGI:97843]	8	71207328	71211323	1	2.41272	2.53341e-23	1.04619e-21
ENSMUSG00000033871	Ppargc1b	peroxisome proliferative activated receptor, gamma, coactivator 1 beta [Source:MGI Symbol;Acc:MGI:2444934]	18	61431207	61533502	-1	2.41197	0.00011887	0.000576058
ENSMUSG00000027584	Oprl1	opioid receptor-like 1 [Source:MGI Symbol;Acc:MGI:97440]	2	181356809	181362778	1	2.41041	1.81294e-05	0.000104342
ENSMUSG00000051335	Gfod1	glucose-fructose oxidoreductase domain containing 1 [Source:MGI Symbol;Acc:MGI:2145304]	13	43348721	43457648	-1	2.41031	2.12509e-28	1.23921e-26
ENSMUSG00000041741	Pde3a	phosphodiesterase 3A, cGMP inhibited [Source:MGI Symbol;Acc:MGI:1860764]	6	141194995	141453174	1	2.40951	2.80436e-07	2.21366e-06
ENSMUSG00000025936	Gm4956	predicted gene 4956 [Source:MGI Symbol;Acc:MGI:3647976]	1	21355470	21368536	-1	2.40649	0.000828273	0.00331208
ENSMUSG00000075023	Accsl	1-aminocyclopropane-1-carboxylate synthase (non-functional)-like [Source:MGI Symbol;Acc:MGI:3584519]	2	93685706	93699502	-1	2.40594	3.35617e-08	3.08123e-07
ENSMUSG00000054814	Usp46	ubiquitin specific peptidase 46 [Source:MGI Symbol;Acc:MGI:1916977]	5	74159114	74229092	-1	2.40581	4.64283e-17	1.1774e-15
ENSMUSG00000024471	Myot	myotilin [Source:MGI Symbol;Acc:MGI:1889800]	18	44467141	44488791	1	2.40551	9.45628e-14	1.74235e-12
ENSMUSG00000086796	4932702P03Rik	RIKEN cDNA 4932702P03 gene [Source:MGI Symbol;Acc:MGI:1921673]	13	25089576	25098255	1	2.40373	0.0178592	0.0486687
ENSMUSG00000005054	Cstb	cystatin B [Source:MGI Symbol;Acc:MGI:109514]	10	78261503	78263456	1	2.4024	6.54974e-13	1.1025e-11
ENSMUSG00000079741	Nlrp4g	NLR family, pyrin domain containing 4G [Source:MGI Symbol;Acc:MGI:3700744]	9	124117991	124126089	-1	2.40162	7.66833e-05	0.000386439
ENSMUSG00000022013	Dnajc15	DnaJ heat shock protein family (Hsp40) member C15 [Source:MGI Symbol;Acc:MGI:1913398]	14	78058121	78112565	-1	2.3989	2.62799e-12	4.11977e-11
ENSMUSG00000100213	Gm28151	predicted gene 28151 [Source:MGI Symbol;Acc:MGI:5578857]	1	46888689	46889639	-1	2.39598	0.000164573	0.00077438
ENSMUSG00000052512	Nav2	neuron navigator 2 [Source:MGI Symbol;Acc:MGI:2183691]	7	48558464	49259838	1	2.39552	1.09629e-93	1.01173e-90
ENSMUSG00000111340	Gm47171	predicted gene, 47171 [Source:MGI Symbol;Acc:MGI:6095951]	9	123473259	123476052	-1	2.39221	4.58596e-06	2.96412e-05
ENSMUSG00000031360	Ctps2	cytidine 5'-triphosphate synthase 2 [Source:MGI Symbol;Acc:MGI:1933185]	X	161684234	161815504	1	2.38864	1.11486e-31	8.27416e-30
ENSMUSG00000020070	Rufy2	RUN and FYVE domain-containing 2 [Source:MGI Symbol;Acc:MGI:1917682]	10	62816002	62852989	1	2.3872	1.84971e-30	1.23855e-28
ENSMUSG00000054013	Tmem179	transmembrane protein 179 [Source:MGI Symbol;Acc:MGI:2144891]	12	112466623	112483181	-1	2.38275	0.000606872	0.00250417
ENSMUSG00000031239	Itm2a	integral membrane protein 2A [Source:MGI Symbol;Acc:MGI:107706]	X	106440705	106446982	-1	2.37843	1.70269e-13	3.07585e-12
ENSMUSG00000050966	Lin28a	lin-28 homolog A (C. elegans) [Source:MGI Symbol;Acc:MGI:1890546]	4	133730641	133746152	-1	2.37612	2.76703e-40	3.24492e-38
ENSMUSG00000020672	Sntg2	syntrophin, gamma 2 [Source:MGI Symbol;Acc:MGI:1919541]	12	30224481	30423374	-1	2.37377	1.85732e-16	4.45462e-15
ENSMUSG00000051184	Zfp524	zinc finger protein 524 [Source:MGI Symbol;Acc:MGI:1916740]	7	5017414	5021487	1	2.37361	6.61278e-08	5.81694e-07
ENSMUSG00000028865	Cd164l2	CD164 sialomucin-like 2 [Source:MGI Symbol;Acc:MGI:1916905]	4	132939442	132951866	1	2.37271	1.18855e-06	8.44885e-06
ENSMUSG00000051228	Nyx	nyctalopin [Source:MGI Symbol;Acc:MGI:2448607]	X	13332349	13355552	1	2.37063	1.3997e-09	1.57811e-08
ENSMUSG00000114483	Gm49144	predicted gene, 49144 [Source:MGI Symbol;Acc:MGI:6118556]	13	37020340	37069570	1	2.37039	0.0116867	0.0339763
ENSMUSG00000056004	Elapor2	endosome-lysosome associated apoptosis and autophagy regulator family member 2 [Source:MGI Symbol;Acc:MGI:2443264]	5	9316118	9531825	1	2.3682	6.81174e-25	3.12957e-23
ENSMUSG00000038151	Prdm1	PR domain containing 1, with ZNF domain [Source:MGI Symbol;Acc:MGI:99655]	10	44313173	44404497	-1	2.3679	3.00058e-24	1.32688e-22
ENSMUSG00000081058	H3c15	H3 clustered histone 15 [Source:MGI Symbol;Acc:MGI:2448357]	3	96145424	96146443	-1	2.36664	0.00314011	0.0108465
ENSMUSG00000021567	Nkd2	naked cuticle 2 [Source:MGI Symbol;Acc:MGI:1919543]	13	73966653	73995750	-1	2.36617	2.0154e-07	1.62905e-06
ENSMUSG00000045968	Teddm2	transmembrane epididymal family member 2 [Source:MGI Symbol;Acc:MGI:1923273]	1	153725288	153775974	-1	2.36369	0.000242102	0.00109953
ENSMUSG00000040466	Blvrb	biliverdin reductase B (flavin reductase (NADPH)) [Source:MGI Symbol;Acc:MGI:2385271]	7	27147403	27165569	1	2.36235	4.28425e-06	2.77756e-05
ENSMUSG00000007030	Vwa7	von Willebrand factor A domain containing 7 [Source:MGI Symbol;Acc:MGI:1306798]	17	35235555	35245717	1	2.3614	1.74147e-09	1.93127e-08
ENSMUSG00000028555	Ttc39a	tetratricopeptide repeat domain 39A [Source:MGI Symbol;Acc:MGI:2444350]	4	109263820	109301942	1	2.3611	4.06595e-17	1.03731e-15
ENSMUSG00000029095	Ablim2	actin-binding LIM protein 2 [Source:MGI Symbol;Acc:MGI:2385758]	5	35915224	36042317	1	2.35766	8.98548e-35	7.94691e-33
ENSMUSG00000039883	Lrrc17	leucine rich repeat containing 17 [Source:MGI Symbol;Acc:MGI:1921761]	5	21748557	21780902	1	2.35707	1.24389e-23	5.20766e-22
ENSMUSG00000085667	Gm12992	predicted gene 12992 [Source:MGI Symbol;Acc:MGI:3702644]	4	131626789	131647340	-1	2.35503	1.03372e-07	8.77671e-07
ENSMUSG00000021983	Atp8a2	ATPase, aminophospholipid transporter-like, class I, type 8A, member 2 [Source:MGI Symbol;Acc:MGI:1354710]	14	59875989	60434628	-1	2.3548	2.18539e-24	9.78629e-23
ENSMUSG00000048200	Cracr2b	calcium release activated channel regulator 2B [Source:MGI Symbol;Acc:MGI:2446129]	7	141041007	141046526	1	2.35301	0.00398622	0.0133457
ENSMUSG00000041115	Iqsec2	IQ motif and Sec7 domain 2 [Source:MGI Symbol;Acc:MGI:3528396]	X	150927264	151008232	1	2.35218	3.84282e-18	1.07044e-16
ENSMUSG00000037735	2810032G03Rik	RIKEN cDNA 2810032G03 gene [Source:MGI Symbol;Acc:MGI:1919919]	12	5425870	5466631	1	2.35106	5.97447e-12	8.92429e-11
ENSMUSG00000053137	Mapk11	mitogen-activated protein kinase 11 [Source:MGI Symbol;Acc:MGI:1338024]	15	89026689	89033831	-1	2.35043	1.29081e-06	9.13599e-06
ENSMUSG00000101122	Gm17971	predicted gene, 17971 [Source:MGI Symbol;Acc:MGI:5010156]	1	55105423	55106228	1	2.34333	0.00165573	0.00612808
ENSMUSG00000025044	Msr1	macrophage scavenger receptor 1 [Source:MGI Symbol;Acc:MGI:98257]	8	40034726	40095714	-1	2.34301	0.00479351	0.0156872
ENSMUSG00000066116	Gm10154	predicted gene 10154 [Source:MGI Symbol;Acc:MGI:3642271]	4	83423422	83423775	-1	2.34247	0.00522704	0.0169078
ENSMUSG00000002329	Mdp1	magnesium-dependent phosphatase 1 [Source:MGI Symbol;Acc:MGI:1915131]	14	55895336	55897965	-1	2.34199	4.70571e-13	8.08067e-12
ENSMUSG00000052477	C130026I21Rik	RIKEN cDNA C130026I21 gene [Source:MGI Symbol;Acc:MGI:3612702]	1	84970411	85248287	-1	2.34084	0.000679341	0.00277195
ENSMUSG00000022340	Sybu	syntabulin (syntaxin-interacting) [Source:MGI Symbol;Acc:MGI:2442392]	15	44535252	44651459	-1	2.33835	7.64599e-26	3.82768e-24
ENSMUSG00000041361	Myzap	myocardial zonula adherens protein [Source:MGI Symbol;Acc:MGI:2142908]	9	71411629	71499642	-1	2.33637	8.9065e-11	1.16914e-09
ENSMUSG00000040714	Klc3	kinesin light chain 3 [Source:MGI Symbol;Acc:MGI:1277971]	7	19128362	19138029	-1	2.33253	8.75202e-21	3.04542e-19
ENSMUSG00000038580	Sct	secretin [Source:MGI Symbol;Acc:MGI:99466]	7	140858243	140859046	-1	2.33191	0.000336141	0.00147599
ENSMUSG00000044042	Fmn1	formin 1 [Source:MGI Symbol;Acc:MGI:101815]	2	113158081	113547112	1	2.33165	4.33782e-12	6.60032e-11
ENSMUSG00000099853	Gm29328	predicted gene 29328 [Source:MGI Symbol;Acc:MGI:5580034]	7	70914023	71029720	1	2.3287	0.00425313	0.01415
ENSMUSG00000028158	Mttp	microsomal triglyceride transfer protein [Source:MGI Symbol;Acc:MGI:106926]	3	137795615	137850729	-1	2.32641	1.26575e-28	7.50467e-27
ENSMUSG00000021097	Clmn	calmin [Source:MGI Symbol;Acc:MGI:2136957]	12	104729376	104831335	-1	2.32482	7.22197e-05	0.000366205
ENSMUSG00000110656	Gm20735	predicted gene, 20735 [Source:MGI Symbol;Acc:MGI:5434091]	8	123172007	123178061	-1	2.32408	0.000563831	0.00234251
ENSMUSG00000090191	9230105E05Rik	RIKEN cDNA 9230105E05 gene [Source:MGI Symbol;Acc:MGI:2444388]	10	120225428	120228698	1	2.32338	2.76392e-07	2.18581e-06
ENSMUSG00000050627	Gpd1l	glycerol-3-phosphate dehydrogenase 1-like [Source:MGI Symbol;Acc:MGI:1289257]	9	114728409	114763055	-1	2.32299	1.7023e-30	1.14708e-28
ENSMUSG00000082255	Gm11822	predicted gene 11822 [Source:MGI Symbol;Acc:MGI:3649778]	4	11420350	11420764	-1	2.32268	0.00288451	0.0100668
ENSMUSG00000020758	Itgb4	integrin beta 4 [Source:MGI Symbol;Acc:MGI:96613]	11	115865535	115899238	1	2.32134	9.34553e-05	0.000462613
ENSMUSG00000034911	Ushbp1	USH1 protein network component harmonin binding protein 1 [Source:MGI Symbol;Acc:MGI:1922920]	8	71836916	71848446	-1	2.32125	0.0168786	0.0463895
ENSMUSG00000117042	2700054A10Rik	RIKEN cDNA 2700054A10 gene [Source:MGI Symbol;Acc:MGI:1919828]	17	13702815	13889153	-1	2.3195	1.52374e-07	1.25604e-06
ENSMUSG00000117309	Gm49960	predicted gene, 49960 [Source:MGI Symbol;Acc:MGI:6270684]	16	10679619	10756228	-1	2.31947	0.00182838	0.00669586
ENSMUSG00000038496	Slc19a3	solute carrier family 19, member 3 [Source:MGI Symbol;Acc:MGI:1931307]	1	82990244	83016169	-1	2.31678	0.00190123	0.00693274
ENSMUSG00000097047	1110020A21Rik	RIKEN cDNA 1110020A21 gene [Source:MGI Symbol;Acc:MGI:1915781]	17	85224610	85265138	-1	2.31595	0.000937835	0.00370577
ENSMUSG00000031400	G6pdx	glucose-6-phosphate dehydrogenase X-linked [Source:MGI Symbol;Acc:MGI:105979]	X	73453089	73472800	-1	2.3141	1.09992e-45	1.63264e-43
ENSMUSG00000038502	Ptov1	prostate tumor over expressed gene 1 [Source:MGI Symbol;Acc:MGI:1933946]	7	44512491	44519212	-1	2.31124	1.96215e-63	7.57249e-61
ENSMUSG00000108622	Gm36864	predicted gene, 36864 [Source:MGI Symbol;Acc:MGI:5596023]	7	43885601	43892615	1	2.30922	0.00113737	0.00438782
ENSMUSG00000054728	Phactr1	phosphatase and actin regulator 1 [Source:MGI Symbol;Acc:MGI:2659021]	13	42834099	43292002	1	2.30321	3.41018e-05	0.000185174
ENSMUSG00000079502	Cfap77	cilia and flagella associated protein 77 [Source:MGI Symbol;Acc:MGI:2685669]	2	28816961	28945078	-1	2.3009	7.09135e-05	0.000360961
ENSMUSG00000107640	Gm38804	predicted gene, 38804 [Source:MGI Symbol;Acc:MGI:5621689]	6	48590907	48599291	-1	2.30053	0.00699203	0.0217838
ENSMUSG00000023800	Tiam2	T cell lymphoma invasion and metastasis 2 [Source:MGI Symbol;Acc:MGI:1344338]	17	3376848	3581619	1	2.29704	3.36665e-31	2.41421e-29
ENSMUSG00000096981	Gm16845	predicted gene, 16845 [Source:MGI Symbol;Acc:MGI:4439769]	9	21982298	21997418	1	2.29538	6.07032e-06	3.83592e-05
ENSMUSG00000030246	Ldhb	lactate dehydrogenase B [Source:MGI Symbol;Acc:MGI:96763]	6	142435975	142453683	-1	2.29398	1.12797e-68	5.62251e-66
ENSMUSG00000034040	Galnt17	polypeptide N-acetylgalactosaminyltransferase 17 [Source:MGI Symbol;Acc:MGI:2137594]	5	130900923	131337335	-1	2.29352	1.46999e-36	1.38676e-34
ENSMUSG00000050944	Efcab5	EF-hand calcium binding domain 5 [Source:MGI Symbol;Acc:MGI:2442440]	11	76980741	77079794	-1	2.29304	1.76949e-08	1.69805e-07
ENSMUSG00000020354	Sgcd	sarcoglycan, delta (dystrophin-associated glycoprotein) [Source:MGI Symbol;Acc:MGI:1346525]	11	46787080	47879796	-1	2.29267	1.19596e-11	1.72222e-10
ENSMUSG00000021340	Gpld1	glycosylphosphatidylinositol specific phospholipase D1 [Source:MGI Symbol;Acc:MGI:106604]	13	25127135	25176484	1	2.28968	1.22787e-19	3.91332e-18
ENSMUSG00000028461	Ccdc107	coiled-coil domain containing 107 [Source:MGI Symbol;Acc:MGI:1913423]	4	43492900	43495921	1	2.2893	3.07988e-30	2.0177e-28
ENSMUSG00000114504	Gm48321	predicted gene, 48321 [Source:MGI Symbol;Acc:MGI:6097774]	14	4447787	4538558	1	2.28726	4.77749e-05	0.000251371
ENSMUSG00000030287	Itpr2	inositol 1,4,5-triphosphate receptor 2 [Source:MGI Symbol;Acc:MGI:99418]	6	146009797	146403721	-1	2.28536	3.23121e-24	1.42294e-22
ENSMUSG00000043155	Hpdl	4-hydroxyphenylpyruvate dioxygenase-like [Source:MGI Symbol;Acc:MGI:2444646]	4	116677101	116678904	-1	2.28528	2.99005e-06	1.99142e-05
ENSMUSG00000100707	Gm28523	predicted gene 28523 [Source:MGI Symbol;Acc:MGI:5579229]	6	141192646	141195735	-1	2.28389	0.0157513	0.0438474
ENSMUSG00000039145	Camk1d	calcium/calmodulin-dependent protein kinase ID [Source:MGI Symbol;Acc:MGI:2442190]	2	5298268	5719326	-1	2.27994	2.08941e-27	1.14304e-25
ENSMUSG00000025278	Flnb	filamin, beta [Source:MGI Symbol;Acc:MGI:2446089]	14	14518185	14651816	-1	2.27812	6.83153e-26	3.42804e-24
ENSMUSG00000028756	Pink1	PTEN induced putative kinase 1 [Source:MGI Symbol;Acc:MGI:1916193]	4	138040720	138053618	-1	2.2779	1.0371e-33	8.53236e-32
ENSMUSG00000025509	Pnpla2	patatin-like phospholipase domain containing 2 [Source:MGI Symbol;Acc:MGI:1914103]	7	141035111	141040656	1	2.27783	4.58498e-28	2.63029e-26
ENSMUSG00000036745	Ttll7	tubulin tyrosine ligase-like family, member 7 [Source:MGI Symbol;Acc:MGI:1918142]	3	146558122	146689764	1	2.27704	3.15219e-12	4.90171e-11
ENSMUSG00000023169	Slc38a1	solute carrier family 38, member 1 [Source:MGI Symbol;Acc:MGI:2145895]	15	96469299	96540794	-1	2.27698	3.15169e-51	7.04188e-49
ENSMUSG00000015957	Wnt11	wingless-type MMTV integration site family, member 11 [Source:MGI Symbol;Acc:MGI:101948]	7	98484319	98504402	1	2.27594	0.0106418	0.03139
ENSMUSG00000036188	Ankmy2	ankyrin repeat and MYND domain containing 2 [Source:MGI Symbol;Acc:MGI:2144755]	12	36207113	36247290	1	2.2755	8.37137e-12	1.2314e-10
ENSMUSG00000090381	Gm6158	predicted gene 6158 [Source:MGI Symbol;Acc:MGI:3779562]	14	24119802	24120705	1	2.27099	2.3526e-05	0.000132528
ENSMUSG00000004540	Psg17	pregnancy specific glycoprotein 17 [Source:MGI Symbol;Acc:MGI:1347250]	7	18547862	18555532	-1	2.26986	2.56216e-06	1.72266e-05
ENSMUSG00000097040	2610316D01Rik	RIKEN cDNA 2610316D01 gene [Source:MGI Symbol;Acc:MGI:1919761]	3	45234872	45332695	-1	2.26882	0.00948281	0.0283416
ENSMUSG00000112952	Gm48336	predicted gene, 48336 [Source:MGI Symbol;Acc:MGI:6097796]	13	53182954	53189126	1	2.26514	0.00327175	0.0112336
ENSMUSG00000104839	Gm42794	predicted gene 42794 [Source:MGI Symbol;Acc:MGI:5662931]	5	87987748	87991277	-1	2.26147	0.00231236	0.00825882
ENSMUSG00000007038	Neu1	neuraminidase 1 [Source:MGI Symbol;Acc:MGI:97305]	17	35150229	35154929	1	2.26075	6.23271e-08	5.50314e-07
ENSMUSG00000026799	Med27	mediator complex subunit 27 [Source:MGI Symbol;Acc:MGI:1916225]	2	29236831	29414805	1	2.25896	4.86697e-49	8.90572e-47
ENSMUSG00000082111	Gm12479	predicted gene 12479 [Source:MGI Symbol;Acc:MGI:3651218]	4	54853128	54854712	1	2.25886	4.07837e-05	0.000217451
ENSMUSG00000025938	Slco5a1	solute carrier organic anion transporter family, member 5A1 [Source:MGI Symbol;Acc:MGI:2443431]	1	12936773	13062874	-1	2.25677	0.00362015	0.012273
ENSMUSG00000015966	Il17rb	interleukin 17 receptor B [Source:MGI Symbol;Acc:MGI:1355292]	14	29718092	29730853	-1	2.25664	4.00148e-23	1.63338e-21
ENSMUSG00000025260	Hsd17b10	hydroxysteroid (17-beta) dehydrogenase 10 [Source:MGI Symbol;Acc:MGI:1333871]	X	150784841	150787438	1	2.25399	3.47612e-34	2.99935e-32
ENSMUSG00000018405	Mrm1	mitochondrial rRNA methyltransferase 1 [Source:MGI Symbol;Acc:MGI:2443470]	11	84703887	84710341	-1	2.25156	5.12888e-12	7.73194e-11
ENSMUSG00000044122	Proca1	protein interacting with cyclin A1 [Source:MGI Symbol;Acc:MGI:1918274]	11	78084218	78096589	1	2.25101	0.000166499	0.000782056
ENSMUSG00000034913	Cby2	chibby family member 2 [Source:MGI Symbol;Acc:MGI:1915176]	14	75820317	75830556	-1	2.24673	1.70454e-05	9.87462e-05
ENSMUSG00000032062	2310030G06Rik	RIKEN cDNA 2310030G06 gene [Source:MGI Symbol;Acc:MGI:1914202]	9	50650991	50657836	-1	2.24633	0.00115322	0.00444008
ENSMUSG00000055045	Gm11190	predicted gene 11190 [Source:MGI Symbol;Acc:MGI:3651694]	11	77802953	77820114	-1	2.24593	0.00132946	0.00503555
ENSMUSG00000102095	C730036E19Rik	RIKEN cDNA C730036E19 gene [Source:MGI Symbol;Acc:MGI:3028040]	1	151013785	151018096	1	2.24524	3.84704e-07	2.96504e-06
ENSMUSG00000034968	Lbx2	ladybird homeobox 2 [Source:MGI Symbol;Acc:MGI:1342288]	6	83063348	83065224	1	2.24239	0.0028936	0.0100903
ENSMUSG00000093405	Gm20684	predicted gene 20684 [Source:MGI Symbol;Acc:MGI:5313131]	7	65510754	65511740	-1	2.24216	0.00100856	0.00394247
ENSMUSG00000025545	Clybl	citrate lyase beta like [Source:MGI Symbol;Acc:MGI:1916884]	14	122419116	122639646	1	2.23911	1.36469e-27	7.56318e-26
ENSMUSG00000001521	Tulp3	tubby-like protein 3 [Source:MGI Symbol;Acc:MGI:1329045]	6	128298124	128332814	-1	2.23823	1.56507e-19	4.94349e-18
ENSMUSG00000101636	4930579H20Rik	RIKEN cDNA 4930579H20 gene [Source:MGI Symbol;Acc:MGI:1923105]	10	27265862	27273221	1	2.23787	0.0122167	0.0353094
ENSMUSG00000003559	As3mt	arsenite methyltransferase [Source:MGI Symbol;Acc:MGI:1929882]	19	46695897	46729538	1	2.23743	2.18006e-17	5.73406e-16
ENSMUSG00000041836	Ptpre	protein tyrosine phosphatase, receptor type, E [Source:MGI Symbol;Acc:MGI:97813]	7	135139210	135288022	1	2.23695	3.49805e-12	5.41573e-11
ENSMUSG00000055926	Gm14137	predicted gene 14137 [Source:MGI Symbol;Acc:MGI:3651144]	2	119004990	119008056	1	2.235	0.000126976	0.000610741
ENSMUSG00000060639	H4c9	H4 clustered histone 9 [Source:MGI Symbol;Acc:MGI:2448432]	13	22224806	22225532	-1	2.23483	2.93664e-05	0.000161862
ENSMUSG00000004864	Mapk13	mitogen-activated protein kinase 13 [Source:MGI Symbol;Acc:MGI:1346864]	17	28988271	28999207	1	2.23465	9.94943e-21	3.45076e-19
ENSMUSG00000029370	Rassf6	Ras association (RalGDS/AF-6) domain family member 6 [Source:MGI Symbol;Acc:MGI:1920496]	5	90750935	90788516	-1	2.23345	0.000370464	0.00161038
ENSMUSG00000074997	Pin1rt1	protein (peptidyl-prolyl cis/trans isomerase) NIMA-interacting 1, retrogene 1 [Source:MGI Symbol;Acc:MGI:3649546]	2	104544271	104546724	-1	2.23144	0.000972068	0.00381883
ENSMUSG00000033316	Galnt9	polypeptide N-acetylgalactosaminyltransferase 9 [Source:MGI Symbol;Acc:MGI:2677965]	5	110692221	110769246	1	2.23068	2.87034e-06	1.91651e-05
ENSMUSG00000020897	Aurkb	aurora kinase B [Source:MGI Symbol;Acc:MGI:107168]	11	68936473	68942490	1	2.23025	4.82121e-15	1.01122e-13
ENSMUSG00000030352	Tspan9	tetraspanin 9 [Source:MGI Symbol;Acc:MGI:1924558]	6	127938359	128120557	-1	2.2293	2.70788e-10	3.36323e-09
ENSMUSG00000052955	Cpvl	carboxypeptidase, vitellogenic-like [Source:MGI Symbol;Acc:MGI:1918537]	6	53850264	53955656	-1	2.22874	0.00010541	0.00051542
ENSMUSG00000071553	Cpa2	carboxypeptidase A2, pancreatic [Source:MGI Symbol;Acc:MGI:3617840]	6	30541581	30564475	1	2.22729	2.6726e-08	2.48265e-07
ENSMUSG00000059187	Tafa1	TAFA chemokine like family member 1 [Source:MGI Symbol;Acc:MGI:2443695]	6	96090135	96634159	1	2.22527	0.000232862	0.00106113
ENSMUSG00000025735	Rhbdl1	rhomboid like 1 [Source:MGI Symbol;Acc:MGI:2384891]	17	26053439	26056269	-1	2.225	0.0144697	0.0407501
ENSMUSG00000061082	Plac1	placental specific protein 1 [Source:MGI Symbol;Acc:MGI:1926287]	X	52158872	52328988	-1	2.21911	2.65608e-06	1.78299e-05
ENSMUSG00000105112	Gm42778	predicted gene 42778 [Source:MGI Symbol;Acc:MGI:5662915]	5	111126531	111127083	1	2.21868	0.0150981	0.0422899
ENSMUSG00000047370	Gm7367	predicted pseudogene 7367 [Source:MGI Symbol;Acc:MGI:3646404]	7	59805357	59805848	1	2.21795	0.00379519	0.0127726
ENSMUSG00000039236	Isg20	interferon-stimulated protein [Source:MGI Symbol;Acc:MGI:1928895]	7	78563172	78570144	1	2.21623	1.63518e-11	2.32007e-10
ENSMUSG00000063296	Tmem117	transmembrane protein 117 [Source:MGI Symbol;Acc:MGI:2444580]	15	94527113	94993979	1	2.2146	8.15227e-06	5.01857e-05
ENSMUSG00000050592	Fam78a	family with sequence similarity 78, member A [Source:MGI Symbol;Acc:MGI:2443569]	2	31940067	31974869	-1	2.21263	0.000157979	0.000746329
ENSMUSG00000021194	Chga	chromogranin A [Source:MGI Symbol;Acc:MGI:88394]	12	102521228	102531287	1	2.21257	3.81621e-11	5.20919e-10
ENSMUSG00000025059	Gk	glycerol kinase [Source:MGI Symbol;Acc:MGI:106594]	X	84745543	84820425	-1	2.21221	3.72721e-25	1.73876e-23
ENSMUSG00000059602	Syn3	synapsin III [Source:MGI Symbol;Acc:MGI:1351334]	10	85890989	86334760	-1	2.20577	0.0130636	0.0373804
ENSMUSG00000068302	Noto	notochord homeobox [Source:MGI Symbol;Acc:MGI:3053002]	6	85400868	85405859	1	2.20384	1.03323e-47	1.76865e-45
ENSMUSG00000074277	Phldb3	pleckstrin homology like domain, family B, member 3 [Source:MGI Symbol;Acc:MGI:3642959]	7	24310188	24328722	1	2.19786	2.46268e-09	2.68755e-08
ENSMUSG00000051527	Usp29	ubiquitin specific peptidase 29 [Source:MGI Symbol;Acc:MGI:1888998]	7	6733577	6970218	1	2.19584	2.19203e-08	2.0615e-07
ENSMUSG00000039765	Cc2d2a	coiled-coil and C2 domain containing 2A [Source:MGI Symbol;Acc:MGI:1924487]	5	43819688	43898314	1	2.19107	1.09787e-10	1.42441e-09
ENSMUSG00000032232	Cgnl1	cingulin-like 1 [Source:MGI Symbol;Acc:MGI:1915428]	9	71533791	71678884	-1	2.18569	4.44532e-32	3.34597e-30
ENSMUSG00000002043	Trappc6a	trafficking protein particle complex 6A [Source:MGI Symbol;Acc:MGI:1914341]	7	19242320	19250070	1	2.18503	3.98841e-15	8.45735e-14
ENSMUSG00000087230	Mroh3	maestro heat-like repeat family member 3 [Source:MGI Symbol;Acc:MGI:1923672]	1	136109390	136140566	-1	2.18488	9.90271e-09	9.83598e-08
ENSMUSG00000047045	Tmem164	transmembrane protein 164 [Source:MGI Symbol;Acc:MGI:2148020]	X	141464402	141626490	1	2.18437	1.86061e-25	8.93512e-24
ENSMUSG00000113593	Zp4-ps	zona pellucida glycoprotein 4, pseudogene [Source:MGI Symbol;Acc:MGI:3690088]	13	11536938	11543738	1	2.18263	8.0725e-10	9.40433e-09
ENSMUSG00000021665	Hexb	hexosaminidase B [Source:MGI Symbol;Acc:MGI:96074]	13	97312839	97334865	-1	2.18214	1.10247e-19	3.54562e-18
ENSMUSG00000036698	Ago2	argonaute RISC catalytic subunit 2 [Source:MGI Symbol;Acc:MGI:2446632]	15	72967693	73056784	-1	2.17918	2.20882e-49	4.1861e-47
ENSMUSG00000068323	Slc4a5	solute carrier family 4, sodium bicarbonate cotransporter, member 5 [Source:MGI Symbol;Acc:MGI:2443220]	6	83196810	83281927	1	2.17727	1.20953e-09	1.37585e-08
ENSMUSG00000112129	Pbld1	phenazine biosynthesis-like protein domain containing 1 [Source:MGI Symbol;Acc:MGI:1915621]	10	62895941	62913741	1	2.17705	0.000208141	0.000959602
ENSMUSG00000043687	1190005I06Rik	RIKEN cDNA 1190005I06 gene [Source:MGI Symbol;Acc:MGI:1916168]	8	121335341	121374371	-1	2.17443	0.000372916	0.00161964
ENSMUSG00000016319	Slc25a5	solute carrier family 25 (mitochondrial carrier, adenine nucleotide translocator), member 5 [Source:MGI Symbol;Acc:MGI:1353496]	X	36059304	36062460	1	2.17409	1.32388e-33	1.07254e-31
ENSMUSG00000091144	Phf11c	PHD finger protein 11C [Source:MGI Symbol;Acc:MGI:3648476]	14	59618282	59632830	-1	2.17038	9.02444e-06	5.50597e-05
ENSMUSG00000076439	Mog	myelin oligodendrocyte glycoprotein [Source:MGI Symbol;Acc:MGI:97435]	17	37321635	37334290	-1	2.17029	2.73933e-05	0.000151775
ENSMUSG00000054871	Tmem158	transmembrane protein 158 [Source:MGI Symbol;Acc:MGI:1919559]	9	123088118	123089829	-1	2.16849	0.000181263	0.000846532
ENSMUSG00000023571	C1qtnf12	C1q and tumor necrosis factor related 12 [Source:MGI Symbol;Acc:MGI:1914639]	4	156046775	156051086	1	2.16254	1.69752e-05	9.83665e-05
ENSMUSG00000037977	6430571L13Rik	RIKEN cDNA 6430571L13 gene [Source:MGI Symbol;Acc:MGI:2445137]	9	107217801	107229621	1	2.16076	0.0114461	0.0333957
ENSMUSG00000085433	Gm16001	predicted gene 16001 [Source:MGI Symbol;Acc:MGI:3802119]	5	124249172	124250327	-1	2.16058	0.000353695	0.00154539
ENSMUSG00000085307	Gm11525	predicted gene 11525 [Source:MGI Symbol;Acc:MGI:3651809]	11	96809767	96813319	-1	2.15991	0.0150918	0.0422779
ENSMUSG00000021239	Vsx2	visual system homeobox 2 [Source:MGI Symbol;Acc:MGI:88401]	12	84616536	84642231	1	2.15838	3.66574e-05	0.000197585
ENSMUSG00000100975	Gm28875	predicted gene 28875 [Source:MGI Symbol;Acc:MGI:5579581]	12	104891760	104892948	-1	2.15672	0.00703256	0.0218908
ENSMUSG00000070605	Zfp992	zinc finger protein 992 [Source:MGI Symbol;Acc:MGI:3700963]	4	146533480	146554749	1	2.15586	0.00870977	0.0263428
ENSMUSG00000054889	Dsp	desmoplakin [Source:MGI Symbol;Acc:MGI:109611]	13	38335270	38382553	1	2.15482	1.77005e-15	3.88935e-14
ENSMUSG00000046826	Fam187b	family with sequence similarity 187, member B [Source:MGI Symbol;Acc:MGI:1923665]	7	30673215	30689151	1	2.15429	2.91984e-06	1.94711e-05
ENSMUSG00000042404	Dennd4b	DENN/MADD domain containing 4B [Source:MGI Symbol;Acc:MGI:2446201]	3	90172492	90187976	1	2.15363	9.23994e-16	2.08868e-14
ENSMUSG00000103261	Gm36981	predicted gene, 36981 [Source:MGI Symbol;Acc:MGI:5610209]	3	83966275	83970759	-1	2.15215	0.0132523	0.0378235
ENSMUSG00000010110	Stx5a	syntaxin 5A [Source:MGI Symbol;Acc:MGI:1928483]	19	8718777	8733433	1	2.1492	2.96967e-53	7.6871e-51
ENSMUSG00000115326	Gm35019	predicted gene, 35019 [Source:MGI Symbol;Acc:MGI:5594178]	15	37893239	37899960	-1	2.14903	0.00172575	0.0063562
ENSMUSG00000028931	Kcnab2	potassium voltage-gated channel, shaker-related subfamily, beta member 2 [Source:MGI Symbol;Acc:MGI:109239]	4	152475199	152562367	-1	2.14766	3.3156e-06	2.1897e-05
ENSMUSG00000045679	Pqlc3	PQ loop repeat containing [Source:MGI Symbol;Acc:MGI:2444067]	12	17038649	17050409	-1	2.14754	0.00333322	0.0114078
ENSMUSG00000022947	Cbr3	carbonyl reductase 3 [Source:MGI Symbol;Acc:MGI:1309992]	16	93480103	93487878	1	2.14745	0.00119799	0.00458255
ENSMUSG00000029455	Aldh2	aldehyde dehydrogenase 2, mitochondrial [Source:MGI Symbol;Acc:MGI:99600]	5	121704090	121731887	-1	2.14589	4.33156e-41	5.16526e-39
ENSMUSG00000029723	Tsc22d4	TSC22 domain family, member 4 [Source:MGI Symbol;Acc:MGI:1926079]	5	137743992	137766712	1	2.13893	1.15709e-25	5.69846e-24
ENSMUSG00000055945	Prr18	proline rich 18 [Source:MGI Symbol;Acc:MGI:2443403]	17	8556291	8562945	1	2.13883	2.69128e-05	0.000149503
ENSMUSG00000035095	Fam167a	family with sequence similarity 167, member A [Source:MGI Symbol;Acc:MGI:3606565]	14	63673843	63702947	1	2.13867	0.00205316	0.00742932
ENSMUSG00000067219	Nipal1	NIPA-like domain containing 1 [Source:MGI Symbol;Acc:MGI:1917951]	5	72805138	72828421	1	2.13829	0.00170717	0.00629871
ENSMUSG00000076441	Ass1	argininosuccinate synthetase 1 [Source:MGI Symbol;Acc:MGI:88090]	2	31360219	31410684	1	2.13779	1.42815e-12	2.30875e-11
ENSMUSG00000023279	Bmp15	bone morphogenetic protein 15 [Source:MGI Symbol;Acc:MGI:1316745]	X	6226161	6232775	-1	2.13773	2.59076e-10	3.2272e-09
ENSMUSG00000005892	Trh	thyrotropin releasing hormone [Source:MGI Symbol;Acc:MGI:98823]	6	92219042	92221631	-1	2.13287	0.00408862	0.0136476
ENSMUSG00000054074	Skida1	SKI/DACH domain containing 1 [Source:MGI Symbol;Acc:MGI:1919918]	2	18045487	18053862	-1	2.13198	1.9035e-08	1.81345e-07
ENSMUSG00000111786	Gm47319	predicted gene, 47319 [Source:MGI Symbol;Acc:MGI:6096201]	9	14296988	14301019	1	2.12913	0.00591288	0.018859
ENSMUSG00000090334	Gm17149	predicted gene 17149 [Source:MGI Symbol;Acc:MGI:4937976]	8	18706631	18707005	-1	2.127	0.013103	0.0374629
ENSMUSG00000090246	Gm17017	predicted gene 17017 [Source:MGI Symbol;Acc:MGI:4820558]	1	85568943	85578306	-1	2.12636	0.015279	0.0427288
ENSMUSG00000041642	Kif21b	kinesin family member 21B [Source:MGI Symbol;Acc:MGI:109234]	1	136059127	136105736	1	2.12626	2.2208e-20	7.45864e-19
ENSMUSG00000062480	Acat3	acetyl-Coenzyme A acetyltransferase 3 [Source:MGI Symbol;Acc:MGI:109182]	17	13142700	13159487	-1	2.12455	0.00693035	0.0216011
ENSMUSG00000117171	C230013L11Rik	RIKEN cDNA C230013L11 gene [Source:MGI Symbol;Acc:MGI:2442581]	17	28393631	28396656	-1	2.12379	0.00428923	0.01425
ENSMUSG00000057058	Skap1	src family associated phosphoprotein 1 [Source:MGI Symbol;Acc:MGI:1925723]	11	96355419	96649956	1	2.12282	6.35245e-16	1.44675e-14
ENSMUSG00000031636	Pdlim3	PDZ and LIM domain 3 [Source:MGI Symbol;Acc:MGI:1859274]	8	46338498	46372585	1	2.12274	6.78369e-05	0.000346882
ENSMUSG00000113739	Gm48584	predicted gene, 48584 [Source:MGI Symbol;Acc:MGI:6098153]	12	16026265	16030489	-1	2.11942	6.17258e-05	0.000318085
ENSMUSG00000019734	Tmc4	transmembrane channel-like gene family 4 [Source:MGI Symbol;Acc:MGI:2669035]	7	3668789	3680552	-1	2.11734	7.24833e-17	1.80156e-15
ENSMUSG00000032258	Lca5	Leber congenital amaurosis 5 (human) [Source:MGI Symbol;Acc:MGI:1923032]	9	83272346	83323180	-1	2.11685	5.53168e-20	1.81758e-18
ENSMUSG00000104376	Gm37516	predicted gene, 37516 [Source:MGI Symbol;Acc:MGI:5610744]	1	182507504	182509457	1	2.11522	0.00785221	0.0240854
ENSMUSG00000022089	Bin3	bridging integrator 3 [Source:MGI Symbol;Acc:MGI:1929883]	14	70337554	70375655	1	2.11287	4.60301e-38	4.78939e-36
ENSMUSG00000073377	AU016765	expressed sequence AU016765 [Source:MGI Symbol;Acc:MGI:3034888]	17	64821076	64862655	-1	2.1076	0.00705285	0.0219346
ENSMUSG00000037772	Mrpl23	mitochondrial ribosomal protein L23 [Source:MGI Symbol;Acc:MGI:1196612]	7	142086423	142094484	1	2.10653	1.98813e-19	6.21502e-18
ENSMUSG00000003410	Elavl3	ELAV like RNA binding protein 3 [Source:MGI Symbol;Acc:MGI:109157]	9	21926301	21963319	-1	2.10611	4.83428e-08	4.33879e-07
ENSMUSG00000038550	Ciart	circadian associated repressor of transcription [Source:MGI Symbol;Acc:MGI:2684975]	3	95785815	95789563	-1	2.10457	1.32832e-10	1.71397e-09
ENSMUSG00000087193	Gm14820	predicted gene 14820 [Source:MGI Symbol;Acc:MGI:3713695]	X	7909182	7940858	1	2.10395	8.40368e-15	1.70369e-13
ENSMUSG00000027276	Jag1	jagged 1 [Source:MGI Symbol;Acc:MGI:1095416]	2	136923376	136958564	-1	2.10058	4.22243e-53	1.07982e-50
ENSMUSG00000023262	Acy1	aminoacylase 1 [Source:MGI Symbol;Acc:MGI:87913]	9	106310180	106315518	-1	2.09782	3.11581e-17	8.07525e-16
ENSMUSG00000003746	Man1a	mannosidase 1, alpha [Source:MGI Symbol;Acc:MGI:104677]	10	53780881	53952705	-1	2.09754	4.36727e-22	1.6686e-20
ENSMUSG00000005125	Ndrg1	N-myc downstream regulated gene 1 [Source:MGI Symbol;Acc:MGI:1341799]	15	66801167	66841489	-1	2.09584	3.10171e-12	4.83384e-11
ENSMUSG00000031933	Izumo1r	IZUMO1 receptor, JUNO [Source:MGI Symbol;Acc:MGI:1929185]	9	14797110	14815245	-1	2.09123	6.18111e-20	2.01536e-18
ENSMUSG00000029276	Glmn	glomulin, FKBP associated protein [Source:MGI Symbol;Acc:MGI:2141180]	5	107696833	107745754	-1	2.09014	4.94961e-22	1.8828e-20
ENSMUSG00000028558	Calr4	calreticulin 4 [Source:MGI Symbol;Acc:MGI:2140435]	4	109091682	109111768	1	2.08958	2.52452e-06	1.69897e-05
ENSMUSG00000032009	Sesn3	sestrin 3 [Source:MGI Symbol;Acc:MGI:1922997]	9	14186363	14244397	1	2.08568	9.32983e-59	3.19411e-56
ENSMUSG00000046993	Gm5637	predicted pseudogene 5637 [Source:MGI Symbol;Acc:MGI:3648120]	X	59090471	59091589	-1	2.08229	0.000715747	0.00290431
ENSMUSG00000039620	Trmt9b	tRNA methyltransferase 9B [Source:MGI Symbol;Acc:MGI:2442328]	8	36924702	36983724	1	2.08151	2.03762e-06	1.39653e-05
ENSMUSG00000095789	Nupr1l	nuclear protein transcriptional regulator 1 like [Source:MGI Symbol;Acc:MGI:1923099]	5	129937381	129942630	1	2.08128	0.0159021	0.0441687
ENSMUSG00000066687	Zbtb16	zinc finger and BTB domain containing 16 [Source:MGI Symbol;Acc:MGI:103222]	9	48565597	48747522	-1	2.08117	0.00517318	0.0167617
ENSMUSG00000113875	D230030E09Rik	Riken cDNA D230030E09 gene [Source:MGI Symbol;Acc:MGI:4438394]	12	118482032	118493928	-1	2.07855	0.000271251	0.00121699
ENSMUSG00000001348	Acp5	acid phosphatase 5, tartrate resistant [Source:MGI Symbol;Acc:MGI:87883]	9	22038023	22047007	-1	2.07458	0.01529	0.0427484
ENSMUSG00000004933	Matk	megakaryocyte-associated tyrosine kinase [Source:MGI Symbol;Acc:MGI:99259]	10	81088769	81099199	1	2.07047	1.93069e-15	4.2118e-14
ENSMUSG00000024897	Apba1	amyloid beta (A4) precursor protein binding, family A, member 1 [Source:MGI Symbol;Acc:MGI:1860297]	19	23736251	23926960	1	2.0689	2.4943e-22	9.62619e-21
ENSMUSG00000034361	Cpne2	copine II [Source:MGI Symbol;Acc:MGI:2387578]	8	95259618	95297159	1	2.06871	0.000490383	0.00206977
ENSMUSG00000036306	Lzts1	leucine zipper, putative tumor suppressor 1 [Source:MGI Symbol;Acc:MGI:2684762]	8	69585321	69636877	-1	2.06646	1.72849e-05	9.997e-05
ENSMUSG00000025578	Cbx8	chromobox 8 [Source:MGI Symbol;Acc:MGI:1353589]	11	118927131	118931795	-1	2.06557	1.28038e-29	8.01693e-28
ENSMUSG00000045394	Epcam	epithelial cell adhesion molecule [Source:MGI Symbol;Acc:MGI:106653]	17	87943407	87958557	1	2.06431	2.89677e-49	5.39358e-47
ENSMUSG00000025582	Nptx1	neuronal pentraxin 1 [Source:MGI Symbol;Acc:MGI:107811]	11	119429545	119438579	-1	2.06398	9.19054e-06	5.59124e-05
ENSMUSG00000001558	Klhl10	kelch-like 10 [Source:MGI Symbol;Acc:MGI:2181067]	11	100332743	100347848	1	2.06226	0.014863	0.0417304
ENSMUSG00000051111	Sv2c	synaptic vesicle glycoprotein 2c [Source:MGI Symbol;Acc:MGI:1922459]	13	96091102	96269085	-1	2.06188	3.38192e-11	4.64625e-10
ENSMUSG00000003500	Impdh1	inosine monophosphate dehydrogenase 1 [Source:MGI Symbol;Acc:MGI:96567]	6	29200433	29216363	-1	2.06114	5.73921e-20	1.88285e-18
ENSMUSG00000102123	Gm4319	predicted gene 4319 [Source:MGI Symbol;Acc:MGI:3782500]	1	72146314	72161160	-1	2.06091	0.0140966	0.0398898
ENSMUSG00000033022	Cdo1	cysteine dioxygenase 1, cytosolic [Source:MGI Symbol;Acc:MGI:105925]	18	46846260	46861462	-1	2.05775	5.04008e-06	3.22815e-05
ENSMUSG00000022508	Bcl6	B cell leukemia/lymphoma 6 [Source:MGI Symbol;Acc:MGI:107187]	16	23783802	23807602	-1	2.05629	2.53686e-08	2.369e-07
ENSMUSG00000042821	Snai1	snail family zinc finger 1 [Source:MGI Symbol;Acc:MGI:98330]	2	167380115	167384734	1	2.05565	0.000310274	0.00137406
ENSMUSG00000035615	Frmpd1	FERM and PDZ domain containing 1 [Source:MGI Symbol;Acc:MGI:2446274]	4	45184875	45285936	1	2.05516	1.03704e-21	3.83489e-20
ENSMUSG00000037341	Slc9a7	solute carrier family 9 (sodium/hydrogen exchanger), member 7 [Source:MGI Symbol;Acc:MGI:2444530]	X	19971993	20158046	-1	2.05426	2.69442e-08	2.49964e-07
ENSMUSG00000024500	Ppp2r2b	protein phosphatase 2, regulatory subunit B, beta [Source:MGI Symbol;Acc:MGI:1920180]	18	42770497	43216192	-1	2.05207	2.41548e-05	0.000135709
ENSMUSG00000021509	Slc25a48	solute carrier family 25, member 48 [Source:MGI Symbol;Acc:MGI:2145373]	13	56586168	56622052	1	2.05011	6.03932e-15	1.24578e-13
ENSMUSG00000087168	Gm15983	predicted gene 15983 [Source:MGI Symbol;Acc:MGI:3805549]	16	5072650	5107485	1	2.04847	0.00878259	0.0265215
ENSMUSG00000025885	Myo5b	myosin VB [Source:MGI Symbol;Acc:MGI:106598]	18	74574007	74904564	1	2.04755	4.95919e-37	4.87332e-35
ENSMUSG00000030852	Tacc2	transforming, acidic coiled-coil containing protein 2 [Source:MGI Symbol;Acc:MGI:1928899]	7	130179168	130366515	1	2.04676	3.31342e-11	4.561e-10
ENSMUSG00000051041	Olfml1	olfactomedin-like 1 [Source:MGI Symbol;Acc:MGI:2679264]	7	107166653	107190301	1	2.04352	0.00726608	0.022512
ENSMUSG00000110329	Gm45304	predicted gene 45304 [Source:MGI Symbol;Acc:MGI:5791140]	8	32089007	32153856	-1	2.04201	5.95209e-06	3.76479e-05
ENSMUSG00000075395	A630010A05Rik	RIKEN cDNA A630010A05 gene [Source:MGI Symbol;Acc:MGI:3584518]	16	14380181	14451972	1	2.04163	0.00441863	0.0146318
ENSMUSG00000086109	Gm13391	predicted gene 13391 [Source:MGI Symbol;Acc:MGI:3651526]	2	6476811	6483430	1	2.03613	1.39073e-10	1.78582e-09
ENSMUSG00000030532	Hddc3	HD domain containing 3 [Source:MGI Symbol;Acc:MGI:1915945]	7	79992852	80000295	1	2.03395	0.0174062	0.047636
ENSMUSG00000025555	Farp1	FERM, RhoGEF (Arhgef) and pleckstrin domain protein 1 (chondrocyte-derived) [Source:MGI Symbol;Acc:MGI:2446173]	14	121272612	121521156	1	2.03329	7.53107e-42	9.34822e-40
ENSMUSG00000051359	Ncald	neurocalcin delta [Source:MGI Symbol;Acc:MGI:1196326]	15	37366419	37792814	-1	2.03101	2.61206e-05	0.000145483
ENSMUSG00000030872	Gga2	golgi associated, gamma adaptin ear containing, ARF binding protein 2 [Source:MGI Symbol;Acc:MGI:1921355]	7	121585945	121620445	-1	2.02457	1.69405e-33	1.3518e-31
ENSMUSG00000026873	Phf19	PHD finger protein 19 [Source:MGI Symbol;Acc:MGI:1921266]	2	34783769	34804038	-1	2.0238	1.645e-05	9.5636e-05
ENSMUSG00000058586	Serhl	serine hydrolase-like [Source:MGI Symbol;Acc:MGI:1890404]	15	82973707	83000875	1	2.02309	0.000119312	0.000577936
ENSMUSG00000015721	Nlrp5	NLR family, pyrin domain containing 5 [Source:MGI Symbol;Acc:MGI:1345193]	7	23085314	23141347	1	2.02302	4.48334e-57	1.46405e-54
ENSMUSG00000029359	Tesc	tescalcin [Source:MGI Symbol;Acc:MGI:1930803]	5	118165808	118199943	1	2.02016	6.16244e-31	4.31696e-29
ENSMUSG00000034947	Tmem106a	transmembrane protein 106A [Source:MGI Symbol;Acc:MGI:1922056]	11	101473068	101482614	1	2.01817	0.000367932	0.00160101
ENSMUSG00000026393	Nek7	NIMA (never in mitosis gene a)-related expressed kinase 7 [Source:MGI Symbol;Acc:MGI:1890645]	1	138410613	138547879	-1	2.01629	1.50077e-30	1.02429e-28
ENSMUSG00000025574	Tk1	thymidine kinase 1 [Source:MGI Symbol;Acc:MGI:98763]	11	117706352	117716918	-1	2.0155	7.415e-10	8.68124e-09
ENSMUSG00000028339	Col15a1	collagen, type XV, alpha 1 [Source:MGI Symbol;Acc:MGI:88449]	4	47208161	47313167	1	2.01374	0.000169694	0.000795476
ENSMUSG00000028883	Sema3a	sema domain, immunoglobulin domain (Ig), short basic domain, secreted, (semaphorin) 3A [Source:MGI Symbol;Acc:MGI:107558]	5	13175381	13652533	1	2.01093	0.00816959	0.0249185
ENSMUSG00000030695	Aldoa	aldolase A, fructose-bisphosphate [Source:MGI Symbol;Acc:MGI:87994]	7	126394406	126399923	-1	2.01081	2.75502e-35	2.49906e-33
ENSMUSG00000032536	Trak1	trafficking protein, kinesin binding 1 [Source:MGI Symbol;Acc:MGI:1914345]	9	121126568	121303984	1	2.00976	6.33345e-37	6.16669e-35
ENSMUSG00000110841	Gpx4-ps2	glutathione peroxidase 4, pseudogene 2 [Source:MGI Symbol;Acc:MGI:3779731]	10	45751387	45752182	1	2.00715	2.98147e-09	3.21079e-08
ENSMUSG00000028358	Zfp618	zinc finger protein 618 [Source:MGI Symbol;Acc:MGI:1919950]	4	62883810	63057945	1	2.0024	1.88448e-18	5.42006e-17
ENSMUSG00000048485	Zbtb8b	zinc finger and BTB domain containing 8b [Source:MGI Symbol;Acc:MGI:2387181]	4	129319558	129334646	-1	1.99887	1.43048e-13	2.60182e-12
ENSMUSG00000097426	Gm8941	predicted gene 8941 [Source:MGI Symbol;Acc:MGI:3779824]	1	151012258	151013531	1	1.99729	1.20995e-06	8.59517e-06
ENSMUSG00000034194	R3hcc1	R3H domain and coiled-coil containing 1 [Source:MGI Symbol;Acc:MGI:1919093]	14	69934756	69945033	-1	1.99643	5.16056e-15	1.07813e-13
ENSMUSG00000016356	Col20a1	collagen, type XX, alpha 1 [Source:MGI Symbol;Acc:MGI:1920618]	2	180628328	180660156	1	1.99598	5.94304e-18	1.6404e-16
ENSMUSG00000048706	Lurap1l	leucine rich adaptor protein 1-like [Source:MGI Symbol;Acc:MGI:106510]	4	80828883	80873865	1	1.99536	0.000126948	0.000610741
ENSMUSG00000053198	Prx	periaxin [Source:MGI Symbol;Acc:MGI:108176]	7	27196813	27219639	1	1.99525	6.18164e-08	5.46259e-07
ENSMUSG00000090891	D6Ertd527e	DNA segment, Chr 6, ERATO Doi 527, expressed [Source:MGI Symbol;Acc:MGI:1261919]	6	87081728	87089979	1	1.99478	3.48929e-11	4.79066e-10
ENSMUSG00000110476	4930422C21Rik	RIKEN cDNA 4930422C21 gene [Source:MGI Symbol;Acc:MGI:1923031]	8	116908190	116914108	-1	1.99455	0.015615	0.0435024
ENSMUSG00000074899	Sptbn5	spectrin beta, non-erythrocytic 5 [Source:MGI Symbol;Acc:MGI:2685200]	2	119871974	119916159	-1	1.99428	0.00320002	0.0110222
ENSMUSG00000029189	Sel1l3	sel-1 suppressor of lin-12-like 3 (C. elegans) [Source:MGI Symbol;Acc:MGI:1916941]	5	53264425	53371269	-1	1.99217	0.00115997	0.00445963
ENSMUSG00000031642	Sh3rf1	SH3 domain containing ring finger 1 [Source:MGI Symbol;Acc:MGI:1913066]	8	61676906	61849105	1	1.99101	0.000217656	0.000997404
ENSMUSG00000000605	Clcn4	chloride channel, voltage-sensitive 4 [Source:MGI Symbol;Acc:MGI:104571]	7	7285308	7303850	-1	1.98943	3.78702e-12	5.8291e-11
ENSMUSG00000031932	Gpr83	G protein-coupled receptor 83 [Source:MGI Symbol;Acc:MGI:95712]	9	14771506	14782085	1	1.98865	9.87599e-05	0.00048615
ENSMUSG00000036611	Eepd1	endonuclease/exonuclease/phosphatase family domain containing 1 [Source:MGI Symbol;Acc:MGI:1914734]	9	25392843	25515406	1	1.98814	2.85894e-12	4.46533e-11
ENSMUSG00000024388	Myo7b	myosin VIIB [Source:MGI Symbol;Acc:MGI:107709]	18	32092287	32170014	-1	1.98711	0.000886552	0.0035266
ENSMUSG00000112474	Gm46209	predicted gene, 46209 [Source:MGI Symbol;Acc:MGI:5825846]	10	7408356	7408908	1	1.98408	0.0137854	0.0391189
ENSMUSG00000025496	Drd4	dopamine receptor D4 [Source:MGI Symbol;Acc:MGI:94926]	7	140871919	140876377	1	1.98153	0.00364737	0.0123554
ENSMUSG00000073802	Cdkn2b	cyclin dependent kinase inhibitor 2B [Source:MGI Symbol;Acc:MGI:104737]	4	89224536	89229276	-1	1.98052	6.89403e-06	4.3039e-05
ENSMUSG00000079445	B3gnt7	UDP-GlcNAc:betaGal beta-1,3-N-acetylglucosaminyltransferase 7 [Source:MGI Symbol;Acc:MGI:2384394]	1	86230554	86235027	1	1.97633	8.76202e-22	3.26859e-20
ENSMUSG00000036661	Dennd3	DENN/MADD domain containing 3 [Source:MGI Symbol;Acc:MGI:2146009]	15	73384409	73444091	1	1.97583	6.47036e-07	4.82741e-06
ENSMUSG00000113383	Gm47267	predicted gene, 47267 [Source:MGI Symbol;Acc:MGI:6096103]	12	103449701	103452940	1	1.97376	4.99835e-07	3.79724e-06
ENSMUSG00000034265	Zdhhc14	zinc finger, DHHC domain containing 14 [Source:MGI Symbol;Acc:MGI:2653229]	17	5542832	5804086	1	1.97269	4.5615e-05	0.000241212
ENSMUSG00000110917	Gm33056	predicted gene, 33056 [Source:MGI Symbol;Acc:MGI:5592215]	10	19166737	19201565	1	1.97174	0.00837164	0.0254507
ENSMUSG00000010154	Spire2	spire type actin nucleation factor 2 [Source:MGI Symbol;Acc:MGI:2446256]	8	124059452	124096254	1	1.97092	4.8566e-05	0.000255
ENSMUSG00000015970	Chdh	choline dehydrogenase [Source:MGI Symbol;Acc:MGI:1860776]	14	29730980	29762484	1	1.97068	6.69336e-34	5.61554e-32
ENSMUSG00000057719	Sh3rf2	SH3 domain containing ring finger 2 [Source:MGI Symbol;Acc:MGI:2444628]	18	42186732	42292025	1	1.97049	0.00942722	0.0281953
ENSMUSG00000039457	Ppl	periplakin [Source:MGI Symbol;Acc:MGI:1194898]	16	4904155	4950285	-1	1.96757	0.00158925	0.00590784
ENSMUSG00000057751	Megf6	multiple EGF-like-domains 6 [Source:MGI Symbol;Acc:MGI:1919351]	4	154255187	154360170	1	1.96494	1.82724e-25	8.81478e-24
ENSMUSG00000038552	Fndc4	fibronectin type III domain containing 4 [Source:MGI Symbol;Acc:MGI:1917195]	5	31449586	31453424	-1	1.96474	2.42271e-07	1.93398e-06
ENSMUSG00000062729	Ppox	protoporphyrinogen oxidase [Source:MGI Symbol;Acc:MGI:104968]	1	171103563	171108760	-1	1.96171	1.61285e-17	4.27396e-16
ENSMUSG00000030020	Prickle2	prickle planar cell polarity protein 2 [Source:MGI Symbol;Acc:MGI:1925144]	6	92347889	92683136	-1	1.96145	3.54209e-46	5.40895e-44
ENSMUSG00000039713	Plekhg5	pleckstrin homology domain containing, family G (with RhoGef domain) member 5 [Source:MGI Symbol;Acc:MGI:2652860]	4	152156955	152199857	1	1.95906	9.98445e-22	3.70507e-20
ENSMUSG00000026638	Irf6	interferon regulatory factor 6 [Source:MGI Symbol;Acc:MGI:1859211]	1	192835419	192854331	1	1.95784	5.13233e-07	3.89067e-06
ENSMUSG00000066838	Zfp772	zinc finger protein 772 [Source:MGI Symbol;Acc:MGI:2385265]	7	7205116	7212997	-1	1.95725	1.12448e-09	1.28462e-08
ENSMUSG00000031399	Fam3a	family with sequence similarity 3, member A [Source:MGI Symbol;Acc:MGI:1913544]	X	73428325	73436878	-1	1.95674	2.25247e-15	4.89364e-14
ENSMUSG00000057137	Tmem140	transmembrane protein 140 [Source:MGI Symbol;Acc:MGI:1915737]	6	34840081	34851881	1	1.95649	0.00391441	0.0131405
ENSMUSG00000027674	Pex5l	peroxisomal biogenesis factor 5-like [Source:MGI Symbol;Acc:MGI:1916672]	3	33003557	33197396	-1	1.95351	6.76479e-06	4.22944e-05
ENSMUSG00000037568	Vash2	vasohibin 2 [Source:MGI Symbol;Acc:MGI:2444826]	1	190679843	190711493	-1	1.95167	0.00906795	0.0272745
ENSMUSG00000063434	Sorcs3	sortilin-related VPS10 domain containing receptor 3 [Source:MGI Symbol;Acc:MGI:1913923]	19	48194464	48793944	1	1.95063	8.70477e-27	4.56216e-25
ENSMUSG00000014158	Trpv4	transient receptor potential cation channel, subfamily V, member 4 [Source:MGI Symbol;Acc:MGI:1926945]	5	114760213	114796482	-1	1.94969	0.00830713	0.0252799
ENSMUSG00000020638	Cmpk2	cytidine monophosphate (UMP-CMP) kinase 2, mitochondrial [Source:MGI Symbol;Acc:MGI:99830]	12	26519203	26529836	1	1.94781	3.03942e-07	2.38502e-06
ENSMUSG00000094002	Gm9866	predicted gene 9866 [Source:MGI Symbol;Acc:MGI:3643118]	12	27100949	27210632	-1	1.94699	2.70248e-13	4.74858e-12
ENSMUSG00000030268	Bcat1	branched chain aminotransferase 1, cytosolic [Source:MGI Symbol;Acc:MGI:104861]	6	144939561	145021910	-1	1.9466	1.08189e-33	8.86646e-32
ENSMUSG00000020381	Mrnip	MRN complex interacting protein [Source:MGI Symbol;Acc:MGI:1915317]	11	50065271	50090942	1	1.94563	7.98807e-37	7.74222e-35
ENSMUSG00000027296	Itpka	inositol 1,4,5-trisphosphate 3-kinase A [Source:MGI Symbol;Acc:MGI:1333822]	2	119572818	119581744	1	1.9451	0.00200865	0.00728068
ENSMUSG00000036036	Zfp57	zinc finger protein 57 [Source:MGI Symbol;Acc:MGI:99204]	17	37312055	37321527	1	1.945	1.36954e-51	3.1258e-49
ENSMUSG00000009545	Kcnq1	potassium voltage-gated channel, subfamily Q, member 1 [Source:MGI Symbol;Acc:MGI:108083]	7	142660099	142980779	1	1.94451	7.85809e-07	5.77348e-06
ENSMUSG00000028803	Nipal3	NIPA-like domain containing 3 [Source:MGI Symbol;Acc:MGI:1921802]	4	135172731	135222349	-1	1.94391	2.31609e-15	5.01647e-14
ENSMUSG00000020186	Csrp2	cysteine and glycine-rich protein 2 [Source:MGI Symbol;Acc:MGI:1202907]	10	110755650	110775483	1	1.9428	7.87716e-15	1.60461e-13
ENSMUSG00000063975	Slco1a5	solute carrier organic anion transporter family, member 1a5 [Source:MGI Symbol;Acc:MGI:1351865]	6	142179953	142268707	-1	1.9406	0.000247855	0.00112342
ENSMUSG00000032899	Styk1	serine/threonine/tyrosine kinase 1 [Source:MGI Symbol;Acc:MGI:2141396]	6	131276105	131330560	-1	1.93954	1.93413e-08	1.83686e-07
ENSMUSG00000085723	Gm15915	predicted gene 15915 [Source:MGI Symbol;Acc:MGI:3801763]	10	93510080	93519184	-1	1.93822	0.00851139	0.0258274
ENSMUSG00000026188	Tmem169	transmembrane protein 169 [Source:MGI Symbol;Acc:MGI:2442781]	1	72323528	72342263	1	1.93798	0.0045357	0.0149774
ENSMUSG00000027938	Creb3l4	cAMP responsive element binding protein 3-like 4 [Source:MGI Symbol;Acc:MGI:1916603]	3	90144807	90150819	-1	1.93585	7.56434e-08	6.5669e-07
ENSMUSG00000019992	Mtfr2	mitochondrial fission regulator 2 [Source:MGI Symbol;Acc:MGI:1919054]	10	20223516	20237050	1	1.93312	1.69587e-19	5.32493e-18
ENSMUSG00000056752	Dnah9	dynein, axonemal, heavy chain 9 [Source:MGI Symbol;Acc:MGI:1289279]	11	65722108	66059377	-1	1.93226	1.31831e-22	5.20121e-21
ENSMUSG00000006931	P3h4	prolyl 3-hydroxylase family member 4 (non-enzymatic) [Source:MGI Symbol;Acc:MGI:1913430]	11	100299282	100305662	-1	1.93222	1.90397e-09	2.10166e-08
ENSMUSG00000090093	Gm14399	predicted gene 14399 [Source:MGI Symbol;Acc:MGI:3650082]	2	174971286	174983805	-1	1.92895	0.00943595	0.0282135
ENSMUSG00000109849	Gm45645	predicted gene 45645 [Source:MGI Symbol;Acc:MGI:5791481]	14	27560122	27598174	-1	1.92719	3.90894e-06	2.54982e-05
ENSMUSG00000086448	9330162012Rik	cDNA RIKEN 9330162012 gene [Source:MGI Symbol;Acc:MGI:3604449]	13	25121384	25125400	1	1.92504	3.61857e-08	3.30214e-07
ENSMUSG00000025790	Slco3a1	solute carrier organic anion transporter family, member 3a1 [Source:MGI Symbol;Acc:MGI:1351867]	7	73925167	74204528	-1	1.92481	0.00016372	0.000771051
ENSMUSG00000030905	Crym	crystallin, mu [Source:MGI Symbol;Acc:MGI:102675]	7	119785603	119801334	-1	1.92437	0.000339286	0.00148826
ENSMUSG00000029003	Mad2l2	MAD2 mitotic arrest deficient-like 2 [Source:MGI Symbol;Acc:MGI:1919140]	4	148214841	148230156	1	1.92424	1.14938e-10	1.49034e-09
ENSMUSG00000038175	Mylip	myosin regulatory light chain interacting protein [Source:MGI Symbol;Acc:MGI:2388271]	13	45543218	45565498	1	1.92285	6.572e-07	4.89292e-06
ENSMUSG00000074738	Fndc10	fibronectin type III domain containing 10 [Source:MGI Symbol;Acc:MGI:2444790]	4	155778799	155780938	1	1.91718	8.6079e-06	5.27305e-05
ENSMUSG00000061143	Maml3	mastermind like transcriptional coactivator 3 [Source:MGI Symbol;Acc:MGI:2389461]	3	51593328	52012497	-1	1.91689	2.1962e-05	0.000124411
ENSMUSG00000039577	Nphp4	nephronophthisis 4 (juvenile) homolog (human) [Source:MGI Symbol;Acc:MGI:2384210]	4	152561163	152647640	1	1.91393	2.36806e-10	2.95673e-09
ENSMUSG00000117029	Gm36201	predicted gene, 36201 [Source:MGI Symbol;Acc:MGI:5595360]	17	67866743	67936327	-1	1.91231	1.28466e-05	7.59557e-05
ENSMUSG00000032313	Tmem266	transmembrane protein 266 [Source:MGI Symbol;Acc:MGI:2142980]	9	55234197	55345629	1	1.91186	1.95032e-07	1.57972e-06
ENSMUSG00000022210	Dhrs4	dehydrogenase/reductase (SDR family) member 4 [Source:MGI Symbol;Acc:MGI:90169]	14	55716215	55727797	1	1.90849	0.0011974	0.00458112
ENSMUSG00000010057	Nprl2	NPR2 like, GATOR1 complex subunit [Source:MGI Symbol;Acc:MGI:1914482]	9	107419425	107422905	1	1.90849	2.37681e-43	3.11421e-41
ENSMUSG00000072753	9230020A06Rik	RIKEN cDNA 9230020A06 gene [Source:MGI Symbol;Acc:MGI:3588244]	11	71403203	71464009	1	1.90648	0.0114799	0.0334808
ENSMUSG00000015944	Castor2	cytosolic arginine sensor for mTORC1 subunit 2 [Source:MGI Symbol;Acc:MGI:1933384]	5	134128550	134173182	1	1.9057	7.80604e-35	6.96181e-33
ENSMUSG00000052632	Asap2	ArfGAP with SH3 domain, ankyrin repeat and PH domain 2 [Source:MGI Symbol;Acc:MGI:2685438]	12	21040460	21320172	1	1.90498	9.30804e-23	3.71377e-21
ENSMUSG00000024197	Plin3	perilipin 3 [Source:MGI Symbol;Acc:MGI:1914155]	17	56584476	56599873	-1	1.90452	9.46745e-13	1.56197e-11
ENSMUSG00000029608	Rph3a	rabphilin 3A [Source:MGI Symbol;Acc:MGI:102788]	5	121078562	121148155	-1	1.90442	0.0154835	0.0431984
ENSMUSG00000082938	Gm2810	predicted pseudogene 2810 [Source:MGI Symbol;Acc:MGI:3780980]	5	40485781	40486770	1	1.90342	2.1401e-06	1.46157e-05
ENSMUSG00000025465	Echs1	enoyl Coenzyme A hydratase, short chain, 1, mitochondrial [Source:MGI Symbol;Acc:MGI:2136460]	7	139685623	139696389	-1	1.903	2.80782e-23	1.15109e-21
ENSMUSG00000045312	Lhfpl2	lipoma HMGIC fusion partner-like 2 [Source:MGI Symbol;Acc:MGI:2145236]	13	94194304	94331917	1	1.90229	1.23096e-23	5.16369e-22
ENSMUSG00000057454	Lypd3	Ly6/Plaur domain containing 3 [Source:MGI Symbol;Acc:MGI:1919684]	7	24335975	24340543	1	1.90126	6.62348e-09	6.76564e-08
ENSMUSG00000020435	Osbp2	oxysterol binding protein 2 [Source:MGI Symbol;Acc:MGI:1921559]	11	3653731	3813903	-1	1.90126	1.151e-17	3.08474e-16
ENSMUSG00000045672	Col27a1	collagen, type XXVII, alpha 1 [Source:MGI Symbol;Acc:MGI:2672118]	4	63132241	63253228	1	1.89931	7.11137e-05	0.000361894
ENSMUSG00000011267	Zfp296	zinc finger protein 296 [Source:MGI Symbol;Acc:MGI:1926956]	7	19311212	19314581	1	1.89784	1.99641e-06	1.37094e-05
ENSMUSG00000066441	Rdh11	retinol dehydrogenase 11 [Source:MGI Symbol;Acc:MGI:102581]	12	79221111	79239067	-1	1.89709	2.44786e-05	0.000137312
ENSMUSG00000058897	Col25a1	collagen, type XXV, alpha 1 [Source:MGI Symbol;Acc:MGI:1924268]	3	129925150	130393526	1	1.89613	1.38955e-17	3.70069e-16
ENSMUSG00000040447	Spns2	spinster homolog 2 [Source:MGI Symbol;Acc:MGI:2384936]	11	72342464	72380730	-1	1.89586	2.35417e-21	8.51271e-20
ENSMUSG00000034486	Gbx2	gastrulation brain homeobox 2 [Source:MGI Symbol;Acc:MGI:95668]	1	89855678	89858901	-1	1.89035	0.00082071	0.003285
ENSMUSG00000026791	Slc2a8	solute carrier family 2, (facilitated glucose transporter), member 8 [Source:MGI Symbol;Acc:MGI:1860103]	2	32863002	32872095	-1	1.88935	1.12958e-06	8.06475e-06
ENSMUSG00000031596	Slc7a2	solute carrier family 7 (cationic amino acid transporter, y+ system), member 2 [Source:MGI Symbol;Acc:MGI:99828]	8	41315433	41375345	1	1.88756	4.56728e-47	7.63347e-45
ENSMUSG00000030089	Slc41a3	solute carrier family 41, member 3 [Source:MGI Symbol;Acc:MGI:1918949]	6	90581707	90623394	1	1.88732	0.00253941	0.00897611
ENSMUSG00000023048	Prr13	proline rich 13 [Source:MGI Symbol;Acc:MGI:1913401]	15	102367463	102371241	1	1.88547	5.94379e-15	1.22846e-13
ENSMUSG00000029313	Aff1	AF4/FMR2 family, member 1 [Source:MGI Symbol;Acc:MGI:1100819]	5	103840240	104003188	1	1.88527	1.15139e-32	8.95217e-31
ENSMUSG00000029134	Plb1	phospholipase B1 [Source:MGI Symbol;Acc:MGI:1922406]	5	32390052	32523864	1	1.8831	0.0170528	0.0467894
ENSMUSG00000081611	Gm13651	predicted gene 13651 [Source:MGI Symbol;Acc:MGI:3649524]	2	77121675	77122784	1	1.88305	0.00139312	0.00525508
ENSMUSG00000022421	Nptxr	neuronal pentraxin receptor [Source:MGI Symbol;Acc:MGI:1920590]	15	79670552	79688967	-1	1.88272	6.98223e-08	6.10147e-07
ENSMUSG00000038178	Slc43a2	solute carrier family 43, member 2 [Source:MGI Symbol;Acc:MGI:2442746]	11	75422520	75468401	1	1.87709	1.64228e-07	1.34695e-06
ENSMUSG00000035638	Muc20	mucin 20 [Source:MGI Symbol;Acc:MGI:2385039]	16	32597793	32617805	-1	1.87647	0.00763844	0.0235112
ENSMUSG00000033721	Vav3	vav 3 oncogene [Source:MGI Symbol;Acc:MGI:1888518]	3	109247969	109593014	1	1.87551	0.00103978	0.00405257
ENSMUSG00000070576	Mn1	meningioma 1 [Source:MGI Symbol;Acc:MGI:1261813]	5	111565228	111604899	1	1.87486	2.83675e-30	1.86417e-28
ENSMUSG00000033739	Fkbpl	FK506 binding protein-like [Source:MGI Symbol;Acc:MGI:1932127]	17	34863738	34865298	1	1.87209	2.52616e-32	1.92187e-30
ENSMUSG00000030970	Ctbp2	C-terminal binding protein 2 [Source:MGI Symbol;Acc:MGI:1201686]	7	132589292	132726083	-1	1.87129	1.32389e-10	1.7093e-09
ENSMUSG00000024008	Cpne5	copine V [Source:MGI Symbol;Acc:MGI:2385908]	17	29374530	29457141	-1	1.87121	3.0367e-05	0.000166728
ENSMUSG00000056749	Nfil3	nuclear factor, interleukin 3, regulated [Source:MGI Symbol;Acc:MGI:109495]	13	53121245	53135109	-1	1.87088	1.01963e-15	2.29996e-14
ENSMUSG00000045004	Spata21	spermatogenesis associated 21 [Source:MGI Symbol;Acc:MGI:3607787]	4	140815644	140840071	1	1.86746	6.75637e-05	0.000345734
ENSMUSG00000116680	Gm49562	predicted gene, 49562 [Source:MGI Symbol;Acc:MGI:6214950]	16	84016173	84016575	-1	1.86605	0.0120051	0.0347877
ENSMUSG00000025931	Paqr8	progestin and adipoQ receptor family member VIII [Source:MGI Symbol;Acc:MGI:1921479]	1	20960830	21009874	1	1.86532	9.87396e-08	8.40355e-07
ENSMUSG00000027506	Tpd52	tumor protein D52 [Source:MGI Symbol;Acc:MGI:107749]	3	8990653	9069783	-1	1.8643	1.43882e-30	9.94801e-29
ENSMUSG00000020014	Cfap54	cilia and flagella associated protein 54 [Source:MGI Symbol;Acc:MGI:1922208]	10	92611481	92917480	-1	1.8617	6.81482e-19	2.02877e-17
ENSMUSG00000026879	Gsn	gelsolin [Source:MGI Symbol;Acc:MGI:95851]	2	35146392	35197904	1	1.85959	9.22433e-06	5.60858e-05
ENSMUSG00000022433	Csnk1e	casein kinase 1, epsilon [Source:MGI Symbol;Acc:MGI:1351660]	15	79302056	79339767	-1	1.85859	9.39125e-42	1.15895e-39
ENSMUSG00000027871	Hsd3b1	hydroxy-delta-5-steroid dehydrogenase, 3 beta- and steroid delta-isomerase 1 [Source:MGI Symbol;Acc:MGI:96233]	3	98759510	98767110	-1	1.85702	5.37782e-11	7.18373e-10
ENSMUSG00000037347	Chst7	carbohydrate (N-acetylglucosamino) sulfotransferase 7 [Source:MGI Symbol;Acc:MGI:1891767]	X	19925799	19963760	1	1.85438	0.0169909	0.0466377
ENSMUSG00000066705	Fxyd6	FXYD domain-containing ion transport regulator 6 [Source:MGI Symbol;Acc:MGI:1890226]	9	45281483	45307457	1	1.85381	0.00587758	0.0187605
ENSMUSG00000026604	Ptpn14	protein tyrosine phosphatase, non-receptor type 14 [Source:MGI Symbol;Acc:MGI:102467]	1	189460465	189608892	1	1.85112	0.012464	0.0359262
ENSMUSG00000099922	Gm29016	predicted gene 29016 [Source:MGI Symbol;Acc:MGI:5579722]	1	59418089	59431458	1	1.84936	1.04207e-08	1.03071e-07
ENSMUSG00000057897	Camk2b	calcium/calmodulin-dependent protein kinase II, beta [Source:MGI Symbol;Acc:MGI:88257]	11	5919644	6016362	-1	1.84857	2.42011e-07	1.93262e-06
ENSMUSG00000041515	Irf8	interferon regulatory factor 8 [Source:MGI Symbol;Acc:MGI:96395]	8	121463097	121483433	1	1.84835	0.00441339	0.0146167
ENSMUSG00000029088	Kcnip4	Kv channel interacting protein 4 [Source:MGI Symbol;Acc:MGI:1933131]	5	48546844	49682249	-1	1.84826	0.000874427	0.00348067
ENSMUSG00000056124	B4galt6	UDP-Gal:betaGlcNAc beta 1,4-galactosyltransferase, polypeptide 6 [Source:MGI Symbol;Acc:MGI:1928380]	18	20817656	20879461	-1	1.84684	1.29259e-20	4.41812e-19
ENSMUSG00000037106	Fer1l6	fer-1-like 6 (C. elegans) [Source:MGI Symbol;Acc:MGI:3645398]	15	58381897	58536941	1	1.84465	0.0037527	0.0126436
ENSMUSG00000057723	Krt33b	keratin 33B [Source:MGI Symbol;Acc:MGI:1309991]	11	99914460	99920694	-1	1.84377	0.000370772	0.00161106
ENSMUSG00000026975	Dph7	diphthamine biosynethesis 7 [Source:MGI Symbol;Acc:MGI:1914478]	2	24852412	24862175	1	1.84266	1.56677e-12	2.52324e-11
ENSMUSG00000020151	Ptprr	protein tyrosine phosphatase, receptor type, R [Source:MGI Symbol;Acc:MGI:109559]	10	115854118	116110837	1	1.84227	5.74448e-10	6.83478e-09
ENSMUSG00000003051	Elf3	E74-like factor 3 [Source:MGI Symbol;Acc:MGI:1101781]	1	135181313	135186306	-1	1.83882	4.72931e-07	3.60576e-06
ENSMUSG00000064247	Plcxd1	phosphatidylinositol-specific phospholipase C, X domain containing 1 [Source:MGI Symbol;Acc:MGI:2685422]	5	110247835	110253819	1	1.83736	5.4764e-06	3.48448e-05
ENSMUSG00000041596	Nlrp5-ps	NLR family, pyrin domain containing 5, pseudogene [Source:MGI Symbol;Acc:MGI:5010941]	7	14264577	14356404	-1	1.83374	0.00572501	0.0183149
ENSMUSG00000022707	Gbe1	glucan (1,4-alpha-), branching enzyme 1 [Source:MGI Symbol;Acc:MGI:1921435]	16	70110837	70366604	1	1.83254	1.7468e-25	8.48459e-24
ENSMUSG00000026955	Sapcd2	suppressor APC domain containing 2 [Source:MGI Symbol;Acc:MGI:1919330]	2	25262333	25268225	1	1.83215	7.23129e-05	0.00036659
ENSMUSG00000043592	Unc5cl	unc-5 family C-terminal like [Source:MGI Symbol;Acc:MGI:1923839]	17	48761929	48846742	1	1.83057	0.0137124	0.0389482
ENSMUSG00000104988	Gm43622	predicted gene 43622 [Source:MGI Symbol;Acc:MGI:5663759]	9	110081194	110083212	-1	1.82774	0.0145421	0.0409234
ENSMUSG00000052688	Rab7b	RAB7B, member RAS oncogene family [Source:MGI Symbol;Acc:MGI:2442295]	1	131616433	131643177	1	1.82631	0.0162891	0.0450551
ENSMUSG00000003526	Prodh	proline dehydrogenase [Source:MGI Symbol;Acc:MGI:97770]	16	17878221	17908067	-1	1.82564	4.88022e-22	1.85974e-20
ENSMUSG00000027495	Fam210b	family with sequence similarity 210, member B [Source:MGI Symbol;Acc:MGI:1914267]	2	172187485	172197669	1	1.82491	1.83504e-18	5.28501e-17
ENSMUSG00000050822	Slc29a4	solute carrier family 29 (nucleoside transporters), member 4 [Source:MGI Symbol;Acc:MGI:2385330]	5	142678267	142708245	1	1.82415	2.94321e-07	2.31637e-06
ENSMUSG00000034758	Tle6	transducin-like enhancer of split 6 [Source:MGI Symbol;Acc:MGI:2149593]	10	81426738	81436907	-1	1.82332	3.0704e-38	3.21046e-36
ENSMUSG00000021301	Hecw1	HECT, C2 and WW domain containing E3 ubiquitin protein ligase 1 [Source:MGI Symbol;Acc:MGI:2444115]	13	14401023	14697813	-1	1.82234	0.00727349	0.0225298
ENSMUSG00000034390	Cmip	c-Maf inducing protein [Source:MGI Symbol;Acc:MGI:1921690]	8	117983803	118186169	1	1.82185	1.06371e-06	7.63557e-06
ENSMUSG00000021477	Ctsl	cathepsin L [Source:MGI Symbol;Acc:MGI:88564]	13	64507151	64518704	-1	1.82122	8.07303e-49	1.4646e-46
ENSMUSG00000033966	Cdkl4	cyclin-dependent kinase-like 4 [Source:MGI Symbol;Acc:MGI:3587025]	17	80830979	80885242	-1	1.82016	0.000437821	0.00187039
ENSMUSG00000029843	Slc13a4	solute carrier family 13 (sodium/sulfate symporters), member 4 [Source:MGI Symbol;Acc:MGI:2442367]	6	35244892	35285066	-1	1.82015	5.99979e-05	0.000309782
ENSMUSG00000029151	Slc30a3	solute carrier family 30 (zinc transporter), member 3 [Source:MGI Symbol;Acc:MGI:1345280]	5	31243450	31265581	-1	1.81984	9.54659e-31	6.6438e-29
ENSMUSG00000094594	Tpd52-ps	tumor protein D52, pseudogene [Source:MGI Symbol;Acc:MGI:107737]	8	80406913	80407435	-1	1.81964	6.25774e-05	0.000322239
ENSMUSG00000087259	2610035D17Rik	RIKEN cDNA 2610035D17 gene [Source:MGI Symbol;Acc:MGI:1919636]	11	112934721	113092664	-1	1.81917	0.0166044	0.0457543
ENSMUSG00000114584	Gm47694	predicted gene, 47694 [Source:MGI Symbol;Acc:MGI:6096803]	14	60448423	60453868	-1	1.81917	0.00315292	0.0108819
ENSMUSG00000111067	Gm48714	predicted gene, 48714 [Source:MGI Symbol;Acc:MGI:6098361]	10	19748753	19750193	-1	1.81837	0.016954	0.0465484
ENSMUSG00000018868	Pnpla5	patatin-like phospholipase domain containing 5 [Source:MGI Symbol;Acc:MGI:1923022]	15	83996557	84007376	-1	1.81692	7.65823e-05	0.000386021
ENSMUSG00000039617	Gm7488	predicted gene 7488 [Source:MGI Symbol;Acc:MGI:3647006]	3	21103729	21104412	1	1.81336	0.00299145	0.0103922
ENSMUSG00000050919	Zfp366	zinc finger protein 366 [Source:MGI Symbol;Acc:MGI:2178429]	13	99321331	99387164	1	1.81331	0.000585304	0.00242578
ENSMUSG00000070000	Fcho1	FCH domain only 1 [Source:MGI Symbol;Acc:MGI:1921265]	8	72161031	72178360	-1	1.81281	1.90163e-37	1.89502e-35
ENSMUSG00000032375	Aph1b	aph1 homolog B, gamma secretase subunit [Source:MGI Symbol;Acc:MGI:3522097]	9	66682484	66702772	-1	1.81227	1.70538e-12	2.73196e-11
ENSMUSG00000052928	Ctif	CBP80/20-dependent translation initiation factor [Source:MGI Symbol;Acc:MGI:2685518]	18	75564295	75830625	-1	1.81197	2.24617e-09	2.46522e-08
ENSMUSG00000110010	Gm45629	predicted gene 45629 [Source:MGI Symbol;Acc:MGI:5791465]	7	46332262	46334807	-1	1.81183	0.00236419	0.00841829
ENSMUSG00000026390	Marco	macrophage receptor with collagenous structure [Source:MGI Symbol;Acc:MGI:1309998]	1	120402267	120432753	-1	1.81138	1.10335e-08	1.08778e-07
ENSMUSG00000026435	Slc45a3	solute carrier family 45, member 3 [Source:MGI Symbol;Acc:MGI:1922082]	1	131890705	131910707	1	1.80885	1.51992e-20	5.1619e-19
ENSMUSG00000049858	Suox	sulfite oxidase [Source:MGI Symbol;Acc:MGI:2446117]	10	128505763	128509942	-1	1.80884	5.13099e-09	5.35187e-08
ENSMUSG00000097715	Gpr137b-ps	G protein-coupled receptor 137B, pseudogene [Source:MGI Symbol;Acc:MGI:3710533]	13	12629946	12665277	-1	1.80813	1.99418e-16	4.77559e-15
ENSMUSG00000048581	E130311K13Rik	RIKEN cDNA E130311K13 gene [Source:MGI Symbol;Acc:MGI:3607716]	3	63822105	63836893	-1	1.8065	3.47476e-05	0.000188391
ENSMUSG00000041566	Tssk1	testis-specific serine kinase 1 [Source:MGI Symbol;Acc:MGI:1347557]	16	17712087	17715786	1	1.80539	0.00176981	0.00649932
ENSMUSG00000038843	Gcnt1	glucosaminyl (N-acetyl) transferase 1, core 2 [Source:MGI Symbol;Acc:MGI:95676]	19	17303505	17350208	-1	1.80455	8.82861e-10	1.02402e-08
ENSMUSG00000002020	Ltbp2	latent transforming growth factor beta binding protein 2 [Source:MGI Symbol;Acc:MGI:99502]	12	84829986	84923306	-1	1.80423	3.84237e-06	2.50948e-05
ENSMUSG00000045912	C2cd4c	C2 calcium-dependent domain containing 4C [Source:MGI Symbol;Acc:MGI:2685084]	10	79442688	79449859	-1	1.80417	4.27729e-10	5.19095e-09
ENSMUSG00000036964	Trim17	tripartite motif-containing 17 [Source:MGI Symbol;Acc:MGI:1861440]	11	58845511	58863924	1	1.8029	0.0150694	0.0422262
ENSMUSG00000032763	Ilvbl	ilvB (bacterial acetolactate synthase)-like [Source:MGI Symbol;Acc:MGI:1351911]	10	78410180	78420336	1	1.802	2.77972e-11	3.869e-10
ENSMUSG00000028661	Epha8	Eph receptor A8 [Source:MGI Symbol;Acc:MGI:109378]	4	136656730	136684127	-1	1.80156	7.74284e-05	0.000389588
ENSMUSG00000028923	Necap2	NECAP endocytosis associated 2 [Source:MGI Symbol;Acc:MGI:1913397]	4	140793823	140805668	-1	1.80053	2.16377e-07	1.73904e-06
ENSMUSG00000040875	Osbpl10	oxysterol binding protein-like 10 [Source:MGI Symbol;Acc:MGI:1921736]	9	114807637	115061293	1	1.79991	2.9914e-10	3.68731e-09
ENSMUSG00000009905	Kdsr	3-ketodihydrosphingosine reductase [Source:MGI Symbol;Acc:MGI:1918000]	1	106648189	106687457	-1	1.79889	1.69665e-20	5.74371e-19
ENSMUSG00000037159	Wee2	WEE1 homolog 2 (S. pombe) [Source:MGI Symbol;Acc:MGI:3027899]	6	40416022	40443747	1	1.79654	4.55369e-23	1.85166e-21
ENSMUSG00000010651	Acaa1b	acetyl-Coenzyme A acyltransferase 1B [Source:MGI Symbol;Acc:MGI:3605455]	9	118977091	118986161	-1	1.7947	0.000241071	0.00109591
ENSMUSG00000022419	Deptor	DEP domain containing MTOR-interacting protein [Source:MGI Symbol;Acc:MGI:2146322]	15	54975713	55122667	1	1.79356	1.23821e-30	8.58899e-29
ENSMUSG00000074527	Gm14296	predicted gene 14296 [Source:MGI Symbol;Acc:MGI:3708667]	2	176584302	176619602	-1	1.79351	0.00261581	0.00921547
ENSMUSG00000109181	Gm5605	predicted gene 5605 [Source:MGI Symbol;Acc:MGI:3647902]	8	5167361	5168665	1	1.79302	0.00240163	0.00852981
ENSMUSG00000032000	Birc3	baculoviral IAP repeat-containing 3 [Source:MGI Symbol;Acc:MGI:1197007]	9	7848700	7873187	-1	1.79281	1.56951e-07	1.29126e-06
ENSMUSG00000039230	Tbcd	tubulin-specific chaperone d [Source:MGI Symbol;Acc:MGI:1919686]	11	121342775	121507990	1	1.79117	5.15722e-53	1.30318e-50
ENSMUSG00000014503	Pkd2l2	polycystic kidney disease 2-like 2 [Source:MGI Symbol;Acc:MGI:1858231]	18	34541542	34577169	1	1.78966	6.69022e-29	4.05733e-27
ENSMUSG00000031255	Sytl4	synaptotagmin-like 4 [Source:MGI Symbol;Acc:MGI:1351606]	X	132837134	132882561	-1	1.78802	3.49396e-19	1.06863e-17
ENSMUSG00000038248	Sobp	sine oculis binding protein [Source:MGI Symbol;Acc:MGI:1924427]	10	42878496	43050526	-1	1.78558	9.42446e-18	2.5581e-16
ENSMUSG00000034066	Farp2	FERM, RhoGEF and pleckstrin domain protein 2 [Source:MGI Symbol;Acc:MGI:2385126]	1	93439801	93549698	1	1.78508	7.5168e-11	9.92854e-10
ENSMUSG00000057969	Sema3b	sema domain, immunoglobulin domain (Ig), short basic domain, secreted, (semaphorin) 3B [Source:MGI Symbol;Acc:MGI:107561]	9	107474873	107486428	-1	1.7843	0.0125494	0.0361136
ENSMUSG00000030729	Pgm2l1	phosphoglucomutase 2-like 1 [Source:MGI Symbol;Acc:MGI:1918224]	7	99876601	99928075	1	1.78173	1.12459e-34	9.9048e-33
ENSMUSG00000066613	Zfp932	zinc finger protein 932 [Source:MGI Symbol;Acc:MGI:1916754]	5	110144387	110158277	1	1.78043	1.56838e-19	4.94657e-18
ENSMUSG00000020605	Hs1bp3	HCLS1 binding protein 3 [Source:MGI Symbol;Acc:MGI:1913224]	12	8363432	8393824	1	1.7788	5.32282e-08	4.74715e-07
ENSMUSG00000044408	Sptssa	serine palmitoyltransferase, small subunit A [Source:MGI Symbol;Acc:MGI:1913399]	12	54692177	54703358	-1	1.77535	6.63141e-06	4.14972e-05
ENSMUSG00000034312	Iqsec1	IQ motif and Sec7 domain 1 [Source:MGI Symbol;Acc:MGI:1196356]	6	90633070	90965667	-1	1.77332	5.20701e-31	3.67189e-29
ENSMUSG00000000751	Rpa1	replication protein A1 [Source:MGI Symbol;Acc:MGI:1915525]	11	75188992	75239150	-1	1.77234	8.60124e-44	1.17032e-41
ENSMUSG00000048905	Bnip5	BCL2 interacting protein 5 [Source:MGI Symbol;Acc:MGI:1925441]	17	29115366	29134298	-1	1.77219	0.000368894	0.00160454
ENSMUSG00000020277	Pfkl	phosphofructokinase, liver, B-type [Source:MGI Symbol;Acc:MGI:97547]	10	77822781	77845917	-1	1.77137	8.98162e-11	1.17754e-09
ENSMUSG00000101586	Gm29017	predicted gene 29017 [Source:MGI Symbol;Acc:MGI:5579723]	1	59190206	59208479	1	1.77126	0.00612713	0.0194314
ENSMUSG00000026637	Traf5	TNF receptor-associated factor 5 [Source:MGI Symbol;Acc:MGI:107548]	1	191729166	191776868	-1	1.77073	0.000804742	0.00322596
ENSMUSG00000079334	Naa80	N(alpha)-acetyltransferase 80, NatH catalytic subunit [Source:MGI Symbol;Acc:MGI:1888902]	9	107456086	107461249	1	1.77011	1.99572e-08	1.89281e-07
ENSMUSG00000040640	Erc2	ELKS/RAB6-interacting/CAST family member 2 [Source:MGI Symbol;Acc:MGI:1098749]	14	27344385	28200494	1	1.76947	1.17535e-27	6.56523e-26
ENSMUSG00000041078	Grid1	glutamate receptor, ionotropic, delta 1 [Source:MGI Symbol;Acc:MGI:95812]	14	34542065	35305336	1	1.76747	3.10116e-11	4.29108e-10
ENSMUSG00000038074	Fkbp14	FK506 binding protein 14 [Source:MGI Symbol;Acc:MGI:2387639]	6	54554589	54574293	-1	1.76746	9.22858e-10	1.06808e-08
ENSMUSG00000001247	Lsr	lipolysis stimulated lipoprotein receptor [Source:MGI Symbol;Acc:MGI:1927471]	7	30657195	30672889	-1	1.76651	3.97536e-06	2.58996e-05
ENSMUSG00000044456	Rin3	Ras and Rab interactor 3 [Source:MGI Symbol;Acc:MGI:2385708]	12	102249307	102357114	1	1.76422	0.000713775	0.00289782
ENSMUSG00000002778	Kdelr1	KDEL (Lys-Asp-Glu-Leu) endoplasmic reticulum protein retention receptor 1 [Source:MGI Symbol;Acc:MGI:1915387]	7	45522196	45533156	1	1.763	1.88969e-19	5.92474e-18
ENSMUSG00000018595	Glra4	glycine receptor, alpha 4 subunit [Source:MGI Symbol;Acc:MGI:95750]	X	135658423	135680890	-1	1.76282	0.00472246	0.0154905
ENSMUSG00000025068	Gsto1	glutathione S-transferase omega 1 [Source:MGI Symbol;Acc:MGI:1342273]	19	47843409	47853229	1	1.76251	8.61401e-11	1.13214e-09
ENSMUSG00000022469	Rapgef3	Rap guanine nucleotide exchange factor (GEF) 3 [Source:MGI Symbol;Acc:MGI:2441741]	15	97642651	97665853	-1	1.76136	0.0124409	0.0358694
ENSMUSG00000035226	Rims4	regulating synaptic membrane exocytosis 4 [Source:MGI Symbol;Acc:MGI:2674366]	2	163701671	163760603	-1	1.76016	0.00107103	0.0041629
ENSMUSG00000061578	Ksr2	kinase suppressor of ras 2 [Source:MGI Symbol;Acc:MGI:3610315]	5	117552065	117913068	1	1.75934	9.02601e-18	2.45309e-16
ENSMUSG00000033419	Snap91	synaptosomal-associated protein 91 [Source:MGI Symbol;Acc:MGI:109132]	9	86647976	86762707	-1	1.7591	6.20179e-22	2.34651e-20
ENSMUSG00000059343	Aldoart1	aldolase 1 A, retrogene 1 [Source:MGI Symbol;Acc:MGI:2447811]	4	72768820	72770871	-1	1.75891	0.0059716	0.0190177
ENSMUSG00000039239	Tgfb2	transforming growth factor, beta 2 [Source:MGI Symbol;Acc:MGI:98726]	1	186354989	186438186	-1	1.75707	1.30766e-05	7.71439e-05
ENSMUSG00000001482	Def8	differentially expressed in FDCP 8 [Source:MGI Symbol;Acc:MGI:1346331]	8	124150266	124190009	1	1.75472	8.33038e-14	1.54428e-12
ENSMUSG00000058833	Rex1bd	required for excision 1-B domain containing [Source:MGI Symbol;Acc:MGI:1913712]	8	70956942	70959402	-1	1.75414	0.000636674	0.00261849
ENSMUSG00000021461	Fancc	Fanconi anemia, complementation group C [Source:MGI Symbol;Acc:MGI:95480]	13	63432857	63645092	-1	1.75194	3.68083e-27	1.98298e-25
ENSMUSG00000086825	Gm15675	predicted gene 15675 [Source:MGI Symbol;Acc:MGI:3783117]	1	130357518	130364928	-1	1.75099	1.13659e-15	2.54755e-14
ENSMUSG00000040712	Camta2	calmodulin binding transcription activator 2 [Source:MGI Symbol;Acc:MGI:2135957]	11	70560289	70578931	-1	1.75007	2.13191e-22	8.2879e-21
ENSMUSG00000026018	Ica1l	islet cell autoantigen 1-like [Source:MGI Symbol;Acc:MGI:1917625]	1	60021649	60082343	-1	1.74815	4.57695e-34	3.88602e-32
ENSMUSG00000022441	Efcab6	EF-hand calcium binding domain 6 [Source:MGI Symbol;Acc:MGI:1924877]	15	83750913	83949580	-1	1.74634	1.10767e-06	7.93231e-06
ENSMUSG00000117011	E130008D07Rik	RIKEN cDNA E130008D07 gene [Source:MGI Symbol;Acc:MGI:3584523]	17	43456932	43469182	-1	1.74543	0.0161027	0.0446266
ENSMUSG00000025932	Eya1	EYA transcriptional coactivator and phosphatase 1 [Source:MGI Symbol;Acc:MGI:109344]	1	14239178	14380459	-1	1.7453	9.68004e-06	5.85714e-05
ENSMUSG00000052151	Plpp2	phospholipid phosphatase 2 [Source:MGI Symbol;Acc:MGI:1354945]	10	79362264	79369630	-1	1.74491	0.00184404	0.00674622
ENSMUSG00000107304	Gm43775	predicted gene 43775 [Source:MGI Symbol;Acc:MGI:5663912]	5	66226844	66230238	-1	1.74377	1.46851e-08	1.4229e-07
ENSMUSG00000041729	Coro2b	coronin, actin binding protein, 2B [Source:MGI Symbol;Acc:MGI:2444283]	9	62326774	62444326	-1	1.74317	0.00489588	0.0159803
ENSMUSG00000117655	6720468P15Rik	RIKEN cDNA 6720468P15 gene [Source:MGI Symbol;Acc:MGI:1925323]	19	57485822	57501216	1	1.74255	1.45242e-14	2.89203e-13
ENSMUSG00000010044	Zmynd10	zinc finger, MYND domain containing 10 [Source:MGI Symbol;Acc:MGI:2387863]	9	107424497	107428518	1	1.74173	0.00801113	0.0244985
ENSMUSG00000072494	Ppp1r3e	protein phosphatase 1, regulatory subunit 3E [Source:MGI Symbol;Acc:MGI:2145790]	14	55110126	55115007	-1	1.74004	6.57821e-07	4.89583e-06
ENSMUSG00000028634	Hivep3	human immunodeficiency virus type I enhancer binding protein 3 [Source:MGI Symbol;Acc:MGI:106589]	4	119590981	119995242	1	1.7342	6.06064e-15	1.24896e-13
ENSMUSG00000026785	Pkn3	protein kinase N3 [Source:MGI Symbol;Acc:MGI:2388285]	2	29967696	29981034	1	1.73393	0.00980196	0.0291722
ENSMUSG00000047257	Prss45	protease, serine 45 [Source:MGI Symbol;Acc:MGI:3605764]	9	110663656	110670381	1	1.73392	0.000532372	0.00222443
ENSMUSG00000068101	Cenpm	centromere protein M [Source:MGI Symbol;Acc:MGI:1913820]	15	82117980	82128949	-1	1.73316	1.76999e-21	6.44423e-20
ENSMUSG00000041777	Cir1	corepressor interacting with RBPJ, 1 [Source:MGI Symbol;Acc:MGI:1914185]	2	73113449	73143045	-1	1.73305	2.37406e-15	5.13154e-14
ENSMUSG00000086040	Wipf3	WAS/WASL interacting protein family, member 3 [Source:MGI Symbol;Acc:MGI:3044681]	6	54406588	54480753	1	1.73232	1.12144e-18	3.26974e-17
ENSMUSG00000101517	4732465J04Rik	RIKEN cDNA 4732465J04 gene [Source:MGI Symbol;Acc:MGI:3041208]	10	95581939	95633098	1	1.73071	5.93502e-07	4.45305e-06
ENSMUSG00000033577	Myo6	myosin VI [Source:MGI Symbol;Acc:MGI:104785]	9	80072313	80219011	1	1.72948	1.06367e-23	4.49749e-22
ENSMUSG00000022197	Pdzd2	PDZ domain containing 2 [Source:MGI Symbol;Acc:MGI:1922394]	15	12359797	12740010	-1	1.72892	1.82223e-25	8.81063e-24
ENSMUSG00000002083	Bbc3	BCL2 binding component 3 [Source:MGI Symbol;Acc:MGI:2181667]	7	16042318	16052130	1	1.72864	7.29688e-08	6.36072e-07
ENSMUSG00000048617	Rtbdn	retbindin [Source:MGI Symbol;Acc:MGI:2443686]	8	85673620	85683232	1	1.72747	0.0077787	0.0238876
ENSMUSG00000111291	Gm48604	predicted gene, 48604 [Source:MGI Symbol;Acc:MGI:6098186]	9	44201341	44203760	-1	1.72698	0.000438059	0.00187087
ENSMUSG00000033669	Zfp7	zinc finger protein 7 [Source:MGI Symbol;Acc:MGI:99208]	15	76763459	76776595	1	1.72528	4.24356e-09	4.47017e-08
ENSMUSG00000028654	Mycl	v-myc avian myelocytomatosis viral oncogene lung carcinoma derived [Source:MGI Symbol;Acc:MGI:96799]	4	122889445	122896278	1	1.72467	5.71279e-07	4.29846e-06
ENSMUSG00000055435	Maf	avian musculoaponeurotic fibrosarcoma oncogene homolog [Source:MGI Symbol;Acc:MGI:96909]	8	116409681	116434533	-1	1.72466	0.00742527	0.0229449
ENSMUSG00000020032	Nuak1	NUAK family, SNF1-like kinase, 1 [Source:MGI Symbol;Acc:MGI:1925226]	10	84206769	84276461	-1	1.72324	2.75392e-11	3.8356e-10
ENSMUSG00000086710	Gm13465	predicted gene 13465 [Source:MGI Symbol;Acc:MGI:3649598]	2	45623469	45643323	1	1.72165	0.00323742	0.0111283
ENSMUSG00000046085	4931422A03Rik	RIKEN cDNA 4931422A03 gene [Source:MGI Symbol;Acc:MGI:1918236]	2	103797288	103858706	-1	1.72126	0.00760583	0.0234211
ENSMUSG00000073805	Insyn2a	inhibitory synaptic factor 2A [Source:MGI Symbol;Acc:MGI:3605068]	7	134483655	134540159	-1	1.72099	2.33814e-07	1.86998e-06
ENSMUSG00000082192	Gm14719	predicted gene 14719 [Source:MGI Symbol;Acc:MGI:3705771]	X	48749837	48750176	1	1.7189	0.00684723	0.0213766
ENSMUSG00000079942	Rpl28-ps3	ribosomal protein L28, pseudogene 3 [Source:MGI Symbol;Acc:MGI:3650282]	4	125963660	125964052	-1	1.71741	4.78684e-12	7.23685e-11
ENSMUSG00000021874	4933413J09Rik	RIKEN cDNA 4933413J09 gene [Source:MGI Symbol;Acc:MGI:1918356]	14	26077729	26121611	1	1.71657	0.00520307	0.0168437
ENSMUSG00000018899	Irf1	interferon regulatory factor 1 [Source:MGI Symbol;Acc:MGI:96590]	11	53660841	53669200	1	1.71623	0.00173277	0.00637872
ENSMUSG00000042115	Klhdc8a	kelch domain containing 8A [Source:MGI Symbol;Acc:MGI:2442630]	1	132226364	132235095	1	1.71473	0.0100537	0.0298462
ENSMUSG00000015474	Ppt2	palmitoyl-protein thioesterase 2 [Source:MGI Symbol;Acc:MGI:1860075]	17	34835636	34847484	-1	1.7147	6.48967e-05	0.00033297
ENSMUSG00000019055	Plod1	procollagen-lysine, 2-oxoglutarate 5-dioxygenase 1 [Source:MGI Symbol;Acc:MGI:99907]	4	147994210	148021224	-1	1.71266	4.41914e-08	3.98474e-07
ENSMUSG00000031789	Cngb1	cyclic nucleotide gated channel beta 1 [Source:MGI Symbol;Acc:MGI:2664102]	8	95965673	96033213	-1	1.71249	0.00591181	0.0188584
ENSMUSG00000040532	Abhd11	abhydrolase domain containing 11 [Source:MGI Symbol;Acc:MGI:1916008]	5	135038006	135041029	1	1.71221	1.96455e-09	2.16172e-08
ENSMUSG00000037996	Slc24a2	solute carrier family 24 (sodium/potassium/calcium exchanger), member 2 [Source:MGI Symbol;Acc:MGI:1923626]	4	86901361	87148714	-1	1.71211	1.42237e-18	4.11886e-17
ENSMUSG00000054793	Cadm4	cell adhesion molecule 4 [Source:MGI Symbol;Acc:MGI:2449088]	7	24181448	24203964	1	1.7117	2.50809e-05	0.000140318
ENSMUSG00000007783	Cpt1c	carnitine palmitoyltransferase 1c [Source:MGI Symbol;Acc:MGI:2446526]	7	44608796	44624275	-1	1.71138	0.000465822	0.0019783
ENSMUSG00000086648	Gm15511	predicted gene 15511 [Source:MGI Symbol;Acc:MGI:3782959]	9	69256171	69271529	-1	1.71106	0.000924324	0.00365766
ENSMUSG00000006313	Upk1a	uroplakin 1A [Source:MGI Symbol;Acc:MGI:98911]	7	30302517	30312272	-1	1.71072	0.000309044	0.00136976
ENSMUSG00000047264	Zfp358	zinc finger protein 358 [Source:MGI Symbol;Acc:MGI:2153740]	8	3543138	3547208	1	1.70769	8.24532e-11	1.0857e-09
ENSMUSG00000037681	Esyt3	extended synaptotagmin-like protein 3 [Source:MGI Symbol;Acc:MGI:1098699]	9	99192016	99240610	-1	1.70662	9.42562e-28	5.32096e-26
ENSMUSG00000031821	Gins2	GINS complex subunit 2 (Psf2 homolog) [Source:MGI Symbol;Acc:MGI:1921019]	8	121305372	121316043	-1	1.70369	1.36769e-22	5.38601e-21
ENSMUSG00000020481	Ankrd36	ankyrin repeat domain 36 [Source:MGI Symbol;Acc:MGI:1923639]	11	5519684	5639337	1	1.70201	6.19999e-07	4.63058e-06
ENSMUSG00000050821	Fam131a	family with sequence similarity 131, member A [Source:MGI Symbol;Acc:MGI:1925658]	16	20511991	20521798	1	1.70163	1.10185e-11	1.59754e-10
ENSMUSG00000051811	Cox6b2	cytochrome c oxidase subunit 6B2 [Source:MGI Symbol;Acc:MGI:3044182]	7	4754791	4756093	-1	1.70082	1.09696e-25	5.41491e-24
ENSMUSG00000019996	Map7	microtubule-associated protein 7 [Source:MGI Symbol;Acc:MGI:1328328]	10	20024217	20157336	1	1.70052	1.50644e-30	1.02486e-28
ENSMUSG00000002265	Peg3	paternally expressed 3 [Source:MGI Symbol;Acc:MGI:104748]	7	6706891	6733430	-1	1.70048	1.12046e-51	2.58509e-49
ENSMUSG00000005142	Man2b1	mannosidase 2, alpha B1 [Source:MGI Symbol;Acc:MGI:107286]	8	85809899	85824911	1	1.70001	1.70058e-15	3.74833e-14
ENSMUSG00000003031	Cdkn1b	cyclin-dependent kinase inhibitor 1B [Source:MGI Symbol;Acc:MGI:104565]	6	134897364	134902476	1	1.69891	4.03477e-26	2.04885e-24
ENSMUSG00000028583	Pdpn	podoplanin [Source:MGI Symbol;Acc:MGI:103098]	4	142994001	143026134	-1	1.69776	7.63984e-07	5.62481e-06
ENSMUSG00000025225	Nfkb2	nuclear factor of kappa light polypeptide gene enhancer in B cells 2, p49/p100 [Source:MGI Symbol;Acc:MGI:1099800]	19	46292759	46300824	1	1.69761	2.17656e-12	3.45031e-11
ENSMUSG00000069733	Ube2u	ubiquitin-conjugating enzyme E2U (putative) [Source:MGI Symbol;Acc:MGI:3588216]	4	100336046	100407344	1	1.69711	0.0105713	0.0312168
ENSMUSG00000091091	Kcnmb3	potassium large conductance calcium-activated channel, subfamily M, beta member 3 [Source:MGI Symbol;Acc:MGI:3612244]	3	32525737	32546380	-1	1.69675	7.84684e-05	0.000394125
ENSMUSG00000052631	Sh2d6	SH2 domain containing 6 [Source:MGI Symbol;Acc:MGI:1918380]	6	72490624	72498690	-1	1.6962	7.08478e-07	5.24343e-06
ENSMUSG00000082820	Gm13803	predicted gene 13803 [Source:MGI Symbol;Acc:MGI:3651056]	2	97779536	97780024	-1	1.69531	0.00041809	0.0017968
ENSMUSG00000049649	Gpr3	G-protein coupled receptor 3 [Source:MGI Symbol;Acc:MGI:101908]	4	132936651	132939847	-1	1.69375	1.43586e-09	1.61381e-08
ENSMUSG00000023019	Gpd1	glycerol-3-phosphate dehydrogenase 1 (soluble) [Source:MGI Symbol;Acc:MGI:95679]	15	99615396	99622886	1	1.69334	0.000305232	0.00135484
ENSMUSG00000046230	Vps13a	vacuolar protein sorting 13A [Source:MGI Symbol;Acc:MGI:2444304]	19	16592730	16758297	-1	1.69289	3.50417e-64	1.43038e-61
ENSMUSG00000029330	Cds1	CDP-diacylglycerol synthase 1 [Source:MGI Symbol;Acc:MGI:1921846]	5	101912996	101971724	1	1.69269	3.24355e-45	4.71558e-43
ENSMUSG00000053199	Arhgap20	Rho GTPase activating protein 20 [Source:MGI Symbol;Acc:MGI:2445175]	9	51676637	51765156	1	1.6912	6.6763e-15	1.36787e-13
ENSMUSG00000053040	Aph1c	aph1 homolog C, gamma secretase subunit [Source:MGI Symbol;Acc:MGI:1915568]	9	66722276	66742008	-1	1.69079	1.32207e-05	7.79505e-05
ENSMUSG00000060579	Fhit	fragile histidine triad gene [Source:MGI Symbol;Acc:MGI:1277947]	14	11307738	12919681	1	1.68972	0.01787	0.0486918
ENSMUSG00000089854	Gm16133	predicted gene 16133 [Source:MGI Symbol;Acc:MGI:3802155]	13	63477370	63487775	1	1.68955	0.00309036	0.0106903
ENSMUSG00000028937	Acot7	acyl-CoA thioesterase 7 [Source:MGI Symbol;Acc:MGI:1917275]	4	152262591	152356312	1	1.68841	9.50432e-34	7.84976e-32
ENSMUSG00000057069	Ero1b	endoplasmic reticulum oxidoreductase 1 beta [Source:MGI Symbol;Acc:MGI:1914725]	13	12580755	12626285	1	1.68827	8.27457e-29	4.97552e-27
ENSMUSG00000033429	Mcee	methylmalonyl CoA epimerase [Source:MGI Symbol;Acc:MGI:1920974]	7	64042355	64061873	1	1.68654	4.15284e-17	1.05693e-15
ENSMUSG00000050855	Zfp940	zinc finger protein 940 [Source:MGI Symbol;Acc:MGI:2446235]	7	29533045	29553094	-1	1.68621	3.82256e-09	4.05485e-08
ENSMUSG00000074794	Arrdc3	arrestin domain containing 3 [Source:MGI Symbol;Acc:MGI:2145242]	13	81031503	81044161	1	1.68366	8.59839e-38	8.77449e-36
ENSMUSG00000109608	Gm45597	predicted gene 45597 [Source:MGI Symbol;Acc:MGI:5791433]	7	134511644	134513637	-1	1.6828	0.00960246	0.0286548
ENSMUSG00000022571	Pycrl	pyrroline-5-carboxylate reductase-like [Source:MGI Symbol;Acc:MGI:1913444]	15	75788326	75793409	-1	1.68271	9.34362e-09	9.32868e-08
ENSMUSG00000042595	Fam199x	family with sequence similarity 199, X-linked [Source:MGI Symbol;Acc:MGI:2384304]	X	135950343	135983252	1	1.68181	4.41066e-34	3.75987e-32
ENSMUSG00000031257	Nox1	NADPH oxidase 1 [Source:MGI Symbol;Acc:MGI:2450016]	X	132987170	133122705	-1	1.68118	3.69619e-09	3.92866e-08
ENSMUSG00000041417	Pik3r1	phosphoinositide-3-kinase regulatory subunit 1 [Source:MGI Symbol;Acc:MGI:97583]	13	101817071	101904725	-1	1.67968	3.38877e-29	2.08493e-27
ENSMUSG00000030748	Il4ra	interleukin 4 receptor, alpha [Source:MGI Symbol;Acc:MGI:105367]	7	125151292	125178646	1	1.6795	0.000197773	0.000915978
ENSMUSG00000024378	Stard4	StAR-related lipid transfer (START) domain containing 4 [Source:MGI Symbol;Acc:MGI:2156764]	18	33332408	33346915	-1	1.67775	3.27291e-30	2.13756e-28
ENSMUSG00000003363	Pld3	phospholipase D family, member 3 [Source:MGI Symbol;Acc:MGI:1333782]	7	27231425	27252643	-1	1.6772	4.90445e-30	3.16419e-28
ENSMUSG00000038065	Mturn	maturin, neural progenitor differentiation regulator homolog (Xenopus) [Source:MGI Symbol;Acc:MGI:1915485]	6	54658609	54680836	1	1.67688	4.47571e-11	6.04719e-10
ENSMUSG00000089682	Bcl2l2	BCL2-like 2 [Source:MGI Symbol;Acc:MGI:108052]	14	55120834	55125691	1	1.6754	1.74654e-10	2.21989e-09
ENSMUSG00000006395	Hyi	hydroxypyruvate isomerase (putative) [Source:MGI Symbol;Acc:MGI:1915430]	4	118217187	118219941	1	1.67514	7.81549e-07	5.74815e-06
ENSMUSG00000087403	Kantr	Kdm5c adjacent non-coding transcript [Source:MGI Symbol;Acc:MGI:1920247]	X	151077824	151110491	-1	1.67241	3.07171e-06	2.04261e-05
ENSMUSG00000032625	Thsd7a	thrombospondin, type I, domain containing 7A [Source:MGI Symbol;Acc:MGI:2685683]	6	12311609	12749409	-1	1.67181	0.0002169	0.000994581
ENSMUSG00000027698	Nceh1	neutral cholesterol ester hydrolase 1 [Source:MGI Symbol;Acc:MGI:2443191]	3	27237114	27338757	1	1.67033	3.26332e-09	3.49834e-08
ENSMUSG00000032735	Ablim3	actin binding LIM protein family, member 3 [Source:MGI Symbol;Acc:MGI:2442582]	18	61932463	62044895	-1	1.66954	7.15307e-06	4.45122e-05
ENSMUSG00000059839	Zfp874b	zinc finger protein 874b [Source:MGI Symbol;Acc:MGI:3040702]	13	67619632	67632377	-1	1.66892	0.000246496	0.00111797
ENSMUSG00000020374	Rasgef1c	RasGEF domain family, member 1C [Source:MGI Symbol;Acc:MGI:1921813]	11	49792662	49871821	1	1.6671	0.000475285	0.00201365
ENSMUSG00000033318	Gstt2	glutathione S-transferase, theta 2 [Source:MGI Symbol;Acc:MGI:106188]	10	75666948	75673258	-1	1.66589	1.50601e-07	1.24453e-06
ENSMUSG00000070509	Rgma	repulsive guidance molecule family member A [Source:MGI Symbol;Acc:MGI:2679262]	7	73025257	73069647	1	1.66239	1.52322e-06	1.06812e-05
ENSMUSG00000038665	Dgki	diacylglycerol kinase, iota [Source:MGI Symbol;Acc:MGI:2443430]	6	36822957	37277119	-1	1.66157	0.00484551	0.0158378
ENSMUSG00000018983	E2f2	E2F transcription factor 2 [Source:MGI Symbol;Acc:MGI:1096341]	4	135899705	135923368	1	1.66124	4.61353e-11	6.21758e-10
ENSMUSG00000000631	Myo18a	myosin XVIIIA [Source:MGI Symbol;Acc:MGI:2667185]	11	77654072	77756806	1	1.66118	4.57856e-15	9.62222e-14
ENSMUSG00000028378	Ptgr1	prostaglandin reductase 1 [Source:MGI Symbol;Acc:MGI:1914353]	4	58965439	58987119	-1	1.66105	0.00752436	0.0232005
ENSMUSG00000028470	Hint2	histidine triad nucleotide binding protein 2 [Source:MGI Symbol;Acc:MGI:1916167]	4	43654227	43656466	-1	1.66044	1.27096e-09	1.44341e-08
ENSMUSG00000070056	Mfhas1	malignant fibrous histiocytoma amplified sequence 1 [Source:MGI Symbol;Acc:MGI:1098644]	8	36054952	36146603	1	1.6576	3.42538e-06	2.25658e-05
ENSMUSG00000056427	Slit3	slit guidance ligand 3 [Source:MGI Symbol;Acc:MGI:1315202]	11	35012051	35599334	1	1.65652	9.78212e-08	8.32873e-07
ENSMUSG00000048388	Fam171b	family with sequence similarity 171, member B [Source:MGI Symbol;Acc:MGI:2444579]	2	83642980	83713830	1	1.65645	5.01574e-09	5.2368e-08
ENSMUSG00000045709	Smkr-ps	smal lysine rich protein 1, pseudogene [Source:MGI Symbol;Acc:MGI:1923669]	6	29985234	29993777	1	1.6562	0.00750521	0.0231515
ENSMUSG00000057375	Yipf1	Yip1 domain family, member 1 [Source:MGI Symbol;Acc:MGI:1915532]	4	107171560	107217020	1	1.65459	1.57351e-30	1.06367e-28
ENSMUSG00000034917	Tjp3	tight junction protein 3 [Source:MGI Symbol;Acc:MGI:1351650]	10	81109041	81127415	-1	1.65313	0.000283099	0.00126507
ENSMUSG00000040631	Dok4	docking protein 4 [Source:MGI Symbol;Acc:MGI:2148865]	8	95590456	95602958	-1	1.65287	0.00023998	0.00109192
ENSMUSG00000021716	Srek1ip1	splicing regulatory glutamine/lysine-rich protein 1interacting protein 1 [Source:MGI Symbol;Acc:MGI:1914538]	13	104928992	104975782	1	1.65286	6.01331e-10	7.12667e-09
ENSMUSG00000073018	Gm1070	predicted gene 1070 [Source:MGI Symbol;Acc:MGI:2685916]	6	71270749	71279864	1	1.64854	7.24125e-10	8.49187e-09
ENSMUSG00000019843	Fyn	Fyn proto-oncogene [Source:MGI Symbol;Acc:MGI:95602]	10	39244851	39441377	1	1.64683	3.43864e-25	1.61479e-23
ENSMUSG00000050511	Oprd1	opioid receptor, delta 1 [Source:MGI Symbol;Acc:MGI:97438]	4	131838037	131871797	-1	1.64674	1.62717e-05	9.47552e-05
ENSMUSG00000118171	Gm50390	predicted gene, 50390 [Source:MGI Symbol;Acc:MGI:6303294]	18	87869574	87870164	-1	1.6449	0.00437628	0.0145074
ENSMUSG00000047963	Stbd1	starch binding domain 1 [Source:MGI Symbol;Acc:MGI:1261768]	5	92750900	92754438	1	1.64389	8.31508e-07	6.08187e-06
ENSMUSG00000028550	Atg4c	autophagy related 4C, cysteine peptidase [Source:MGI Symbol;Acc:MGI:2651854]	4	99082171	99148024	1	1.64358	4.78744e-08	4.30221e-07
ENSMUSG00000034990	Otoa	otoancorin [Source:MGI Symbol;Acc:MGI:2149209]	7	120680873	120762320	1	1.64337	8.74484e-06	5.35076e-05
ENSMUSG00000070031	Sp140	Sp140 nuclear body protein [Source:MGI Symbol;Acc:MGI:3702467]	1	85528099	85572758	1	1.64091	4.5575e-11	6.14987e-10
ENSMUSG00000074059	Fbxw18	F-box and WD-40 domain protein 18 [Source:MGI Symbol;Acc:MGI:3505704]	9	109505802	109531768	-1	1.63936	1.7731e-11	2.50906e-10
ENSMUSG00000005131	4930550C14Rik	RIKEN cDNA 4930550C14 gene [Source:MGI Symbol;Acc:MGI:1922561]	9	53313625	53345702	1	1.63753	2.67139e-14	5.18308e-13
ENSMUSG00000075279	Mrpl23-ps1	mitichondrial ribosomal protein L23, pseudogene 1 [Source:MGI Symbol;Acc:MGI:3650679]	2	74421674	74422253	-1	1.63522	4.04315e-06	2.63171e-05
ENSMUSG00000036968	Cnpy4	canopy FGF signaling regulator 4 [Source:MGI Symbol;Acc:MGI:1913705]	5	138185747	138192180	1	1.63446	5.86909e-06	3.7165e-05
ENSMUSG00000052302	Tbc1d30	TBC1 domain family, member 30 [Source:MGI Symbol;Acc:MGI:1921944]	10	121099725	121187183	-1	1.63311	3.1544e-09	3.39015e-08
ENSMUSG00000067745	Gm14243	predicted gene 14243 [Source:MGI Symbol;Acc:MGI:3651252]	2	161020984	161058497	1	1.63106	0.00100972	0.00394622
ENSMUSG00000071604	Fam189a2	family with sequence similarity 189, member A2 [Source:MGI Symbol;Acc:MGI:2685813]	19	23950114	24008383	-1	1.63069	2.12613e-10	2.67037e-09
ENSMUSG00000051517	Arhgef39	Rho guanine nucleotide exchange factor (GEF) 39 [Source:MGI Symbol;Acc:MGI:3036286]	4	43496142	43499695	-1	1.6292	1.86607e-08	1.78183e-07
ENSMUSG00000087497	2810001G20Rik	RIKEN cDNA 2810001G20 gene [Source:MGI Symbol;Acc:MGI:1913706]	11	63970310	63974085	1	1.62766	0.00231964	0.00828341
ENSMUSG00000040711	Sh3pxd2b	SH3 and PX domains 2B [Source:MGI Symbol;Acc:MGI:2442062]	11	32297820	32378173	1	1.62752	2.24085e-05	0.000126602
ENSMUSG00000114424	Gm47414	predicted gene, 47414 [Source:MGI Symbol;Acc:MGI:6096350]	14	29680028	29683338	-1	1.62465	0.00066317	0.00271567
ENSMUSG00000084847	Gm15507	predicted gene 15507 [Source:MGI Symbol;Acc:MGI:3782955]	9	59864794	59869084	-1	1.62454	9.03326e-05	0.000448619
ENSMUSG00000026928	Card9	caspase recruitment domain family, member 9 [Source:MGI Symbol;Acc:MGI:2685628]	2	26242188	26250930	-1	1.62401	0.00485522	0.0158622
ENSMUSG00000026388	3110009E18Rik	RIKEN cDNA 3110009E18 gene [Source:MGI Symbol;Acc:MGI:1920353]	1	120048917	120115919	1	1.62398	0.00280866	0.00983286
ENSMUSG00000019856	Fam184a	family with sequence similarity 184, member A [Source:MGI Symbol;Acc:MGI:1923156]	10	53509241	53627219	-1	1.62337	4.50825e-12	6.84004e-11
ENSMUSG00000027954	Efna1	ephrin A1 [Source:MGI Symbol;Acc:MGI:103236]	3	89179040	89188449	-1	1.6226	8.85354e-08	7.58959e-07
ENSMUSG00000028266	Lmo4	LIM domain only 4 [Source:MGI Symbol;Acc:MGI:109360]	3	143894291	143910981	-1	1.62166	7.72772e-08	6.70325e-07
ENSMUSG00000030917	Tmem159	transmembrane protein 159 [Source:MGI Symbol;Acc:MGI:1925752]	7	119701576	119720215	1	1.62155	0.00284474	0.00993787
ENSMUSG00000028161	Ppp3ca	protein phosphatase 3, catalytic subunit, alpha isoform [Source:MGI Symbol;Acc:MGI:107164]	3	136375885	136643488	1	1.62086	8.14827e-26	4.06954e-24
ENSMUSG00000026727	Rsu1	Ras suppressor protein 1 [Source:MGI Symbol;Acc:MGI:103040]	2	13081632	13276226	-1	1.62049	3.97048e-24	1.7341e-22
ENSMUSG00000046694	Tent5b	terminal nucleotidyltransferase 5B [Source:MGI Symbol;Acc:MGI:2140500]	4	133207443	133215249	1	1.61966	1.33576e-12	2.16931e-11
ENSMUSG00000040990	Sh3kbp1	SH3-domain kinase binding protein 1 [Source:MGI Symbol;Acc:MGI:1889583]	X	158410268	158761065	1	1.61862	7.70128e-12	1.13677e-10
ENSMUSG00000075512	Gm1587	predicted gene 1587 [Source:MGI Symbol;Acc:MGI:2686433]	14	78031385	78036408	-1	1.61726	0.000112365	0.000546909
ENSMUSG00000033590	Myo5c	myosin VC [Source:MGI Symbol;Acc:MGI:2442485]	9	75139302	75212733	1	1.61596	0.00576459	0.0184248
ENSMUSG00000108030	9530062K07Rik	RIKEN cDNA 9530062K07 gene [Source:MGI Symbol;Acc:MGI:1925989]	6	116176369	116184954	-1	1.61511	0.00239702	0.00851929
ENSMUSG00000062906	Hdac10	histone deacetylase 10 [Source:MGI Symbol;Acc:MGI:2158340]	15	89007510	89012903	-1	1.61482	0.000946733	0.00373312
ENSMUSG00000032191	Bcl2l10	Bcl2-like 10 [Source:MGI Symbol;Acc:MGI:1330841]	9	75255040	75258931	1	1.61451	3.96557e-05	0.00021197
ENSMUSG00000031822	Gse1	genetic suppressor element 1, coiled-coil protein [Source:MGI Symbol;Acc:MGI:1098275]	8	120955195	121308129	1	1.60993	5.8663e-14	1.11078e-12
ENSMUSG00000000197	Nalcn	sodium leak channel, non-selective [Source:MGI Symbol;Acc:MGI:2444306]	14	123514046	123864556	-1	1.60951	2.51566e-13	4.44716e-12
ENSMUSG00000030269	Mtmr14	myotubularin related protein 14 [Source:MGI Symbol;Acc:MGI:1916075]	6	113214804	113258353	1	1.60907	2.10463e-46	3.3302e-44
ENSMUSG00000030946	Lhpp	phospholysine phosphohistidine inorganic pyrophosphate phosphatase [Source:MGI Symbol;Acc:MGI:1923679]	7	132212367	132308149	1	1.60712	9.21978e-17	2.27293e-15
ENSMUSG00000039477	Tnrc18	trinucleotide repeat containing 18 [Source:MGI Symbol;Acc:MGI:3648294]	5	142710416	142803417	-1	1.60628	4.97018e-24	2.16183e-22
ENSMUSG00000038305	Spats2l	spermatogenesis associated, serine-rich 2-like [Source:MGI Symbol;Acc:MGI:1914448]	1	57813321	57987553	1	1.60496	0.000114683	0.000557549
ENSMUSG00000021696	Elovl7	ELOVL family member 7, elongation of long chain fatty acids (yeast) [Source:MGI Symbol;Acc:MGI:1921809]	13	108350938	108422217	1	1.60436	0.0097523	0.0290489
ENSMUSG00000112280	A830082N09Rik	RIKEN cDNA A830082N09 gene [Source:MGI Symbol;Acc:MGI:3041184]	10	33863212	33871051	-1	1.60424	0.000988024	0.00387362
ENSMUSG00000116622	Gm5221	predicted gene 5221 [Source:MGI Symbol;Acc:MGI:3648101]	16	65590257	65591223	1	1.60397	0.0177917	0.0485219
ENSMUSG00000022240	Ctnnd2	catenin (cadherin associated protein), delta 2 [Source:MGI Symbol;Acc:MGI:1195966]	15	30172739	31029487	1	1.60348	1.95065e-07	1.57972e-06
ENSMUSG00000040901	Kcnk18	potassium channel, subfamily K, member 18 [Source:MGI Symbol;Acc:MGI:2685627]	19	59207646	59225806	1	1.60312	1.35925e-07	1.13445e-06
ENSMUSG00000029722	Agfg2	ArfGAP with FG repeats 2 [Source:MGI Symbol;Acc:MGI:2443267]	5	137648725	137682988	-1	1.60291	7.23995e-14	1.34685e-12
ENSMUSG00000032556	Bfsp2	beaded filament structural protein 2, phakinin [Source:MGI Symbol;Acc:MGI:1333828]	9	103302123	103357619	-1	1.60236	0.0177103	0.0483434
ENSMUSG00000046687	Gm5424	predicted gene 5424 [Source:MGI Symbol;Acc:MGI:3643173]	10	61906902	61908141	1	1.60189	3.39524e-06	2.23951e-05
ENSMUSG00000037991	Rmi2	RecQ mediated genome instability 2 [Source:MGI Symbol;Acc:MGI:2685383]	16	10652923	10710830	1	1.60104	3.39465e-05	0.000184519
ENSMUSG00000070476	Fam217b	family with sequence similarity 217, member B [Source:MGI Symbol;Acc:MGI:1918782]	2	178056317	178066221	1	1.60049	1.28665e-15	2.87478e-14
ENSMUSG00000045100	Slc25a26	solute carrier family 25 (mitochondrial carrier, phosphate carrier), member 26 [Source:MGI Symbol;Acc:MGI:1914832]	6	94477312	94581653	1	1.59922	2.65513e-15	5.69847e-14
ENSMUSG00000073600	Prob1	proline rich basic protein 1 [Source:MGI Symbol;Acc:MGI:2686460]	18	35783404	35788291	-1	1.59832	0.000435406	0.0018619
ENSMUSG00000022565	Plec	plectin [Source:MGI Symbol;Acc:MGI:1277961]	15	76055174	76116774	-1	1.59822	5.45414e-17	1.37331e-15
ENSMUSG00000049676	Catsperg1	cation channel sperm associated auxiliary subunit gamma 1 [Source:MGI Symbol;Acc:MGI:2443617]	7	28880746	28913460	-1	1.59778	6.80709e-07	5.04848e-06
ENSMUSG00000022574	Naprt	nicotinate phosphoribosyltransferase [Source:MGI Symbol;Acc:MGI:2442664]	15	75762805	75766330	-1	1.5976	0.017728	0.0483732
ENSMUSG00000036155	Mgat5	mannoside acetylglucosaminyltransferase 5 [Source:MGI Symbol;Acc:MGI:894701]	1	127132752	127416073	1	1.59724	2.69647e-17	7.02274e-16
ENSMUSG00000082740	Gm14127	predicted gene 14127 [Source:MGI Symbol;Acc:MGI:3652004]	2	150311331	150312085	-1	1.59545	0.00394832	0.0132355
ENSMUSG00000000934	Top1mt	DNA topoisomerase 1, mitochondrial [Source:MGI Symbol;Acc:MGI:1920210]	15	75528884	75550649	-1	1.59519	0.00831657	0.0252991
ENSMUSG00000117257	Gm4948	predicted gene 4948 [Source:MGI Symbol;Acc:MGI:3645145]	17	74177426	74178345	-1	1.59435	0.000346175	0.00151597
ENSMUSG00000018740	Slc25a35	solute carrier family 25, member 35 [Source:MGI Symbol;Acc:MGI:1919248]	11	68858957	68865191	1	1.59339	8.50275e-05	0.000424757
ENSMUSG00000031626	Sorbs2	sorbin and SH3 domain containing 2 [Source:MGI Symbol;Acc:MGI:1924574]	8	45960825	46280943	1	1.59284	3.42686e-17	8.79546e-16
ENSMUSG00000001120	Pcbp3	poly(rC) binding protein 3 [Source:MGI Symbol;Acc:MGI:1890470]	10	76597691	76797721	-1	1.59038	8.33517e-15	1.69466e-13
ENSMUSG00000020228	Helb	helicase (DNA) B [Source:MGI Symbol;Acc:MGI:2152895]	10	119919513	119948892	-1	1.59007	4.80475e-08	4.31594e-07
ENSMUSG00000032311	Nrg4	neuregulin 4 [Source:MGI Symbol;Acc:MGI:1933833]	9	55127506	55234128	-1	1.59006	2.36913e-18	6.74994e-17
ENSMUSG00000001403	Ube2c	ubiquitin-conjugating enzyme E2C [Source:MGI Symbol;Acc:MGI:1915862]	2	164611818	164620742	1	1.5885	2.20746e-05	0.000124981
ENSMUSG00000022965	Ifngr2	interferon gamma receptor 2 [Source:MGI Symbol;Acc:MGI:107654]	16	91343960	91362511	1	1.58823	1.35142e-07	1.12885e-06
ENSMUSG00000038712	Mindy1	MINDY lysine 48 deubiquitinase 1 [Source:MGI Symbol;Acc:MGI:1922257]	3	95188656	95203477	1	1.5882	6.57758e-14	1.23444e-12
ENSMUSG00000025813	Homer2	homer scaffolding protein 2 [Source:MGI Symbol;Acc:MGI:1347354]	7	81250229	81357275	-1	1.58779	3.75939e-13	6.53536e-12
ENSMUSG00000036061	Smug1	single-strand selective monofunctional uracil DNA glycosylase [Source:MGI Symbol;Acc:MGI:1918976]	15	103061717	103075519	-1	1.58652	1.00854e-21	3.73598e-20
ENSMUSG00000029521	Chek2	checkpoint kinase 2 [Source:MGI Symbol;Acc:MGI:1355321]	5	110987845	111022011	1	1.58601	6.37604e-14	1.1998e-12
ENSMUSG00000045104	Ldhb-ps	lactate dehydrogenase B, pseudogene [Source:MGI Symbol;Acc:MGI:3645435]	19	21914744	21915745	1	1.58597	0.00283076	0.00989717
ENSMUSG00000047547	Cltb	clathrin, light polypeptide (Lcb) [Source:MGI Symbol;Acc:MGI:1921575]	13	54740214	54759157	-1	1.58574	9.89342e-30	6.28736e-28
ENSMUSG00000011257	Pabpc4	poly(A) binding protein, cytoplasmic 4 [Source:MGI Symbol;Acc:MGI:2385206]	4	123156144	123192718	1	1.58564	2.04517e-19	6.38393e-18
ENSMUSG00000040606	Kazn	kazrin, periplakin interacting protein [Source:MGI Symbol;Acc:MGI:1918779]	4	141829701	142205056	-1	1.58413	1.45142e-06	1.02047e-05
ENSMUSG00000078870	Gm14410	predicted gene 14410 [Source:MGI Symbol;Acc:MGI:3709158]	2	176875246	176898214	-1	1.583	4.89038e-05	0.000256557
ENSMUSG00000026113	Inpp4a	inositol polyphosphate-4-phosphatase, type I [Source:MGI Symbol;Acc:MGI:1931123]	1	37338946	37449817	1	1.5822	1.13e-16	2.75693e-15
ENSMUSG00000039878	Slc39a5	solute carrier family 39 (metal ion transporter), member 5 [Source:MGI Symbol;Acc:MGI:1919336]	10	128231800	128237098	-1	1.57919	0.0166141	0.0457749
ENSMUSG00000026317	Cln8	CLN8 transmembrane ER and ERGIC protein [Source:MGI Symbol;Acc:MGI:1349447]	8	14931335	14951720	1	1.57765	1.92725e-14	3.77728e-13
ENSMUSG00000053565	Eif3k	eukaryotic translation initiation factor 3, subunit K [Source:MGI Symbol;Acc:MGI:1921080]	7	28670797	28681289	-1	1.5773	1.55417e-30	1.05396e-28
ENSMUSG00000111465	Gm47113	predicted gene, 47113 [Source:MGI Symbol;Acc:MGI:6095855]	9	121698562	121709002	1	1.57711	1.67368e-07	1.36953e-06
ENSMUSG00000019066	Rab3d	RAB3D, member RAS oncogene family [Source:MGI Symbol;Acc:MGI:97844]	9	21818787	21829488	-1	1.57662	5.1445e-07	3.8985e-06
ENSMUSG00000109379	Gm44550	predicted gene 44550 [Source:MGI Symbol;Acc:MGI:5753126]	7	118384366	118386423	1	1.57662	0.00419444	0.0139613
ENSMUSG00000058402	Zfp420	zinc finger protein 420 [Source:MGI Symbol;Acc:MGI:2444666]	7	29559404	29576717	1	1.57626	5.94498e-09	6.12266e-08
ENSMUSG00000057789	Bak1	BCL2-antagonist/killer 1 [Source:MGI Symbol;Acc:MGI:1097161]	17	27238784	27247983	-1	1.5756	0.0133353	0.0380246
ENSMUSG00000033788	Dysf	dysferlin [Source:MGI Symbol;Acc:MGI:1349385]	6	83985572	84188042	1	1.5747	1.60245e-15	3.5394e-14
ENSMUSG00000041607	Mbp	myelin basic protein [Source:MGI Symbol;Acc:MGI:96925]	18	82493271	82603762	1	1.57318	0.00213987	0.00770499
ENSMUSG00000070733	Fryl	FRY like transcription coactivator [Source:MGI Symbol;Acc:MGI:1919563]	5	73177330	73413962	-1	1.57311	7.94109e-20	2.56948e-18
ENSMUSG00000036504	Phpt1	phosphohistidine phosphatase 1 [Source:MGI Symbol;Acc:MGI:1922704]	2	25463442	25465236	-1	1.57307	7.74705e-06	4.78716e-05
ENSMUSG00000020121	Srgap1	SLIT-ROBO Rho GTPase activating protein 1 [Source:MGI Symbol;Acc:MGI:2152936]	10	121616896	121883220	-1	1.57272	4.54525e-09	4.76903e-08
ENSMUSG00000038650	Rnh1	ribonuclease/angiogenin inhibitor 1 [Source:MGI Symbol;Acc:MGI:1195456]	7	140740239	140752770	-1	1.57109	1.07355e-15	2.41645e-14
ENSMUSG00000028841	Cnksr1	connector enhancer of kinase suppressor of Ras 1 [Source:MGI Symbol;Acc:MGI:2670958]	4	133955352	133965710	-1	1.57066	0.0145599	0.0409607
ENSMUSG00000090213	Tmem189	transmembrane protein 189 [Source:MGI Symbol;Acc:MGI:2142624]	2	167484528	167531742	-1	1.57054	0.000765722	0.00308644
ENSMUSG00000034613	Ppm1h	protein phosphatase 1H (PP2C domain containing) [Source:MGI Symbol;Acc:MGI:2442087]	10	122514667	122781700	1	1.56996	6.8544e-32	5.10496e-30
ENSMUSG00000037606	Osbpl5	oxysterol binding protein-like 5 [Source:MGI Symbol;Acc:MGI:1930265]	7	143242499	143310722	-1	1.56984	0.000154776	0.000732341
ENSMUSG00000110316	Gm45311	predicted gene 45311 [Source:MGI Symbol;Acc:MGI:5791147]	7	46160875	46162204	-1	1.56883	0.0129882	0.0371898
ENSMUSG00000039328	Rnf122	ring finger protein 122 [Source:MGI Symbol;Acc:MGI:1916117]	8	31601848	31621510	1	1.56829	0.000179323	0.000838026
ENSMUSG00000035509	Fbxl21	F-box and leucine-rich repeat protein 21 [Source:MGI Symbol;Acc:MGI:2442921]	13	56670285	56685711	1	1.56786	0.000126101	0.00060708
ENSMUSG00000045991	Onecut2	one cut domain, family member 2 [Source:MGI Symbol;Acc:MGI:1891408]	18	64473091	64534058	1	1.56767	5.30035e-05	0.000276599
ENSMUSG00000047419	Cmya5	cardiomyopathy associated 5 [Source:MGI Symbol;Acc:MGI:1923719]	13	93177221	93281232	-1	1.56638	2.1935e-10	2.75173e-09
ENSMUSG00000027164	Traf6	TNF receptor-associated factor 6 [Source:MGI Symbol;Acc:MGI:108072]	2	101508774	101532014	1	1.56606	1.09023e-10	1.41536e-09
ENSMUSG00000000416	Cttnbp2	cortactin binding protein 2 [Source:MGI Symbol;Acc:MGI:1353467]	6	18366477	18514842	-1	1.56342	0.0061895	0.0195912
ENSMUSG00000031245	Hmgn5	high-mobility group nucleosome binding domain 5 [Source:MGI Symbol;Acc:MGI:1355295]	X	108048140	108057010	-1	1.56261	0.000242119	0.00109953
ENSMUSG00000017057	Il13ra1	interleukin 13 receptor, alpha 1 [Source:MGI Symbol;Acc:MGI:105052]	X	35375763	35434912	1	1.56217	1.76552e-13	3.17315e-12
ENSMUSG00000035342	Lzts2	leucine zipper, putative tumor suppressor 2 [Source:MGI Symbol;Acc:MGI:2385095]	19	45002853	45015550	1	1.56114	4.54948e-14	8.6763e-13
ENSMUSG00000020674	Pxdn	peroxidasin [Source:MGI Symbol;Acc:MGI:1916925]	12	29987607	30067657	1	1.56093	0.0142364	0.0402159
ENSMUSG00000005124	Ccn4	cellular communication network factor 4 [Source:MGI Symbol;Acc:MGI:1197008]	15	66763169	66795050	1	1.56058	0.00406723	0.0135911
ENSMUSG00000044197	Gpr146	G protein-coupled receptor 146 [Source:MGI Symbol;Acc:MGI:1933113]	5	139363452	139382170	1	1.55805	0.000225618	0.00103144
ENSMUSG00000038366	Lasp1	LIM and SH3 protein 1 [Source:MGI Symbol;Acc:MGI:109656]	11	97689826	97729590	1	1.55527	1.6087e-09	1.79152e-08
ENSMUSG00000054452	Tle5	TLE family member 5, transcriptional modulator [Source:MGI Symbol;Acc:MGI:95806]	10	81395322	81402196	1	1.55457	3.08949e-19	9.47651e-18
ENSMUSG00000041025	Iffo2	intermediate filament family orphan 2 [Source:MGI Symbol;Acc:MGI:2140675]	4	139257859	139347693	1	1.55439	6.09298e-07	4.56511e-06
ENSMUSG00000062093	Gm10110	predicted gene 10110 [Source:MGI Symbol;Acc:MGI:3641718]	14	90133664	90136883	-1	1.55397	6.03499e-15	1.24578e-13
ENSMUSG00000024430	Cabyr	calcium-binding tyrosine-(Y)-phosphorylation regulated (fibrousheathin 2) [Source:MGI Symbol;Acc:MGI:1918382]	18	12873379	12888317	1	1.55232	0.00862618	0.0261309
ENSMUSG00000048967	Yjefn3	YjeF N-terminal domain containing 3 [Source:MGI Symbol;Acc:MGI:2681845]	8	70340438	70355362	-1	1.55232	1.08928e-07	9.21157e-07
ENSMUSG00000039298	Cdk5rap2	CDK5 regulatory subunit associated protein 2 [Source:MGI Symbol;Acc:MGI:2384875]	4	70135093	70328680	-1	1.5515	3.34841e-41	4.03826e-39
ENSMUSG00000055675	Kbtbd11	kelch repeat and BTB (POZ) domain containing 11 [Source:MGI Symbol;Acc:MGI:1922151]	8	15061025	15083333	1	1.55138	2.21196e-07	1.77643e-06
ENSMUSG00000024743	Syt7	synaptotagmin VII [Source:MGI Symbol;Acc:MGI:1859545]	19	10366454	10430544	1	1.5494	4.0715e-08	3.68693e-07
ENSMUSG00000044792	Isca1	iron-sulfur cluster assembly 1 [Source:MGI Symbol;Acc:MGI:1916296]	13	59903223	59917624	-1	1.5488	2.61266e-26	1.3363e-24
ENSMUSG00000020642	Rnf144a	ring finger protein 144A [Source:MGI Symbol;Acc:MGI:1344401]	12	26350963	26465253	-1	1.54801	0.00317601	0.0109474
ENSMUSG00000032540	Abhd5	abhydrolase domain containing 5 [Source:MGI Symbol;Acc:MGI:1914719]	9	122180673	122210589	1	1.54721	6.2821e-10	7.41623e-09
ENSMUSG00000090963	Gm17655	predicted gene, 17655 [Source:MGI Symbol;Acc:MGI:4937289]	5	110194005	110220379	-1	1.54721	0.0040243	0.0134583
ENSMUSG00000044231	Nhlrc1	NHL repeat containing 1 [Source:MGI Symbol;Acc:MGI:2145264]	13	47166033	47168326	-1	1.54585	1.80865e-10	2.29608e-09
ENSMUSG00000053226	Dand5	DAN domain family member 5, BMP antagonist [Source:MGI Symbol;Acc:MGI:1344365]	8	85542033	85559038	-1	1.54514	1.71254e-07	1.39755e-06
ENSMUSG00000060992	Copz1	coatomer protein complex, subunit zeta 1 [Source:MGI Symbol;Acc:MGI:1929063]	15	103181141	103208295	1	1.54437	7.5967e-27	3.99128e-25
ENSMUSG00000028927	Padi2	peptidyl arginine deiminase, type II [Source:MGI Symbol;Acc:MGI:1338892]	4	140633655	140679897	1	1.54401	3.27026e-06	2.1611e-05
ENSMUSG00000037904	Ankrd9	ankyrin repeat domain 9 [Source:MGI Symbol;Acc:MGI:1921501]	12	110941787	110945474	-1	1.54089	0.000530788	0.00221869
ENSMUSG00000036766	Dner	delta/notch-like EGF repeat containing [Source:MGI Symbol;Acc:MGI:2152889]	1	84347560	84673942	-1	1.54084	1.09096e-07	9.22211e-07
ENSMUSG00000075569	Rsph10b	radial spoke head 10 homolog B (Chlamydomonas) [Source:MGI Symbol;Acc:MGI:1922386]	5	143869853	143922537	1	1.53976	1.53129e-05	8.94172e-05
ENSMUSG00000059674	Cdh24	cadherin-like 24 [Source:MGI Symbol;Acc:MGI:1928330]	14	54868688	54878821	-1	1.53958	3.26276e-06	2.15681e-05
ENSMUSG00000005354	Txn2	thioredoxin 2 [Source:MGI Symbol;Acc:MGI:1929468]	15	77799247	77813206	-1	1.53843	6.02928e-29	3.67751e-27
ENSMUSG00000054612	Mgmt	O-6-methylguanine-DNA methyltransferase [Source:MGI Symbol;Acc:MGI:96977]	7	136496343	136731995	1	1.538	2.77094e-17	7.20784e-16
ENSMUSG00000032667	Pon2	paraoxonase 2 [Source:MGI Symbol;Acc:MGI:106687]	6	5264147	5298455	-1	1.53504	0.0152468	0.0426557
ENSMUSG00000022853	Ehhadh	enoyl-Coenzyme A, hydratase/3-hydroxyacyl Coenzyme A dehydrogenase [Source:MGI Symbol;Acc:MGI:1277964]	16	21580037	21606557	-1	1.535	0.00016327	0.000769441
ENSMUSG00000090206	Tepp	testis, prostate and placenta expressed [Source:MGI Symbol;Acc:MGI:1920657]	8	96037194	96052951	1	1.53469	0.00513937	0.0166623
ENSMUSG00000006390	Elovl1	elongation of very long chain fatty acids (FEN1/Elo2, SUR4/Elo3, yeast)-like 1 [Source:MGI Symbol;Acc:MGI:1858959]	4	118285290	118290150	1	1.53425	6.18436e-06	3.90223e-05
ENSMUSG00000026065	Slc9a4	solute carrier family 9 (sodium/hydrogen exchanger), member 4 [Source:MGI Symbol;Acc:MGI:105074]	1	40619241	40669885	1	1.53414	2.70146e-05	0.000149912
ENSMUSG00000001542	Ell2	elongation factor for RNA polymerase II 2 [Source:MGI Symbol;Acc:MGI:2183438]	13	75854876	75920483	1	1.53296	8.1001e-22	3.03232e-20
ENSMUSG00000056014	A430033K04Rik	RIKEN cDNA A430033K04 gene [Source:MGI Symbol;Acc:MGI:3583896]	5	138621121	138650676	1	1.53243	4.03935e-08	3.66094e-07
ENSMUSG00000021534	1700001L19Rik	RIKEN cDNA 1700001L19 gene [Source:MGI Symbol;Acc:MGI:1916565]	13	68745540	68762350	1	1.53213	0.00509485	0.0165458
ENSMUSG00000086683	Gm12867	predicted gene 12867 [Source:MGI Symbol;Acc:MGI:3651003]	4	118987489	118988198	-1	1.53211	0.00811133	0.024755
ENSMUSG00000037419	Endod1	endonuclease domain containing 1 [Source:MGI Symbol;Acc:MGI:1919196]	9	14265286	14292803	-1	1.53198	4.01342e-09	4.24036e-08
ENSMUSG00000006335	Tfpt	TCF3 (E2A) fusion partner [Source:MGI Symbol;Acc:MGI:1916964]	7	3623323	3632928	-1	1.53137	3.90689e-17	9.97925e-16
ENSMUSG00000020474	Polm	polymerase (DNA directed), mu [Source:MGI Symbol;Acc:MGI:1860191]	11	5777860	5788016	-1	1.53107	8.74505e-07	6.35693e-06
ENSMUSG00000039382	Wdr45	WD repeat domain 45 [Source:MGI Symbol;Acc:MGI:1859606]	X	7580572	7594445	1	1.5295	9.02613e-09	9.01593e-08
ENSMUSG00000055805	Fmnl1	formin-like 1 [Source:MGI Symbol;Acc:MGI:1888994]	11	103061933	103089727	1	1.52749	0.00831703	0.0252991
ENSMUSG00000018287	Spag7	sperm associated antigen 7 [Source:MGI Symbol;Acc:MGI:107380]	11	70554597	70560242	-1	1.527	6.07072e-20	1.98242e-18
ENSMUSG00000023809	Rps6ka2	ribosomal protein S6 kinase, polypeptide 2 [Source:MGI Symbol;Acc:MGI:1342290]	17	7437514	7570714	1	1.52456	0.000288941	0.00128954
ENSMUSG00000016487	Ppfibp1	PTPRF interacting protein, binding protein 1 (liprin beta 1) [Source:MGI Symbol;Acc:MGI:1914783]	6	146789985	146933523	1	1.5233	1.16677e-33	9.52532e-32
ENSMUSG00000032220	Myo1e	myosin IE [Source:MGI Symbol;Acc:MGI:106621]	9	70114632	70307048	1	1.52285	8.28895e-08	7.155e-07
ENSMUSG00000040848	Sft2d2	SFT2 domain containing 2 [Source:MGI Symbol;Acc:MGI:1917362]	1	165001906	165022007	-1	1.52237	2.24445e-31	1.62596e-29
ENSMUSG00000067567	Hdac8	histone deacetylase 8 [Source:MGI Symbol;Acc:MGI:1917565]	X	101328245	101548965	-1	1.52211	1.40158e-07	1.16667e-06
ENSMUSG00000035274	Tpbg	trophoblast glycoprotein [Source:MGI Symbol;Acc:MGI:1341264]	9	85724433	85729093	1	1.521	0.00148467	0.0055658
ENSMUSG00000008393	Carhsp1	calcium regulated heat stable protein 1 [Source:MGI Symbol;Acc:MGI:1196368]	16	8476444	8490019	-1	1.51865	1.17363e-16	2.85683e-15
ENSMUSG00000041187	Prkd2	protein kinase D2 [Source:MGI Symbol;Acc:MGI:2141917]	7	16576827	16604389	1	1.51754	0.00808447	0.0246943
ENSMUSG00000029005	Draxin	dorsal inhibitory axon guidance protein [Source:MGI Symbol;Acc:MGI:1917683]	4	148182894	148215155	-1	1.51739	0.0175176	0.0478868
ENSMUSG00000002661	Alkbh7	alkB homolog 7 [Source:MGI Symbol;Acc:MGI:1913650]	17	57304339	57306322	1	1.51652	4.01247e-12	6.12285e-11
ENSMUSG00000021779	Thrb	thyroid hormone receptor beta [Source:MGI Symbol;Acc:MGI:98743]	14	4431611	4809435	-1	1.51642	0.000537216	0.00224247
ENSMUSG00000038141	Tmem181a	transmembrane protein 181A [Source:MGI Symbol;Acc:MGI:1924356]	17	6307135	6358589	1	1.5158	1.11566e-12	1.82865e-11
ENSMUSG00000022604	Cep97	centrosomal protein 97 [Source:MGI Symbol;Acc:MGI:1921451]	16	55720251	55755218	-1	1.51553	1.56545e-09	1.74426e-08
ENSMUSG00000018567	Gabarap	gamma-aminobutyric acid receptor associated protein [Source:MGI Symbol;Acc:MGI:1861742]	11	69881969	69885777	1	1.51518	5.20679e-20	1.71614e-18
ENSMUSG00000008496	Pou2f2	POU domain, class 2, transcription factor 2 [Source:MGI Symbol;Acc:MGI:101897]	7	24786769	24879151	-1	1.51232	0.0149104	0.0418415
ENSMUSG00000015837	Sqstm1	sequestosome 1 [Source:MGI Symbol;Acc:MGI:107931]	11	50090193	50101654	-1	1.5118	5.74086e-29	3.51169e-27
ENSMUSG00000074825	Itpripl1	inositol 1,4,5-triphosphate receptor interacting protein-like 1 [Source:MGI Symbol;Acc:MGI:1920588]	2	126980692	126985362	-1	1.51077	0.000314141	0.00138829
ENSMUSG00000037313	Tacc3	transforming, acidic coiled-coil containing protein 3 [Source:MGI Symbol;Acc:MGI:1341163]	5	33815472	33836339	1	1.5106	8.93998e-40	1.01476e-37
ENSMUSG00000040936	Ulk4	unc-51-like kinase 4 [Source:MGI Symbol;Acc:MGI:1921622]	9	120784417	121106263	-1	1.5094	9.66373e-17	2.36862e-15
ENSMUSG00000066224	Arid3c	AT rich interactive domain 3C (BRIGHT-like) [Source:MGI Symbol;Acc:MGI:3650624]	4	41723836	41731142	-1	1.50791	0.000692931	0.00281928
ENSMUSG00000031543	Ank1	ankyrin 1, erythroid [Source:MGI Symbol;Acc:MGI:88024]	8	23464860	23640513	1	1.50788	0.000274656	0.00123045
ENSMUSG00000025793	Hgs	HGF-regulated tyrosine kinase substrate [Source:MGI Symbol;Acc:MGI:104681]	11	120358461	120374805	1	1.50702	4.68499e-35	4.19593e-33
ENSMUSG00000019689	Fmc1	formation of mitochondrial complex V assembly factor 1 [Source:MGI Symbol;Acc:MGI:1913367]	6	38510437	38516384	1	1.5057	0.000575281	0.00238821
ENSMUSG00000010607	Pigyl	phosphatidylinositol glycan anchor biosynthesis, class Y-like [Source:MGI Symbol;Acc:MGI:1913518]	9	22068142	22069654	1	1.5046	2.29503e-15	4.98056e-14
ENSMUSG00000016128	Stard13	StAR-related lipid transfer (START) domain containing 13 [Source:MGI Symbol;Acc:MGI:2385331]	5	150960975	151157301	-1	1.50406	0.0036927	0.0124823
ENSMUSG00000029470	P2rx4	purinergic receptor P2X, ligand-gated ion channel 4 [Source:MGI Symbol;Acc:MGI:1338859]	5	122845607	122867801	1	1.50365	1.90088e-08	1.81177e-07
ENSMUSG00000032493	Prss44	protease, serine 44 [Source:MGI Symbol;Acc:MGI:1920586]	9	110643062	110653591	1	1.50208	9.03896e-06	5.51325e-05
ENSMUSG00000024308	Tapbp	TAP binding protein [Source:MGI Symbol;Acc:MGI:1201689]	17	34134873	34148266	1	1.50109	7.24116e-09	7.34707e-08
ENSMUSG00000087691	Cd55os	CD55 molecule, opposite strand sequence [Source:MGI Symbol;Acc:MGI:3783116]	1	130350561	130365651	1	1.50058	1.21195e-05	7.19574e-05
ENSMUSG00000027952	Pmvk	phosphomevalonate kinase [Source:MGI Symbol;Acc:MGI:1915853]	3	89361848	89376320	1	1.50006	4.34491e-13	7.49188e-12
ENSMUSG00000004665	Cnn2	calponin 2 [Source:MGI Symbol;Acc:MGI:105093]	10	79824418	79831896	1	1.49986	0.00222232	0.00796537
ENSMUSG00000049907	Rasl11b	RAS-like, family 11, member B [Source:MGI Symbol;Acc:MGI:1916189]	5	74355947	74360142	1	1.49983	0.00251026	0.00888195
ENSMUSG00000005553	Atp4a	ATPase, H+/K+ exchanging, gastric, alpha polypeptide [Source:MGI Symbol;Acc:MGI:88113]	7	30411634	30424959	1	1.49893	4.00127e-08	3.62953e-07
ENSMUSG00000040722	Scamp5	secretory carrier membrane protein 5 [Source:MGI Symbol;Acc:MGI:1928948]	9	57348610	57375343	-1	1.49796	7.11301e-24	3.03174e-22
ENSMUSG00000052926	Rnaseh2a	ribonuclease H2, large subunit [Source:MGI Symbol;Acc:MGI:1916974]	8	85683239	85696396	-1	1.49689	6.56316e-16	1.49314e-14
ENSMUSG00000024921	Smarca2	SWI/SNF related, matrix associated, actin dependent regulator of chromatin, subfamily a, member 2 [Source:MGI Symbol;Acc:MGI:99603]	19	26582450	26755722	1	1.49636	2.72861e-28	1.58244e-26
ENSMUSG00000113626	Gm7240	predicted gene 7240 [Source:MGI Symbol;Acc:MGI:3643235]	13	61952071	62009489	1	1.49592	6.39172e-05	0.000328421
ENSMUSG00000052551	Adarb2	adenosine deaminase, RNA-specific, B2 [Source:MGI Symbol;Acc:MGI:2151118]	13	8252902	8818783	1	1.49497	3.57913e-08	3.27318e-07
ENSMUSG00000116864	Gm3320	predicted pseudogene 3320 [Source:MGI Symbol;Acc:MGI:3781498]	17	16889418	16890448	-1	1.49419	3.83426e-06	2.50573e-05
ENSMUSG00000036594	H2-Aa	histocompatibility 2, class II antigen A, alpha [Source:MGI Symbol;Acc:MGI:95895]	17	34501718	34506797	-1	1.49315	0.00162186	0.00601638
ENSMUSG00000007908	Hmgcll1	3-hydroxymethyl-3-methylglutaryl-Coenzyme A lyase-like 1 [Source:MGI Symbol;Acc:MGI:2446108]	9	75922137	76043632	1	1.49223	0.000189852	0.000881989
ENSMUSG00000038970	Lmtk2	lemur tyrosine kinase 2 [Source:MGI Symbol;Acc:MGI:3036247]	5	144037254	144125022	1	1.4922	6.33569e-05	0.000325621
ENSMUSG00000037747	Phyhipl	phytanoyl-CoA hydroxylase interacting protein-like [Source:MGI Symbol;Acc:MGI:1918161]	10	70393512	70491795	-1	1.49076	0.0164277	0.0453498
ENSMUSG00000022456	Septin3	septin 3 [Source:MGI Symbol;Acc:MGI:1345148]	15	82153003	82178775	1	1.48472	0.000107184	0.000523611
ENSMUSG00000031530	Dusp4	dual specificity phosphatase 4 [Source:MGI Symbol;Acc:MGI:2442191]	8	35274451	35287048	1	1.48463	0.000254545	0.00114957
ENSMUSG00000003948	Mmd	monocyte to macrophage differentiation-associated [Source:MGI Symbol;Acc:MGI:1914718]	11	90140282	90169415	1	1.48411	1.18593e-08	1.1627e-07
ENSMUSG00000052609	Plekhg3	pleckstrin homology domain containing, family G (with RhoGef domain) member 3 [Source:MGI Symbol;Acc:MGI:2388284]	12	76577665	76627262	1	1.48391	1.60454e-11	2.27965e-10
ENSMUSG00000020235	Fzr1	fizzy and cell division cycle 20 related 1 [Source:MGI Symbol;Acc:MGI:1926790]	10	81202056	81214350	-1	1.48276	1.60526e-33	1.28578e-31
ENSMUSG00000041431	Ccnb1	cyclin B1 [Source:MGI Symbol;Acc:MGI:88302]	13	100915158	100923078	-1	1.48069	3.07472e-16	7.24351e-15
ENSMUSG00000004610	Etfb	electron transferring flavoprotein, beta polypeptide [Source:MGI Symbol;Acc:MGI:106098]	7	43093507	43107224	1	1.48013	3.58904e-05	0.000193795
ENSMUSG00000015222	Map2	microtubule-associated protein 2 [Source:MGI Symbol;Acc:MGI:97175]	1	66214432	66481742	1	1.48011	6.23862e-14	1.17603e-12
ENSMUSG00000002489	Tiam1	T cell lymphoma invasion and metastasis 1 [Source:MGI Symbol;Acc:MGI:103306]	16	89583999	89940657	-1	1.48007	1.12115e-15	2.51827e-14
ENSMUSG00000079037	Prnp	prion protein [Source:MGI Symbol;Acc:MGI:97769]	2	131751848	131780349	1	1.47929	0.000230186	0.00105029
ENSMUSG00000047098	Rnf31	ring finger protein 31 [Source:MGI Symbol;Acc:MGI:1934704]	14	55829165	55841150	1	1.47913	6.49333e-11	8.61421e-10
ENSMUSG00000037936	Scarb1	scavenger receptor class B, member 1 [Source:MGI Symbol;Acc:MGI:893578]	5	125354151	125418158	-1	1.47834	1.88882e-13	3.37777e-12
ENSMUSG00000080866	Gm5687	predicted gene 5687 [Source:MGI Symbol;Acc:MGI:3644274]	18	13031484	13032123	1	1.47825	0.0181491	0.0493257
ENSMUSG00000028300	C9orf72	C9orf72, member of C9orf72-SMCR8 complex [Source:MGI Symbol;Acc:MGI:1920455]	4	35191285	35226175	-1	1.47755	3.28319e-32	2.48003e-30
ENSMUSG00000043719	Col6a6	collagen, type VI, alpha 6 [Source:MGI Symbol;Acc:MGI:2444259]	9	105565008	105705359	-1	1.47737	5.8746e-24	2.5293e-22
ENSMUSG00000035944	Ttc38	tetratricopeptide repeat domain 38 [Source:MGI Symbol;Acc:MGI:2146198]	15	85716507	85743023	1	1.47701	7.0564e-07	5.22424e-06
ENSMUSG00000111270	Gm47066	predicted gene, 47066 [Source:MGI Symbol;Acc:MGI:6095779]	9	120621052	120623948	1	1.47682	0.00380079	0.0127854
ENSMUSG00000051910	Sox6	SRY (sex determining region Y)-box 6 [Source:MGI Symbol;Acc:MGI:98368]	7	115070107	115638031	-1	1.4766	4.66153e-14	8.882e-13
ENSMUSG00000028042	Zbtb7b	zinc finger and BTB domain containing 7B [Source:MGI Symbol;Acc:MGI:102755]	3	89284951	89302083	-1	1.47607	3.61828e-08	3.30214e-07
ENSMUSG00000029672	Fam3c	family with sequence similarity 3, member C [Source:MGI Symbol;Acc:MGI:107892]	6	22306519	22356242	-1	1.47595	9.31409e-21	3.2357e-19
ENSMUSG00000027223	Mapk8ip1	mitogen-activated protein kinase 8 interacting protein 1 [Source:MGI Symbol;Acc:MGI:1309464]	2	92214021	92231608	-1	1.47577	7.89135e-05	0.000396267
ENSMUSG00000029554	Mad1l1	MAD1 mitotic arrest deficient 1-like 1 [Source:MGI Symbol;Acc:MGI:1341857]	5	139994444	140307307	-1	1.47345	2.8585e-29	1.77411e-27
ENSMUSG00000032562	Gnai2	guanine nucleotide binding protein (G protein), alpha inhibiting 2 [Source:MGI Symbol;Acc:MGI:95772]	9	107491324	107512566	-1	1.47278	3.2047e-20	1.06786e-18
ENSMUSG00000026203	Dnajb2	DnaJ heat shock protein family (Hsp40) member B2 [Source:MGI Symbol;Acc:MGI:1928739]	1	75213050	75222336	1	1.47195	4.85756e-11	6.52573e-10
ENSMUSG00000054150	Syne3	spectrin repeat containing, nuclear envelope family member 3 [Source:MGI Symbol;Acc:MGI:2442408]	12	104896192	104976068	-1	1.47046	0.000307635	0.00136408
ENSMUSG00000025880	Smad7	SMAD family member 7 [Source:MGI Symbol;Acc:MGI:1100518]	18	75500600	75529006	1	1.47021	0.00143936	0.00541123
ENSMUSG00000034285	Nipsnap1	nipsnap homolog 1 [Source:MGI Symbol;Acc:MGI:1278344]	11	4823951	4844200	1	1.47003	3.45719e-05	0.000187487
ENSMUSG00000028645	Slc2a1	solute carrier family 2 (facilitated glucose transporter), member 1 [Source:MGI Symbol;Acc:MGI:95755]	4	118965908	118995180	1	1.4694	6.93909e-10	8.16006e-09
ENSMUSG00000016624	Phf21b	PHD finger protein 21B [Source:MGI Symbol;Acc:MGI:2443812]	15	84669582	84740250	-1	1.46795	0.0131358	0.0375465
ENSMUSG00000000884	Gnb1l	guanine nucleotide binding protein (G protein), beta polypeptide 1-like [Source:MGI Symbol;Acc:MGI:1338057]	16	18317463	18385429	1	1.46749	5.20429e-10	6.25651e-09
ENSMUSG00000019433	Gipc1	GIPC PDZ domain containing family, member 1 [Source:MGI Symbol;Acc:MGI:1926252]	8	84379306	84391323	1	1.46682	7.15096e-20	2.32445e-18
ENSMUSG00000023832	Acat2	acetyl-Coenzyme A acetyltransferase 2 [Source:MGI Symbol;Acc:MGI:87871]	17	13161777	13179634	-1	1.46602	1.14463e-07	9.64891e-07
ENSMUSG00000056917	Sipa1	signal-induced proliferation associated gene 1 [Source:MGI Symbol;Acc:MGI:107576]	19	5701213	5713735	-1	1.46588	1.47249e-19	4.66494e-18
ENSMUSG00000026640	Plxna2	plexin A2 [Source:MGI Symbol;Acc:MGI:107684]	1	194300526	194499177	1	1.46411	5.79623e-07	4.35199e-06
ENSMUSG00000071419	Rps15-ps2	ribosomal protein S15, pseudogene 2 [Source:MGI Symbol;Acc:MGI:3647234]	6	57994491	57994928	1	1.46381	0.0142221	0.0401861
ENSMUSG00000041278	Ttc1	tetratricopeptide repeat domain 1 [Source:MGI Symbol;Acc:MGI:1914077]	11	43620339	43638835	-1	1.46371	9.8732e-29	5.88676e-27
ENSMUSG00000021474	Sfxn1	sideroflexin 1 [Source:MGI Symbol;Acc:MGI:2137677]	13	54225888	54262361	1	1.46364	1.11503e-08	1.09827e-07
ENSMUSG00000110001	C86187	expressed sequence C86187 [Source:MGI Symbol;Acc:MGI:2142361]	7	46617459	46625659	-1	1.46263	6.85611e-08	6.0061e-07
ENSMUSG00000040010	Slc7a5	solute carrier family 7 (cationic amino acid transporter, y+ system), member 5 [Source:MGI Symbol;Acc:MGI:1298205]	8	122607889	122634433	-1	1.46182	1.49829e-26	7.75677e-25
ENSMUSG00000090761	Gm17201	predicted gene 17201 [Source:MGI Symbol;Acc:MGI:4938028]	10	128227711	128231432	-1	1.46059	0.0103406	0.0306038
ENSMUSG00000019851	Perp	PERP, TP53 apoptosis effector [Source:MGI Symbol;Acc:MGI:1929938]	10	18720768	18732821	1	1.46036	5.64481e-09	5.84471e-08
ENSMUSG00000031887	Tradd	TNFRSF1A-associated via death domain [Source:MGI Symbol;Acc:MGI:109200]	8	105984918	105991241	-1	1.45953	0.0036521	0.0123636
ENSMUSG00000019945	Cabcoco1	ciliary associated calcium binding coiled-coil 1 [Source:MGI Symbol;Acc:MGI:1920537]	10	68266783	68377726	-1	1.45903	0.0163029	0.0450873
ENSMUSG00000046808	Atp10d	ATPase, class V, type 10D [Source:MGI Symbol;Acc:MGI:2450125]	5	72360672	72456118	1	1.45563	0.000476554	0.00201782
ENSMUSG00000006476	Nsmf	NMDA receptor synaptonuclear signaling and neuronal migration factor [Source:MGI Symbol;Acc:MGI:1861755]	2	24944367	24952893	1	1.45527	2.75911e-07	2.18281e-06
ENSMUSG00000031570	Plpp5	phospholipid phosphatase 5 [Source:MGI Symbol;Acc:MGI:1919160]	8	26210064	26214914	1	1.45489	5.2304e-15	1.09165e-13
ENSMUSG00000033713	Foxn3	forkhead box N3 [Source:MGI Symbol;Acc:MGI:1918625]	12	99156337	99529841	-1	1.45482	2.71716e-31	1.96171e-29
ENSMUSG00000026121	Sema4c	sema domain, immunoglobulin domain (Ig), transmembrane domain (TM) and short cytoplasmic domain, (semaphorin) 4C [Source:MGI Symbol;Acc:MGI:109252]	1	36587720	36597430	-1	1.45482	5.91727e-08	5.23989e-07
ENSMUSG00000030588	Yif1b	Yip1 interacting factor homolog B (S. cerevisiae) [Source:MGI Symbol;Acc:MGI:1924504]	7	28937754	28947022	1	1.45372	3.78036e-18	1.05581e-16
ENSMUSG00000115390	Gm49035	predicted gene, 49035 [Source:MGI Symbol;Acc:MGI:6118407]	14	121744425	121756542	-1	1.45312	3.71019e-12	5.72746e-11
ENSMUSG00000033983	Coil	coilin [Source:MGI Symbol;Acc:MGI:104842]	11	88861078	88882439	1	1.45184	8.48092e-16	1.91915e-14
ENSMUSG00000037239	Spred3	sprouty-related EVH1 domain containing 3 [Source:MGI Symbol;Acc:MGI:2142186]	7	28858254	28869836	-1	1.45147	0.00347691	0.0118517
ENSMUSG00000026142	Rhbdd1	rhomboid domain containing 1 [Source:MGI Symbol;Acc:MGI:1924117]	1	82294173	82423087	1	1.4499	2.15032e-12	3.41126e-11
ENSMUSG00000028801	Stpg1	sperm tail PG rich repeat containing 1 [Source:MGI Symbol;Acc:MGI:1926056]	4	135222101	135265114	1	1.44971	1.41688e-06	9.96842e-06
ENSMUSG00000091172	Gm17120	predicted gene 17120 [Source:MGI Symbol;Acc:MGI:4937947]	9	123464453	123466390	1	1.44893	0.00310513	0.0107366
ENSMUSG00000019487	Trip10	thyroid hormone receptor interactor 10 [Source:MGI Symbol;Acc:MGI:2146901]	17	57556455	57570665	1	1.44759	8.03213e-07	5.88912e-06
ENSMUSG00000020267	Hint1	histidine triad nucleotide binding protein 1 [Source:MGI Symbol;Acc:MGI:1321133]	11	54757209	54761327	1	1.44719	1.40603e-16	3.39912e-15
ENSMUSG00000019528	Gyg	glycogenin [Source:MGI Symbol;Acc:MGI:1351614]	3	20176248	20209481	-1	1.44701	8.49651e-28	4.83504e-26
ENSMUSG00000027010	Slc25a12	solute carrier family 25 (mitochondrial carrier, Aralar), member 12 [Source:MGI Symbol;Acc:MGI:1926080]	2	71101407	71198093	-1	1.44603	9.66727e-07	6.97951e-06
ENSMUSG00000021990	Spata13	spermatogenesis associated 13 [Source:MGI Symbol;Acc:MGI:104838]	14	60871450	61002005	1	1.44535	2.70477e-06	1.81377e-05
ENSMUSG00000112847	Gm47573	predicted gene, 47573 [Source:MGI Symbol;Acc:MGI:6096604]	10	82000081	82002618	1	1.44406	0.00206353	0.00746301
ENSMUSG00000040428	Plekha4	pleckstrin homology domain containing, family A (phosphoinositide binding specific) member 4 [Source:MGI Symbol;Acc:MGI:1916467]	7	45175754	45203653	1	1.44268	0.000143869	0.000685009
ENSMUSG00000031898	Dpep3	dipeptidase 3 [Source:MGI Symbol;Acc:MGI:1919104]	8	106700145	106706061	-1	1.44214	2.58904e-09	2.82109e-08
ENSMUSG00000020955	Ap4s1	adaptor-related protein complex AP-4, sigma 1 [Source:MGI Symbol;Acc:MGI:1337065]	12	51737816	51791569	1	1.44157	1.3344e-05	7.85906e-05
ENSMUSG00000047656	Trpt1	tRNA phosphotransferase 1 [Source:MGI Symbol;Acc:MGI:1333115]	19	6973499	6976414	1	1.44025	0.0131985	0.0376953
ENSMUSG00000029804	Herc3	hect domain and RLD 3 [Source:MGI Symbol;Acc:MGI:1921248]	6	58808450	58897383	1	1.43925	3.4532e-21	1.23605e-19
ENSMUSG00000037049	Smpd1	sphingomyelin phosphodiesterase 1, acid lysosomal [Source:MGI Symbol;Acc:MGI:98325]	7	105203567	105207596	1	1.43595	1.2464e-15	2.78779e-14
ENSMUSG00000032470	Mras	muscle and microspikes RAS [Source:MGI Symbol;Acc:MGI:1100856]	9	99267473	99319434	-1	1.43581	1.81456e-05	0.000104407
ENSMUSG00000030432	Rpl28	ribosomal protein L28 [Source:MGI Symbol;Acc:MGI:101839]	7	4795873	4798065	1	1.43408	1.48826e-30	1.02232e-28
ENSMUSG00000079260	Tmppe	transmembrane protein with metallophosphoesterase domain [Source:MGI Symbol;Acc:MGI:5317335]	9	114230173	114236344	1	1.43379	1.72782e-05	9.99583e-05
ENSMUSG00000085148	Mir22hg	Mir22 host gene (non-protein coding) [Source:MGI Symbol;Acc:MGI:1914348]	11	75352365	75357502	1	1.43091	0.000150819	0.00071505
ENSMUSG00000017499	Cdc6	cell division cycle 6 [Source:MGI Symbol;Acc:MGI:1345150]	11	98798627	98814766	1	1.42754	3.68049e-07	2.84805e-06
ENSMUSG00000041939	Mvk	mevalonate kinase [Source:MGI Symbol;Acc:MGI:107624]	5	114582330	114598652	1	1.42735	1.2491e-05	7.39564e-05
ENSMUSG00000112404	Gm32442	predicted gene, 32442 [Source:MGI Symbol;Acc:MGI:5591601]	12	5858195	6034958	1	1.4268	0.00224172	0.00802949
ENSMUSG00000078700	D030028A08Rik	RIKEN cDNA D030028A08 gene [Source:MGI Symbol;Acc:MGI:2441931]	11	96807096	96855886	1	1.42652	9.4985e-06	5.76259e-05
ENSMUSG00000027359	Slc27a2	solute carrier family 27 (fatty acid transporter), member 2 [Source:MGI Symbol;Acc:MGI:1347099]	2	126394327	126430163	1	1.42648	2.9138e-09	3.1443e-08
ENSMUSG00000043439	Epop	elongin BC and polycomb repressive complex 2 associated protein [Source:MGI Symbol;Acc:MGI:2143991]	11	97518215	97520528	-1	1.42579	0.000101505	0.0004982
ENSMUSG00000031970	Dbndd1	dysbindin (dystrobrevin binding protein 1) domain containing 1 [Source:MGI Symbol;Acc:MGI:1919435]	8	124231457	124242202	-1	1.42486	5.07466e-21	1.79824e-19
ENSMUSG00000021496	Pcbd2	pterin 4 alpha carbinolamine dehydratase/dimerization cofactor of hepatocyte nuclear factor 1 alpha (TCF1) 2 [Source:MGI Symbol;Acc:MGI:1919812]	13	55875181	55924643	1	1.4231	1.4362e-09	1.61381e-08
ENSMUSG00000095440	Fignl2	fidgetin-like 2 [Source:MGI Symbol;Acc:MGI:3646919]	15	100948075	100976448	-1	1.42227	2.08277e-06	1.42609e-05
ENSMUSG00000070283	Ndufaf3	NADH:ubiquinone oxidoreductase complex assembly factor 3 [Source:MGI Symbol;Acc:MGI:1913956]	9	108442736	108444633	-1	1.42184	2.44788e-05	0.000137312
ENSMUSG00000026124	Cfc1	cripto, FRL-1, cryptic family 1 [Source:MGI Symbol;Acc:MGI:109448]	1	34574729	34583394	1	1.42068	0.00976072	0.0290658
ENSMUSG00000037426	Depdc5	DEP domain containing 5 [Source:MGI Symbol;Acc:MGI:2141101]	5	33021045	33151580	1	1.42067	6.503e-22	2.4561e-20
ENSMUSG00000020811	Wscd1	WSC domain containing 1 [Source:MGI Symbol;Acc:MGI:2448493]	11	71640746	71680473	1	1.42059	0.000122915	0.000593491
ENSMUSG00000070305	Mpzl3	myelin protein zero-like 3 [Source:MGI Symbol;Acc:MGI:2442647]	9	44966484	44988734	1	1.42004	0.00144104	0.00541371
ENSMUSG00000032812	Arap1	ArfGAP with RhoGAP domain, ankyrin repeat and PH domain 1 [Source:MGI Symbol;Acc:MGI:1916960]	7	100997274	101061793	1	1.41977	8.50537e-06	5.21777e-05
ENSMUSG00000000275	Trim25	tripartite motif-containing 25 [Source:MGI Symbol;Acc:MGI:102749]	11	88890202	88911119	1	1.41873	1.02962e-11	1.49895e-10
ENSMUSG00000089809	Rasgef1b	RasGEF domain family, member 1B [Source:MGI Symbol;Acc:MGI:2443755]	5	99365285	99876924	-1	1.41852	8.31447e-13	1.38744e-11
ENSMUSG00000021428	Riok1	RIO kinase 1 [Source:MGI Symbol;Acc:MGI:1918590]	13	38220971	38245409	1	1.41826	6.13913e-16	1.39967e-14
ENSMUSG00000022353	Mtss1	MTSS I-BAR domain containing 1 [Source:MGI Symbol;Acc:MGI:2384818]	15	58813083	58953854	-1	1.41802	1.95593e-22	7.64579e-21
ENSMUSG00000004328	Hif3a	hypoxia inducible factor 3, alpha subunit [Source:MGI Symbol;Acc:MGI:1859778]	7	16765432	16796352	-1	1.41528	0.000313898	0.0013875
ENSMUSG00000034765	Dusp5	dual specificity phosphatase 5 [Source:MGI Symbol;Acc:MGI:2685183]	19	53517540	53530862	1	1.4148	1.1782e-12	1.92372e-11
ENSMUSG00000079605	Zbtb9	zinc finger and BTB domain containing 9 [Source:MGI Symbol;Acc:MGI:1918022]	17	27192141	27227350	1	1.41465	0.00863264	0.026137
ENSMUSG00000017861	Mybl2	myeloblastosis oncogene-like 2 [Source:MGI Symbol;Acc:MGI:101785]	2	162896607	162926608	1	1.41412	1.30355e-34	1.13864e-32
ENSMUSG00000073198	Bnip3l-ps	BCL2/adenovirus E1B interacting protein 3-like, pseudogene [Source:MGI Symbol;Acc:MGI:3642435]	12	18266543	18267674	1	1.41259	1.06889e-05	6.42548e-05
ENSMUSG00000034108	Ccs	copper chaperone for superoxide dismutase [Source:MGI Symbol;Acc:MGI:1333783]	19	4875394	4889360	-1	1.41232	9.72672e-16	2.19638e-14
ENSMUSG00000042831	Alkbh6	alkB homolog 6 [Source:MGI Symbol;Acc:MGI:2142037]	7	30008142	30013729	1	1.41117	6.43827e-07	4.80516e-06
ENSMUSG00000083454	Gm13226	predicted gene 13226 [Source:MGI Symbol;Acc:MGI:3651282]	4	145303459	145303862	-1	1.40975	1.9882e-07	1.60829e-06
ENSMUSG00000031758	Cdyl2	chromodomain protein, Y chromosome-like 2 [Source:MGI Symbol;Acc:MGI:1923046]	8	117301139	117459730	-1	1.40916	0.00774786	0.0238066
ENSMUSG00000021221	Dpf3	D4, zinc and double PHD fingers, family 3 [Source:MGI Symbol;Acc:MGI:1917377]	12	83260519	83534490	-1	1.4085	1.63557e-14	3.2395e-13
ENSMUSG00000118537	Shld3	shieldin complex subunit 3 [Source:MGI Symbol;Acc:MGI:6194609]	13	104310230	104314947	-1	1.40729	0.00246683	0.00874139
ENSMUSG00000031770	Herpud1	homocysteine-inducible, endoplasmic reticulum stress-inducible, ubiquitin-like domain member 1 [Source:MGI Symbol;Acc:MGI:1927406]	8	95113066	95122005	1	1.40682	0.000117718	0.000571258
ENSMUSG00000024277	Mapre2	microtubule-associated protein, RP/EB family, member 2 [Source:MGI Symbol;Acc:MGI:106271]	18	23885390	24026918	1	1.40633	1.633e-14	3.23945e-13
ENSMUSG00000026447	Pik3c2b	phosphatidylinositol-4-phosphate 3-kinase catalytic subunit type 2 beta [Source:MGI Symbol;Acc:MGI:2685045]	1	132973405	133036425	1	1.4046	4.80084e-13	8.21795e-12
ENSMUSG00000070461	9230112E08Rik	RIKEN cDNA 9230112E08 gene [Source:MGI Symbol;Acc:MGI:2444774]	2	180625717	180629068	1	1.40455	1.72031e-05	9.95513e-05
ENSMUSG00000004347	Pde1c	phosphodiesterase 1C [Source:MGI Symbol;Acc:MGI:108413]	6	56046789	56629472	-1	1.40451	0.000264328	0.00118934
ENSMUSG00000027286	Lrrc57	leucine rich repeat containing 57 [Source:MGI Symbol;Acc:MGI:1913856]	2	120434719	120440001	-1	1.40412	1.82338e-13	3.2716e-12
ENSMUSG00000028680	Plk3	polo like kinase 3 [Source:MGI Symbol;Acc:MGI:109604]	4	116985852	116991160	-1	1.40155	0.00278112	0.00974769
ENSMUSG00000027663	Zmat3	zinc finger matrin type 3 [Source:MGI Symbol;Acc:MGI:1195270]	3	32388941	32420163	-1	1.40132	4.26721e-11	5.7839e-10
ENSMUSG00000061544	Zfp229	zinc finger protein 229 [Source:MGI Symbol;Acc:MGI:2679295]	17	21949776	21988323	1	1.40012	2.13892e-12	3.39571e-11
ENSMUSG00000032816	Igdcc4	immunoglobulin superfamily, DCC subclass, member 4 [Source:MGI Symbol;Acc:MGI:1858497]	9	65008768	65045222	1	1.39993	9.94844e-19	2.91263e-17
ENSMUSG00000105368	Gm43759	predicted gene 43759 [Source:MGI Symbol;Acc:MGI:5663896]	5	112515078	112516338	1	1.39972	0.00449444	0.0148597
ENSMUSG00000023972	Ptk7	PTK7 protein tyrosine kinase 7 [Source:MGI Symbol;Acc:MGI:1918711]	17	46875397	46940430	-1	1.39841	6.96173e-11	9.21832e-10
ENSMUSG00000026380	Tfcp2l1	transcription factor CP2-like 1 [Source:MGI Symbol;Acc:MGI:2444691]	1	118555675	118612898	1	1.39677	8.89667e-14	1.64209e-12
ENSMUSG00000006717	Acot13	acyl-CoA thioesterase 13 [Source:MGI Symbol;Acc:MGI:1914084]	13	25001931	25015523	-1	1.39621	1.94175e-12	3.09426e-11
ENSMUSG00000028692	Akr1a1	aldo-keto reductase family 1, member A1 (aldehyde reductase) [Source:MGI Symbol;Acc:MGI:1929955]	4	116493707	116508877	-1	1.39281	5.60656e-30	3.59531e-28
ENSMUSG00000060802	B2m	beta-2 microglobulin [Source:MGI Symbol;Acc:MGI:88127]	2	121978167	121983564	1	1.39064	3.50219e-05	0.000189636
ENSMUSG00000017756	Slc12a7	solute carrier family 12, member 7 [Source:MGI Symbol;Acc:MGI:1342283]	13	73881213	73964873	1	1.38898	7.10096e-25	3.2554e-23
ENSMUSG00000022865	Cxadr	coxsackie virus and adenovirus receptor [Source:MGI Symbol;Acc:MGI:1201679]	16	78098377	78156662	1	1.38786	5.08832e-08	4.55332e-07
ENSMUSG00000090015	Gm15446	predicted gene 15446 [Source:MGI Symbol;Acc:MGI:3709333]	5	110071266	110091802	1	1.38782	6.21887e-09	6.3646e-08
ENSMUSG00000117358	Gm31645	predicted gene, 31645 [Source:MGI Symbol;Acc:MGI:5590804]	17	74826660	74835089	-1	1.38724	0.0175644	0.0479885
ENSMUSG00000066191	Anks6	ankyrin repeat and sterile alpha motif domain containing 6 [Source:MGI Symbol;Acc:MGI:1922941]	4	47015669	47057427	-1	1.3855	9.47603e-13	1.56197e-11
ENSMUSG00000078185	Chml	choroideremia-like [Source:MGI Symbol;Acc:MGI:101913]	1	175509803	175520467	-1	1.38417	2.38062e-16	5.65857e-15
ENSMUSG00000032417	Rwdd2a	RWD domain containing 2A [Source:MGI Symbol;Acc:MGI:1916769]	9	86454044	86456952	1	1.38314	4.30535e-07	3.29792e-06
ENSMUSG00000060301	2610008E11Rik	RIKEN cDNA 2610008E11 gene [Source:MGI Symbol;Acc:MGI:1919378]	10	78900208	78933434	-1	1.38254	4.44076e-07	3.39552e-06
ENSMUSG00000074731	Zfp345	zinc finger protein 345 [Source:MGI Symbol;Acc:MGI:3652219]	2	150312911	150327011	-1	1.38033	0.000169154	0.000793298
ENSMUSG00000099404	Gm28172	predicted gene 28172 [Source:MGI Symbol;Acc:MGI:5578878]	1	189900867	189901830	1	1.38028	0.00819277	0.024982
ENSMUSG00000026849	Tor1a	torsin family 1, member A (torsin A) [Source:MGI Symbol;Acc:MGI:1353568]	2	30850639	30857945	-1	1.38014	6.63404e-15	1.36052e-13
ENSMUSG00000025464	Paox	polyamine oxidase (exo-N4-amino) [Source:MGI Symbol;Acc:MGI:1916983]	7	139695712	139717137	1	1.37882	3.13353e-12	4.87984e-11
ENSMUSG00000021993	Mipep	mitochondrial intermediate peptidase [Source:MGI Symbol;Acc:MGI:1917728]	14	61022022	61142927	1	1.37784	2.76758e-25	1.30835e-23
ENSMUSG00000006050	Sra1	steroid receptor RNA activator 1 [Source:MGI Symbol;Acc:MGI:1344414]	18	36799734	36803868	-1	1.37731	6.45571e-14	1.21372e-12
ENSMUSG00000057614	Gnai1	guanine nucleotide binding protein (G protein), alpha inhibiting 1 [Source:MGI Symbol;Acc:MGI:95771]	5	18470133	18565353	-1	1.37692	1.90887e-08	1.81613e-07
ENSMUSG00000039206	Daglb	diacylglycerol lipase, beta [Source:MGI Symbol;Acc:MGI:2442032]	5	143450339	143491697	1	1.37558	1.19442e-15	2.67434e-14
ENSMUSG00000015243	Abca1	ATP-binding cassette, sub-family A (ABC1), member 1 [Source:MGI Symbol;Acc:MGI:99607]	4	53030787	53159895	-1	1.37462	1.00228e-26	5.22714e-25
ENSMUSG00000056602	Fry	FRY microtubule binding protein [Source:MGI Symbol;Acc:MGI:2443895]	5	150042110	150421218	1	1.37442	2.46364e-18	6.99107e-17
ENSMUSG00000050447	Lypd6	LY6/PLAUR domain containing 6 [Source:MGI Symbol;Acc:MGI:2443848]	2	49956441	50083581	1	1.37303	2.41884e-08	2.26277e-07
ENSMUSG00000021947	Cryl1	crystallin, lambda 1 [Source:MGI Symbol;Acc:MGI:1915881]	14	57512450	57635986	-1	1.37256	1.18274e-11	1.70664e-10
ENSMUSG00000037306	Man1c1	mannosidase, alpha, class 1C, member 1 [Source:MGI Symbol;Acc:MGI:2446214]	4	134289001	134431601	-1	1.37234	1.90338e-07	1.5438e-06
ENSMUSG00000055912	Tmem150a	transmembrane protein 150A [Source:MGI Symbol;Acc:MGI:2385244]	6	72332430	72336745	1	1.3722	1.64212e-06	1.14506e-05
ENSMUSG00000051652	Lrrc3	leucine rich repeat containing 3 [Source:MGI Symbol;Acc:MGI:2447899]	10	77733409	77738370	-1	1.37176	2.01915e-08	1.91161e-07
ENSMUSG00000003531	Dgcr6	DiGeorge syndrome critical region gene 6 [Source:MGI Symbol;Acc:MGI:1202877]	16	17870724	17889496	1	1.37081	1.60947e-17	4.27034e-16
ENSMUSG00000037902	Sirpa	signal-regulatory protein alpha [Source:MGI Symbol;Acc:MGI:108563]	2	129434755	129474148	1	1.37081	0.000165255	0.00077707
ENSMUSG00000031157	Pqbp1	polyglutamine binding protein 1 [Source:MGI Symbol;Acc:MGI:1859638]	X	7760758	7765508	-1	1.37038	2.14334e-14	4.19305e-13
ENSMUSG00000107962	Gm43980	predicted gene, 43980 [Source:MGI Symbol;Acc:MGI:5690372]	6	49231785	49233396	1	1.36902	0.00124765	0.0047537
ENSMUSG00000013076	Amotl1	angiomotin-like 1 [Source:MGI Symbol;Acc:MGI:1922973]	9	14453262	14556352	-1	1.36887	8.11339e-05	0.000406358
ENSMUSG00000086236	5830418P13Rik	RIKEN cDNA 5830418P13 gene [Source:MGI Symbol;Acc:MGI:3604110]	9	103300777	103338459	1	1.3649	2.12883e-06	1.45482e-05
ENSMUSG00000033722	BC034090	cDNA sequence BC034090 [Source:MGI Symbol;Acc:MGI:2672904]	1	155088217	155120190	-1	1.36392	3.11312e-06	2.0695e-05
ENSMUSG00000022540	Rogdi	rogdi homolog [Source:MGI Symbol;Acc:MGI:1913299]	16	4826594	4831417	-1	1.36189	2.78734e-13	4.88958e-12
ENSMUSG00000044617	Zbtb39	zinc finger and BTB domain containing 39 [Source:MGI Symbol;Acc:MGI:2443316]	10	127575407	127583218	1	1.36131	1.54893e-09	1.7304e-08
ENSMUSG00000045160	Bola3	bolA-like 3 (E. coli) [Source:MGI Symbol;Acc:MGI:1925903]	6	83326129	83337118	1	1.36051	2.67102e-05	0.000148494
ENSMUSG00000033159	Cnppd1	cyclin Pas1/PHO80 domain containing 1 [Source:MGI Symbol;Acc:MGI:1916421]	1	75111198	75119355	-1	1.36004	8.58951e-23	3.44002e-21
ENSMUSG00000004994	Ccdc130	coiled-coil domain containing 130 [Source:MGI Symbol;Acc:MGI:1914986]	8	84984424	84997009	-1	1.36004	5.39815e-14	1.02488e-12
ENSMUSG00000038400	Pmepa1	prostate transmembrane protein, androgen induced 1 [Source:MGI Symbol;Acc:MGI:1929600]	2	173066251	173118326	-1	1.35823	0.00782602	0.0240155
ENSMUSG00000053783	1700016K19Rik	RIKEN cDNA 1700016K19 gene [Source:MGI Symbol;Acc:MGI:1921480]	11	75890738	75894395	1	1.358	0.00156201	0.00581774
ENSMUSG00000000538	Tom1l2	target of myb1-like 2 (chicken) [Source:MGI Symbol;Acc:MGI:2443306]	11	60117540	60243731	-1	1.35774	3.94853e-24	1.72807e-22
ENSMUSG00000040883	Tmem205	transmembrane protein 205 [Source:MGI Symbol;Acc:MGI:3045495]	9	21832304	21838852	-1	1.35754	4.68575e-06	3.02011e-05
ENSMUSG00000029022	Miip	migration and invasion inhibitory protein [Source:MGI Symbol;Acc:MGI:106506]	4	147945235	147953273	-1	1.35574	3.81396e-07	2.94489e-06
ENSMUSG00000030428	Ttyh1	tweety family member 1 [Source:MGI Symbol;Acc:MGI:1889007]	7	4122407	4139707	1	1.35444	0.000332097	0.00146095
ENSMUSG00000059409	Ppp2r5d	protein phosphatase 2, regulatory subunit B', delta [Source:MGI Symbol;Acc:MGI:2388481]	17	46993917	47016037	-1	1.35139	3.19341e-25	1.50296e-23
ENSMUSG00000000876	Pxmp4	peroxisomal membrane protein 4 [Source:MGI Symbol;Acc:MGI:1891701]	2	154427678	154445628	-1	1.3508	1.10762e-06	7.93231e-06
ENSMUSG00000023170	Gps2	G protein pathway suppressor 2 [Source:MGI Symbol;Acc:MGI:1891751]	11	69804714	69807417	1	1.3508	2.66116e-25	1.26084e-23
ENSMUSG00000074354	Arhgap20os	Rho GTPase activating protein 20, opposite strand [Source:MGI Symbol;Acc:MGI:3027124]	9	51744114	51787186	-1	1.34979	9.70764e-15	1.96055e-13
ENSMUSG00000026790	Odf2	outer dense fiber of sperm tails 2 [Source:MGI Symbol;Acc:MGI:1098824]	2	29779233	29821758	1	1.34796	3.50674e-28	2.02818e-26
ENSMUSG00000004113	Cacna1b	calcium channel, voltage-dependent, N type, alpha 1B subunit [Source:MGI Symbol;Acc:MGI:88296]	2	24493899	24653164	-1	1.34669	0.00748181	0.0230995
ENSMUSG00000103050	Gm38273	predicted gene, 38273 [Source:MGI Symbol;Acc:MGI:5611501]	2	14740357	14742738	-1	1.34624	3.83772e-06	2.50722e-05
ENSMUSG00000025283	Sat1	spermidine/spermine N1-acetyl transferase 1 [Source:MGI Symbol;Acc:MGI:98233]	X	153996128	153999445	-1	1.34524	4.73821e-05	0.000249437
ENSMUSG00000113772	Gm47448	predicted gene, 47448 [Source:MGI Symbol;Acc:MGI:6096404]	13	45389111	45489064	1	1.3451	9.25924e-13	1.53185e-11
ENSMUSG00000030122	Ptms	parathymosin [Source:MGI Symbol;Acc:MGI:1916452]	6	124890644	124897066	-1	1.34509	3.17632e-11	4.38651e-10
ENSMUSG00000031434	Morc4	microrchidia 4 [Source:MGI Symbol;Acc:MGI:1922996]	X	138722381	138772426	-1	1.34502	0.00126765	0.00481946
ENSMUSG00000002345	Borcs8	BLOC-1 related complex subunit 8 [Source:MGI Symbol;Acc:MGI:1919618]	8	70592149	70599969	1	1.34499	8.18008e-10	9.51921e-09
ENSMUSG00000021624	Cd180	CD180 antigen [Source:MGI Symbol;Acc:MGI:1194924]	13	102830066	102876137	1	1.34422	3.28712e-05	0.000179179
ENSMUSG00000024140	Epas1	endothelial PAS domain protein 1 [Source:MGI Symbol;Acc:MGI:109169]	17	87061128	87140838	1	1.34314	1.86612e-08	1.78183e-07
ENSMUSG00000020143	Dock2	dedicator of cyto-kinesis 2 [Source:MGI Symbol;Acc:MGI:2149010]	11	34176815	34674719	-1	1.34292	0.000304985	0.00135403
ENSMUSG00000042249	Grk3	G protein-coupled receptor kinase 3 [Source:MGI Symbol;Acc:MGI:87941]	5	113058348	113163657	-1	1.3422	8.37442e-09	8.40451e-08
ENSMUSG00000054509	Parp4	poly (ADP-ribose) polymerase family, member 4 [Source:MGI Symbol;Acc:MGI:2685589]	14	56813076	56897251	1	1.34217	3.87855e-08	3.52122e-07
ENSMUSG00000031278	Acsl4	acyl-CoA synthetase long-chain family member 4 [Source:MGI Symbol;Acc:MGI:1354713]	X	141100989	141173531	-1	1.34205	8.82196e-14	1.62972e-12
ENSMUSG00000067835	Gm14661	predicted gene 14661 [Source:MGI Symbol;Acc:MGI:3641636]	X	59601334	59851599	1	1.34202	0.00465464	0.0152988
ENSMUSG00000110540	Gm45743	predicted gene 45743 [Source:MGI Symbol;Acc:MGI:5804858]	8	123552825	123555619	1	1.342	3.86484e-05	0.000207055
ENSMUSG00000028958	Tmub1	transmembrane and ubiquitin-like domain containing 1 [Source:MGI Symbol;Acc:MGI:1923764]	5	24650456	24652852	-1	1.34144	0.000423698	0.00181905
ENSMUSG00000117333	Gm16386	predicted gene 16386 [Source:MGI Symbol;Acc:MGI:3646848]	17	22996191	23026710	-1	1.34053	0.00825398	0.0251434
ENSMUSG00000079598	Clec2l	C-type lectin domain family 2, member L [Source:MGI Symbol;Acc:MGI:2141402]	6	38640002	38657800	1	1.3395	6.13403e-06	3.87387e-05
ENSMUSG00000039578	Ccser1	coiled-coil serine rich 1 [Source:MGI Symbol;Acc:MGI:3045354]	6	61157308	62359849	1	1.3376	3.66763e-05	0.000197637
ENSMUSG00000042284	Itga1	integrin alpha 1 [Source:MGI Symbol;Acc:MGI:96599]	13	115089632	115238500	-1	1.33728	0.0179426	0.0488581
ENSMUSG00000074830	Zfp640	zinc finger protein 640 [Source:MGI Symbol;Acc:MGI:2678025]	13	66817992	66846307	-1	1.33692	0.0144066	0.0406154
ENSMUSG00000074170	Plekhf1	pleckstrin homology domain containing, family F (with FYVE domain) member 1 [Source:MGI Symbol;Acc:MGI:1919537]	7	37916396	37927440	-1	1.33453	0.00016491	0.00077562
ENSMUSG00000031861	Lpar2	lysophosphatidic acid receptor 2 [Source:MGI Symbol;Acc:MGI:1858422]	8	70275079	70283752	1	1.33251	8.88655e-06	5.43277e-05
ENSMUSG00000086629	2810403D21Rik	RIKEN cDNA 2810403D21 gene [Source:MGI Symbol;Acc:MGI:1917214]	X	107877406	108018512	1	1.33114	0.000516545	0.00216769
ENSMUSG00000023345	Poc1a	POC1 centriolar protein A [Source:MGI Symbol;Acc:MGI:1917485]	9	106158260	106227720	1	1.33049	1.22148e-14	2.45289e-13
ENSMUSG00000025584	Pde8a	phosphodiesterase 8A [Source:MGI Symbol;Acc:MGI:1277116]	7	80863344	80984281	1	1.33041	3.84248e-08	3.49146e-07
ENSMUSG00000031365	Zfp275	zinc finger protein 275 [Source:MGI Symbol;Acc:MGI:1350985]	X	72386227	72402686	1	1.32974	5.53072e-09	5.73498e-08
ENSMUSG00000047237	Fbxw21	F-box and WD-40 domain protein 21 [Source:MGI Symbol;Acc:MGI:2443323]	9	108968515	108991109	-1	1.32812	0.00243562	0.00863874
ENSMUSG00000037031	Tspan15	tetraspanin 15 [Source:MGI Symbol;Acc:MGI:1917673]	10	62021175	62067030	-1	1.32799	1.79905e-08	1.72322e-07
ENSMUSG00000021932	Rnaseh2b	ribonuclease H2, subunit B [Source:MGI Symbol;Acc:MGI:1914403]	14	62530038	62610441	1	1.32769	4.28196e-13	7.39536e-12
ENSMUSG00000071708	Sms	spermine synthase [Source:MGI Symbol;Acc:MGI:109490]	X	156226851	156275283	-1	1.32759	8.29036e-17	2.05334e-15
ENSMUSG00000041598	Cdc42ep4	CDC42 effector protein (Rho GTPase binding) 4 [Source:MGI Symbol;Acc:MGI:1929760]	11	113617676	113642707	-1	1.32706	0.000458637	0.00195124
ENSMUSG00000003680	Taf6l	TATA-box binding protein associated factor 6 like [Source:MGI Symbol;Acc:MGI:2444957]	19	8751851	8763781	-1	1.32668	5.49308e-14	1.04197e-12
ENSMUSG00000036246	Gmip	Gem-interacting protein [Source:MGI Symbol;Acc:MGI:1926066]	8	70261329	70274520	1	1.32577	0.00346166	0.0118112
ENSMUSG00000024875	Yif1a	Yip1 interacting factor homolog A (S. cerevisiae) [Source:MGI Symbol;Acc:MGI:1915340]	19	5138566	5142909	1	1.32559	3.75167e-09	3.98165e-08
ENSMUSG00000021022	Ppp2r3c	protein phosphatase 2, regulatory subunit B'', gamma [Source:MGI Symbol;Acc:MGI:1930009]	12	55325776	55349783	-1	1.32507	5.66892e-11	7.56307e-10
ENSMUSG00000033467	Crlf2	cytokine receptor-like factor 2 [Source:MGI Symbol;Acc:MGI:1889506]	5	109702575	109706859	-1	1.32325	1.29954e-11	1.86253e-10
ENSMUSG00000020169	Best3	bestrophin 3 [Source:MGI Symbol;Acc:MGI:3580298]	10	116822219	116860945	1	1.32252	0.00397644	0.0133171
ENSMUSG00000004085	Map3k20	mitogen-activated protein kinase kinase kinase 20 [Source:MGI Symbol;Acc:MGI:2443258]	2	72115981	72272954	1	1.32248	3.3038e-10	4.05355e-09
ENSMUSG00000032334	Loxl1	lysyl oxidase-like 1 [Source:MGI Symbol;Acc:MGI:106096]	9	58195021	58220469	-1	1.32148	0.0137335	0.0389976
ENSMUSG00000031229	Atrx	ATRX, chromatin remodeler [Source:MGI Symbol;Acc:MGI:103067]	X	104841221	104973009	-1	1.32143	9.03548e-29	5.40245e-27
ENSMUSG00000024049	Myom1	myomesin 1 [Source:MGI Symbol;Acc:MGI:1341430]	17	71309628	71433851	1	1.32114	9.21885e-08	7.88076e-07
ENSMUSG00000020766	Galk1	galactokinase 1 [Source:MGI Symbol;Acc:MGI:95730]	11	115899283	115903545	-1	1.31995	5.54097e-17	1.39131e-15
ENSMUSG00000050323	Ndufaf6	NADH:ubiquinone oxidoreductase complex assembly factor 6 [Source:MGI Symbol;Acc:MGI:1924197]	4	11051045	11076205	-1	1.31947	8.13849e-06	5.01299e-05
ENSMUSG00000071660	Ttc9c	tetratricopeptide repeat domain 9C [Source:MGI Symbol;Acc:MGI:1917637]	19	8786439	8796697	-1	1.31944	1.85982e-24	8.38142e-23
ENSMUSG00000039031	Arhgap18	Rho GTPase activating protein 18 [Source:MGI Symbol;Acc:MGI:1921160]	10	26629417	26794644	1	1.31881	0.00256197	0.00904681
ENSMUSG00000021485	Mxd3	Max dimerization protein 3 [Source:MGI Symbol;Acc:MGI:104987]	13	55472981	55477636	-1	1.31874	0.00784791	0.0240757
ENSMUSG00000070720	Tmem200b	transmembrane protein 200B [Source:MGI Symbol;Acc:MGI:3646343]	4	131648511	131650451	1	1.31858	0.000921252	0.00364755
ENSMUSG00000056214	Pard6g	par-6 family cell polarity regulator gamma [Source:MGI Symbol;Acc:MGI:2135606]	18	80090105	80162854	1	1.31797	6.5801e-06	4.1249e-05
ENSMUSG00000026175	Vil1	villin 1 [Source:MGI Symbol;Acc:MGI:98930]	1	74448535	74474718	1	1.31765	7.15312e-17	1.77998e-15
ENSMUSG00000030543	Mesp2	mesoderm posterior 2 [Source:MGI Symbol;Acc:MGI:1096325]	7	79460475	79463187	1	1.31609	0.00240468	0.00853827
ENSMUSG00000070699	Sars2	seryl-aminoacyl-tRNA synthetase 2 [Source:MGI Symbol;Acc:MGI:1919234]	7	28441417	28453296	1	1.31415	6.23267e-08	5.50314e-07
ENSMUSG00000021687	Scamp1	secretory carrier membrane protein 1 [Source:MGI Symbol;Acc:MGI:1349480]	13	94337818	94422365	-1	1.31286	4.30163e-33	3.39429e-31
ENSMUSG00000058589	Anks1b	ankyrin repeat and sterile alpha motif domain containing 1B [Source:MGI Symbol;Acc:MGI:1924781]	10	89709371	90809162	1	1.31205	0.000838911	0.0033528
ENSMUSG00000050730	Arhgap42	Rho GTPase activating protein 42 [Source:MGI Symbol;Acc:MGI:1918794]	9	8994330	9239106	-1	1.31202	0.0149441	0.0418972
ENSMUSG00000092260	Zfp963	zinc finger protein 963 [Source:MGI Symbol;Acc:MGI:4867078]	8	70194289	70202620	-1	1.3117	0.00854018	0.0259107
ENSMUSG00000073705	Cenps	centromere protein S [Source:MGI Symbol;Acc:MGI:1917178]	4	149211578	149222086	-1	1.31151	3.76499e-10	4.59814e-09
ENSMUSG00000038576	Susd4	sushi domain containing 4 [Source:MGI Symbol;Acc:MGI:2138351]	1	182591425	182724156	1	1.31098	2.63456e-08	2.45376e-07
ENSMUSG00000032020	Ubash3b	ubiquitin associated and SH3 domain containing, B [Source:MGI Symbol;Acc:MGI:1920078]	9	40922394	41072993	-1	1.31081	0.00117985	0.00452376
ENSMUSG00000040675	Mthfd1l	methylenetetrahydrofolate dehydrogenase (NADP+ dependent) 1-like [Source:MGI Symbol;Acc:MGI:1924836]	10	3923118	4117081	1	1.31041	2.74518e-10	3.40357e-09
ENSMUSG00000013928	1700020L13Rik	RIKEN cDNA 1700020L13 gene [Source:MGI Symbol;Acc:MGI:1922879]	7	29979519	29989662	1	1.31022	0.00440125	0.0145856
ENSMUSG00000021215	Net1	neuroepithelial cell transforming gene 1 [Source:MGI Symbol;Acc:MGI:1927138]	13	3932018	3968220	-1	1.30996	6.93684e-13	1.16488e-11
ENSMUSG00000030714	Sgf29	SAGA complex associated factor 29 [Source:MGI Symbol;Acc:MGI:1922815]	7	126248481	126272097	1	1.30863	2.58042e-17	6.72874e-16
ENSMUSG00000042797	Aqp11	aquaporin 11 [Source:MGI Symbol;Acc:MGI:1913583]	7	97373213	97387496	-1	1.30862	0.0049348	0.0160975
ENSMUSG00000058603	Rpl28-ps1	ribosomal protein L28, pseudogene 1 [Source:MGI Symbol;Acc:MGI:3705349]	1	127966306	127966719	1	1.30862	8.37692e-05	0.000418767
ENSMUSG00000021703	Serinc5	serine incorporator 5 [Source:MGI Symbol;Acc:MGI:2444223]	13	92747599	92848455	1	1.30817	6.57204e-26	3.30564e-24
ENSMUSG00000013921	Clip3	CAP-GLY domain containing linker protein 3 [Source:MGI Symbol;Acc:MGI:1923936]	7	29991153	30007792	1	1.30731	3.02152e-05	0.000166083
ENSMUSG00000048174	Tmem81	transmembrane protein 81 [Source:MGI Symbol;Acc:MGI:1921876]	1	132433968	132436377	1	1.30602	0.00149195	0.00559057
[truncated: 460 more rows]

## Sheet: WT_POT_down
ensembl_gene_id	external_gene_name	description	chromosome_name	start_position	end_position	strand	log2FoldChange	pvalue	padj
ENSMUSG00000062773	Tex101	testis expressed gene 101 [Source:MGI Symbol;Acc:MGI:1930791]	7	24367432	24376100	-1	-12.0135	8.80236e-17	2.17254e-15
ENSMUSG00000105993	Tex13c2	TEX13 family member C2 [Source:MGI Symbol;Acc:MGI:5663474]	X	41578568	41580401	1	-10.6527	9.01811e-13	1.49546e-11
ENSMUSG00000079606	Fsip2l	fibrous sheath-interacting protein 2-like [Source:MGI Symbol;Acc:MGI:2685441]	X	47930343	47966590	-1	-10.4041	3.92654e-12	6.02159e-11
ENSMUSG00000104401	Gm20750	predicted gene, 20750 [Source:MGI Symbol;Acc:MGI:5434106]	3	52814177	52835087	-1	-10.0893	0.00282245	0.00987462
ENSMUSG00000068349	Gml	glycosylphosphatidylinositol anchored molecule like [Source:MGI Symbol;Acc:MGI:3644767]	15	74685301	74690664	-1	-9.8412	8.35792e-11	1.09916e-09
ENSMUSG00000079532	Ctag2l2	CTAG2 like 2 [Source:MGI Symbol;Acc:MGI:3645826]	X	73784533	73785794	1	-9.51574	5.04853e-10	6.07829e-09
ENSMUSG00000079350	Magea8	MAGE family member A8 [Source:MGI Symbol;Acc:MGI:1333827]	X	153768771	153778846	-1	-9.36863	2.54397e-09	2.77341e-08
ENSMUSG00000021718	Nt5el	5' nucleotidase, ecto-like [Source:MGI Symbol;Acc:MGI:1914013]	13	105218630	105258290	1	-9.2031	2.85262e-09	3.08141e-08
ENSMUSG00000020214	Glipr1l2	GLI pathogenesis-related 1 like 2 [Source:MGI Symbol;Acc:MGI:1914787]	10	111919259	111944003	1	-9.08908	6.5967e-09	6.74152e-08
ENSMUSG00000042401	Crtac1	cartilage acidic protein 1 [Source:MGI Symbol;Acc:MGI:1920082]	19	42256726	42420224	-1	-9.06866	5.96414e-09	6.13942e-08
ENSMUSG00000052854	Nrk	Nik related kinase [Source:MGI Symbol;Acc:MGI:1351326]	X	137815179	137911281	1	-8.99355	1.01635e-08	1.00715e-07
ENSMUSG00000064225	Paqr9	progestin and adipoQ receptor family member IX [Source:MGI Symbol;Acc:MGI:1922802]	9	95441710	95450076	1	-8.93193	1.89082e-08	1.8038e-07
ENSMUSG00000079349	Magea5	MAGE family member A5 [Source:MGI Symbol;Acc:MGI:1333838]	X	153836057	153846141	-1	-8.91963	2.07374e-08	1.95893e-07
ENSMUSG00000023443	Esx1	extraembryonic, spermatogenesis, homeobox 1 [Source:MGI Symbol;Acc:MGI:1096388]	X	136016146	136022832	-1	-8.81593	3.66474e-08	3.33996e-07
ENSMUSG00000063728	Magea6	MAGE family member A6 [Source:MGI Symbol;Acc:MGI:1333837]	X	153707008	153718983	-1	-8.7517	3.76373e-08	3.42724e-07
ENSMUSG00000024990	Rbp4	retinol binding protein 4, plasma [Source:MGI Symbol;Acc:MGI:97879]	19	38105077	38113729	-1	-8.63614	6.89007e-08	6.03336e-07
ENSMUSG00000062732	Lypd4	Ly6/Plaur domain containing 4 [Source:MGI Symbol;Acc:MGI:2687054]	7	24564045	24569366	-1	-8.49304	1.52324e-07	1.25604e-06
ENSMUSG00000071719	Tmem28	transmembrane protein 28 [Source:MGI Symbol;Acc:MGI:3648377]	X	98864627	98892396	1	-8.47631	1.69172e-07	1.38269e-06
ENSMUSG00000043003	Rasef	RAS and EF hand domain containing [Source:MGI Symbol;Acc:MGI:2448565]	4	73632816	73709231	-1	-8.39876	2.31138e-07	1.85137e-06
ENSMUSG00000046846	Spesp1	sperm equatorial segment protein 1 [Source:MGI Symbol;Acc:MGI:1913962]	9	62178011	62189490	-1	-8.39855	2.78627e-07	2.20101e-06
ENSMUSG00000022425	Enpp2	ectonucleotide pyrophosphatase/phosphodiesterase 2 [Source:MGI Symbol;Acc:MGI:1321390]	15	54702297	54816288	-1	-8.39742	2.23257e-07	1.79231e-06
ENSMUSG00000024815	Trpd52l3	tumor protein D52-like 3 [Source:MGI Symbol;Acc:MGI:1913995]	19	29981190	29983418	1	-8.3736	2.59778e-07	2.06596e-06
ENSMUSG00000044835	Ankrd45	ankyrin repeat domain 45 [Source:MGI Symbol;Acc:MGI:1921094]	1	160970261	160998068	1	-8.32988	3.2634e-07	2.54665e-06
ENSMUSG00000024679	Ms4a6d	membrane-spanning 4-domains, subfamily A, member 6D [Source:MGI Symbol;Acc:MGI:1916024]	19	11563968	11582213	-1	-8.31476	0.0108859	0.0320211
ENSMUSG00000024109	Nrxn1	neurexin I [Source:MGI Symbol;Acc:MGI:1096391]	17	90341059	91400499	-1	-8.23331	5.76935e-08	5.12386e-07
ENSMUSG00000031273	Col4a6	collagen, type IV, alpha 6 [Source:MGI Symbol;Acc:MGI:2152695]	X	139948399	140257072	-1	-8.13107	9.25719e-07	6.70854e-06
ENSMUSG00000079577	Gm14692	predicted gene 14692 [Source:MGI Symbol;Acc:MGI:3713084]	X	66739304	66749956	1	-8.09468	0.00862215	0.0261262
ENSMUSG00000076430	Hus1b	HUS1 checkpoint clamp component B [Source:MGI Symbol;Acc:MGI:2671003]	13	31130556	31131742	-1	-8.07854	2.15069e-06	1.46833e-05
ENSMUSG00000083981	Gm15363	predicted gene 15363 [Source:MGI Symbol;Acc:MGI:3705833]	X	74002137	74003253	1	-8.07445	0.00337693	0.0115481
ENSMUSG00000033343	Magea4	MAGE family member A4 [Source:MGI Symbol;Acc:MGI:1333839]	X	71265623	71266570	1	-7.97301	2.27698e-06	1.54511e-05
ENSMUSG00000109117	Gm18393	predicted gene, 18393 [Source:MGI Symbol;Acc:MGI:5010578]	8	8761484	8762614	1	-7.97301	2.27698e-06	1.54511e-05
ENSMUSG00000022494	Shisa9	shisa family member 9 [Source:MGI Symbol;Acc:MGI:1919805]	16	11801977	12088766	1	-7.94522	2.3606e-06	1.59573e-05
ENSMUSG00000073207	Ccdc160	coiled-coil domain containing 160 [Source:MGI Symbol;Acc:MGI:3588225]	X	51880077	51888345	1	-7.89081	3.11463e-06	2.06986e-05
ENSMUSG00000024502	Jakmip2	janus kinase and microtubule interacting protein 2 [Source:MGI Symbol;Acc:MGI:1923467]	18	43664472	43820838	-1	-7.79458	9.15001e-06	5.56977e-05
ENSMUSG00000030510	Cers3	ceramide synthase 3 [Source:MGI Symbol;Acc:MGI:2681008]	7	66393252	66473439	1	-7.76204	2.18328e-12	3.45837e-11
ENSMUSG00000086126	Evx1os	even skipped homeotic gene 1, opposite strand [Source:MGI Symbol;Acc:MGI:1917843]	6	52285374	52291817	-1	-7.7007	1.07139e-05	6.43685e-05
ENSMUSG00000064342	mt-Ti	mitochondrially encoded tRNA isoleucine [Source:MGI Symbol;Acc:MGI:102484]	MT	3706	3774	1	-7.64103	1.06458e-05	6.40315e-05
ENSMUSG00000027857	Tshb	thyroid stimulating hormone, beta subunit [Source:MGI Symbol;Acc:MGI:98848]	3	102682781	102690034	-1	-7.63813	1.11675e-05	6.67537e-05
ENSMUSG00000072100	Cldn34b1	claudin 34B1 [Source:MGI Symbol;Acc:MGI:3648403]	X	153669801	153673263	-1	-7.61185	1.30597e-05	7.70655e-05
ENSMUSG00000068196	Col8a1	collagen, type VIII, alpha 1 [Source:MGI Symbol;Acc:MGI:88463]	16	57444621	57575100	-1	-7.60573	2.41264e-05	0.000135586
ENSMUSG00000043453	Magea10	MAGE family member A10 [Source:MGI Symbol;Acc:MGI:3588211]	X	71425476	71430464	-1	-7.56513	1.67914e-05	9.7381e-05
ENSMUSG00000022575	Gsdmd	gasdermin D [Source:MGI Symbol;Acc:MGI:1916396]	15	75734176	75739257	1	-7.55842	1.56661e-05	9.14043e-05
ENSMUSG00000006958	Chrd	chordin [Source:MGI Symbol;Acc:MGI:1313268]	16	20551877	20561134	1	-7.54795	1.7096e-05	9.89853e-05
ENSMUSG00000081885	Gm13231	predicted gene 13231 [Source:MGI Symbol;Acc:MGI:3649243]	4	145367927	145370969	1	-7.53061	1.79646e-05	0.000103506
ENSMUSG00000093865	Lrit3	leucine-rich repeat, immunoglobulin-like and transmembrane domains 3 [Source:MGI Symbol;Acc:MGI:2685267]	3	129581530	129597679	-1	-7.5299	2.22834e-05	0.000125962
ENSMUSG00000094196	Magea3	MAGE family member A3 [Source:MGI Symbol;Acc:MGI:1333832]	X	153731539	153732501	-1	-7.52875	1.99752e-05	0.00011413
ENSMUSG00000097391	Mirg	miRNA containing gene [Source:MGI Symbol;Acc:MGI:3781106]	12	109696198	109715894	1	-7.52414	1.30306e-06	9.20728e-06
ENSMUSG00000075272	Ttc30a2	tetratricopeptide repeat domain 30A2 [Source:MGI Symbol;Acc:MGI:3700200]	2	75806084	75808514	-1	-7.52128	2.18997e-05	0.000124124
ENSMUSG00000050996	Cetn1	centrin 1 [Source:MGI Symbol;Acc:MGI:1347086]	18	9615524	9619478	-1	-7.48522	2.98721e-05	0.000164436
ENSMUSG00000051582	Otud6a	OTU domain containing 6A [Source:MGI Symbol;Acc:MGI:3644685]	X	99472619	99473491	1	-7.42948	3.97529e-05	0.000212329
ENSMUSG00000031786	Drc7	dynein regulatory complex subunit 7 [Source:MGI Symbol;Acc:MGI:2685616]	8	95781731	95804769	1	-7.42446	3.54484e-05	0.000191604
ENSMUSG00000025352	Gdf11	growth differentiation factor 11 [Source:MGI Symbol;Acc:MGI:1338027]	10	128718164	128727587	-1	-7.41168	3.62396e-05	0.000195532
ENSMUSG00000079536	Ctag2l1	CTAG2 like 1 [Source:MGI Symbol;Acc:MGI:3644285]	X	73523893	73525005	-1	-7.40458	5.87132e-34	4.94542e-32
ENSMUSG00000034226	Rhov	ras homolog family member V [Source:MGI Symbol;Acc:MGI:2444227]	2	119099682	119101753	-1	-7.39588	1.41508e-15	3.15177e-14
ENSMUSG00000020562	Efcab10	EF-hand calcium binding domain 10 [Source:MGI Symbol;Acc:MGI:1922290]	12	33444853	33451266	1	-7.38232	3.69481e-05	0.000198899
ENSMUSG00000024619	Cdx1	caudal type homeobox 1 [Source:MGI Symbol;Acc:MGI:88360]	18	61151934	61169271	-1	-7.37969	4.67884e-05	0.000246618
ENSMUSG00000048155	H2bw2	H2B.W histone 2 [Source:MGI Symbol;Acc:MGI:1916639]	X	135828074	135829125	1	-7.3783	6.88112e-05	0.000351356
ENSMUSG00000023140	Reg2	regenerating islet-derived 2 [Source:MGI Symbol;Acc:MGI:97896]	6	78372606	78385089	1	-7.36988	4.59741e-05	0.000242687
ENSMUSG00000053963	Stum	mechanosensory transduction mediator [Source:MGI Symbol;Acc:MGI:2138735]	1	180259952	180311069	-1	-7.33377	4.49297e-05	0.000237825
ENSMUSG00000081960	Mageb17-ps	MAGE family member B17, pseudogene [Source:MGI Symbol;Acc:MGI:3643138]	X	90669001	90669919	1	-7.3266	5.02808e-05	0.000263586
ENSMUSG00000045048	Gm9795	predicted pseudogene 9795 [Source:MGI Symbol;Acc:MGI:3704361]	10	56532290	56532982	1	-7.31826	9.61511e-05	0.000474629
ENSMUSG00000027939	Nup210l	nucleoporin 210-like [Source:MGI Symbol;Acc:MGI:1924845]	3	90011439	90119355	1	-7.30608	7.0157e-24	2.99628e-22
ENSMUSG00000028270	Gbp2	guanylate binding protein 2 [Source:MGI Symbol;Acc:MGI:102772]	3	142326363	142343769	1	-7.30347	5.26793e-05	0.000275073
ENSMUSG00000106707	Gm43748	predicted gene 43748 [Source:MGI Symbol;Acc:MGI:5663885]	6	34836640	34837872	1	-7.28726	5.69108e-05	0.000294416
ENSMUSG00000036198	Arhgap36	Rho GTPase activating protein 36 [Source:MGI Symbol;Acc:MGI:1922654]	X	48552822	48589121	1	-7.28691	7.98642e-05	0.000400439
ENSMUSG00000034239	Gm884	predicted gene 884 [Source:MGI Symbol;Acc:MGI:2685730]	11	103425403	103511966	-1	-7.28617	3.22851e-05	0.000176347
ENSMUSG00000054727	1700013H16Rik	RIKEN cDNA 1700013H16 gene [Source:MGI Symbol;Acc:MGI:1922764]	X	52744868	52759798	-1	-7.27131	1.24815e-29	7.86152e-28
ENSMUSG00000068748	Ptprz1	protein tyrosine phosphatase, receptor type Z, polypeptide 1 [Source:MGI Symbol;Acc:MGI:97816]	6	22875501	23052915	1	-7.27023	6.03164e-05	0.000311351
ENSMUSG00000056025	Clca3a1	chloride channel accessory 3A1 [Source:MGI Symbol;Acc:MGI:1316732]	3	144435438	144466738	-1	-7.23872	4.64252e-06	2.99702e-05
ENSMUSG00000081146	Gm6207	predicted gene 6207 [Source:MGI Symbol;Acc:MGI:3645256]	X	134020710	134023733	-1	-7.23725	9.62136e-05	0.000474827
ENSMUSG00000032023	Jhy	junctional cadherin complex regulator [Source:MGI Symbol;Acc:MGI:1918239]	9	40806145	40875414	-1	-7.22932	7.53878e-05	0.000380724
ENSMUSG00000022847	Thpo	thrombopoietin [Source:MGI Symbol;Acc:MGI:101875]	16	20543204	20553261	-1	-7.20528	8.05773e-05	0.000403761
ENSMUSG00000020090	Npffr1	neuropeptide FF receptor 1 [Source:MGI Symbol;Acc:MGI:2685082]	10	61431271	61464344	1	-7.19517	0.000102255	0.000501494
ENSMUSG00000054160	Nkx2-4	NK2 homeobox 4 [Source:MGI Symbol;Acc:MGI:97349]	2	146925236	146927365	-1	-7.19321	6.55756e-06	4.11198e-05
ENSMUSG00000000402	Egfl6	EGF-like-domain, multiple 6 [Source:MGI Symbol;Acc:MGI:1858599]	X	165306003	165368716	-1	-7.19188	8.63052e-05	0.000430633
ENSMUSG00000038763	Alpk3	alpha-kinase 3 [Source:MGI Symbol;Acc:MGI:2151224]	7	80707348	80755360	1	-7.18404	0.00010127	0.000497237
ENSMUSG00000028717	Tal1	T cell acute lymphocytic leukemia 1 [Source:MGI Symbol;Acc:MGI:98480]	4	114913623	114928952	1	-7.17926	9.0779e-05	0.000450415
ENSMUSG00000090122	Kcne1l	potassium voltage-gated channel, Isk-related family, member 1-like, pseudogene [Source:MGI Symbol;Acc:MGI:1913490]	X	141087748	141089290	-1	-7.15842	9.92458e-05	0.000488315
ENSMUSG00000050271	Prag1	PEAK1 related kinase activating pseudokinase 1 [Source:MGI Symbol;Acc:MGI:1196223]	8	36561982	36614941	1	-7.14708	0.000106172	0.000519024
ENSMUSG00000109564	Muc16	mucin 16 [Source:MGI Symbol;Acc:MGI:1920982]	9	18406751	18585826	-1	-7.1307	0.000124904	0.000602001
ENSMUSG00000091648	C2cd4d	C2 calcium-dependent domain containing 4D [Source:MGI Symbol;Acc:MGI:2685505]	3	94269745	94271873	1	-7.11909	0.000125743	0.000605493
ENSMUSG00000030607	Acan	aggrecan [Source:MGI Symbol;Acc:MGI:99602]	7	78703231	78764847	1	-7.10512	0.000158076	0.000746624
ENSMUSG00000031518	Spata4	spermatogenesis associated 4 [Source:MGI Symbol;Acc:MGI:1916531]	8	55053816	55063133	1	-7.09737	0.000139586	0.000666559
ENSMUSG00000073177	Gm773	predicted gene 773 [Source:MGI Symbol;Acc:MGI:2685619]	X	55235187	55258241	-1	-7.07713	6.55341e-06	4.1106e-05
ENSMUSG00000052584	Serp2	stress-associated endoplasmic reticulum protein family member 2 [Source:MGI Symbol;Acc:MGI:1919911]	14	76770254	76794329	-1	-7.06238	0.000174639	0.000817216
ENSMUSG00000100252	Mir124-2hg	Mir124-2 host gene (non-protein coding) [Source:MGI Symbol;Acc:MGI:1917691]	3	17844085	17863134	1	-7.0114	0.000318404	0.00140491
ENSMUSG00000075520	Malrd1	MAM and LDL receptor class A domain containing 1 [Source:MGI Symbol;Acc:MGI:1928271]	2	15531290	16260366	1	-6.98804	0.000218383	0.00100052
ENSMUSG00000032172	Olfm2	olfactomedin 2 [Source:MGI Symbol;Acc:MGI:3045350]	9	20578986	20657645	-1	-6.98357	0.000241988	0.00109941
ENSMUSG00000048337	Npy4r	neuropeptide Y receptor Y4 [Source:MGI Symbol;Acc:MGI:105374]	14	33865949	33874446	-1	-6.98357	0.000241988	0.00109941
ENSMUSG00000020429	Igfbp1	insulin-like growth factor binding protein 1 [Source:MGI Symbol;Acc:MGI:96436]	11	7147782	7152546	1	-6.97422	0.000271461	0.00121742
ENSMUSG00000038148	Cldn16	claudin 16 [Source:MGI Symbol;Acc:MGI:2148742]	16	26281885	26301515	1	-6.9597	0.000271798	0.00121867
ENSMUSG00000037033	Clca3b	chloride channel accessory 3B [Source:MGI Symbol;Acc:MGI:2181989]	3	144528384	144555118	-1	-6.94436	0.000378315	0.00164081
ENSMUSG00000064343	mt-Tq	mitochondrially encoded tRNA glutamine [Source:MGI Symbol;Acc:MGI:102477]	MT	3772	3842	-1	-6.93413	2.53945e-13	4.48066e-12
ENSMUSG00000112765	9430078K24Rik	RIKEN cDNA 9430078K24 gene [Source:MGI Symbol;Acc:MGI:1924540]	12	79963793	79983038	-1	-6.93154	0.000261565	0.00117727
ENSMUSG00000041482	Piezo2	piezo-type mechanosensitive ion channel component 2 [Source:MGI Symbol;Acc:MGI:1918781]	18	63143284	63520254	-1	-6.91159	0.000283033	0.00126504
ENSMUSG00000051074	4930579K19Rik	RIKEN cDNA 4930579K19 gene [Source:MGI Symbol;Acc:MGI:1923131]	9	98444282	98445664	-1	-6.91159	0.000283033	0.00126504
ENSMUSG00000085034	Gm11240	predicted gene 11240 [Source:MGI Symbol;Acc:MGI:3651058]	4	73709483	73716609	1	-6.89517	0.000313202	0.00138472
ENSMUSG00000009596	Taf7l	TATA-box binding protein associated factor 7 like [Source:MGI Symbol;Acc:MGI:1921719]	X	133360867	133377239	-1	-6.89127	9.90066e-81	7.00505e-78
ENSMUSG00000014782	Plekhg4	pleckstrin homology domain containing, family G (with RhoGef domain) member 4 [Source:MGI Symbol;Acc:MGI:2142544]	8	106099906	106109494	1	-6.89097	4.70922e-13	8.08067e-12
ENSMUSG00000086788	1700029M20Rik	RIKEN cDNA 1700029M20 gene [Source:MGI Symbol;Acc:MGI:1913597]	4	135353966	135357509	1	-6.88564	0.000390328	0.00168912
ENSMUSG00000026870	Cutal	cutA divalent cation tolerance homolog-like [Source:MGI Symbol;Acc:MGI:1925246]	2	34764408	34782144	1	-6.83992	0.000384721	0.00166601
ENSMUSG00000022938	Fam3b	family with sequence similarity 3, member B [Source:MGI Symbol;Acc:MGI:1270150]	16	97272165	97316016	-1	-6.83078	0.000442268	0.00188657
ENSMUSG00000110910	4921534A09Rik	RIKEN cDNA 4921534A09 gene [Source:MGI Symbol;Acc:MGI:2444504]	9	20296530	20299024	1	-6.79181	0.000484584	0.00204774
ENSMUSG00000116295	Gm32885	predicted gene, 32885 [Source:MGI Symbol;Acc:MGI:5592044]	15	97054910	97065125	-1	-6.77927	0.000491607	0.00207452
ENSMUSG00000111646	Gm40621	predicted gene, 40621 [Source:MGI Symbol;Acc:MGI:5623506]	10	29242736	29250941	1	-6.7517	0.000546064	0.00227493
ENSMUSG00000118018		novel transcript	18	43659242	43662945	-1	-6.73634	0.00141111	0.00531538
ENSMUSG00000018919	Tm4sf5	transmembrane 4 superfamily member 5 [Source:MGI Symbol;Acc:MGI:1922854]	11	70396070	70402004	1	-6.7236	0.000607576	0.00250659
ENSMUSG00000038463	Olfml2b	olfactomedin-like 2B [Source:MGI Symbol;Acc:MGI:2443310]	1	170472101	170510358	1	-6.7214	0.000656993	0.00269371
ENSMUSG00000029153	Ociad2	OCIA domain containing 2 [Source:MGI Symbol;Acc:MGI:1916377]	5	73479542	73498371	-1	-6.7181	0.000615842	0.00253823
ENSMUSG00000053153	Spag16	sperm associated antigen 16 [Source:MGI Symbol;Acc:MGI:1913972]	1	69866129	70764291	1	-6.71488	0.000713242	0.00289636
ENSMUSG00000103408	Gm37933	predicted gene, 37933 [Source:MGI Symbol;Acc:MGI:5611161]	3	86050064	86052852	1	-6.71259	0.000649363	0.00266603
ENSMUSG00000117373	Gm18273	predicted gene, 18273 [Source:MGI Symbol;Acc:MGI:5010458]	17	33071965	33085274	1	-6.70714	0.000713915	0.00289782
ENSMUSG00000036249	Rbm43	RNA binding motif protein 43 [Source:MGI Symbol;Acc:MGI:1918934]	2	51814460	51825175	-1	-6.70556	1.73631e-08	1.66916e-07
ENSMUSG00000096932	5033403F01Rik	RIKEN cDNA 5033403F01 gene [Source:MGI Symbol;Acc:MGI:1923208]	13	39144595	39150581	1	-6.69843	4.24976e-05	0.000225966
ENSMUSG00000108804	Gm30437	predicted gene, 30437 [Source:MGI Symbol;Acc:MGI:5589596]	6	91388495	91389695	1	-6.69815	0.000786134	0.00315733
ENSMUSG00000110685	Gm5373	predicted gene 5373 [Source:MGI Symbol;Acc:MGI:3779485]	8	72277285	72611125	-1	-6.69155	0.000723412	0.00293373
ENSMUSG00000033501	Crygs	crystallin, gamma S [Source:MGI Symbol;Acc:MGI:1298216]	16	22623953	22630327	-1	-6.67138	0.000768795	0.00309589
ENSMUSG00000027048	Abcb11	ATP-binding cassette, sub-family B (MDR/TAP), member 11 [Source:MGI Symbol;Acc:MGI:1351619]	2	69068626	69172960	-1	-6.66792	0.000757053	0.0030544
ENSMUSG00000027858	Tspan2	tetraspanin 2 [Source:MGI Symbol;Acc:MGI:1917997]	3	102641845	102708829	1	-6.63925	0.000961625	0.0037834
ENSMUSG00000032487	Ptgs2	prostaglandin-endoperoxide synthase 2 [Source:MGI Symbol;Acc:MGI:97798]	1	149975782	149983978	1	-6.63585	0.000845757	0.00337825
ENSMUSG00000108596	Gm49368	predicted gene, 49368 [Source:MGI Symbol;Acc:MGI:6121583]	7	127661855	127727332	1	-6.61596	0.000947118	0.00373394
ENSMUSG00000027209	Fam227b	family with sequence similarity 227, member B [Source:MGI Symbol;Acc:MGI:1923073]	2	125825403	125993924	-1	-6.61131	0.000953554	0.00375582
ENSMUSG00000063919	Srrm4	serine/arginine repetitive matrix 4 [Source:MGI Symbol;Acc:MGI:1916205]	5	116577334	116729876	-1	-6.60612	0.00130533	0.00495211
ENSMUSG00000032024	Clmp	CXADR-like membrane protein [Source:MGI Symbol;Acc:MGI:1918816]	9	40597258	40696615	1	-6.5926	7.31543e-05	0.000370502
ENSMUSG00000097016	Gm26708	predicted gene, 26708 [Source:MGI Symbol;Acc:MGI:5477202]	7	83801348	83844323	1	-6.56333	0.00117507	0.00450949
ENSMUSG00000040495	Chrm4	cholinergic receptor, muscarinic 4 [Source:MGI Symbol;Acc:MGI:88399]	2	91757594	91759033	1	-6.55722	0.00114354	0.00440764
ENSMUSG00000026459	Myog	myogenin [Source:MGI Symbol;Acc:MGI:97276]	1	134217727	134220286	1	-6.55615	0.00138245	0.00521855
ENSMUSG00000000031	H19	H19, imprinted maternally expressed transcript [Source:MGI Symbol;Acc:MGI:95891]	7	142129266	142131880	-1	-6.55476	4.23772e-103	5.29116e-100
ENSMUSG00000028635	Edn2	endothelin 2 [Source:MGI Symbol;Acc:MGI:95284]	4	120018403	120024557	1	-6.55349	0.00121849	0.00464922
ENSMUSG00000035451	Foxa1	forkhead box A1 [Source:MGI Symbol;Acc:MGI:1347472]	12	57587414	57593702	-1	-6.55349	0.00121849	0.00464922
ENSMUSG00000048764	Tmprss11f	transmembrane protease, serine 11f [Source:MGI Symbol;Acc:MGI:2442348]	5	86669757	86780283	-1	-6.53623	0.0022466	0.00804559
ENSMUSG00000049420	Tmem200a	transmembrane protein 200A [Source:MGI Symbol;Acc:MGI:1924470]	10	25788229	25954950	-1	-6.51623	0.00133645	0.0050593
ENSMUSG00000055746	Magea2	MAGE family member A2 [Source:MGI Symbol;Acc:MGI:1333793]	X	153810197	153876662	-1	-6.5092	0.0019346	0.00703509
ENSMUSG00000117654	Gm50050	predicted gene, 50050 [Source:MGI Symbol;Acc:MGI:6275362]	17	33082636	33096916	-1	-6.47404	0.00156745	0.00583491
ENSMUSG00000060314	Zfp941	zinc finger protein 941 [Source:MGI Symbol;Acc:MGI:3039601]	7	140387362	140402091	-1	-6.46094	0.00164719	0.00609858
ENSMUSG00000011349	Dmrtc2	doublesex and mab-3 related transcription factor like family C2 [Source:MGI Symbol;Acc:MGI:1918491]	7	24569482	24577076	1	-6.46051	1.26815e-29	7.96382e-28
ENSMUSG00000078926	Cdc20b	cell division cycle 20B [Source:MGI Symbol;Acc:MGI:3644472]	13	113171645	113227729	1	-6.45837	0.0016265	0.00602935
ENSMUSG00000091844	Gm8251	predicted gene 8251 [Source:MGI Symbol;Acc:MGI:3647616]	1	44095032	44118906	-1	-6.45837	0.0016265	0.00602935
ENSMUSG00000054266	Serpinb9d	serine (or cysteine) peptidase inhibitor, clade B, member 9d [Source:MGI Symbol;Acc:MGI:894667]	13	33376942	33387112	1	-6.44917	0.00168968	0.00624394
ENSMUSG00000085526	Gm16083	predicted gene 16083 [Source:MGI Symbol;Acc:MGI:3802163]	1	130390313	130484812	1	-6.43586	0.00184548	0.00675032
ENSMUSG00000027078	Ube2l6	ubiquitin-conjugating enzyme E2L 6 [Source:MGI Symbol;Acc:MGI:1914500]	2	84629172	84640679	1	-6.42119	0.00194176	0.0070551
ENSMUSG00000082651	Gm14001	predicted gene 14001 [Source:MGI Symbol;Acc:MGI:3650180]	2	121231626	121231872	-1	-6.41443	0.00190556	0.00694378
ENSMUSG00000039899	Fgl2	fibrinogen-like protein 2 [Source:MGI Symbol;Acc:MGI:103266]	5	21577640	21583372	1	-6.40217	0.00217805	0.00782255
ENSMUSG00000032443	Zcwpw2	zinc finger, CW type with PWWP domain 2 [Source:MGI Symbol;Acc:MGI:1921888]	9	117705068	117869327	-1	-6.38895	0.000164148	0.000772722
ENSMUSG00000049612	Omg	oligodendrocyte myelin glycoprotein [Source:MGI Symbol;Acc:MGI:106586]	11	79391808	79394910	-1	-6.38577	0.00218212	0.0078332
ENSMUSG00000044393	Dsg2	desmoglein 2 [Source:MGI Symbol;Acc:MGI:1196466]	18	20691131	20737578	1	-6.37884	0.00215344	0.00774596
ENSMUSG00000113959	Gm46339	predicted gene, 46339 [Source:MGI Symbol;Acc:MGI:5825976]	12	19351654	19355192	1	-6.36799	0.00281058	0.00983699
ENSMUSG00000111977	Gm47163	predicted gene, 47163 [Source:MGI Symbol;Acc:MGI:6095939]	10	79473690	79475354	1	-6.35932	0.00234055	0.00834684
ENSMUSG00000022602	Arc	activity regulated cytoskeletal-associated protein [Source:MGI Symbol;Acc:MGI:88067]	15	74540932	74544419	-1	-6.3472	1.48216e-07	1.22557e-06
ENSMUSG00000025656	Arhgef9	CDC42 guanine nucleotide exchange factor (GEF) 9 [Source:MGI Symbol;Acc:MGI:2442233]	X	94092541	94240462	-1	-6.34234	0.00243867	0.00864593
ENSMUSG00000052415	Tchh	trichohyalin [Source:MGI Symbol;Acc:MGI:2177944]	3	93349637	93356384	1	-6.33863	2.25545e-07	1.80862e-06
ENSMUSG00000114771	Gm49064	predicted gene, 49064 [Source:MGI Symbol;Acc:MGI:6118443]	13	67375061	67378033	-1	-6.33517	0.00253789	0.00897222
ENSMUSG00000044364	Tmem74b	transmembrane protein 74B [Source:MGI Symbol;Acc:MGI:1918629]	2	151543928	151554077	1	-6.32806	0.00277505	0.00972965
ENSMUSG00000046280	She	src homology 2 domain-containing transforming protein E [Source:MGI Symbol;Acc:MGI:1099462]	3	89738677	89766141	1	-6.32515	0.00260073	0.0091669
ENSMUSG00000064280	Ccdc146	coiled-coil domain containing 146 [Source:MGI Symbol;Acc:MGI:1922422]	5	21497959	21629675	-1	-6.32245	0.000188421	0.000876874
ENSMUSG00000042118	Bhmt2	betaine-homocysteine methyltransferase 2 [Source:MGI Symbol;Acc:MGI:1891379]	13	93792228	93810810	-1	-6.31795	0.00280372	0.00981881
ENSMUSG00000002324	Rec8	REC8 meiotic recombination protein [Source:MGI Symbol;Acc:MGI:1929645]	14	55855494	55862852	1	-6.31574	1.65322e-07	1.35435e-06
ENSMUSG00000079652	Fam71f2	family with sequence similarity 71, member F2 [Source:MGI Symbol;Acc:MGI:2141439]	6	29279592	29290679	1	-6.31506	0.00267751	0.00942502
ENSMUSG00000058099	Nfam1	Nfat activating molecule with ITAM motif 1 [Source:MGI Symbol;Acc:MGI:1921289]	15	82877174	82917507	-1	-6.29755	0.00289935	0.0101054
ENSMUSG00000009941	Nxf2	nuclear RNA export factor 2 [Source:MGI Symbol;Acc:MGI:1933192]	X	133845275	133865503	-1	-6.29443	8.63027e-28	4.89803e-26
ENSMUSG00000073988	Ttpa	tocopherol (alpha) transfer protein [Source:MGI Symbol;Acc:MGI:1354168]	4	20007938	20030785	1	-6.28725	0.00296637	0.0103085
ENSMUSG00000046101	Mcmdc2	minichromosome maintenance domain containing 2 [Source:MGI Symbol;Acc:MGI:3045334]	1	9978863	10012310	1	-6.28044	3.67489e-07	2.84476e-06
ENSMUSG00000054994	AV320801	expressed sequence AV320801 [Source:MGI Symbol;Acc:MGI:3035227]	X	134395337	134405343	1	-6.26917	2.41805e-07	1.93171e-06
ENSMUSG00000057000	Nxf3	nuclear RNA export factor 3 [Source:MGI Symbol;Acc:MGI:2685230]	X	134972848	134986004	-1	-6.26693	0.000327881	0.0014439
ENSMUSG00000102881	Gm3807	predicted gene 3807 [Source:MGI Symbol;Acc:MGI:3781980]	11	120472496	120473663	1	-6.26645	0.00314788	0.0108698
ENSMUSG00000078952	Lncenc1	long non-coding RNA, embryonic stem cells expressed 1 [Source:MGI Symbol;Acc:MGI:3780541]	13	97571478	97633515	1	-6.26349	0.00329502	0.0113025
ENSMUSG00000083977	Mageb8-ps	MAGE family member B8, pseudogene [Source:MGI Symbol;Acc:MGI:2148172]	X	85371509	85372541	-1	-6.26209	0.00369306	0.0124823
ENSMUSG00000080935	Got2-ps1	glutamatic-oxaloacetic transaminase 2, mitochondrial, pseudogene 1 [Source:MGI Symbol;Acc:MGI:104721]	5	138362522	138363814	-1	-6.2603	0.00377011	0.0126962
ENSMUSG00000102398	Gm37580	predicted gene, 37580 [Source:MGI Symbol;Acc:MGI:5610808]	1	24139706	24142505	1	-6.2603	0.00377011	0.0126962
ENSMUSG00000117421	Gm41639	predicted gene, 41639 [Source:MGI Symbol;Acc:MGI:5624524]	17	84258420	84259892	-1	-6.24962	0.00409114	0.0136539
ENSMUSG00000110771	Gm47785	predicted gene, 47785 [Source:MGI Symbol;Acc:MGI:6096952]	9	33813213	33832745	1	-6.24833	0.00339364	0.0115996
ENSMUSG00000058717	Lypd11	Ly6/PLAUR domain containing 11 [Source:MGI Symbol;Acc:MGI:3643098]	7	24414448	24426333	-1	-6.24535	0.00339567	0.0116028
ENSMUSG00000061356	Nuggc	nuclear GTPase, germinal center associated [Source:MGI Symbol;Acc:MGI:2685446]	14	65835995	65885980	1	-6.24535	0.00339567	0.0116028
ENSMUSG00000027220	Syt13	synaptotagmin XIII [Source:MGI Symbol;Acc:MGI:1933945]	2	92745443	92786403	1	-6.24078	0.00371647	0.0125455
ENSMUSG00000113823	Gm270	predicted gene 270 [Source:MGI Symbol;Acc:MGI:2685116]	13	49917804	49918779	1	-6.23768	0.00348134	0.0118612
ENSMUSG00000041845	Rhod	ras homolog family member D [Source:MGI Symbol;Acc:MGI:108446]	19	4475487	4489460	-1	-6.22696	0.00358849	0.0121812
ENSMUSG00000112039	Gm5136	predicted gene 5136 [Source:MGI Symbol;Acc:MGI:3647286]	10	108534625	108536021	-1	-6.21541	0.00548071	0.017645
ENSMUSG00000109394	A230057D06Rik	RIKEN cDNA A230057D06 gene [Source:MGI Symbol;Acc:MGI:2442922]	7	61354267	61578438	-1	-6.21307	0.00393472	0.013192
ENSMUSG00000097416	Gm26670	predicted gene, 26670 [Source:MGI Symbol;Acc:MGI:5477164]	1	191718793	191722099	-1	-6.20213	0.00417146	0.0138935
ENSMUSG00000073658	Crygb	crystallin, gamma B [Source:MGI Symbol;Acc:MGI:88522]	1	65119378	65121447	-1	-6.19108	0.00444699	0.0147234
ENSMUSG00000005357	Slc1a6	solute carrier family 1 (high affinity aspartate/glutamate transporter), member 6 [Source:MGI Symbol;Acc:MGI:1096331]	10	78616330	78650599	1	-6.18324	0.00422793	0.0140706
ENSMUSG00000103499	Gm6558	predicted gene 6558 [Source:MGI Symbol;Acc:MGI:3779607]	3	31698945	31744734	-1	-6.1706	0.00498918	0.0162496
ENSMUSG00000108419	Gm45020	predicted gene 45020 [Source:MGI Symbol;Acc:MGI:5753596]	7	114541357	114547732	-1	-6.16519	0.000342844	0.00150231
ENSMUSG00000024451	Arap3	ArfGAP with RhoGAP domain, ankyrin repeat and PH domain 3 [Source:MGI Symbol;Acc:MGI:2147274]	18	38105681	38132022	-1	-6.15593	0.00457294	0.015084
ENSMUSG00000086762	Gm14546	predicted gene 14546 [Source:MGI Symbol;Acc:MGI:3705210]	6	34267200	34301184	1	-6.15593	0.00457294	0.015084
ENSMUSG00000064080	Fbln2	fibulin 2 [Source:MGI Symbol;Acc:MGI:95488]	6	91189437	91249522	1	-6.15334	0.000463983	0.00197098
ENSMUSG00000034422	Parp14	poly (ADP-ribose) polymerase family, member 14 [Source:MGI Symbol;Acc:MGI:1919489]	16	35653244	35691914	-1	-6.14788	0.0050161	0.01632
ENSMUSG00000043939	A530064D06Rik	RIKEN cDNA A530064D06 gene [Source:MGI Symbol;Acc:MGI:2443476]	17	48456296	48474443	-1	-6.14788	0.0050161	0.01632
ENSMUSG00000031883	Car7	carbonic anhydrase 7 [Source:MGI Symbol;Acc:MGI:103100]	8	105261321	105276975	1	-6.13803	1.86451e-09	2.06125e-08
ENSMUSG00000031397	Tktl1	transketolase-like 1 [Source:MGI Symbol;Acc:MGI:1933244]	X	73220865	73252106	1	-6.1358	2.10728e-246	1.49097e-242
ENSMUSG00000027562	Car2	carbonic anhydrase 2 [Source:MGI Symbol;Acc:MGI:88269]	3	14951333	14965830	1	-6.13313	0.00484698	0.0158402
ENSMUSG00000045775	Slc16a5	solute carrier family 16 (monocarboxylic acid transporters), member 5 [Source:MGI Symbol;Acc:MGI:2443515]	11	115353300	115365224	1	-6.1216	0.00502408	0.0163385
ENSMUSG00000064344	mt-Tm	mitochondrially encoded tRNA methionine [Source:MGI Symbol;Acc:MGI:102480]	MT	3845	3913	1	-6.1216	0.00502408	0.0163385
ENSMUSG00000114267	Gm48600	predicted gene, 48600 [Source:MGI Symbol;Acc:MGI:6098178]	14	10560615	10565094	-1	-6.1216	0.00502408	0.0163385
ENSMUSG00000111180	Gm39348	predicted gene, 39348 [Source:MGI Symbol;Acc:MGI:5622233]	9	60956291	60963101	-1	-6.1183	0.00534696	0.0172642
ENSMUSG00000035681	Kcnc2	potassium voltage gated channel, Shaw-related subfamily, member 2 [Source:MGI Symbol;Acc:MGI:96668]	10	112107026	112302929	1	-6.10997	0.00523027	0.0169131
ENSMUSG00000110915	Gm36198	predicted gene, 36198 [Source:MGI Symbol;Acc:MGI:5595357]	9	21278692	21280480	-1	-6.1066	0.00568395	0.0182082
ENSMUSG00000031111	Igsf1	immunoglobulin superfamily, member 1 [Source:MGI Symbol;Acc:MGI:2147913]	X	48871413	48886626	-1	-6.10155	0.00539539	0.0174047
ENSMUSG00000052951	C130021I20Rik	Riken cDNA C130021I20 gene [Source:MGI Symbol;Acc:MGI:3639863]	2	33531205	33536366	1	-6.10155	0.00539539	0.0174047
ENSMUSG00000028076	Cd1d1	CD1d1 antigen [Source:MGI Symbol;Acc:MGI:107674]	3	86903141	86906748	-1	-6.09825	0.00547241	0.0176236
ENSMUSG00000000058	Cav2	caveolin 2 [Source:MGI Symbol;Acc:MGI:107571]	6	17281184	17289114	1	-6.08284	0.00654898	0.0205695
ENSMUSG00000022768	Ccdc116	coiled-coil domain containing 116 [Source:MGI Symbol;Acc:MGI:1924122]	16	16956928	16965093	-1	-6.08126	0.0059548	0.0189671
ENSMUSG00000046793	Gpr61	G protein-coupled receptor 61 [Source:MGI Symbol;Acc:MGI:2441719]	3	108055637	108062198	-1	-6.08126	0.0059548	0.0189671
ENSMUSG00000028750	Pla2g2c	phospholipase A2, group IIC [Source:MGI Symbol;Acc:MGI:106638]	4	138452103	138473443	1	-6.08001	9.4694e-07	6.8483e-06
ENSMUSG00000026971	Itgb6	integrin beta 6 [Source:MGI Symbol;Acc:MGI:96615]	2	60428636	60552987	-1	-6.07448	0.00606917	0.0192764
ENSMUSG00000024427	Spry4	sprouty RTK signaling antagonist 4 [Source:MGI Symbol;Acc:MGI:1345144]	18	38719300	38734468	-1	-6.06928	0.00606564	0.0192681
ENSMUSG00000067261	Foxd3	forkhead box D3 [Source:MGI Symbol;Acc:MGI:1347473]	4	99544536	99546859	1	-6.06928	0.00606564	0.0192681
ENSMUSG00000071749	4933412E24Rik	RIKEN cDNA 4933412E24 gene [Source:MGI Symbol;Acc:MGI:1918338]	15	59886715	59888462	-1	-6.06589	0.00597892	0.0190353
ENSMUSG00000042988	Notum	notum palmitoleoyl-protein carboxylesterase [Source:MGI Symbol;Acc:MGI:1924833]	11	120544614	120552001	-1	-6.06506	0.00879379	0.0265477
ENSMUSG00000076575	Igkv7-33	immunoglobulin kappa chain variable 7-33 [Source:MGI Symbol;Acc:MGI:3577282]	6	70035616	70036183	-1	-6.04504	0.00638947	0.0201311
ENSMUSG00000113362	Gm40557	predicted gene, 40557 [Source:MGI Symbol;Acc:MGI:5623442]	12	100204013	100208703	-1	-6.04504	0.00638947	0.0201311
ENSMUSG00000021876	Rnase4	ribonuclease, RNase A family 4 [Source:MGI Symbol;Acc:MGI:1926217]	14	51328534	51343608	1	-6.0416	0.00655416	0.0205797
ENSMUSG00000073867	AA474408	expressed sequence AA474408 [Source:MGI Symbol;Acc:MGI:3034216]	7	109657194	109660532	-1	-6.04093	0.000519924	0.00217929
ENSMUSG00000065434	Mir7-1	microRNA 7-1 [Source:MGI Symbol;Acc:MGI:3619436]	13	58540593	58540700	-1	-6.03277	0.00659946	0.0206944
ENSMUSG00000114288	Gm32123	predicted gene, 32123 [Source:MGI Symbol;Acc:MGI:5591282]	14	25109808	25113350	1	-6.02775	0.00800162	0.02448
ENSMUSG00000052889	Prkcb	protein kinase C, beta [Source:MGI Symbol;Acc:MGI:97596]	7	121887974	122233625	1	-6.02684	1.76026e-09	1.95109e-08
ENSMUSG00000078546	Zfp995	zinc finger protein 995 [Source:MGI Symbol;Acc:MGI:1917331]	17	22098551	22128907	-1	-6.00697	0.00058536	0.00242578
ENSMUSG00000033965	Slc16a2	solute carrier family 16 (monocarboxylic acid transporters), member 2 [Source:MGI Symbol;Acc:MGI:1203732]	X	102741020	102865589	-1	-6.00577	0.000596564	0.00246555
ENSMUSG00000040146	Rgl3	ral guanine nucleotide dissociation stimulator-like 3 [Source:MGI Symbol;Acc:MGI:1918996]	9	21880007	21900742	-1	-5.99889	0.00736187	0.0227711
ENSMUSG00000037798	Mat1a	methionine adenosyltransferase I, alpha [Source:MGI Symbol;Acc:MGI:88017]	14	40826992	40846369	1	-5.99713	1.62703e-13	2.94671e-12
ENSMUSG00000018776	Slc35g3	solute carrier family 35, member G3 [Source:MGI Symbol;Acc:MGI:1927128]	11	69650716	69652794	-1	-5.99534	0.00748853	0.0231068
ENSMUSG00000004267	Eno2	enolase 2, gamma neuronal [Source:MGI Symbol;Acc:MGI:95394]	6	124737016	124746636	-1	-5.98989	0.00802444	0.0245357
ENSMUSG00000017607	Tns4	tensin 4 [Source:MGI Symbol;Acc:MGI:2144377]	11	98956504	98980132	-1	-5.97345	0.00786856	0.0241181
ENSMUSG00000113727	Gm47781	predicted gene, 47781 [Source:MGI Symbol;Acc:MGI:6096945]	13	44385874	44393082	1	-5.96979	0.00834773	0.0253816
ENSMUSG00000073421	H2-Ab1	histocompatibility 2, class II antigen A, beta 1 [Source:MGI Symbol;Acc:MGI:103070]	17	34476663	34488393	1	-5.96875	0.000655934	0.00268989
ENSMUSG00000068600	Gml2	glycosylphosphatidylinositol anchored molecule like 2 [Source:MGI Symbol;Acc:MGI:1341831]	15	74690920	74706720	1	-5.95324	4.47538e-11	6.04719e-10
ENSMUSG00000008153	Clstn3	calsyntenin 3 [Source:MGI Symbol;Acc:MGI:2178323]	6	124407540	124441753	-1	-5.95122	0.00850454	0.0258103
ENSMUSG00000107491	Gm17893	predicted gene, 17893 [Source:MGI Symbol;Acc:MGI:5010078]	2	37378687	37379456	1	-5.95122	0.00850454	0.0258103
ENSMUSG00000078938	Syce3	synaptonemal complex central element protein 3 [Source:MGI Symbol;Acc:MGI:1922709]	15	89274377	89294706	-1	-5.95045	3.7841e-78	2.59101e-75
ENSMUSG00000031179	Magea9	MAGE family member A9 [Source:MGI Symbol;Acc:MGI:1917946]	X	63217154	63222384	1	-5.933	0.0113068	0.0330666
ENSMUSG00000113716	Gm47518	predicted gene, 47518 [Source:MGI Symbol;Acc:MGI:6096513]	12	69161788	69167121	-1	-5.93043	0.0102828	0.0304582
ENSMUSG00000014599	Csf1	colony stimulating factor 1 (macrophage) [Source:MGI Symbol;Acc:MGI:1339753]	3	107648364	107667785	-1	-5.92491	0.00906483	0.027269
ENSMUSG00000028262	Clca3a2	chloride channel accessory 3A2 [Source:MGI Symbol;Acc:MGI:1931471]	3	144502320	144525255	-1	-5.92491	0.00906483	0.027269
ENSMUSG00000110587	Gm7344	predicted gene 7344 [Source:MGI Symbol;Acc:MGI:3648494]	9	3187110	3188331	1	-5.92491	0.00906483	0.027269
ENSMUSG00000079356	Mettl4-ps1	methyltransferase like 4, pseudogene 1 [Source:MGI Symbol;Acc:MGI:3779337]	17	71833891	71863538	1	-5.92115	0.00952545	0.028461
ENSMUSG00000087351	Gm11464	predicted gene 11464 [Source:MGI Symbol;Acc:MGI:3650572]	2	165822646	165834437	-1	-5.92115	0.00952545	0.028461
ENSMUSG00000101708	Gm28453	predicted gene 28453 [Source:MGI Symbol;Acc:MGI:5579159]	7	38078789	38142639	1	-5.91158	0.00942458	0.0281914
ENSMUSG00000063446	Plppr1	phospholipid phosphatase related 1 [Source:MGI Symbol;Acc:MGI:2445015]	4	49059273	49340259	1	-5.9113	0.0163529	0.0452036
ENSMUSG00000086470	Gm12580	predicted gene 12580 [Source:MGI Symbol;Acc:MGI:3651872]	4	58648392	58658592	-1	-5.90334	0.0124728	0.0359394
ENSMUSG00000112787	Gm48790	predicted gene, 48790 [Source:MGI Symbol;Acc:MGI:6098490]	12	9779519	9784209	1	-5.90192	0.00985136	0.0293052
ENSMUSG00000090671	Gm5067	predicted gene 5067 [Source:MGI Symbol;Acc:MGI:3644982]	5	26212025	26213033	1	-5.88836	0.0101282	0.0300378
ENSMUSG00000049107	Ntf3	neurotrophin 3 [Source:MGI Symbol;Acc:MGI:97380]	6	126078375	126143873	-1	-5.88453	0.0103343	0.0305894
ENSMUSG00000108122	Gm44116	predicted gene, 44116 [Source:MGI Symbol;Acc:MGI:5690508]	6	100637900	100639424	-1	-5.88044	0.0116902	0.0339819
ENSMUSG00000029913	Prdm5	PR domain containing 5 [Source:MGI Symbol;Acc:MGI:1918029]	6	65755972	65913994	1	-5.87949	3.81043e-06	2.49246e-05
ENSMUSG00000020774	Aspa	aspartoacylase [Source:MGI Symbol;Acc:MGI:87914]	11	73195818	73220422	-1	-5.87645	2.56853e-18	7.279e-17
ENSMUSG00000035566	Pcdh17	protocadherin 17 [Source:MGI Symbol;Acc:MGI:2684924]	14	84681003	84776442	1	-5.8708	0.0109018	0.0320591
ENSMUSG00000117450	4933424G05Rik	RIKEN cDNA 4933424G05 gene [Source:MGI Symbol;Acc:MGI:1921706]	18	15122052	15181044	1	-5.8708	0.0109018	0.0320591
ENSMUSG00000113987	4930453C13Rik	RIKEN cDNA 4930453C13 gene [Source:MGI Symbol;Acc:MGI:1922143]	13	46089516	46090380	1	-5.86653	0.0127355	0.0365853
ENSMUSG00000045680	Tcf21	transcription factor 21 [Source:MGI Symbol;Acc:MGI:1202715]	10	22693180	22696073	-1	-5.86482	0.0112172	0.0328364
ENSMUSG00000028859	Csf3r	colony stimulating factor 3 receptor (granulocyte) [Source:MGI Symbol;Acc:MGI:1339755]	4	125918343	125938233	1	-5.86088	0.0108617	0.0319544
ENSMUSG00000042525	4933428M09Rik	RIKEN cDNA 4933428M09 gene [Source:MGI Symbol;Acc:MGI:1918498]	X	138079977	138081758	1	-5.86088	0.0108617	0.0319544
ENSMUSG00000000223	Drp2	dystrophin related protein 2 [Source:MGI Symbol;Acc:MGI:107432]	X	133305300	133357322	1	-5.85345	5.48441e-08	4.88306e-07
ENSMUSG00000055368	Slc6a2	solute carrier family 6 (neurotransmitter transporter, noradrenalin), member 2 [Source:MGI Symbol;Acc:MGI:1270850]	8	93686707	93728295	1	-5.83285	0.0118739	0.0344357
ENSMUSG00000086540	Scml1	Scm polycomb group protein like 1 [Source:MGI Symbol;Acc:MGI:2684893]	X	160597686	160615172	-1	-5.83159	3.53091e-25	1.65082e-23
ENSMUSG00000027442	Cst8	cystatin 8 (cystatin-related epididymal spermatogenic) [Source:MGI Symbol;Acc:MGI:107161]	2	148640705	148647515	1	-5.82679	0.0129551	0.0371151
ENSMUSG00000029658	Wdr95	WD40 repeat domain 95 [Source:MGI Symbol;Acc:MGI:1923042]	5	149452144	149535359	1	-5.82264	0.0121095	0.0350471
ENSMUSG00000102250	Gm38260	predicted gene, 38260 [Source:MGI Symbol;Acc:MGI:5611488]	1	25711326	25715320	-1	-5.81244	0.013103	0.0374629
ENSMUSG00000028037	Ifi44	interferon-induced protein 44 [Source:MGI Symbol;Acc:MGI:2443016]	3	151436559	151455597	-1	-5.80423	0.0132575	0.0378331
ENSMUSG00000040432	Ltb4r2	leukotriene B4 receptor 2 [Source:MGI Symbol;Acc:MGI:1888501]	14	55998885	56002595	1	-5.80253	0.0154574	0.0431367
ENSMUSG00000030307	Slc6a11	solute carrier family 6 (neurotransmitter transporter, GABA), member 11 [Source:MGI Symbol;Acc:MGI:95630]	6	114108202	114226913	1	-5.79387	0.0130686	0.0373846
ENSMUSG00000036095	Dgkb	diacylglycerol kinase, beta [Source:MGI Symbol;Acc:MGI:2442474]	12	37867725	38684238	1	-5.79387	0.0130686	0.0373846
ENSMUSG00000103472	Pcdhga7	protocadherin gamma subfamily A, 7 [Source:MGI Symbol;Acc:MGI:1935219]	18	37847817	37974926	1	-5.78967	0.0141346	0.0399762
ENSMUSG00000017004	Svs5	seminal vesicle secretory protein 5 [Source:MGI Symbol;Acc:MGI:98453]	2	164174660	164176316	1	-5.76866	0.0140515	0.0397835
ENSMUSG00000052595	A1cf	APOBEC1 complementation factor [Source:MGI Symbol;Acc:MGI:1917115]	19	31846164	31926395	1	-5.76866	0.0140515	0.0397835
ENSMUSG00000095741	Rhox2f	reproductive homeobox 2F [Source:MGI Symbol;Acc:MGI:3770275]	X	36753058	36757816	1	-5.76866	0.0140515	0.0397835
ENSMUSG00000112615	Gm18337	predicted gene, 18337 [Source:MGI Symbol;Acc:MGI:5010522]	12	7928109	7933870	-1	-5.7581	0.0153616	0.0429032
ENSMUSG00000107634	Gm36816	predicted gene, 36816 [Source:MGI Symbol;Acc:MGI:5595975]	6	66967015	66986244	-1	-5.74468	6.6832e-05	0.000342351
ENSMUSG00000048636	A730049H05Rik	RIKEN cDNA A730049H05 gene [Source:MGI Symbol;Acc:MGI:1921766]	6	92793459	92824155	1	-5.73877	0.0151133	0.0423213
ENSMUSG00000107812	Gm43935	predicted gene, 43935 [Source:MGI Symbol;Acc:MGI:5690327]	6	113282586	113283635	-1	-5.73877	0.0151133	0.0423213
ENSMUSG00000066090	Insl5	insulin-like 5 [Source:MGI Symbol;Acc:MGI:1346085]	4	102875069	102884039	-1	-5.7326	0.0182051	0.0494588
ENSMUSG00000044707	Ccnjl	cyclin J-like [Source:MGI Symbol;Acc:MGI:2685723]	11	43419611	43477824	1	-5.72789	0.015913	0.0441817
ENSMUSG00000039904	Gpr37	G protein-coupled receptor 37 [Source:MGI Symbol;Acc:MGI:1313297]	6	25665877	25690728	-1	-5.72359	0.0157906	0.0439337
ENSMUSG00000085696	Hoxaas3	Hoxa cluster antisense RNA 3 [Source:MGI Symbol;Acc:MGI:1919878]	6	52152197	52192056	1	-5.72359	0.0157906	0.0439337
ENSMUSG00000085820	4933406K04Rik	RIKEN cDNA 4933406K04 gene [Source:MGI Symbol;Acc:MGI:1918283]	12	106651866	106682621	-1	-5.72359	0.0157906	0.0439337
ENSMUSG00000115729	Gm5468	predicted gene 5468 [Source:MGI Symbol;Acc:MGI:3648948]	15	25415108	25464448	1	-5.71913	0.0173663	0.0475389
ENSMUSG00000110701	Gm6013	predicted gene 6013 [Source:MGI Symbol;Acc:MGI:3648988]	8	96401324	96402022	-1	-5.71258	0.0163465	0.0451961
ENSMUSG00000021732	Fgf10	fibroblast growth factor 10 [Source:MGI Symbol;Acc:MGI:1099809]	13	118806327	118928651	1	-5.69938	0.0016375	0.00606518
ENSMUSG00000037169	Mycn	v-myc avian myelocytomatosis viral related oncogene, neuroblastoma derived [Source:MGI Symbol;Acc:MGI:97357]	12	12986094	12991915	-1	-5.69272	0.0175048	0.0478686
ENSMUSG00000038233	Gask1a	golgi associated kinase 1A [Source:MGI Symbol;Acc:MGI:3041196]	9	121780054	121809275	1	-5.69272	0.0175048	0.0478686
ENSMUSG00000087207	Gm13147	predicted gene 13147 [Source:MGI Symbol;Acc:MGI:3651740]	4	147314741	147343795	1	-5.69272	0.0175048	0.0478686
ENSMUSG00000029771	Irf5	interferon regulatory factor 5 [Source:MGI Symbol;Acc:MGI:1350924]	6	29526624	29541870	1	-5.68598	0.0182864	0.0496479
ENSMUSG00000035539	Ccdc180	coiled-coil domain containing 180 [Source:MGI Symbol;Acc:MGI:2685871]	4	45890303	45950774	1	-5.68149	0.0175227	0.0478868
ENSMUSG00000117313	Gm49838	predicted gene, 49838 [Source:MGI Symbol;Acc:MGI:6270506]	17	28643697	28645404	-1	-5.68149	0.0175227	0.0478868
ENSMUSG00000034685	Fam171a2	family with sequence similarity 171, member A2 [Source:MGI Symbol;Acc:MGI:2448496]	11	102327807	102338508	-1	-5.68103	0.00174352	0.00641497
ENSMUSG00000020953	Coch	cochlin [Source:MGI Symbol;Acc:MGI:1278313]	12	51640124	51652554	1	-5.66805	1.28833e-05	7.61094e-05
ENSMUSG00000109325	Krt8-ps	keratin 8, pseudogene [Source:MGI Symbol;Acc:MGI:3779503]	7	23056550	23057494	1	-5.66569	0.0182778	0.049631
ENSMUSG00000044678	Ly6k	lymphocyte antigen 6 complex, locus K [Source:MGI Symbol;Acc:MGI:1923736]	15	74668723	74671835	-1	-5.62579	2.28986e-19	7.09555e-18
ENSMUSG00000102516	Gm38340	predicted gene, 38340 [Source:MGI Symbol;Acc:MGI:5611568]	7	36421271	36425278	1	-5.62392	0.00204739	0.00741015
ENSMUSG00000027719	Adad1	adenosine deaminase domain containing 1 (testis specific) [Source:MGI Symbol;Acc:MGI:103258]	3	37117676	37176079	1	-5.59856	3.78699e-08	3.44546e-07
ENSMUSG00000057722	Lepr	leptin receptor [Source:MGI Symbol;Acc:MGI:104993]	4	101574601	101672549	1	-5.59168	1.13769e-06	8.11994e-06
ENSMUSG00000035582	Gdpd4	glycerophosphodiester phosphodiesterase domain containing 4 [Source:MGI Symbol;Acc:MGI:3606573]	7	97569162	97698870	1	-5.5872	0.00139562	0.00526171
ENSMUSG00000079432	Gm15023	predicted gene 15023 [Source:MGI Symbol;Acc:MGI:3805552]	X	134068373	134078381	-1	-5.5738	1.2428e-49	2.37654e-47
ENSMUSG00000100211	1700064M15Rik	RIKEN cDNA 1700064M15 gene [Source:MGI Symbol;Acc:MGI:1920707]	12	99592312	99594233	-1	-5.57227	0.00240603	0.00854162
ENSMUSG00000091971	Hspa1a	heat shock protein 1A [Source:MGI Symbol;Acc:MGI:96244]	17	35188166	35191132	-1	-5.53309	3.89541e-11	5.31003e-10
ENSMUSG00000030359	Pzp	PZP, alpha-2-macroglobulin like [Source:MGI Symbol;Acc:MGI:87854]	6	128460530	128503683	-1	-5.49444	0.00305327	0.010581
ENSMUSG00000035694	Caps2	calcyphosphine 2 [Source:MGI Symbol;Acc:MGI:2441980]	10	111999526	112052460	1	-5.44864	0.00358268	0.0121635
ENSMUSG00000071064	Zfp827	zinc finger protein 827 [Source:MGI Symbol;Acc:MGI:2444807]	8	79755066	79920395	1	-5.43144	9.60568e-09	9.5723e-08
ENSMUSG00000110266	Gm32742	predicted gene, 32742 [Source:MGI Symbol;Acc:MGI:5591901]	9	51041607	51076817	-1	-5.41474	0.00800481	0.0244862
ENSMUSG00000067360	Pramel3	PRAME like 3 [Source:MGI Symbol;Acc:MGI:1890657]	X	134203056	134213401	1	-5.39212	2.12035e-08	2.00029e-07
ENSMUSG00000034164	Emid1	EMI domain containing 1 [Source:MGI Symbol;Acc:MGI:2155091]	11	5056265	5102257	-1	-5.33412	0.00505627	0.0164306
ENSMUSG00000060206	Zfp462	zinc finger protein 462 [Source:MGI Symbol;Acc:MGI:107690]	4	54945048	55083563	1	-5.31907	1.5836e-06	1.10644e-05
ENSMUSG00000062296	Trank1	tetratricopeptide repeat and ankyrin repeat containing 1 [Source:MGI Symbol;Acc:MGI:1341834]	9	111140807	111224843	1	-5.30634	5.59476e-07	4.21414e-06
ENSMUSG00000050963	Kcns2	K+ voltage-gated channel, subfamily S, 2 [Source:MGI Symbol;Acc:MGI:1197011]	15	34837501	34843553	1	-5.29344	0.00594344	0.0189422
ENSMUSG00000039634	Zfp189	zinc finger protein 189 [Source:MGI Symbol;Acc:MGI:2444707]	4	49521176	49531517	1	-5.29102	3.13462e-06	2.08053e-05
ENSMUSG00000028581	Laptm5	lysosomal-associated protein transmembrane 5 [Source:MGI Symbol;Acc:MGI:108046]	4	130640436	130663452	1	-5.28236	0.00758623	0.0233709
ENSMUSG00000072941	Sod3	superoxide dismutase 3, extracellular [Source:MGI Symbol;Acc:MGI:103181]	5	52521133	52528760	1	-5.25909	0.00617955	0.0195655
ENSMUSG00000052642	Lypd9	LY6/PLAUR domain containing 9 [Source:MGI Symbol;Acc:MGI:2685370]	11	58336975	58343749	-1	-5.24569	0.00630643	0.0199108
ENSMUSG00000097852	4933405D12Rik	RIKEN cDNA 4933405D12 gene [Source:MGI Symbol;Acc:MGI:1921307]	3	122658386	122717765	-1	-5.24569	0.00630643	0.0199108
ENSMUSG00000108425	Gm44706	predicted gene 44706 [Source:MGI Symbol;Acc:MGI:5753282]	7	79390426	79391764	1	-5.24569	0.00630643	0.0199108
ENSMUSG00000029797	Sspo	SCO-spondin [Source:MGI Symbol;Acc:MGI:2674311]	6	48425163	48478184	1	-5.24187	0.00659504	0.0206897
ENSMUSG00000082446	Gm13863	predicted gene 13863 [Source:MGI Symbol;Acc:MGI:3652088]	6	34797139	34797834	-1	-5.23422	0.006816	0.0212979
ENSMUSG00000023903	Mmp25	matrix metallopeptidase 25 [Source:MGI Symbol;Acc:MGI:2443938]	17	23847285	23864251	-1	-5.23211	0.0065214	0.0205011
ENSMUSG00000052364	B630019K06Rik	RIKEN cDNA B630019K06 gene [Source:MGI Symbol;Acc:MGI:2147918]	X	8758621	8761203	1	-5.23039	4.70838e-06	3.03308e-05
ENSMUSG00000045835	Hdgfl1	HDGF like 1 [Source:MGI Symbol;Acc:MGI:1194493]	13	26952156	26954148	-1	-5.21511	2.02071e-08	1.91224e-07
ENSMUSG00000040061	Plcb2	phospholipase C, beta 2 [Source:MGI Symbol;Acc:MGI:107465]	2	118537998	118558919	-1	-5.18385	0.000193326	0.000896869
ENSMUSG00000025491	Ifitm1	interferon induced transmembrane protein 1 [Source:MGI Symbol;Acc:MGI:1915963]	7	140547134	140549738	1	-5.17937	7.10298e-06	4.42394e-05
ENSMUSG00000035540	Gc	vitamin D binding protein [Source:MGI Symbol;Acc:MGI:95669]	5	89565381	89605757	-1	-5.17343	9.2851e-10	1.07345e-08
ENSMUSG00000006179	Prss16	protease, serine 16 (thymus) [Source:MGI Symbol;Acc:MGI:1859181]	13	22186343	22193912	-1	-5.17218	0.00769491	0.0236679
ENSMUSG00000051592	Ccnb3	cyclin B3 [Source:MGI Symbol;Acc:MGI:2183443]	X	6845891	6907858	-1	-5.16096	1.47643e-19	4.67045e-18
ENSMUSG00000105838	4930425O10Rik	RIKEN cDNA 4930425O10 gene [Source:MGI Symbol;Acc:MGI:1921885]	3	138417296	138432745	-1	-5.15475	8.59001e-06	5.26513e-05
ENSMUSG00000049625	Tifab	TRAF-interacting protein with forkhead-associated domain, family member B [Source:MGI Symbol;Acc:MGI:2385852]	13	56321517	56326698	-1	-5.12978	0.00863435	0.026137
ENSMUSG00000085828	Gm15612	predicted gene 15612 [Source:MGI Symbol;Acc:MGI:3641714]	6	88819836	88824256	1	-5.12499	0.000266404	0.00119676
ENSMUSG00000109156	Gm45194	predicted gene 45194 [Source:MGI Symbol;Acc:MGI:5753770]	X	110801086	111150287	1	-5.10719	1.69215e-12	2.71282e-11
ENSMUSG00000042360	4930433N12Rik	RIKEN cDNA 4930433N12 gene [Source:MGI Symbol;Acc:MGI:2149746]	9	3133847	3199799	-1	-5.09465	0.00968442	0.0288791
ENSMUSG00000017417	Plxdc1	plexin domain containing 1 [Source:MGI Symbol;Acc:MGI:1919574]	11	97814064	97877270	-1	-5.09018	0.00975581	0.0290552
ENSMUSG00000045555	Mettl24	methyltransferase like 24 [Source:MGI Symbol;Acc:MGI:3045338]	10	40559278	40687079	1	-5.07194	0.000504575	0.00212334
ENSMUSG00000039982	Dtx4	deltex 4, E3 ubiquitin ligase [Source:MGI Symbol;Acc:MGI:2672905]	19	12443702	12478818	-1	-5.03284	1.80404e-05	0.000103914
ENSMUSG00000035033	Tbr1	T-box brain transcription factor 1 [Source:MGI Symbol;Acc:MGI:107404]	2	61633274	61644458	1	-5.03178	0.000484803	0.00204825
ENSMUSG00000056569	Mpz	myelin protein zero [Source:MGI Symbol;Acc:MGI:103177]	1	170978280	170988699	1	-5.01141	0.000369637	0.00160711
ENSMUSG00000042102	Dmgdh	dimethylglycine dehydrogenase precursor [Source:MGI Symbol;Acc:MGI:1921379]	13	93810941	93889341	1	-4.99924	0.0171861	0.0470881
ENSMUSG00000057802	Gm10030	predicted gene 10030 [Source:MGI Symbol;Acc:MGI:3641798]	9	110818567	110837097	1	-4.99626	0.0124388	0.0358681
ENSMUSG00000045631	Tmprss12	transmembrane (C-terminal) protease, serine 12 [Source:MGI Symbol;Acc:MGI:1922252]	15	100178718	100190947	1	-4.98994	0.0165765	0.0456893
ENSMUSG00000117992	Gm41760	predicted gene, 41760 [Source:MGI Symbol;Acc:MGI:5624645]	18	65711423	65713815	-1	-4.98745	0.013991	0.0396491
ENSMUSG00000041923	Nol4	nucleolar protein 4 [Source:MGI Symbol;Acc:MGI:2441684]	18	22826238	23174710	-1	-4.9752	1.91393e-11	2.70473e-10
ENSMUSG00000031103	Elf4	E74-like factor 4 (ets domain transcription factor) [Source:MGI Symbol;Acc:MGI:1928377]	X	47499923	47552009	-1	-4.969	7.51111e-08	6.52603e-07
ENSMUSG00000032224	Fam81a	family with sequence similarity 81, member A [Source:MGI Symbol;Acc:MGI:1924136]	9	69995793	70049842	-1	-4.95277	0.00472856	0.0155077
ENSMUSG00000108236	0610033M10Rik	RIKEN cDNA 0610033M10 gene [Source:MGI Symbol;Acc:MGI:1921343]	6	51377946	51379199	-1	-4.94751	0.0137517	0.0390337
ENSMUSG00000039632	Odad3	outer dynein arm docking complex subunit 3 [Source:MGI Symbol;Acc:MGI:1924859]	9	21901167	21913930	-1	-4.93835	6.21777e-09	6.3646e-08
ENSMUSG00000001761	Smo	smoothened, frizzled class receptor [Source:MGI Symbol;Acc:MGI:108075]	6	29735502	29761364	1	-4.9228	9.65392e-27	5.04715e-25
ENSMUSG00000085539	Gm15561	predicted gene 15561 [Source:MGI Symbol;Acc:MGI:3783010]	12	69314545	69320206	-1	-4.90878	0.0152858	0.0427423
ENSMUSG00000089901	Gm8113	predicted gene 8113 [Source:MGI Symbol;Acc:MGI:3648791]	14	44162847	44170868	1	-4.9017	0.000771844	0.00310523
ENSMUSG00000019865	Nmbr	neuromedin B receptor [Source:MGI Symbol;Acc:MGI:1100525]	10	14581335	14646594	1	-4.89419	0.000770903	0.00310203
ENSMUSG00000040536	Necab1	N-terminal EF-hand calcium binding protein 1 [Source:MGI Symbol;Acc:MGI:1916602]	4	14952245	15149794	-1	-4.89409	0.0159545	0.0442796
ENSMUSG00000110901	Gm48393	predicted gene, 48393 [Source:MGI Symbol;Acc:MGI:6097876]	9	26631134	26643157	-1	-4.88166	0.0161853	0.044803
ENSMUSG00000008035	Mid1ip1	Mid1 interacting protein 1 (gastrulation specific G12-like (zebrafish)) [Source:MGI Symbol;Acc:MGI:1915291]	X	10581252	10585929	1	-4.86915	1.42721e-09	1.6054e-08
ENSMUSG00000089775	Gm16270	predicted gene 16270 [Source:MGI Symbol;Acc:MGI:3841260]	10	86745343	86748580	1	-4.85387	5.42773e-30	3.49118e-28
ENSMUSG00000050439	Enthd1	ENTH domain containing 1 [Source:MGI Symbol;Acc:MGI:2686088]	15	80336441	80449357	-1	-4.84879	1.36006e-19	4.3152e-18
ENSMUSG00000005087	Cd44	CD44 antigen [Source:MGI Symbol;Acc:MGI:88338]	2	102641486	102732010	-1	-4.84648	0.000964719	0.00379347
ENSMUSG00000005883	Spo11	SPO11 initiator of meiotic double stranded breaks [Source:MGI Symbol;Acc:MGI:1349669]	2	172819493	172835369	1	-4.84361	3.07203e-33	2.43309e-31
ENSMUSG00000097993	Ptprv	protein tyrosine phosphatase, receptor type, V [Source:MGI Symbol;Acc:MGI:108027]	1	135036235	135060332	-1	-4.83728	1.00535e-08	9.97177e-08
ENSMUSG00000023885	Thbs2	thrombospondin 2 [Source:MGI Symbol;Acc:MGI:98738]	17	14885762	14914497	-1	-4.83322	1.08376e-16	2.65022e-15
ENSMUSG00000079460	4933403O08Rik	RIKEN cDNA 4933403O08 gene [Source:MGI Symbol;Acc:MGI:1918280]	X	111148746	111153549	1	-4.82871	0.00101987	0.00397936
ENSMUSG00000049382	Krt8	keratin 8 [Source:MGI Symbol;Acc:MGI:96705]	15	101905133	101912917	-1	-4.82239	1.79359e-09	1.98492e-08
ENSMUSG00000027261	Hao1	hydroxyacid oxidase 1, liver [Source:MGI Symbol;Acc:MGI:96011]	2	134339281	134396288	-1	-4.80774	5.78175e-05	0.000298815
ENSMUSG00000040569	Slc26a7	solute carrier family 26, member 7 [Source:MGI Symbol;Acc:MGI:2384791]	4	14502430	14621805	-1	-4.80614	2.33781e-14	4.54416e-13
ENSMUSG00000002500	Rpl3l	ribosomal protein L3-like [Source:MGI Symbol;Acc:MGI:1913461]	17	24946794	24955117	1	-4.8061	0.0012144	0.00463697
ENSMUSG00000034555	Tex16	testis expressed gene 16 [Source:MGI Symbol;Acc:MGI:1890545]	X	110920704	111037023	1	-4.80449	1.61244e-54	4.50337e-52
ENSMUSG00000047940	Stpg2	sperm tail PG rich repeat containing 2 [Source:MGI Symbol;Acc:MGI:2685863]	3	138911455	139416060	1	-4.77734	0.000117514	0.000570401
ENSMUSG00000035914	Cd276	CD276 antigen [Source:MGI Symbol;Acc:MGI:2183926]	9	58431581	58462720	-1	-4.76875	0.000154814	0.000732355
ENSMUSG00000034467	Dynlrb2	dynein light chain roadblock-type 2 [Source:MGI Symbol;Acc:MGI:1922715]	8	117231713	117242654	1	-4.74059	2.0388e-07	1.64602e-06
ENSMUSG00000036862	Dchs1	dachsous cadherin related 1 [Source:MGI Symbol;Acc:MGI:2685011]	7	105402197	105436861	-1	-4.73791	8.60503e-07	6.26803e-06
ENSMUSG00000083307	AA414768	expressed sequence AA414768 [Source:MGI Symbol;Acc:MGI:3035137]	X	12803111	12804367	1	-4.73547	0.00174398	0.00641553
ENSMUSG00000040140	Tdrd6	tudor domain containing 6 [Source:MGI Symbol;Acc:MGI:2679727]	17	43926226	43941190	-1	-4.71325	0.00170394	0.00628898
ENSMUSG00000031665	Sall1	spalt like transcription factor 1 [Source:MGI Symbol;Acc:MGI:1889585]	8	89753863	89770790	-1	-4.70193	0.000190095	0.000882731
ENSMUSG00000009585	Apobec3	apolipoprotein B mRNA editing enzyme, catalytic polypeptide 3 [Source:MGI Symbol;Acc:MGI:1933111]	15	79775860	79800107	1	-4.67912	0.00158927	0.00590784
ENSMUSG00000005947	Itgae	integrin alpha E, epithelial-associated [Source:MGI Symbol;Acc:MGI:1298377]	11	72981409	73038272	1	-4.67642	1.7044e-06	1.18538e-05
ENSMUSG00000069806	Cacng7	calcium channel, voltage-dependent, gamma subunit 7 [Source:MGI Symbol;Acc:MGI:1932374]	7	3381471	3416737	1	-4.67306	0.00216193	0.00777253
ENSMUSG00000029380	Cxcl1	chemokine (C-X-C motif) ligand 1 [Source:MGI Symbol;Acc:MGI:108068]	5	91039100	91040974	1	-4.67017	0.00330684	0.0113394
ENSMUSG00000030592	Ryr1	ryanodine receptor 1, skeletal muscle [Source:MGI Symbol;Acc:MGI:99659]	7	28702769	28824604	-1	-4.66322	0.00169664	0.00626419
ENSMUSG00000024011	Pi16	peptidase inhibitor 16 [Source:MGI Symbol;Acc:MGI:1921366]	17	29536654	29549567	1	-4.65921	1.43052e-07	1.18749e-06
ENSMUSG00000060715	1700019A02Rik	RIKEN cDNA 1700019A02 gene [Source:MGI Symbol;Acc:MGI:1916647]	1	53197736	53226795	-1	-4.63333	4.58493e-05	0.000242217
ENSMUSG00000108315	Gm44601	predicted gene 44601 [Source:MGI Symbol;Acc:MGI:5753177]	7	94018190	94021779	-1	-4.63095	2.22212e-30	1.46937e-28
ENSMUSG00000033227	Wnt6	wingless-type MMTV integration site family, member 6 [Source:MGI Symbol;Acc:MGI:98960]	1	74811051	74824481	1	-4.60047	1.90338e-14	3.73739e-13
ENSMUSG00000048583	Igf2	insulin-like growth factor 2 [Source:MGI Symbol;Acc:MGI:96434]	7	142204503	142220553	-1	-4.58786	2.08146e-05	0.000118384
ENSMUSG00000002808	Epdr1	ependymin related protein 1 (zebrafish) [Source:MGI Symbol;Acc:MGI:2145369]	13	19775876	19804097	-1	-4.5849	0.000357092	0.00155824
ENSMUSG00000067649	Mageb18	MAGE family member B18 [Source:MGI Symbol;Acc:MGI:3045344]	X	91162485	91643178	-1	-4.58351	0.0040109	0.0134177
ENSMUSG00000026894	Morn5	MORN repeat containing 5 [Source:MGI Symbol;Acc:MGI:1922745]	2	35939470	35969730	1	-4.58152	5.02818e-40	5.83214e-38
ENSMUSG00000025738	Fbxl16	F-box and leucine-rich repeat protein 16 [Source:MGI Symbol;Acc:MGI:2448488]	17	26028059	26040229	1	-4.55369	0.00364993	0.0123621
ENSMUSG00000050702	4930563M21Rik	RIKEN cDNA 4930563M21 gene [Source:MGI Symbol;Acc:MGI:1922508]	9	55869873	55917834	-1	-4.54912	8.27349e-06	5.08876e-05
ENSMUSG00000020299	4930524B15Rik	RIKEN cDNA 4930524B15 gene [Source:MGI Symbol;Acc:MGI:1914842]	11	31915592	31929651	1	-4.54775	5.9896e-16	1.36705e-14
ENSMUSG00000049123	Catsperg2	cation channel sperm associated auxiliary subunit gamma 2 [Source:MGI Symbol;Acc:MGI:1923968]	7	29396644	29426457	-1	-4.54506	1.22295e-08	1.19624e-07
ENSMUSG00000079177	Fam228a	family with sequence similarity 228, member A [Source:MGI Symbol;Acc:MGI:1922105]	12	4763670	4788430	-1	-4.54252	0.000447247	0.00190551
ENSMUSG00000072295	C2cd6	C2 calcium dependent domain containing 6 [Source:MGI Symbol;Acc:MGI:1920713]	1	59036275	59134059	-1	-4.54096	4.47964e-05	0.000237238
ENSMUSG00000085984	1700001G11Rik	RIKEN cDNA 1700001G11 gene [Source:MGI Symbol;Acc:MGI:1916553]	14	66532783	66534578	-1	-4.54035	3.20307e-05	0.000175192
ENSMUSG00000013415	Igf2bp1	insulin-like growth factor 2 mRNA binding protein 1 [Source:MGI Symbol;Acc:MGI:1890357]	11	95847989	95896766	-1	-4.53756	4.94991e-17	1.2508e-15
ENSMUSG00000028194	Ddah1	dimethylarginine dimethylaminohydrolase 1 [Source:MGI Symbol;Acc:MGI:1916469]	3	145464430	145600032	1	-4.51701	1.25902e-105	1.78159e-102
ENSMUSG00000054580	Pla2r1	phospholipase A2 receptor 1 [Source:MGI Symbol;Acc:MGI:102468]	2	60247887	60383652	-1	-4.50384	6.49451e-07	4.84203e-06
ENSMUSG00000069713	4933406P04Rik	RIKEN cDNA 4933406P04 gene [Source:MGI Symbol;Acc:MGI:1921670]	10	20186252	20188040	-1	-4.50343	4.51172e-05	0.000238758
ENSMUSG00000090877	Hspa1b	heat shock protein 1B [Source:MGI Symbol;Acc:MGI:99517]	17	35175412	35178214	-1	-4.48054	9.21888e-19	2.7065e-17
ENSMUSG00000021185	Dglucy	D-glutamate cyclase [Source:MGI Symbol;Acc:MGI:2444813]	12	100745316	100863240	1	-4.46813	0.000579624	0.00240577
ENSMUSG00000049281	Scn3b	sodium channel, voltage-gated, type III, beta [Source:MGI Symbol;Acc:MGI:1918882]	9	40180513	40202914	1	-4.46068	6.87599e-05	0.00035126
ENSMUSG00000048038	Ccdc187	coiled-coil domain containing 187 [Source:MGI Symbol;Acc:MGI:3045295]	2	26133481	26184569	-1	-4.45934	9.66239e-15	1.95327e-13
ENSMUSG00000022687	Boc	biregional cell adhesion molecule-related/down-regulated by oncogenes (Cdon) binding protein [Source:MGI Symbol;Acc:MGI:2151153]	16	44305412	44379260	-1	-4.45337	6.59869e-08	5.80696e-07
ENSMUSG00000026650	Meig1	meiosis expressed gene 1 [Source:MGI Symbol;Acc:MGI:1202878]	2	3410080	3423685	-1	-4.45297	1.0023e-08	9.94617e-08
ENSMUSG00000027797	Dclk1	doublecortin-like kinase 1 [Source:MGI Symbol;Acc:MGI:1330861]	3	55149785	55446489	1	-4.45195	1.14185e-08	1.12208e-07
ENSMUSG00000079608	Stard6	StAR-related lipid transfer (START) domain containing 6 [Source:MGI Symbol;Acc:MGI:2156774]	18	70605525	70634137	1	-4.44995	8.5343e-06	5.2325e-05
ENSMUSG00000058741	Prr19	proline rich 19 [Source:MGI Symbol;Acc:MGI:3648539]	7	25000836	25003557	1	-4.44515	2.81626e-32	2.13493e-30
ENSMUSG00000037101	Ttc29	tetratricopeptide repeat domain 29 [Source:MGI Symbol;Acc:MGI:1920551]	8	78939926	79120955	1	-4.42644	0.000913627	0.00362141
ENSMUSG00000023249	Parp3	poly (ADP-ribose) polymerase family, member 3 [Source:MGI Symbol;Acc:MGI:1891258]	9	106347521	106354148	-1	-4.41888	0.000760545	0.00306616
ENSMUSG00000086277	4930558K02Rik	RIKEN cDNA 4930558K02 gene [Source:MGI Symbol;Acc:MGI:1922618]	1	161769655	161807205	-1	-4.4161	2.16193e-08	2.0359e-07
ENSMUSG00000112920	Spata22	spermatogenesis associated 22 [Source:MGI Symbol;Acc:MGI:2685728]	11	73220567	73236870	1	-4.40828	4.15412e-16	9.65776e-15
ENSMUSG00000028597	Gpx7	glutathione peroxidase 7 [Source:MGI Symbol;Acc:MGI:1914555]	4	108257587	108264158	-1	-4.39564	0.00618663	0.019585
ENSMUSG00000051008	4930412M03Rik	RIKEN cDNA 4930412M03 gene [Source:MGI Symbol;Acc:MGI:2443570]	11	60003045	60006056	-1	-4.39136	0.000152367	0.000721746
ENSMUSG00000020848	Doc2b	double C2, beta [Source:MGI Symbol;Acc:MGI:1100497]	11	75659792	75686875	-1	-4.3905	2.46593e-12	3.8743e-11
ENSMUSG00000051550	Zfp579	zinc finger protein 579 [Source:MGI Symbol;Acc:MGI:1915740]	7	4986482	4999157	-1	-4.38595	5.96022e-10	7.06769e-09
ENSMUSG00000047907	Tshz2	teashirt zinc finger family member 2 [Source:MGI Symbol;Acc:MGI:2153084]	2	169474933	169913736	1	-4.37865	6.09571e-09	6.26271e-08
ENSMUSG00000064435	Gm25588	predicted gene, 25588 [Source:MGI Symbol;Acc:MGI:5455365]	1	153315825	153315964	1	-4.36001	8.52168e-06	5.22627e-05
ENSMUSG00000062961	Ccdc177	coiled-coil domain containing 177 [Source:MGI Symbol;Acc:MGI:2686414]	12	80800817	80807461	-1	-4.32938	6.91583e-08	6.05092e-07
ENSMUSG00000031125	3830403N18Rik	RIKEN cDNA 3830403N18 gene [Source:MGI Symbol;Acc:MGI:1917941]	X	55181932	55198858	1	-4.31157	4.96976e-06	3.18888e-05
ENSMUSG00000050197	Rhox13	reproductive homeobox 13 [Source:MGI Symbol;Acc:MGI:1920864]	X	37210096	37218844	1	-4.30618	1.51366e-32	1.16833e-30
ENSMUSG00000005267	Zfp287	zinc finger protein 287 [Source:MGI Symbol;Acc:MGI:2176561]	11	62591182	62622731	-1	-4.30121	2.81059e-08	2.604e-07
ENSMUSG00000068551	Zfp467	zinc finger protein 467 [Source:MGI Symbol;Acc:MGI:1916160]	6	48404631	48422759	-1	-4.29757	7.0136e-06	4.37084e-05
ENSMUSG00000028109	Hormad1	HORMA domain containing 1 [Source:MGI Symbol;Acc:MGI:1915231]	3	95466988	95494982	1	-4.28763	1.01856e-76	6.75626e-74
ENSMUSG00000024786	Majin	membrane anchored junction protein [Source:MGI Symbol;Acc:MGI:1923913]	19	6234418	6274255	1	-4.28483	2.51627e-13	4.44716e-12
ENSMUSG00000025964	Adam23	a disintegrin and metallopeptidase domain 23 [Source:MGI Symbol;Acc:MGI:1345162]	1	63485050	63635435	1	-4.26349	1.10721e-20	3.79671e-19
ENSMUSG00000028773	Fabp3	fatty acid binding protein 3, muscle and heart [Source:MGI Symbol;Acc:MGI:95476]	4	130202388	130209256	1	-4.2628	0.00899192	0.0270765
ENSMUSG00000073418	C4b	complement component 4B (Chido blood group) [Source:MGI Symbol;Acc:MGI:88228]	17	34947354	34962856	-1	-4.2595	0.0119841	0.0347315
ENSMUSG00000056973	Ces1d	carboxylesterase 1D [Source:MGI Symbol;Acc:MGI:2148202]	8	93892696	93924466	-1	-4.24976	5.34289e-09	5.55106e-08
ENSMUSG00000086810	Gm13110	predicted gene 13110 [Source:MGI Symbol;Acc:MGI:3651716]	4	154730211	154739775	-1	-4.24962	0.00172719	0.00636041
ENSMUSG00000027253	Lrp4	low density lipoprotein receptor-related protein 4 [Source:MGI Symbol;Acc:MGI:2442252]	2	91287856	91344124	1	-4.24621	0.0109971	0.0323078
ENSMUSG00000064043	Trerf1	transcriptional regulating factor 1 [Source:MGI Symbol;Acc:MGI:2442086]	17	47451801	47672883	1	-4.23699	2.34478e-08	2.19769e-07
ENSMUSG00000051769	Wfdc15a	WAP four-disulfide core domain 15A [Source:MGI Symbol;Acc:MGI:1915471]	2	164040783	164042050	-1	-4.23535	2.25069e-23	9.33071e-22
ENSMUSG00000004415	Col26a1	collagen, type XXVI, alpha 1 [Source:MGI Symbol;Acc:MGI:2155345]	5	136770613	136912063	-1	-4.21095	0.000583079	0.00241822
ENSMUSG00000035395	Dcaf8l	DDB1 and CUL4 associated factor 8 like [Source:MGI Symbol;Acc:MGI:101758]	X	88447454	88453295	-1	-4.19488	1.22048e-11	1.75277e-10
ENSMUSG00000021725	Parp8	poly (ADP-ribose) polymerase family, member 8 [Source:MGI Symbol;Acc:MGI:1098713]	13	116991356	117162073	-1	-4.19326	3.41614e-05	0.00018545
ENSMUSG00000092035	Peg10	paternally expressed 10 [Source:MGI Symbol;Acc:MGI:2157785]	6	4747306	4760517	1	-4.18729	1.99537e-22	7.7856e-21
ENSMUSG00000049387	Cox7b2	cytochrome c oxidase subunit 7B2 [Source:MGI Symbol;Acc:MGI:1925424]	5	71600167	71705548	-1	-4.18143	1.46317e-07	1.21034e-06
ENSMUSG00000021838	Samd4	sterile alpha motif domain containing 4 [Source:MGI Symbol;Acc:MGI:1921730]	14	47120311	47343272	1	-4.17789	0.000911753	0.00361533
ENSMUSG00000000159	Igsf5	immunoglobulin superfamily, member 5 [Source:MGI Symbol;Acc:MGI:1919308]	16	96162868	96223321	1	-4.17757	0.0131322	0.0375413
ENSMUSG00000027955	Gask1b	golgi associated kinase 1B [Source:MGI Symbol;Acc:MGI:1915909]	3	79791840	79853587	1	-4.16758	0.00256356	0.00905093
ENSMUSG00000061633	Ndufb11b	NADH:ubiquinone oxidoreductase subunit B11B [Source:MGI Symbol;Acc:MGI:1913596]	15	81864741	81865764	1	-4.16454	7.78847e-05	0.000391563
ENSMUSG00000026829	Gbgt1	globoside alpha-1,3-N-acetylgalactosaminyltransferase 1 [Source:MGI Symbol;Acc:MGI:2449143]	2	28386903	28395427	1	-4.1638	0.0129902	0.0371904
ENSMUSG00000030208	Emp1	epithelial membrane protein 1 [Source:MGI Symbol;Acc:MGI:107941]	6	135339543	135360171	1	-4.15449	1.99564e-16	4.77559e-15
ENSMUSG00000051022	Hs3st1	heparan sulfate (glucosamine) 3-O-sulfotransferase 1 [Source:MGI Symbol;Acc:MGI:1201606]	5	39771278	39912818	-1	-4.14274	9.12035e-07	6.61615e-06
ENSMUSG00000022122	Ednrb	endothelin receptor type B [Source:MGI Symbol;Acc:MGI:102720]	14	104052061	104081838	-1	-4.13487	2.04982e-09	2.25321e-08
ENSMUSG00000095599	Gm6215	predicted pseudogene 6215 [Source:MGI Symbol;Acc:MGI:3647031]	X	134249770	134252772	1	-4.13293	0.0141788	0.0400952
ENSMUSG00000049538	Adamts16	a disintegrin-like and metallopeptidase (reprolysin type) with thrombospondin type 1 motif, 16 [Source:MGI Symbol;Acc:MGI:2429637]	13	70875921	70989930	-1	-4.13083	3.95943e-13	6.84945e-12
ENSMUSG00000096950	Gm9530	predicted gene 9530 [Source:MGI Symbol;Acc:MGI:3779939]	1	154939193	154959012	-1	-4.12272	1.4428e-07	1.19675e-06
ENSMUSG00000043549	Fam90a1b	family with sequence similarity 90, member A1B [Source:MGI Symbol;Acc:MGI:1921682]	X	93398659	93410383	-1	-4.11344	1.31317e-22	5.19058e-21
ENSMUSG00000091071	1700030C10Rik	RIKEN cDNA 1700030C10 gene [Source:MGI Symbol;Acc:MGI:1916763]	12	20864258	20865728	-1	-4.11239	0.0143249	0.0404175
ENSMUSG00000110649	Gm40466	predicted gene, 40466 [Source:MGI Symbol;Acc:MGI:5623351]	8	20576700	20584337	1	-4.11239	0.0143249	0.0404175
ENSMUSG00000041828	Abca8a	ATP-binding cassette, sub-family A (ABC1), member 8a [Source:MGI Symbol;Acc:MGI:2386846]	11	109916460	109986804	-1	-4.10755	9.4781e-13	1.56197e-11
ENSMUSG00000020875	Hoxb9	homeobox B9 [Source:MGI Symbol;Acc:MGI:96190]	11	96162283	96167421	1	-4.10627	2.59046e-08	2.41587e-07
ENSMUSG00000059022	Kcp	kielin/chordin-like protein [Source:MGI Symbol;Acc:MGI:2141640]	6	29473161	29507951	-1	-4.09427	3.62824e-05	0.000195713
ENSMUSG00000094910	D430019H16Rik	RIKEN cDNA D430019H16 gene [Source:MGI Symbol;Acc:MGI:2443127]	12	105420115	105459354	1	-4.09119	0.0127357	0.0365853
ENSMUSG00000095248	Olfr681	olfactory receptor 681 [Source:MGI Symbol;Acc:MGI:3030515]	7	104766043	104774730	1	-4.08319	0.000275628	0.00123428
ENSMUSG00000029376	Mthfd2l	methylenetetrahydrofolate dehydrogenase (NADP+ dependent) 2-like [Source:MGI Symbol;Acc:MGI:1915871]	5	91078976	91169227	1	-4.08292	4.36189e-05	0.000231522
ENSMUSG00000012819	Cdh23	cadherin 23 (otocadherin) [Source:MGI Symbol;Acc:MGI:1890219]	10	60138527	60532269	-1	-4.07174	0.000119683	0.0005796
ENSMUSG00000021094	Dhrs7	dehydrogenase/reductase (SDR family) member 7 [Source:MGI Symbol;Acc:MGI:1913625]	12	72697127	72711683	-1	-4.06718	0.0136799	0.0388715
ENSMUSG00000056220	Pla2g4a	phospholipase A2, group IVA (cytosolic, calcium-dependent) [Source:MGI Symbol;Acc:MGI:1195256]	1	149705369	149837041	-1	-4.05125	0.00123033	0.00469189
ENSMUSG00000056300	Zfp981	zinc finger protein 981 [Source:MGI Symbol;Acc:MGI:3700965]	4	146586484	146623852	1	-4.04712	0.000122757	0.000593002
ENSMUSG00000095180	Rhox5	reproductive homeobox 5 [Source:MGI Symbol;Acc:MGI:97538]	X	36891636	36897311	1	-4.03727	1.50951e-20	5.13476e-19
ENSMUSG00000002266	Zim1	zinc finger, imprinted 1 [Source:MGI Symbol;Acc:MGI:1341879]	7	6674268	6699449	-1	-4.0345	1.07807e-12	1.76977e-11
ENSMUSG00000005836	Gata6	GATA binding protein 6 [Source:MGI Symbol;Acc:MGI:107516]	18	11052064	11085635	1	-4.03307	2.96261e-09	3.1921e-08
ENSMUSG00000046688	Tifa	TRAF-interacting protein with forkhead-associated domain [Source:MGI Symbol;Acc:MGI:2182965]	3	127583454	127625813	1	-4.03077	6.86149e-06	4.28485e-05
ENSMUSG00000030093	Wnt7a	wingless-type MMTV integration site family, member 7A [Source:MGI Symbol;Acc:MGI:98961]	6	91340963	91388345	-1	-4.02904	3.26154e-15	6.97174e-14
ENSMUSG00000040562	Gstm2	glutathione S-transferase, mu 2 [Source:MGI Symbol;Acc:MGI:95861]	3	107889018	107893769	-1	-4.00834	5.81009e-24	2.5066e-22
ENSMUSG00000009614	Sardh	sarcosine dehydrogenase [Source:MGI Symbol;Acc:MGI:2183102]	2	27078405	27138349	-1	-3.99951	0.00520854	0.0168557
ENSMUSG00000021268	Meg3	maternally expressed 3 [Source:MGI Symbol;Acc:MGI:1202886]	12	109506884	109538160	1	-3.9972	0.00229172	0.008192
ENSMUSG00000041959	S100a10	S100 calcium binding protein A10 (calpactin) [Source:MGI Symbol;Acc:MGI:1339468]	3	93462387	93471950	1	-3.99478	1.72e-13	3.09921e-12
ENSMUSG00000046173	Pabpc6	poly(A) binding protein, cytoplasmic 6 [Source:MGI Symbol;Acc:MGI:1914793]	17	9885424	9888646	-1	-3.97732	3.89366e-08	3.53343e-07
ENSMUSG00000050994	Adgb	androglobin [Source:MGI Symbol;Acc:MGI:3605549]	10	10211447	10348070	-1	-3.97491	0.000607701	0.00250662
ENSMUSG00000073408	Mucl3	mucin like 3 [Source:MGI Symbol;Acc:MGI:2685476]	17	35946644	35954587	-1	-3.96642	0.00182226	0.00667459
ENSMUSG00000054626	Xlr	X-linked lymphocyte-regulated [Source:MGI Symbol;Acc:MGI:98976]	X	52779085	52799673	-1	-3.95327	3.77562e-16	8.80675e-15
ENSMUSG00000027297	Ltk	leukocyte tyrosine kinase [Source:MGI Symbol;Acc:MGI:96840]	2	119581801	119590912	-1	-3.94646	2.31297e-08	2.16947e-07
ENSMUSG00000031877	Ces2g	carboxylesterase 2G [Source:MGI Symbol;Acc:MGI:1919611]	8	105688350	105696169	1	-3.93635	0.00709079	0.0220397
ENSMUSG00000073530	Pappa2	pappalysin 2 [Source:MGI Symbol;Acc:MGI:3051647]	1	158539297	158808060	-1	-3.93566	0.00182206	0.00667459
ENSMUSG00000062960	Kdr	kinase insert domain protein receptor [Source:MGI Symbol;Acc:MGI:96683]	5	76093487	76139118	-1	-3.92717	0.000780549	0.00313786
ENSMUSG00000035561	Aldh1b1	aldehyde dehydrogenase 1 family, member B1 [Source:MGI Symbol;Acc:MGI:1919785]	4	45799022	45804604	1	-3.92228	4.00649e-12	6.12266e-11
ENSMUSG00000063632	Sox11	SRY (sex determining region Y)-box 11 [Source:MGI Symbol;Acc:MGI:98359]	12	27384263	27392573	-1	-3.91561	0.000500718	0.00210878
ENSMUSG00000046879	Irgm1	immunity-related GTPase family M member 1 [Source:MGI Symbol;Acc:MGI:107567]	11	48752795	48762510	-1	-3.90616	8.97197e-05	0.000445889
ENSMUSG00000084009	Rhox7-ps1	reproductive homeobox 7, pseudogene 1 [Source:MGI Symbol;Acc:MGI:3643148]	X	37385745	37394905	1	-3.90379	9.06737e-05	0.000449998
ENSMUSG00000004043	Stat5a	signal transducer and activator of transcription 5A [Source:MGI Symbol;Acc:MGI:103036]	11	100750177	100775995	1	-3.90302	5.30357e-08	4.73396e-07
ENSMUSG00000067818	Myl9	myosin, light polypeptide 9, regulatory [Source:MGI Symbol;Acc:MGI:2138915]	2	156617340	156623578	1	-3.90094	1.21822e-17	3.25666e-16
ENSMUSG00000024155	Meiob	meiosis specific with OB domains [Source:MGI Symbol;Acc:MGI:1922428]	17	25023263	25058762	1	-3.89835	3.42229e-47	5.76521e-45
ENSMUSG00000093738	AI606473	expressed sequence AI606473 [Source:MGI Symbol;Acc:MGI:2139767]	3	154036458	154039891	1	-3.89764	0.0010414	0.00405742
ENSMUSG00000041117	Ccdc8	coiled-coil domain containing 8 [Source:MGI Symbol;Acc:MGI:3612184]	7	16726633	16731441	1	-3.88856	4.80729e-06	3.09024e-05
ENSMUSG00000030283	St8sia1	ST8 alpha-N-acetyl-neuraminide alpha-2,8-sialyltransferase 1 [Source:MGI Symbol;Acc:MGI:106011]	6	142767271	142910178	-1	-3.88535	0.00876345	0.0264862
ENSMUSG00000030030	1700003E16Rik	RIKEN cDNA 1700003E16 gene [Source:MGI Symbol;Acc:MGI:1919087]	6	83133386	83139927	1	-3.88406	3.81217e-05	0.000204388
ENSMUSG00000059173	Pde1a	phosphodiesterase 1A, calmodulin-dependent [Source:MGI Symbol;Acc:MGI:1201792]	2	79664797	79959802	-1	-3.8765	0.000170623	0.000799657
ENSMUSG00000029377	Ereg	epiregulin [Source:MGI Symbol;Acc:MGI:107508]	5	91222481	91241505	1	-3.86677	0.00175006	0.00643457
ENSMUSG00000042448	Hoxd1	homeobox D1 [Source:MGI Symbol;Acc:MGI:96201]	2	74593324	74595486	1	-3.85756	0.00877788	0.0265118
ENSMUSG00000091269	Gm6682	predicted gene 6682 [Source:MGI Symbol;Acc:MGI:3647156]	12	4832170	4833515	1	-3.85709	1.0996e-05	6.58583e-05
ENSMUSG00000083620	Gm15529	predicted gene 15529 [Source:MGI Symbol;Acc:MGI:3782977]	6	12857396	12858389	1	-3.84963	1.34933e-13	2.46266e-12
ENSMUSG00000060332	Tmc2	transmembrane channel-like gene family 2 [Source:MGI Symbol;Acc:MGI:2151017]	2	130037114	130106365	1	-3.84444	4.42376e-54	1.18859e-51
ENSMUSG00000033436	Armcx2	armadillo repeat containing, X-linked 2 [Source:MGI Symbol;Acc:MGI:1914666]	X	133704894	133709970	-1	-3.84136	4.94616e-11	6.63636e-10
ENSMUSG00000041911	Dlx1	distal-less homeobox 1 [Source:MGI Symbol;Acc:MGI:94901]	2	71358457	71364325	1	-3.83062	1.26502e-07	1.06132e-06
ENSMUSG00000073433	Arhgdig	Rho GDP dissociation inhibitor (GDI) gamma [Source:MGI Symbol;Acc:MGI:108430]	17	26418157	26426760	-1	-3.82964	3.56301e-14	6.85041e-13
ENSMUSG00000023951	Vegfa	vascular endothelial growth factor A [Source:MGI Symbol;Acc:MGI:103178]	17	46327919	46343295	-1	-3.8234	5.68683e-17	1.42345e-15
ENSMUSG00000068859	Sp9	trans-acting transcription factor 9 [Source:MGI Symbol;Acc:MGI:3574660]	2	73102269	73115050	1	-3.81968	5.34938e-24	2.322e-22
ENSMUSG00000071757	Zhx2	zinc fingers and homeoboxes 2 [Source:MGI Symbol;Acc:MGI:2683087]	15	57558061	57703228	1	-3.80238	0.0110698	0.0324766
ENSMUSG00000022893	Adamts1	a disintegrin-like and metallopeptidase (reprolysin type) with thrombospondin type 1 motif, 1 [Source:MGI Symbol;Acc:MGI:109249]	16	85590715	85600001	-1	-3.79962	2.22712e-25	1.06471e-23
ENSMUSG00000027894	Slc6a17	solute carrier family 6 (neurotransmitter transporter), member 17 [Source:MGI Symbol;Acc:MGI:2442535]	3	107374859	107425334	-1	-3.79561	7.1222e-05	0.000362358
ENSMUSG00000047242	Taf9b	TATA-box binding protein associated factor 9B [Source:MGI Symbol;Acc:MGI:3039562]	X	105250489	105264764	-1	-3.7858	2.38558e-09	2.61013e-08
ENSMUSG00000067889	Sptbn2	spectrin beta, non-erythrocytic 2 [Source:MGI Symbol;Acc:MGI:1313261]	19	4761195	4802388	1	-3.78227	2.02961e-10	2.55975e-09
ENSMUSG00000101042	Gm28167	predicted gene 28167 [Source:MGI Symbol;Acc:MGI:5578873]	9	100203664	100205577	-1	-3.77996	0.0116859	0.0339763
ENSMUSG00000022464	Slc38a4	solute carrier family 38, member 4 [Source:MGI Symbol;Acc:MGI:1916604]	15	96892701	96953837	-1	-3.77706	1.45097e-07	1.20232e-06
ENSMUSG00000117406	Ntn3	netrin 3 [Source:MGI Symbol;Acc:MGI:1341188]	17	24422822	24428505	-1	-3.77347	0.000938935	0.00370787
ENSMUSG00000040489	Sox30	SRY (sex determining region Y)-box 30 [Source:MGI Symbol;Acc:MGI:1341157]	11	45871137	45908821	1	-3.76985	9.02405e-20	2.91101e-18
ENSMUSG00000038578	Susd1	sushi domain containing 1 [Source:MGI Symbol;Acc:MGI:3651543]	4	59314683	59438633	-1	-3.76837	0.00458076	0.0151027
ENSMUSG00000042961	Egflam	EGF-like, fibronectin type III and laminin G domains [Source:MGI Symbol;Acc:MGI:2146149]	15	7235601	7427876	-1	-3.76812	7.54181e-09	7.61935e-08
ENSMUSG00000079584	Tm9sf5	transmembrane 9 superfamily member 5 [Source:MGI Symbol;Acc:MGI:2685210]	X	56454514	56534127	1	-3.76382	7.11446e-148	1.88764e-144
ENSMUSG00000037016	Frem2	Fras1 related extracellular matrix protein 2 [Source:MGI Symbol;Acc:MGI:2444465]	3	53421359	53564776	-1	-3.76368	1.39998e-09	1.57811e-08
ENSMUSG00000097602	4930519P11Rik	RIKEN cDNA 4930519P11 gene [Source:MGI Symbol;Acc:MGI:1921971]	2	154453730	154455357	-1	-3.75535	0.000170807	0.000800344
ENSMUSG00000021765	Fst	follistatin [Source:MGI Symbol;Acc:MGI:95586]	13	114588826	114595487	-1	-3.75034	3.23426e-12	5.02198e-11
ENSMUSG00000097075	Cdiptos	CDIP transferase, opposite strand [Source:MGI Symbol;Acc:MGI:2443610]	7	126570894	126575270	-1	-3.74466	1.49542e-26	7.75677e-25
ENSMUSG00000025017	Pik3ap1	phosphoinositide-3-kinase adaptor protein 1 [Source:MGI Symbol;Acc:MGI:1933177]	19	41260816	41373541	-1	-3.73858	0.00552769	0.0177693
ENSMUSG00000060224	Pyroxd2	pyridine nucleotide-disulphide oxidoreductase domain 2 [Source:MGI Symbol;Acc:MGI:1921830]	19	42714297	42741214	-1	-3.72643	4.26834e-05	0.000226805
ENSMUSG00000024437	Gm8615	predicted pseudogene 8615 [Source:MGI Symbol;Acc:MGI:3647532]	5	149091918	149093019	-1	-3.72577	0.00440504	0.0145959
ENSMUSG00000046449	Nexmif	neurite extension and migration factor [Source:MGI Symbol;Acc:MGI:2148050]	X	103121040	103244791	-1	-3.72216	3.6489e-23	1.49232e-21
ENSMUSG00000074357	AA386476	expressed sequence AA386476 [Source:MGI Symbol;Acc:MGI:3034595]	8	48128426	48138274	1	-3.71443	0.00106694	0.00414929
ENSMUSG00000040380	Cbln3	cerebellin 3 precursor protein [Source:MGI Symbol;Acc:MGI:1889286]	14	56116370	56121849	-1	-3.71161	0.00107887	0.00418647
ENSMUSG00000031557	Plekha2	pleckstrin homology domain-containing, family A (phosphoinositide binding specific) member 2 [Source:MGI Symbol;Acc:MGI:1928144]	8	25529160	25592392	-1	-3.7107	0.00362267	0.0122796
ENSMUSG00000028246	Faxc	failed axon connections homolog [Source:MGI Symbol;Acc:MGI:1923382]	4	21931329	21996839	1	-3.70566	9.36547e-09	9.3461e-08
ENSMUSG00000019230	Lhx9	LIM homeobox protein 9 [Source:MGI Symbol;Acc:MGI:1316721]	1	138752924	138776315	-1	-3.70528	2.19479e-06	1.49556e-05
ENSMUSG00000022636	Alcam	activated leukocyte cell adhesion molecule [Source:MGI Symbol;Acc:MGI:1313266]	16	52069359	52274437	-1	-3.7043	0.000248725	0.0011264
ENSMUSG00000028217	Cdh17	cadherin 17 [Source:MGI Symbol;Acc:MGI:1095414]	4	11758147	11817895	1	-3.70393	2.21703e-06	1.50877e-05
ENSMUSG00000099717	Gm9451	predicted gene 9451 [Source:MGI Symbol;Acc:MGI:3779861]	9	105998495	105999098	-1	-3.70359	0.0149018	0.0418228
ENSMUSG00000007457	2310003L06Rik	RIKEN cDNA 2310003L06 gene [Source:MGI Symbol;Acc:MGI:1921498]	5	88117318	88120729	1	-3.70186	1.55518e-09	1.73647e-08
ENSMUSG00000030834	Abcc6	ATP-binding cassette, sub-family C (CFTR/MRP), member 6 [Source:MGI Symbol;Acc:MGI:1351634]	7	45616979	45679726	-1	-3.69916	0.00116474	0.00447309
ENSMUSG00000001334	Fndc5	fibronectin type III domain containing 5 [Source:MGI Symbol;Acc:MGI:1917614]	4	129030792	129038386	1	-3.69793	4.38132e-09	4.60386e-08
ENSMUSG00000110631	Gm42047	predicted gene, 42047 [Source:MGI Symbol;Acc:MGI:5624932]	8	122559986	122567917	1	-3.69181	8.29796e-07	6.07353e-06
ENSMUSG00000105708	Gm36070	predicted gene, 36070 [Source:MGI Symbol;Acc:MGI:5595229]	3	94263814	94268149	-1	-3.68027	0.00382766	0.0128676
ENSMUSG00000116402	Gm36246	predicted gene, 36246 [Source:MGI Symbol;Acc:MGI:5595405]	15	102259262	102263574	1	-3.67436	0.00679085	0.0212287
ENSMUSG00000108446	Gm44997	predicted gene 44997 [Source:MGI Symbol;Acc:MGI:5753573]	7	42210838	42227659	-1	-3.67351	0.0155352	0.0433255
ENSMUSG00000021423	Ly86	lymphocyte antigen 86 [Source:MGI Symbol;Acc:MGI:1321404]	13	37529184	37603012	1	-3.66864	0.00684969	0.0213811
ENSMUSG00000033610	Pank1	pantothenate kinase 1 [Source:MGI Symbol;Acc:MGI:1922985]	19	34784340	34856855	-1	-3.66833	1.37746e-11	1.96756e-10
ENSMUSG00000019577	Pdk4	pyruvate dehydrogenase kinase, isoenzyme 4 [Source:MGI Symbol;Acc:MGI:1351481]	6	5483351	5496309	-1	-3.66638	0.00142118	0.00534951
ENSMUSG00000037206	Islr	immunoglobulin superfamily containing leucine-rich repeat [Source:MGI Symbol;Acc:MGI:1349645]	9	58063551	58111589	-1	-3.66454	0.00484867	0.0158433
ENSMUSG00000012017	Scarf2	scavenger receptor class F, member 2 [Source:MGI Symbol;Acc:MGI:1858430]	16	17615146	17626157	1	-3.65033	1.1144e-05	6.66319e-05
ENSMUSG00000074704	Rad21l	RAD21-like (S. pombe) [Source:MGI Symbol;Acc:MGI:3652039]	2	151487324	151510453	-1	-3.64669	2.31947e-41	2.82949e-39
ENSMUSG00000027524	Edn3	endothelin 3 [Source:MGI Symbol;Acc:MGI:95285]	2	174602412	174625835	1	-3.63955	0.00109333	0.00423948
ENSMUSG00000027358	Bmp2	bone morphogenetic protein 2 [Source:MGI Symbol;Acc:MGI:88177]	2	133394079	133404805	1	-3.63774	6.20703e-06	3.91415e-05
ENSMUSG00000022211	Carmil3	capping protein regulator and myosin 1 linker 3 [Source:MGI Symbol;Acc:MGI:2448573]	14	55728108	55745729	1	-3.63097	1.68441e-21	6.15373e-20
ENSMUSG00000028885	Smpdl3b	sphingomyelin phosphodiesterase, acid-like 3B [Source:MGI Symbol;Acc:MGI:1916022]	4	132460277	132484563	-1	-3.62874	1.9638e-06	1.34986e-05
ENSMUSG00000082728	Supt20-ps	SPT20 SAGA complex component, pseudogene [Source:MGI Symbol;Acc:MGI:3645971]	X	92963901	92965568	-1	-3.62581	2.32631e-15	5.03346e-14
ENSMUSG00000091119	Ccdc152	coiled-coil domain containing 152 [Source:MGI Symbol;Acc:MGI:3641617]	15	3309552	3333008	-1	-3.61511	2.52192e-25	1.19755e-23
ENSMUSG00000086807	Platr21	pluripotency associated transcript 21 [Source:MGI Symbol;Acc:MGI:1925776]	X	138140975	138258487	-1	-3.61074	0.000100992	0.000495987
ENSMUSG00000051455	Meioc	meiosis specific with coiled-coil domain [Source:MGI Symbol;Acc:MGI:2686410]	11	102554542	102573063	1	-3.61054	2.47471e-21	8.93338e-20
ENSMUSG00000081539	Gm11990	predicted gene 11990 [Source:MGI Symbol;Acc:MGI:3651122]	11	8755952	8756848	-1	-3.60678	3.967e-05	0.000211993
ENSMUSG00000037892	Pcdh18	protocadherin 18 [Source:MGI Symbol;Acc:MGI:1920423]	3	49697745	49711774	-1	-3.59527	0.000141424	0.000674121
ENSMUSG00000049252	Lrp1b	low density lipoprotein-related protein 1B [Source:MGI Symbol;Acc:MGI:2151136]	2	40485258	42543636	-1	-3.58792	4.07481e-05	0.000217316
ENSMUSG00000061802	Odad2	outer dynein arm docking complex subunit 2 [Source:MGI Symbol;Acc:MGI:1922184]	18	7088209	7297936	-1	-3.5774	0.000252476	0.00114192
ENSMUSG00000032281	Acsbg1	acyl-CoA synthetase bubblegum family member 1 [Source:MGI Symbol;Acc:MGI:2385656]	9	54512161	54569154	-1	-3.56946	7.82299e-05	0.000393206
ENSMUSG00000022438	Parvb	parvin, beta [Source:MGI Symbol;Acc:MGI:2153063]	15	84116244	84199889	1	-3.56345	2.95066e-05	0.000162551
ENSMUSG00000037440	Vnn1	vanin 1 [Source:MGI Symbol;Acc:MGI:108395]	10	23770586	23781241	1	-3.5581	0.00235317	0.00838856
ENSMUSG00000022037	Clu	clusterin [Source:MGI Symbol;Acc:MGI:88423]	14	66205932	66218996	1	-3.55653	3.80782e-35	3.43935e-33
ENSMUSG00000022987	Zfp641	zinc finger protein 641 [Source:MGI Symbol;Acc:MGI:2442788]	15	98183466	98194042	-1	-3.55029	0.0115105	0.0335534
ENSMUSG00000005917	Otx1	orthodenticle homeobox 1 [Source:MGI Symbol;Acc:MGI:97450]	11	21944764	21952897	-1	-3.5487	0.00036585	0.00159293
ENSMUSG00000043857	Mgat5b	mannoside acetylglucosaminyltransferase 5, isoenzyme B [Source:MGI Symbol;Acc:MGI:3606200]	11	116809689	116877774	1	-3.54329	0.0122528	0.0353954
ENSMUSG00000022580	Rhpn1	rhophilin, Rho GTPase binding protein 1 [Source:MGI Symbol;Acc:MGI:1098783]	15	75576129	75587334	1	-3.53135	2.6045e-10	3.2417e-09
ENSMUSG00000039278	Pcsk1n	proprotein convertase subtilisin/kexin type 1 inhibitor [Source:MGI Symbol;Acc:MGI:1353431]	X	7786061	7790649	1	-3.52711	4.58252e-26	2.32144e-24
ENSMUSG00000019539	Rcn3	reticulocalbin 3, EF-hand calcium binding domain [Source:MGI Symbol;Acc:MGI:1277122]	7	44732337	44741645	-1	-3.5239	0.00068327	0.00278584
ENSMUSG00000024905	Tesmin	testis expressed metallothionein like [Source:MGI Symbol;Acc:MGI:1340029]	19	3438857	3457823	1	-3.52355	1.15618e-12	1.89069e-11
ENSMUSG00000045284	Dcaf12l1	DDB1 and CUL4 associated factor 12-like 1 [Source:MGI Symbol;Acc:MGI:2444462]	X	43875447	43879074	-1	-3.52137	6.95558e-06	4.33722e-05
ENSMUSG00000050600	Zfp831	zinc finger protein 831 [Source:MGI Symbol;Acc:MGI:3641861]	2	174485327	174552625	1	-3.51812	0.0016532	0.00611978
ENSMUSG00000041831	Sytl3	synaptotagmin-like 3 [Source:MGI Symbol;Acc:MGI:1933367]	17	6926492	7005443	1	-3.50672	0.00306505	0.0106166
ENSMUSG00000030499	Kctd15	potassium channel tetramerisation domain containing 15 [Source:MGI Symbol;Acc:MGI:2385276]	7	34338439	34356157	-1	-3.50361	7.88823e-08	6.8341e-07
ENSMUSG00000079022	Col22a1	collagen, type XXII, alpha 1 [Source:MGI Symbol;Acc:MGI:1916950]	15	71667644	71906076	-1	-3.50036	0.00354129	0.0120364
ENSMUSG00000082226	Gm715	predicted gene 715 [Source:MGI Symbol;Acc:MGI:2685561]	X	59591614	59592823	1	-3.49765	2.52929e-06	1.70164e-05
ENSMUSG00000067561	Dmrtc1c2	DMRT-like family C1c2 [Source:MGI Symbol;Acc:MGI:3802967]	X	101891245	101898222	-1	-3.48758	4.50073e-21	1.60289e-19
ENSMUSG00000073102	Drc1	dynein regulatory complex subunit 1 [Source:MGI Symbol;Acc:MGI:2685906]	5	30486386	30524039	1	-3.48522	3.08338e-08	2.84432e-07
ENSMUSG00000043753	Dmrta1	doublesex and mab-3 related transcription factor like family A1 [Source:MGI Symbol;Acc:MGI:2653627]	4	89567673	89583009	1	-3.48008	9.73299e-09	9.681e-08
ENSMUSG00000051727	Kctd14	potassium channel tetramerisation domain containing 14 [Source:MGI Symbol;Acc:MGI:1289222]	7	97100530	97108764	1	-3.47967	1.7821e-25	8.63628e-24
ENSMUSG00000043621	Ubxn10	UBX domain protein 10 [Source:MGI Symbol;Acc:MGI:2443123]	4	138437148	138464478	-1	-3.47584	2.37008e-05	0.000133441
ENSMUSG00000070495	Ctcfl	CCCTC-binding factor (zinc finger protein)-like [Source:MGI Symbol;Acc:MGI:3652571]	2	172935402	172961318	-1	-3.47515	0.018292	0.0496567
ENSMUSG00000007041	Clic1	chloride intracellular channel 1 [Source:MGI Symbol;Acc:MGI:2148924]	17	35268942	35277725	1	-3.47265	3.65059e-08	3.3285e-07
ENSMUSG00000025203	Scd2	stearoyl-Coenzyme A desaturase 2 [Source:MGI Symbol;Acc:MGI:98240]	19	44282113	44295303	1	-3.47011	1.21637e-33	9.89219e-32
ENSMUSG00000022952	Runx1	runt related transcription factor 1 [Source:MGI Symbol;Acc:MGI:99852]	16	92398354	92623037	-1	-3.46932	5.19353e-07	3.92725e-06
ENSMUSG00000029784	Ssmem1	serine-rich single-pass membrane protein 1 [Source:MGI Symbol;Acc:MGI:1922897]	6	30509848	30520253	1	-3.46844	5.74487e-09	5.93385e-08
ENSMUSG00000032936	Camkv	CaM kinase-like vesicle-associated [Source:MGI Symbol;Acc:MGI:2384296]	9	107812873	107826890	1	-3.46732	6.86546e-19	2.04098e-17
ENSMUSG00000032231	Anxa2	annexin A2 [Source:MGI Symbol;Acc:MGI:88246]	9	69360902	69399077	1	-3.46726	7.00165e-27	3.69694e-25
ENSMUSG00000046634	Pkd1l1	polycystic kidney disease 1 like 1 [Source:MGI Symbol;Acc:MGI:2156538]	11	8776708	8923266	-1	-3.46254	2.44195e-06	1.64653e-05
ENSMUSG00000050989	Selenon	selenoprotein N [Source:MGI Symbol;Acc:MGI:2151208]	4	134265203	134279477	-1	-3.46198	7.29253e-07	5.38592e-06
ENSMUSG00000113782	Gm48009	predicted gene, 48009 [Source:MGI Symbol;Acc:MGI:6097315]	13	50044459	50046904	-1	-3.46166	0.0156068	0.043492
ENSMUSG00000087434	Rab11fip4os1	RAB11 family interacting protein 4 (class II), opposite strand 1 [Source:MGI Symbol;Acc:MGI:3650027]	11	79497905	79513989	-1	-3.4609	1.51727e-08	1.46655e-07
ENSMUSG00000029235	Pdcl2	phosducin-like 2 [Source:MGI Symbol;Acc:MGI:1890655]	5	76459962	76479003	-1	-3.45829	5.11677e-21	1.81014e-19
ENSMUSG00000055026	Gabrg3	gamma-aminobutyric acid (GABA) A receptor, subunit gamma 3 [Source:MGI Symbol;Acc:MGI:95624]	7	56366213	57036936	-1	-3.45792	0.000946465	0.00373275
ENSMUSG00000017978	Cadps2	Ca2+-dependent activator protein for secretion 2 [Source:MGI Symbol;Acc:MGI:2443963]	6	23262772	23839420	-1	-3.45572	1.64155e-99	1.93575e-96
ENSMUSG00000045031	Cetn4	centrin 4 [Source:MGI Symbol;Acc:MGI:2677454]	3	37361898	37366857	-1	-3.45287	1.00724e-49	1.96144e-47
ENSMUSG00000041801	Phlda3	pleckstrin homology like domain, family A, member 3 [Source:MGI Symbol;Acc:MGI:1351485]	1	135693857	135696874	1	-3.43503	6.12535e-07	4.58451e-06
ENSMUSG00000067279	Ppp1r3c	protein phosphatase 1, regulatory subunit 3C [Source:MGI Symbol;Acc:MGI:1858229]	19	36709131	36714053	-1	-3.43171	0.0055989	0.0179683
ENSMUSG00000027889	Ampd2	adenosine monophosphate deaminase 2 [Source:MGI Symbol;Acc:MGI:88016]	3	107981378	107993967	-1	-3.4268	3.08525e-07	2.41741e-06
ENSMUSG00000105565	Gm43566	predicted gene 43566 [Source:MGI Symbol;Acc:MGI:5663703]	5	23879737	23880544	-1	-3.42455	2.81518e-05	0.000155653
ENSMUSG00000026728	Vim	vimentin [Source:MGI Symbol;Acc:MGI:98932]	2	13578738	13587637	1	-3.4218	2.8655e-26	1.46209e-24
ENSMUSG00000112983	Gm32939	predicted gene, 32939 [Source:MGI Symbol;Acc:MGI:5592098]	13	43683696	43685257	1	-3.42154	0.00172257	0.00634779
ENSMUSG00000027016	Zfp385b	zinc finger protein 385B [Source:MGI Symbol;Acc:MGI:2444734]	2	77240978	77649983	-1	-3.41148	4.86678e-40	5.67595e-38
ENSMUSG00000041124	Msantd4	Myb/SANT-like DNA-binding domain containing 4 with coiled-coils [Source:MGI Symbol;Acc:MGI:1925350]	9	4376562	4386870	1	-3.40596	1.21771e-23	5.11822e-22
ENSMUSG00000034648	Lrrn1	leucine rich repeat protein 1, neuronal [Source:MGI Symbol;Acc:MGI:106038]	6	107506729	107547175	1	-3.40315	2.15206e-07	1.73028e-06
ENSMUSG00000112275	Gm47078	predicted gene, 47078 [Source:MGI Symbol;Acc:MGI:6095801]	10	68148838	68162808	1	-3.40039	0.00160223	0.00594977
ENSMUSG00000069170	Adgrv1	adhesion G protein-coupled receptor V1 [Source:MGI Symbol;Acc:MGI:1274784]	13	81243187	81781273	-1	-3.39754	0.000157976	0.000746329
ENSMUSG00000068699	Flnc	filamin C, gamma [Source:MGI Symbol;Acc:MGI:95557]	6	29433255	29461882	1	-3.39415	5.14571e-09	5.36458e-08
ENSMUSG00000029826	Zc3hav1	zinc finger CCCH type, antiviral 1 [Source:MGI Symbol;Acc:MGI:1926031]	6	38282221	38331538	-1	-3.3828	1.9978e-06	1.37145e-05
ENSMUSG00000118001	Gm34808	predicted gene, 34808 [Source:MGI Symbol;Acc:MGI:5593967]	19	26460957	26461850	-1	-3.37611	0.00587856	0.0187608
ENSMUSG00000050677	Ccdc96	coiled-coil domain containing 96 [Source:MGI Symbol;Acc:MGI:1913967]	5	36641932	36645516	1	-3.36983	4.16441e-07	3.19573e-06
ENSMUSG00000025196	Cpn1	carboxypeptidase N, polypeptide 1 [Source:MGI Symbol;Acc:MGI:2135874]	19	43944746	43974995	-1	-3.36609	0.00189011	0.00689933
ENSMUSG00000024837	Dmrt1	doublesex and mab-3 related transcription factor 1 [Source:MGI Symbol;Acc:MGI:1354733]	19	25482982	25581693	1	-3.36538	0.000464005	0.00197098
ENSMUSG00000021098	4930447C04Rik	RIKEN cDNA 4930447C04 gene [Source:MGI Symbol;Acc:MGI:1923051]	12	72927883	72987548	-1	-3.36448	1.84862e-89	1.56955e-86
ENSMUSG00000038390	Gpr162	G protein-coupled receptor 162 [Source:MGI Symbol;Acc:MGI:1315214]	6	124835407	124840946	-1	-3.36326	0.00612951	0.0194339
ENSMUSG00000072479	Xlr5b	X-linked lymphocyte-regulated 5B [Source:MGI Symbol;Acc:MGI:3574109]	X	72192402	72202478	1	-3.36084	0.00379672	0.0127757
ENSMUSG00000040794	C1qtnf4	C1q and tumor necrosis factor related protein 4 [Source:MGI Symbol;Acc:MGI:1914695]	2	90716204	90720869	1	-3.35821	0.000317202	0.00140036
ENSMUSG00000053007	Creb5	cAMP responsive element binding protein 5 [Source:MGI Symbol;Acc:MGI:2443973]	6	53264255	53677361	1	-3.35754	0.00356165	0.0120959
ENSMUSG00000022488	Nckap1l	NCK associated protein 1 like [Source:MGI Symbol;Acc:MGI:1926063]	15	103362221	103407237	1	-3.35422	0.00144533	0.0054279
ENSMUSG00000084897	Gm14226	predicted gene 14226 [Source:MGI Symbol;Acc:MGI:3649244]	2	154860186	154869024	1	-3.34294	1.16657e-14	2.34707e-13
ENSMUSG00000020930	Ccdc103	coiled-coil domain containing 103 [Source:MGI Symbol;Acc:MGI:1920543]	11	102772030	102776042	1	-3.33801	0.00067468	0.00275611
ENSMUSG00000094985	Topaz1	testis and ovary specific PAZ domain containing 1 [Source:MGI Symbol;Acc:MGI:3779933]	9	122576411	122631200	1	-3.32675	1.97878e-50	4.20015e-48
ENSMUSG00000013846	St3gal1	ST3 beta-galactoside alpha-2,3-sialyltransferase 1 [Source:MGI Symbol;Acc:MGI:98304]	15	66974724	67048679	-1	-3.32473	0.000194489	0.000901753
ENSMUSG00000026547	Tagln2	transgelin 2 [Source:MGI Symbol;Acc:MGI:1312985]	1	172327614	172334947	1	-3.32309	0.0024684	0.00874404
ENSMUSG00000024548	Setbp1	SET binding protein 1 [Source:MGI Symbol;Acc:MGI:1933199]	18	78793595	79152606	-1	-3.31226	0.00355041	0.0120655
ENSMUSG00000058135	Gstm1	glutathione S-transferase, mu 1 [Source:MGI Symbol;Acc:MGI:95860]	3	107919571	107925289	-1	-3.31144	2.09717e-16	4.99041e-15
ENSMUSG00000004562	Arhgef40	Rho guanine nucleotide exchange factor (GEF) 40 [Source:MGI Symbol;Acc:MGI:2685515]	14	52222176	52243708	1	-3.3101	4.99493e-06	3.20309e-05
ENSMUSG00000079008	Gm14124	predicted gene 14124 [Source:MGI Symbol;Acc:MGI:3652002]	2	150099437	150112220	1	-3.30891	0.00977293	0.0290981
ENSMUSG00000094152	Slc6a16	solute carrier family 6, member 16 [Source:MGI Symbol;Acc:MGI:2685930]	7	44890509	44922791	1	-3.30822	4.43031e-12	6.7314e-11
ENSMUSG00000003420	Fcgrt	Fc fragment of IgG receptor and transporter [Source:MGI Symbol;Acc:MGI:103017]	7	44742414	44753275	-1	-3.30513	0.0166225	0.0457922
ENSMUSG00000031431	Tsc22d3	TSC22 domain family, member 3 [Source:MGI Symbol;Acc:MGI:1196284]	X	139440277	139501408	-1	-3.30173	1.72598e-11	2.44563e-10
ENSMUSG00000031871	Cdh5	cadherin 5 [Source:MGI Symbol;Acc:MGI:105057]	8	104828257	104871143	1	-3.29625	0.000675793	0.00276013
ENSMUSG00000036030	Prtg	protogenin [Source:MGI Symbol;Acc:MGI:2444710]	9	72714156	72824573	1	-3.29524	1.11585e-37	1.13325e-35
ENSMUSG00000040836	Gpr161	G protein-coupled receptor 161 [Source:MGI Symbol;Acc:MGI:2685054]	1	165123358	165154314	1	-3.29443	7.00579e-06	4.36725e-05
ENSMUSG00000108981	Gm15262	predicted gene 15262 [Source:MGI Symbol;Acc:MGI:3705232]	X	160070452	160149248	1	-3.29166	1.6484e-14	3.26084e-13
ENSMUSG00000096433	Zfp994	zinc finger protein 994 [Source:MGI Symbol;Acc:MGI:3643318]	17	22416246	22444597	-1	-3.28723	0.00154635	0.0057685
ENSMUSG00000025351	Cd63	CD63 antigen [Source:MGI Symbol;Acc:MGI:99529]	10	128736858	128748691	1	-3.28619	6.19303e-11	8.23126e-10
ENSMUSG00000029510	Gpc2	glypican 2 (cerebroglycan) [Source:MGI Symbol;Acc:MGI:1919201]	5	138271917	138278267	-1	-3.27907	1.47155e-10	1.88617e-09
ENSMUSG00000113780	Gm33195	predicted gene, 33195 [Source:MGI Symbol;Acc:MGI:5592354]	13	44018145	44022065	1	-3.26385	1.53667e-08	1.48396e-07
ENSMUSG00000097023	Mir9-3hg	Mir9-3 host gene [Source:MGI Symbol;Acc:MGI:2142071]	7	79149774	79184151	1	-3.26237	9.98539e-23	3.9691e-21
ENSMUSG00000102780	Gm38253	predicted gene, 38253 [Source:MGI Symbol;Acc:MGI:5611481]	3	106632915	106637592	1	-3.26131	0.0112638	0.032959
ENSMUSG00000036356	Csgalnact1	chondroitin sulfate N-acetylgalactosaminyltransferase 1 [Source:MGI Symbol;Acc:MGI:2442354]	8	68809433	69187798	-1	-3.25813	0.00014512	0.000690656
ENSMUSG00000004631	Sgce	sarcoglycan, epsilon [Source:MGI Symbol;Acc:MGI:1329042]	6	4674350	4747207	-1	-3.25458	0.00113078	0.00436716
ENSMUSG00000066800	Rnasel	ribonuclease L (2', 5'-oligoisoadenylate synthetase-dependent) [Source:MGI Symbol;Acc:MGI:1098272]	1	153625172	153639967	1	-3.25457	0.000310688	0.00137561
ENSMUSG00000041301	Cftr	cystic fibrosis transmembrane conductance regulator [Source:MGI Symbol;Acc:MGI:88388]	6	18170686	18322767	1	-3.25267	3.04108e-08	2.81018e-07
ENSMUSG00000087522	Gm371	predicted pseudogene 371 [Source:MGI Symbol;Acc:MGI:2685217]	X	94041045	94042289	-1	-3.24655	2.19092e-17	5.7555e-16
ENSMUSG00000041592	Sdk2	sidekick cell adhesion molecule 2 [Source:MGI Symbol;Acc:MGI:2443847]	11	113667200	113957872	-1	-3.23924	0.00268196	0.00943442
ENSMUSG00000068762	Gstm6	glutathione S-transferase, mu 6 [Source:MGI Symbol;Acc:MGI:1309467]	3	107846163	107851065	-1	-3.23677	1.56836e-13	2.8453e-12
ENSMUSG00000033949	Trim36	tripartite motif-containing 36 [Source:MGI Symbol;Acc:MGI:106264]	18	46298367	46345674	-1	-3.23643	1.17958e-07	9.93172e-07
ENSMUSG00000004035	Gstm7	glutathione S-transferase, mu 7 [Source:MGI Symbol;Acc:MGI:1915562]	3	107833650	107839133	-1	-3.23382	0.00982197	0.0292236
ENSMUSG00000113495	Gm19792	predicted gene, 19792 [Source:MGI Symbol;Acc:MGI:5011977]	13	62484277	62488541	-1	-3.23174	0.00243807	0.00864525
ENSMUSG00000039224	D1Pas1	DNA segment, Chr 1, Pasteur Institute 1 [Source:MGI Symbol;Acc:MGI:91842]	1	186699613	186702824	1	-3.22508	5.18432e-40	5.98057e-38
ENSMUSG00000035032	Nek11	NIMA (never in mitosis gene a)-related expressed kinase 11 [Source:MGI Symbol;Acc:MGI:2442276]	9	105039355	105272723	-1	-3.21164	0.00314962	0.0108723
ENSMUSG00000028389	Zfp37	zinc finger protein 37 [Source:MGI Symbol;Acc:MGI:99181]	4	62107777	62149284	-1	-3.21093	0.00312405	0.0107946
ENSMUSG00000027824	Vmn2r1	vomeronasal 2, receptor 1 [Source:MGI Symbol;Acc:MGI:3645892]	3	63988968	64016905	1	-3.20973	0.0046467	0.0152821
ENSMUSG00000111147	Gm33699	predicted gene, 33699 [Source:MGI Symbol;Acc:MGI:5592858]	9	60939494	60966398	1	-3.20931	4.77091e-05	0.000251097
ENSMUSG00000035403	Crb2	crumbs family member 2 [Source:MGI Symbol;Acc:MGI:2679260]	2	37666261	37689115	1	-3.20866	2.91096e-07	2.29269e-06
ENSMUSG00000046768	Rhoj	ras homolog family member J [Source:MGI Symbol;Acc:MGI:1931551]	12	75355096	75448230	1	-3.20267	0.0116754	0.0339529
ENSMUSG00000052403	Fcnaos	ficolin A, opposite strand [Source:MGI Symbol;Acc:MGI:3701343]	2	25497904	25521773	1	-3.20242	0.0113828	0.0332524
ENSMUSG00000048752	Prss50	protease, serine 50 [Source:MGI Symbol;Acc:MGI:2447303]	9	110687035	110693697	1	-3.19964	2.25443e-06	1.53128e-05
ENSMUSG00000050844	1700020N01Rik	RIKEN cDNA 1700020N01 gene [Source:MGI Symbol;Acc:MGI:1914942]	10	21469044	21498275	1	-3.19821	0.00042475	0.00182247
ENSMUSG00000034738	Nostrin	nitric oxide synthase trafficker [Source:MGI Symbol;Acc:MGI:3606242]	2	68966144	69019674	1	-3.19123	0.000380659	0.00164963
ENSMUSG00000085939	Cd63-ps	CD63 antigen, pseudogene [Source:MGI Symbol;Acc:MGI:105972]	18	50267793	50268667	1	-3.18536	6.55989e-05	0.000336492
ENSMUSG00000106457	Gm42585	predicted gene 42585 [Source:MGI Symbol;Acc:MGI:5662722]	5	25574018	25578037	1	-3.18135	5.30131e-06	3.38219e-05
ENSMUSG00000035189	Ano4	anoctamin 4 [Source:MGI Symbol;Acc:MGI:2443344]	10	88784856	89180624	-1	-3.17306	0.0133226	0.0379986
ENSMUSG00000074887	EU599041	expressed sequence EU599041 [Source:MGI Symbol;Acc:MGI:3796554]	7	42863463	42876266	1	-3.17031	0.0154259	0.0430603
ENSMUSG00000043410	Hfm1	HFM1, ATP-dependent DNA helicase homolog [Source:MGI Symbol;Acc:MGI:3036246]	5	106988058	107074187	-1	-3.16206	0.00011152	0.000543261
ENSMUSG00000112627	4933412E12Rik	RIKEN cDNA 4933412E12 gene [Source:MGI Symbol;Acc:MGI:1918336]	10	116785662	116799184	1	-3.15912	0.000944799	0.00372757
ENSMUSG00000025037	Maoa	monoamine oxidase A [Source:MGI Symbol;Acc:MGI:96915]	X	16485937	16554057	1	-3.15669	1.2072e-10	1.5634e-09
ENSMUSG00000026657	Frmd4a	FERM domain containing 4A [Source:MGI Symbol;Acc:MGI:1919850]	2	4022528	4618854	1	-3.15386	3.81876e-21	1.3623e-19
ENSMUSG00000047515	BC049715	cDNA sequence BC049715 [Source:MGI Symbol;Acc:MGI:3605234]	6	136804624	136817660	1	-3.15118	0.0021473	0.00772779
ENSMUSG00000108080	Gm10209	predicted gene 10209 [Source:MGI Symbol;Acc:MGI:3641874]	6	56774576	56776182	1	-3.1507	0.00911836	0.0274028
ENSMUSG00000026043	Col3a1	collagen, type III, alpha 1 [Source:MGI Symbol;Acc:MGI:88453]	1	45350698	45388866	1	-3.14714	0.00447501	0.0148069
ENSMUSG00000033737	Fndc3c1	fibronectin type III domain containing 3C1 [Source:MGI Symbol;Acc:MGI:2685630]	X	105463647	105529007	-1	-3.14175	2.17871e-07	1.75039e-06
ENSMUSG00000027239	Mdk	midkine [Source:MGI Symbol;Acc:MGI:96949]	2	91760150	91762642	-1	-3.13623	2.48777e-05	0.000139365
ENSMUSG00000027624	Epb41l1	erythrocyte membrane protein band 4.1 like 1 [Source:MGI Symbol;Acc:MGI:103010]	2	156262829	156385134	1	-3.1319	1.59539e-05	9.3007e-05
ENSMUSG00000086598	Btbd18	BTB (POZ) domain containing 18 [Source:MGI Symbol;Acc:MGI:3650217]	2	84489423	84499124	1	-3.13013	9.00828e-24	3.8242e-22
ENSMUSG00000021136	Smoc1	SPARC related modular calcium binding 1 [Source:MGI Symbol;Acc:MGI:1929878]	12	81073582	81233188	1	-3.12892	1.49559e-47	2.53963e-45
ENSMUSG00000086537	Gnasas1	GNAS antisense RNA 1 [Source:MGI Symbol;Acc:MGI:1861674]	2	174123030	174137229	-1	-3.12694	0.000351415	0.00153702
ENSMUSG00000086889	Phf2os1	PHD finger protein 2, opposite strand 1 [Source:MGI Symbol;Acc:MGI:3645592]	13	49024588	49028936	1	-3.12688	1.82007e-06	1.25881e-05
ENSMUSG00000002007	Srpk3	serine/arginine-rich protein specific kinase 3 [Source:MGI Symbol;Acc:MGI:1891338]	X	72818011	72822531	1	-3.12512	0.0177132	0.0483453
[truncated: 1,257 more rows]
