# Supplementary material for: PRC1-mediated epigenetic programming is required to generate the ovarian reserve
Source: Nat Commun. 2022 Aug 10;13:4510. doi: 10.1038/s41467-022-31759-6 (PMC9365831; doi:10.1038/s41467-022-31759-6)
Supplement: Supplementary file 9 — Source Data [file 41467_2022_31759_MOESM9_ESM.zip]

Archive with 28 entries (27 files):
- source data/
- source data/Supplementary Fig 7.xlsx
- __MACOSX/source data/._Supplementary Fig 7.xlsx
- source data/._Supplementary Fig 7.xlsx
- source data/Supplementary Fig 1.xlsx
- __MACOSX/source data/._Supplementary Fig 1.xlsx
- source data/._Supplementary Fig 1.xlsx
- source data/Figure 1-2.xlsx
- __MACOSX/source data/._Figure 1-2.xlsx
- source data/._Figure 1-2.xlsx
- source data/Figure 3.xlsx
- __MACOSX/source data/._Figure 3.xlsx
- source data/._Figure 3.xlsx
- source data/Figure 4.xlsx
- __MACOSX/source data/._Figure 4.xlsx
- source data/._Figure 4.xlsx
- source data/Supplementary Fig 6.xlsx
- __MACOSX/source data/._Supplementary Fig 6.xlsx
- source data/._Supplementary Fig 6.xlsx
- source data/Supplementary Fig 2.xlsx
- __MACOSX/source data/._Supplementary Fig 2.xlsx
- source data/._Supplementary Fig 2.xlsx
- source data/Supplementary Fig 3.xlsx
- __MACOSX/source data/._Supplementary Fig 3.xlsx
- source data/._Supplementary Fig 3.xlsx
- source data/Supplementary Fig 4.xlsx
- __MACOSX/source data/._Supplementary Fig 4.xlsx
- source data/._Supplementary Fig 4.xlsx
