# Supplementary material for: PRC1-mediated epigenetic programming is required to generate the ovarian reserve
Source: Nat Commun. 2022 Aug 10;13:4510. doi: 10.1038/s41467-022-31759-6 (PMC9365831; doi:10.1038/s41467-022-31759-6)
Supplement: Supplementary file 9 — Source Data [file 41467_2022_31759_MOESM9_ESM.zip › source data/Supplementary Fig 7.xlsx]

## Sheet: Fig.S7a
Term	Overlap	Count	Ratio	P-value	P.adjust	Cluster
JARID2 MESCs Mouse	620/1117	620	0.555058	0	0	Cluster1
JARID2 MESCs Mouse	730/1258	730	0.580286	0	0	Cluster1
RNF2 MESCs Mouse	668/1302	668	0.513057	0	0	Cluster1
EZH2 MESCs Mouse	668/1302	668	0.513057	0	0	Cluster1
SUZ12 MESCs Mouse	894/1909	894	0.468308	0	0	Cluster1
SUZ12 MESCs Mouse	907/1934	907	0.468976	0	0	Cluster1
SUZ12 ESCs Mouse	796/2000	796	0.398	0	0	Cluster1
EZH2 ESCs Mouse	806/2000	806	0.402	0	0	Cluster1
MTF2 MESCs Mouse	1094/2981	1094	0.372362	0	0	Cluster1
SUZ12 MEFs Mouse	613/1135	613	0.540088	0	0	Cluster1
CREM GC1-SPG Mouse	1216/5776	1216	0.210526	3.2e-219	2.06e-216	Cluster2
KDM5B MESCs Mouse	791/3724	791	0.212406	2.18e-120	7e-118	Cluster2
ZFX MESCs Mouse	641/3249	641	0.197291	8.66e-78	1.85e-75	Cluster2
CREB1 HIPPOCAMPUS Rat	523/2393	523	0.218554	2.82e-77	4.53e-75	Cluster2
YY1 MYOBLASTS AND MYOTUBES Mouse	353/1466	353	0.240791	8.99e-61	1.15e-58	Cluster2
E2F1 MESCs Mouse	700/4172	700	0.167785	5.47e-55	5.85e-53	Cluster2
MYC MESCs Mouse	643/3868	643	0.166236	6.59e-48	6.05e-46	Cluster2
NELFA ESCs Mouse	393/2000	393	0.1965	8.61e-44	6.91e-42	Cluster2
FOXO3 MACROPHAGES Mouse	380/2000	380	0.19	1e-38	7.14e-37	Cluster2
CREB1 GC1-SPG Mouse	514/3057	514	0.168139	5.21e-38	3.35e-36	Cluster2
JARID1A MESCs Mouse	514/2171	514	0.236757	2.45e-90	1.58e-87	Cluster3
FOXO3 MACROPHAGES Mouse	480/2000	480	0.24	9.09e-86	2.92e-83	Cluster3
MYCN MESCs Mouse	491/2261	491	0.217161	6.6e-72	1.41e-69	Cluster3
MYC MESCs Mouse	695/3868	695	0.179679	1.75e-68	2.81e-66	Cluster3
CREM GC1-SPG Mouse	912/5776	912	0.157895	1.01e-65	1.3e-63	Cluster3
MYC MESCs Mouse	610/3413	610	0.178728	2.45e-57	2.62e-55	Cluster3
FOXP3 TREG Human	332/1404	332	0.236467	1.23e-55	1.13e-53	Cluster3
CREB1 HIPPOCAMPUS Rat	472/2393	472	0.197242	4.17e-55	3.36e-53	Cluster3
CCND1 RETINA Mouse	433/2137	433	0.20262	2.31e-53	1.65e-51	Cluster3
KDM6A U937 AND SAOS2 Human	154/479	154	0.321503	3.35e-42	2.15e-40	Cluster3
CREM GC1-SPG Mouse	2174/5776	2174	0.376385	1.03e-124	6.66e-122	Cluster4
E2F1 MESCs Mouse	1577/4172	1577	0.377996	1.07e-82	3.45e-80	Cluster4
FOXO3 MACROPHAGES Mouse	876/2000	876	0.438	9.63e-76	2.07e-73	Cluster4
SFPI1 HPC-7 Mouse	955/2369	955	0.403124	7e-61	1.13e-58	Cluster4
JARID1A MESCs Mouse	887/2171	887	0.408567	3.06e-59	3.94e-57	Cluster4
ERG HPC-7 Mouse	811/1969	811	0.411884	1.78e-55	1.92e-53	Cluster4
ZFX MESCs Mouse	1199/3249	1199	0.369037	1.1e-52	1.02e-50	Cluster4
CREB1 GC1-SPG Mouse	1112/3057	1112	0.363755	8.44e-45	6.81e-43	Cluster4
EKLF ERYTHROCYTE Mouse	539/1239	539	0.435028	3.47e-44	2.49e-42	Cluster4
SPI1 ERYTHROLEUKEMIA Mouse	771/1962	771	0.392966	2.85e-43	1.84e-41	Cluster4
BP1 Hs578T Human	2022-11-18	11	0.611111	0.627901	0.999997	Cluster5
FOXP1 STRATIUM Mouse	2022-12-26	12	0.461538	0.966431	0.999997	Cluster5
RUNX1 MACROPHAGESS Mouse	33/69	33	0.478261	0.993733	0.999997	Cluster5
BCL11B STHDH STRIUM Mouse	17/43	17	0.395349	0.9991	0.999997	Cluster5
TP63 HaCaT Human	15/40	15	0.375	0.999483	0.999997	Cluster5
EZH2 EOC Human	14/40	14	0.35	0.99984	0.999997	Cluster5
HTT STHdh Human	306/566	306	0.540636	0.999942	0.999997	Cluster5
GATA2 HEMANGIOBLAST Mouse	37/88	37	0.420455	0.999943	0.999997	Cluster5
TAL1 MACROPHAGESS Mouse	23/61	23	0.377049	0.999958	0.999997	Cluster5
HOXA2 E11.5 EMBRYO Mouse	1938-12-01	12	0.315789	0.999958	0.999997	Cluster5

## Sheet: Fig.S7b
Term	Overlap	Count	Ratio	P-value	P.adjust	Groups
neuron differentiation (GO:0030182)	86/174	86	0.494253	1.71e-41	6.9e-38	Cluster1
generation of neurons (GO:0048699)	87/202	87	0.430693	4.32e-36	8.73e-33	Cluster1
regulation of transcription by RNA polymerase II (GO:0006357)	374/2206	374	0.169538	1.09e-30	1.46e-27	Cluster1
regulation of transcription, DNA-templated (GO:0006355)	377/2244	377	0.168004	4e-30	4.04e-27	Cluster1
nervous system development (GO:0007399)	118/447	118	0.263982	4.08e-25	3.29e-22	Cluster1
positive regulation of transcription, DNA-templated (GO:0045893)	212/1183	212	0.179205	5.4e-20	3.63e-17	Cluster1
anterior/posterior pattern specification (GO:0009952)	35/63	35	0.555556	7.81e-20	4.5e-17	Cluster1
skeletal system development (GO:0001501)	57/158	57	0.360759	1.34e-19	6.26e-17	Cluster1
embryonic organ morphogenesis (GO:0048562)	29/44	29	0.659091	1.4e-19	6.26e-17	Cluster1
positive regulation of transcription by RNA polymerase II (GO:0045944)	173/908	173	0.190529	3.84e-19	1.55e-16	Cluster1
mRNA processing (GO:0006397)	92/300	92	0.306667	1.08e-23	4.5e-20	Cluster2
ubiquitin-dependent protein catabolic process (GO:0006511)	94/354	94	0.265537	2.48e-19	3.59e-16	Cluster2
mRNA splicing, via spliceosome (GO:0000398)	80/274	80	0.291971	2.59e-19	3.59e-16	Cluster2
RNA splicing, via transesterification reactions with bulged adenosine as nucleophile (GO:0000377)	75/251	75	0.298805	7.99e-19	8.3e-16	Cluster2
protein ubiquitination (GO:0016567)	116/525	116	0.220952	8.24e-17	6.85e-14	Cluster2
protein modification by small protein conjugation (GO:0032446)	95/409	95	0.232274	2.06e-15	1.36e-12	Cluster2
RNA processing (GO:0006396)	56/179	56	0.312849	2.29e-15	1.36e-12	Cluster2
gene expression (GO:0010467)	86/356	86	0.241573	3.99e-15	2.07e-12	Cluster2
protein polyubiquitination (GO:0000209)	79/314	79	0.251592	4.93e-15	2.28e-12	Cluster2
proteasome-mediated ubiquitin-dependent protein catabolic process (GO:0043161)	78/321	78	0.242991	5.49e-14	2.28e-11	Cluster2
cellular macromolecule biosynthetic process (GO:0034645)	69/314	69	0.219745	1.52e-10	5.95e-07	Cluster3
DNA metabolic process (GO:0006259)	62/277	62	0.223827	5.93e-10	1.16e-06	Cluster3
rRNA processing (GO:0006364)	44/173	44	0.254335	3.07e-09	4.01e-06	Cluster3
ncRNA processing (GO:0034470)	48/201	48	0.238806	5.63e-09	5.52e-06	Cluster3
ribosome biogenesis (GO:0042254)	46/192	46	0.239583	1.04e-08	8.18e-06	Cluster3
mitochondrial translation (GO:0032543)	31/105	31	0.295238	1.54e-08	9.49e-06	Cluster3
translation (GO:0006412)	49/214	49	0.228972	1.69e-08	9.49e-06	Cluster3
mRNA processing (GO:0006397)	61/300	61	0.203333	3.79e-08	1.67e-05	Cluster3
rRNA metabolic process (GO:0016072)	40/162	40	0.246914	3.85e-08	1.67e-05	Cluster3
mRNA splicing, via spliceosome (GO:0000398)	57/274	57	0.208029	4.6e-08	1.8e-05	Cluster3
ncRNA processing (GO:0034470)	100/201	100	0.497512	2.76e-13	1.48e-09	Cluster4
rRNA processing (GO:0006364)	87/173	87	0.50289	4.51e-12	8.34e-09	Cluster4
cellular macromolecule biosynthetic process (GO:0034645)	137/314	137	0.436306	4.65e-12	8.34e-09	Cluster4
gene expression (GO:0010467)	148/356	148	0.41573	5.37e-11	7.22e-08	Cluster4
DNA repair (GO:0006281)	127/298	127	0.426174	1.83e-10	1.96e-07	Cluster4
translational elongation (GO:0006414)	57/104	57	0.548077	3.1e-10	2.78e-07	Cluster4
ribosome biogenesis (GO:0042254)	89/192	89	0.463542	6.32e-10	4.85e-07	Cluster4
rRNA metabolic process (GO:0016072)	78/162	78	0.481481	8.02e-10	5.39e-07	Cluster4
translation (GO:0006412)	95/214	95	0.443925	2.86e-09	1.71e-06	Cluster4
mitochondrial translational elongation (GO:0070125)	49/89	49	0.550562	4.38e-09	2.14e-06	Cluster4
positive regulation of T-helper 1 type immune response (GO:0002827)	2022-12-12	12	1	0.00314567	0.999998	Cluster5
skeletal muscle contraction (GO:0003009)	18/20	18	0.9	0.0057701	0.999998	Cluster5
fibrinolysis (GO:0042730)	14/15	14	0.933333	0.00763144	0.999998	Cluster5
negative regulation of blood coagulation (GO:0030195)	32/40	32	0.8	0.0114459	0.999998	Cluster5
regulation of T-helper 1 type immune response (GO:0002825)	2022-09-09	9	1	0.0132882	0.999998	Cluster5
muscle contraction (GO:0006936)	92/129	92	0.713178	0.0155911	0.999998	Cluster5
phospholipid efflux (GO:0033700)	2022-11-12	11	0.916667	0.0264206	0.999998	Cluster5
protein localization to synapse (GO:0035418)	2022-11-12	11	0.916667	0.0264206	0.999998	Cluster5
regulation of neuroinflammatory response (GO:0150077)	16/19	16	0.842105	0.0332434	0.999998	Cluster5
chylomicron remnant clearance (GO:0034382)	2022-07-07	7	1	0.0347191	0.999998	Cluster5
