# Supplementary material for: PRC1-mediated epigenetic programming is required to generate the ovarian reserve
Source: Nat Commun. 2022 Aug 10;13:4510. doi: 10.1038/s41467-022-31759-6 (PMC9365831; doi:10.1038/s41467-022-31759-6)
Supplement: Supplementary file 9 — Source Data [file 41467_2022_31759_MOESM9_ESM.zip › source data/Supplementary Fig 1.xlsx]

## Sheet: Fig.S1c
P1							P5
Item	No.of oocytes	No. of dictyate					Item	No.of oocytes	No. of dictyate
Ctrl1	218	18	0.0825688		0.0770238		Ctrl1	190	186	0.978947		0.980667
Ctrl2	266	14	0.0526316				Ctrl2	144	141	0.979167
Ctrl3	107	5	0.046729				Ctrl3	60	59	0.983333
Ctrl4	156	18	0.115385				Ctrl4	213	209	0.981221
Ctrl5	205	18	0.0878049
cKO1	269	22	0.0817844		0.0849692		cKO1	118	111	0.940678		0.951573
cKO2	181	8	0.0441989				cKO2	33	33	1
cKO3	212	15	0.0707547				cKO3	11	10	0.909091
cKO4	150	18	0.12				cKO4	92	88	0.956522
cKO5	111	12	0.108108
					0.677211							0.175458
