# Supplementary material for: PRC1-mediated epigenetic programming is required to generate the ovarian reserve
Source: Nat Commun. 2022 Aug 10;13:4510. doi: 10.1038/s41467-022-31759-6 (PMC9365831; doi:10.1038/s41467-022-31759-6)
Supplement: Supplementary file 9 — Source Data [file 41467_2022_31759_MOESM9_ESM.zip › source data/Figure 1-2.xlsx]

## Sheet: Fig.1a
TPM_input									Heatmap_input_RobustZscore
Gene	E18.5	P1	P3	P4_small	P6_small	P4_large	P6_large		id	k_means_5	E18.5	P1	P3	P4_small	P6_small	P4_large	P6_large
Ar	0.0266667	0.0266667	0.0166667	0.03	0.01	0.00333333	0.00333333		Olfr750	1	0	0	-1.01	3.71	0.67	-0.67	-1.35
Olfr462	0.00666667	0.02	0.0166667	0.04	0.0166667	0.00333333	0.00333333		Gm48262	1	0.67	-0.67	2.7	0	6.07	0	-1.35
Sphkap	0.07	0.00666667	0.11	0.0366667	0.03	0.00333333	0.00333333		Olfr64	1	0.22	-1.8	0	0.45	0.67	-1.35	-2.02
Arhgef38	0.0166667	0.0433333	0.35	0.0333333	0.0266667	0.00666667	0.00333333		Hcn4	1	0.14	-0.67	0	0.18	1.12	-1.41	-1.45
Thbs2	2.26667	0.453333	0.123333	0.133333	0.116667	0.00666667	0.00333333		Gm45177	1	-1.25	0	0.1	0.39	0.67	-1.64	-2.51
Fndc3c1	3.72667	1.44667	1.09333	0.593333	0.77	0.00666667	0.00333333		Tacr1	1	0.07	0.67	-0.74	0	0.81	-0.07	-0.88
Vmn2r104	0.00666667	0.05	0.0133333	0.01	0.02	0.01	0.00333333		Frem1	1	-0.67	0	0.16	0.53	0.79	-0.97	-1.08
Olfr750	0.0166667	0.0166667	0.00666667	0.0533333	0.0233333	0.01	0.00333333		Gm38577	1	0	-0.67	2.02	2.02	2.7	-0.67	-0.67
Gm48262	0.0133333	0.00666667	0.0233333	0.01	0.04	0.01	0.00333333		Mir181a-1hg	1	-0.67	0	1.78	0.34	0.43	-0.72	-0.72
Gm37531	0.0833333	0.0433333	0.0233333	0.126667	0.06	0.01	0.00333333		Gm39139	1	2.7	-1.35	0	0	8.09	0.67	-0.67
Gm45324	0.06	0.08	0.0333333	0.0933333	0.0766667	0.01	0.00333333		Olfr918	1	-0.48	0.48	0	0.67	1.16	-1.06	-1.25
Col5a3	0.05	0.163333	0.07	0.0766667	0.0366667	0.0133333	0.00333333		Traf3ip3	1	-0.67	0	0.17	1.35	0.67	-0.34	-0.84
Olfr64	0.0366667	0.00666667	0.0333333	0.04	0.0433333	0.0133333	0.00333333		Olfr395	1	1.8	-0.45	0.67	0	2.02	0	-0.9
Vmn1r193	0.0566667	0.08	0.08	0.05	0.0833333	0.0133333	0.00333333		Olfr273	1	-0.76	0	0.17	0	2.02	-0.67	-1.1
Hcn4	0.443333	0.216667	0.403333	0.453333	0.713333	0.0133333	0.00333333		Gm13972	1	-0.67	0.17	-0.67	0	1.52	0.34	-0.67
Frem2	0.856667	0.196667	0.216667	0.11	0.0966667	0.0166667	0.00333333		Olfr748	1	-0.67	0	0.89	1.95	0.35	-0.46	-0.67
AV320801	30.1133	7.92	1.88333	0.2	0.436667	0.0166667	0.00333333		Adamts14	1	-0.67	0.42	0.54	0	0.71	-1.21	-1.35
Srcin1	1.23	0.216667	0.133333	0.243333	0.336667	0.02	0.00333333		Pwwp2b	1	0	0.67	-0.41	0.67	2.25	-1.24	-1.37
Olfr15	0.06	0.03	0.0266667	0.01	0.03	0.0233333	0.00333333		Gm16153	1	0	-0.96	0.39	0.67	1.25	-0.29	-0.96
Gm37899	0.05	0.0633333	0.0466667	0.1	0.05	0.0233333	0.00333333		Dsc3	1	0.67	-0.84	-0.17	0	1.85	0.67	-1.01
Slc6a2	0.286667	0.143333	0.0866667	0.0333333	0.06	0.0233333	0.00333333		Kcnj16	1	0	-0.9	0.3	0.67	1.35	-0.07	-0.9
Gm6228	4.12	1	0.156667	0.126667	0.0466667	0.03	0.00333333		Avil	1	1.35	-0.42	-0.67	0.17	1.85	0	-0.93
Gm6207	3.22667	0.0766667	0.44	0.126667	0.0466667	0.03	0.00333333		Pax3	1	-0.13	-0.13	0	1.75	1.48	0.94	-0.67
Tshz3	0.676667	0.53	0.546667	0.573333	0.556667	0.03	0.00333333		Gm48382	1	-0.67	1.69	0	-0.25	0.84	0.42	-0.67
Zfp462	0.6	0.513333	0.0766667	0.176667	0.0533333	0.0333333	0.00333333		Olfr133	1	0.6	0	-0.71	0	1.2	-0.67	-1.2
Gm45177	0.0466667	0.09	0.0933333	0.103333	0.113333	0.0333333	0.00333333		Olfr1321	1	-0.45	-0.67	0.56	0.67	2.02	0	-1.69
Nynrin	1.12333	0.396667	0.123333	0.146667	0.14	0.0333333	0.00333333		Gm5441	1	-1.12	0.22	0.22	-0.67	6.52	0	-3.82
Gm11532	0.0833333	0.0666667	0.0866667	0.08	0.0466667	0.0433333	0.00333333		Olfr1211	1	0	0	-0.11	0.9	4.5	0.67	-1.46
Tacr1	0.05	0.08	0.01	0.0466667	0.0866667	0.0433333	0.00333333		Adcy7	1	-0.67	0	0.2	1.43	0.42	-0.87	-1.25
Frem1	0.206667	0.546667	0.626667	0.813333	0.943333	0.0566667	0.00333333		Gm48874	1	-0.81	0.27	0	-0.67	0.67	0.94	-1.75
Plppr4	0.12	0.0766667	0.01	0.0766667	0.0166667	0.06	0.00333333		Olfr167	1	-0.08	0	-0.67	0.67	0.51	0.67	-1.1
Gldn	0.173333	0.113333	0.1	0.0666667	0.0233333	0.0666667	0.00333333		4930519H02Rik	1	2.33	0	-0.06	-0.37	8.28	0.8	-0.67
Pkhd1l1	2.92667	0.383333	0.123333	0.283333	0.0366667	0.0666667	0.00333333		Msr1	1	-0.64	0	0.9	0.52	0.67	-0.86	-0.94
Slc15a3	0.113333	0.29	0.316667	0.343333	0.03	0.09	0.00333333		Ajm1	1	-0.67	0.19	0	1.61	0.71	-0.3	-1.35
Gm15023	23.9333	1.57	0.653333	1.68333	0.363333	0.106667	0.00333333		Gm37606	1	0.97	0.63	0	-0.17	2.57	-0.67	-1.85
Vdr	0.393333	0.233333	0.63	0.213333	0.343333	0.11	0.00333333		Olfr307	1	0	-1.35	1.35	0	0.67	-0.67	0
Vipr1	0.17	0.196667	0.233333	0.563333	0.14	0.123333	0.00333333		Fam83c	1	-0.67	0.71	0	0.24	0.52	-0.79	-0.75
Nr4a3	2.81333	1.66	1.52667	2.81	2.96	0.143333	0.00333333		Gm6145	1	0.54	-0.67	0	0.94	1.89	-0.67	-0.67
Ncam2	0.0566667	0.0166667	0.00333333	0.0233333	0.00333333	0.00333333	0.00666667		Gm44039	1	0	0.77	0.29	0	3.37	-0.67	-0.67
D430019H16Rik	0.196667	0.15	0.0566667	0.133333	0.0133333	0.00333333	0.00666667		Gm6284	1	0	0.67	-0.17	0	1.69	-0.84	-1.01
Lhx4	0.446667	0.11	0.0366667	0.07	0.04	0.00333333	0.00666667		Olfr788	1	3.37	0	3.04	-0.34	6.74	0	-0.67
Slc6a17	1.90667	0.206667	0.243333	0.37	0.0433333	0.00333333	0.00666667		Gm17841	1	-0.22	0.67	0.67	0	1.12	-0.22	-0.9
Armcx4	0.786667	0.236667	0.196667	0.243333	0.0833333	0.00333333	0.00666667		Aox2	1	-0.26	0	0.37	0.71	1.05	-0.67	-0.79
3425401B19Rik	0.38	0.333333	0.23	0.29	0.0933333	0.00333333	0.00666667		Gm45515	1	-0.81	0.64	0	0.67	0.37	-0.67	-0.81
Gm42992	0.02	0.00333333	0.0166667	0.0233333	0.00333333	0.00666667	0.00666667		Gpr26	1	0	0	-0.67	1.35	5.4	0	-1.69
Cts8-ps	0.00666667	0.0133333	0.0133333	0.0133333	0.00666667	0.00666667	0.00666667		Olfr78	1	-0.67	0.47	0	0.74	0.81	-0.61	-0.94
Gpr182	0.0466667	0.0233333	0.03	0.0166667	0.0133333	0.00666667	0.00666667		Gm38218	1	0	-0.34	1.69	0.67	1.48	-0.47	-0.81
Plppr1	0.373333	0.126667	0.0866667	0.05	0.0166667	0.00666667	0.00666667		Prmt8	1	0.2	-1.08	1.42	0	0.27	-0.67	-1.08
Fmod	0.04	0.0433333	0.00666667	0.01	0.0233333	0.00666667	0.00666667		Gm37161	1	2.36	-0.34	2.25	-0.22	3.6	0	-0.67
Gm38577	0.01	0.00666667	0.02	0.02	0.0233333	0.00666667	0.00666667		Serpina3i	1	1.39	-0.04	0	1.35	1.98	-0.31	-0.67
Gm37183	0.16	0.0233333	0.0433333	0.0233333	0.0366667	0.00666667	0.00666667		Olfr569	1	0	-1.69	-0.67	0	0	0.67	-2.36
Gm38082	0.03	0.0333333	0.0966667	0.00333333	0.0533333	0.00666667	0.00666667		Gm19127	1	-1.01	-0.34	3.82	0.11	0.67	0	-1.01
Mir181a-1hg	0.01	0.0566667	0.18	0.08	0.0866667	0.00666667	0.00666667		Iqsec3	1	-0.17	2.02	0	-0.51	2.7	0.84	-0.67
4930579C12Rik	0.493333	0.233333	0.206667	0.24	0.103333	0.00666667	0.00666667		Gm19666	1	0.67	-0.81	0	0	2.7	-0.27	-1.48
B230303O12Rik	0.143333	0.363333	0.24	0.28	0.103333	0.00666667	0.00666667		Vmn1r50	1	0	2.32	0.75	-0.15	5.62	0	-0.67
Lrrk2	1.02333	0.603333	0.21	0.253333	0.136667	0.00666667	0.00666667		Gm32358	1	-1.18	-0.34	0.67	0	1.52	0.17	-1.52
Zfpm2	0.706667	0.523333	0.296667	0.236667	0.213333	0.00666667	0.00666667		Gm10532	1	-0.24	0	2.42	1.23	1.51	-0.28	-0.67
Dpyd	0.583333	0.213333	0.14	0.203333	0.28	0.00666667	0.00666667		Gm37663	1	-0.67	0.1	-0.58	0.67	0.96	0	-1.06
Gm16759	1.61	0.0733333	0.54	0.543333	0.663333	0.00666667	0.00666667		Gm13684	1	0.78	0	-0.67	0.26	1.25	-0.42	-1.04
Olfr481	0.06	0.0466667	0.00666667	0.0966667	0.00666667	0.01	0.00666667		Gm30929	1	0.25	-0.42	1.52	-0.93	0.67	0	-1.01
Iglon5	0.183333	0.03	0.02	0.0466667	0.0133333	0.01	0.00666667		Gm30564	1	0	0	5.17	-0.45	7.19	-0.67	-2.14
Gm42727	0.02	0.05	0.02	0.02	0.0333333	0.01	0.00666667		Gm45354	1	0.96	-0.29	0	0.67	1.2	0	-0.72
Tlr2	0.07	0.133333	0.04	0.11	0.0366667	0.01	0.00666667		Gm49636	1	-0.64	0	1.32	2.51	2.49	-0.6	-0.67
Six3	0.0566667	0.0233333	0.0333333	0.103333	0.0466667	0.01	0.00666667		Gm45066	1	0.1	-0.67	0	1.38	1.35	-0.26	-0.87
Gm34354	0.106667	0.0733333	0.0366667	0.04	0.0733333	0.01	0.00666667		Gm15902	1	-0.67	-0.4	2.02	0	2.43	0.27	-1.15
Gm27194	0.11	0.06	0.0833333	0.123333	0.1	0.01	0.00666667		Gm12620	1	0	-0.84	-0.67	0.76	0.34	0.08	-2.36
Gjd2	0.0566667	0.136667	0.2	0.206667	0.156667	0.01	0.00666667		B430305J03Rik	1	0.21	-0.52	1.09	0	0.67	-1.04	-0.93
Trim56	0.333333	0.123333	0.0633333	0.113333	0.173333	0.01	0.00666667		Gm44417	1	-0.9	0.22	0	0.56	4.72	-0.9	-0.67
Itpripl2	0.236667	0.29	0.506667	0.393333	0.42	0.01	0.00666667		Gprin3	1	-0.67	2.02	-0.67	-2.02	4.72	0	0
Scn9a	0.0133333	0.0966667	0.0233333	0.0133333	0.00666667	0.0133333	0.00666667		Gm48342	1	0	0	1.35	1.35	1.12	-0.67	-0.67
Olfr1263	0.0166667	0.02	0.0466667	0.0166667	0.02	0.0133333	0.00666667		Gm10743	1	0	0	0.34	1.18	1.35	-0.67	-0.67
Gm39139	0.0233333	0.00333333	0.01	0.01	0.05	0.0133333	0.00666667		Ednra	1	-0.27	0	2.49	2.98	2.62	-0.67	-0.67
Gucy2g	0.0966667	0.11	0.06	0.03	0.0566667	0.0133333	0.00666667		Gm45170	1	-0.67	0	10.12	31.7	8.09	0	-0.67
Lancl3	0.176667	0.0733333	0.07	0.13	0.0633333	0.0133333	0.00666667		Nova2	1	0.34	-0.11	0	0.67	1.07	-0.67	-0.73
E430021H15Rik	0.0666667	0.04	0.02	0.04	0.0633333	0.0133333	0.00666667		Gm42728	1	0	1.64	-0.1	0.48	4.14	-0.67	-0.77
Gm48998	0.24	0.193333	0.0466667	0.0233333	0.0833333	0.0133333	0.00666667		Gm43267	1	-0.02	0	1.77	1.47	1.4	-0.65	-0.67
Nhsl2	0.453333	0.22	0.0833333	0.176667	0.0866667	0.0133333	0.00666667		Galnt15	1	5.23	1.85	-0.67	-0.51	7.59	0	-0.34
Olfr918	0.0333333	0.0666667	0.05	0.0733333	0.09	0.0133333	0.00666667		Endou	1	-0.52	0	0.52	0.67	2.54	-0.88	-0.99
Bmp2	1.20667	0.39	0.263333	0.39	0.13	0.0133333	0.00666667		Olfr237	1	0.12	-1.1	0.31	0	0.67	-0.98	-1.23
Pcdh1	0.516667	0.13	0.0266667	0.0766667	0.15	0.0133333	0.00666667		Gm48883	1	-0.59	0.76	1.21	0	1.97	-0.54	-0.67
Gm47567	0.183333	0.04	0.0533333	0.126667	0.16	0.0133333	0.00666667		Vmn1r73	1	0.34	-1.69	0.67	-1.01	0.67	0	-1.69
Gm43484	0.0766667	0.146667	0.0933333	0.09	0.166667	0.0133333	0.00666667		Gja8	1	-0.67	0	1.35	-0.22	1.57	0.67	-0.45
Igsf10	0.27	0.136667	0.0666667	0.0266667	0.17	0.0133333	0.00666667		Gpr152	1	0	-0.87	0.67	0.48	0.58	-0.82	-1.11
Kcna6	0.00333333	0.06	0.03	0.0366667	0.02	0.0166667	0.00666667		Olfr1309	1	-0.34	-0.34	-0.67	8.77	15.51	2.02	0
Gm49087	0.03	0.0566667	0.07	0.0466667	0.02	0.0166667	0.00666667		Gm8588	1	0	-0.17	1.43	0.67	5.14	-0.17	-0.67
Inava	0.14	0.183333	0.203333	0.07	0.03	0.0166667	0.00666667		Jph4	1	0.67	0.97	0	-0.52	3.97	-0.07	-0.67
Traf3ip3	0.01	0.0233333	0.0266667	0.05	0.0366667	0.0166667	0.00666667		Gm7969	1	-0.67	0.27	0	2.83	0.94	-0.07	-0.67
Rcan2	0.383333	0.543333	0.376667	0.31	0.323333	0.0166667	0.00666667		Slc22a19	1	1.65	0.67	-0.67	0	4.27	-0.22	-0.9
Sod3	0.3	0.0433333	0.0366667	0.05	0.00666667	0.02	0.00666667		Gm26815	1	1.45	0.67	0	-0.31	2.44	-0.67	-1.14
Rs1	0.0333333	0.0366667	0.0166667	0.05	0.01	0.02	0.00666667		Insc	1	0	0.04	0.67	-0.83	1.86	-0.67	-1.03
Gm43834	0.0466667	0.0566667	0.0333333	0.0966667	0.0133333	0.02	0.00666667		Gm18577	1	0	0	-0.34	-0.67	4.72	2.7	-0.67
Olfr395	0.0466667	0.0133333	0.03	0.02	0.05	0.02	0.00666667		Tunar	1	-0.37	0	2.48	1.9	2.67	-0.55	-0.67
Gm38207	0.0666667	0.06	0.03	0.04	0.0533333	0.02	0.00666667		Smad6	1	0.61	0	-0.31	0.67	1.71	-1.33	-1.42
Lncenc1	0.633333	0.366667	0.0933333	0.01	0.0733333	0.02	0.00666667		Slc1a7	1	0	-0.12	1.12	1.45	0.67	-0.62	-0.9
Ctso	0.386667	0.22	0.233333	0.266667	0.08	0.02	0.00666667		Gm42909	1	-0.74	0.2	-0.61	0.67	2.23	0	-0.81
Gm44154	0.19	0.06	0.08	0.03	0.113333	0.02	0.00666667		Crp	1	0.36	0	-0.4	1.39	2.25	-0.67	-1.21
Nxpe4	0.04	0.223333	0.236667	0.173333	0.166667	0.02	0.00666667		Hpn	1	0.67	-0.56	0	0.65	1.9	-2.27	-2.36
Slc6a19	0.0733333	0.306667	0.33	0.35	0.266667	0.02	0.00666667		Zfp811	1	0.67	0.24	-0.29	0	2.7	-0.67	-1.3
Ildr2	0.91	0.443333	0.16	0.196667	0.303333	0.02	0.00666667		Gm44907	1	-0.04	-0.42	1.9	4.05	3.96	0	-0.67
Kcnj2	0.153333	0.0666667	0.0833333	0.0733333	0.02	0.0233333	0.00666667		Olfr979	1	0.67	-0.12	0	1.1	2.58	0	-1.1
Olfr273	0.02	0.05	0.0566667	0.05	0.13	0.0233333	0.00666667		Gp2	1	-0.45	0	0.93	1.19	0.88	-0.62	-0.67
Slc25a24	0.803333	0.32	0.216667	0.12	0.136667	0.0233333	0.00666667		Gm43843	1	-0.43	-0.61	0.67	2.15	1.59	0	-1.23
Scara5	0.36	0.893333	0.533333	0.92	0.69	0.0233333	0.00666667		Cd6	1	-0.67	0	0.53	2.9	1.23	-0.53	-1.26
Gm13972	0.00666667	0.0233333	0.00666667	0.02	0.05	0.0266667	0.00666667		Epha8	1	-0.87	0	0.23	0.21	0.67	-1.4	-1.46
Prkch	0.29	0.173333	0.153333	0.106667	0.0766667	0.0266667	0.00666667		Gm9962	1	-0.56	-0.67	0.11	2.36	0	0.67	-2.59
Olfr748	0.00666667	0.07	0.153333	0.253333	0.103333	0.0266667	0.00666667		Cfap157	1	-0.65	0.49	0	0.67	0.99	-0.78	-0.99
Gm2396	0.123333	0.143333	0.04	0.0666667	0.116667	0.0266667	0.00666667		Il2rg	1	0.85	-0.67	0.52	0	0.96	-0.06	-0.77
Tnfrsf1b	0.0766667	0.68	0.526667	0.36	0.286667	0.0266667	0.00666667		Gm42490	1	-1.09	0.35	0	0.22	1.71	-0.67	-1.33
Adamts14	0.12	0.303333	0.323333	0.233333	0.353333	0.03	0.00666667		Gm7199	1	0	0.52	-0.15	-0.67	3.3	2.17	-0.82
Pwwp2b	0.263333	0.39	0.186667	0.39	0.686667	0.03	0.00666667		Gm48585	1	-0.67	0	0.47	1.04	4.9	-0.18	-1.35
Gm1600	0.0833333	0.236667	0.0866667	0.0266667	0.0533333	0.03	0.00666667		Qprt	1	0	-0.46	-0.67	1.7	1.86	0.3	-1.03
Gm16153	0.04	0.00666667	0.0533333	0.0633333	0.0833333	0.03	0.00666667		Gm15843	1	0.61	0	0.02	-0.67	2.78	-0.92	-1.59
Ms4a4b	0.0233333	0.00666667	0.0666667	0.06	0.00666667	0.0333333	0.00666667		Smtn	1	-0.31	0	0.01	0.67	0.82	-0.92	-1.2
Kcna2	0.0933333	0.0566667	0.0366667	0.02	0.0133333	0.0333333	0.00666667		Vmn1r221	1	0.67	-1.35	0	-0.67	2.7	-2.02	0
Gm44013	0.0533333	0.1	0.0533333	0.0566667	0.0766667	0.0333333	0.00666667		Gm48582	1	0.79	0	0.9	-0.67	1.91	-0.67	-0.34
Gm44677	0.0633333	0.116667	0.17	0.116667	0.11	0.0333333	0.00666667		Crocc2	1	-0.67	0.11	0	0.97	0.75	-0.79	-0.67
Pramel3	10.4433	1.96333	0.126667	0.0833333	0.56	0.0333333	0.00666667		Gm597	1	0	2.02	-0.67	6.74	9.78	0	0
Gm47987	0.0433333	0.11	0.0533333	0.0333333	0.0766667	0.0366667	0.00666667		Platr23	1	-0.27	0.4	0	0.74	1.62	-0.67	-0.74
Cfap70	0.52	0.52	0.286667	0.196667	0.42	0.0366667	0.00666667		Gm42444	1	-1.69	0	0.34	0.34	25.97	-0.67	-1.01
Dusp15	0.48	0.543333	0.836667	1.32333	0.723333	0.0366667	0.00666667		Abcc12	1	0	-0.67	0.02	0.22	1.73	-1.9	-1.93
Gm45767	0.0666667	0.03	0.00666667	0.01	0.0166667	0.04	0.00666667		Gm37320	1	-0.67	0.05	0	0.14	0.67	-1.06	-1.2
Gm12576	0.06	0.01	0.06	0.06	0.0333333	0.04	0.00666667		Vmn1r220	1	-0.67	0	2.02	0.67	3.37	0	-0.45
Pcdhga1	0.3	0.0266667	0.0133333	0.0233333	0.0566667	0.04	0.00666667		Gm31508	1	0	-0.34	7.76	-0.67	9.11	0.67	-0.67
Dsc3	0.04	0.01	0.0233333	0.0266667	0.0633333	0.04	0.00666667		Gm16758	1	1.52	-0.84	0	-0.17	4.55	0	-0.67
Pros1	0.806667	0.583333	0.543333	0.333333	0.146667	0.04	0.00666667		Kcnh7	1	0	-2.25	0.67	0.45	2.25	-0.67	-2.25
Kcnj16	0.0466667	0.00666667	0.06	0.0766667	0.106667	0.0433333	0.00666667		Kmo	1	-0.67	0.27	0	0	5.13	-1.75	-2.83
Avil	0.0966667	0.0266667	0.0166667	0.05	0.116667	0.0433333	0.00666667		Ube4bos1	1	-0.3	0	1.42	3.33	3.6	-0.37	-0.67
Lgr5	1.18667	0.44	0.113333	0.07	0.156667	0.0433333	0.00666667		Gm48381	1	0.72	0	-0.29	0.87	1.4	-0.14	-0.67
Gm42548	0.0533333	0.04	0.0533333	0.0266667	0.0433333	0.0466667	0.00666667		Gm43972	1	0	0	9.71	-0.67	8.5	-0.4	-1.89
Pax3	0.02	0.02	0.0233333	0.0666667	0.06	0.0466667	0.00666667		Gm45605	1	-0.17	-0.17	2.02	1.12	1.29	0	-0.67
Itgax	2.36	0.0366667	0.0266667	0.00666667	0.0133333	0.05	0.00666667		Scgn	1	0	0.67	2.35	-0.49	3.45	-0.47	-0.71
Gm48382	0.00666667	0.1	0.0333333	0.0233333	0.0666667	0.05	0.00666667		Tagap	1	1.45	0	-0.29	1.45	1.72	-0.47	-0.67
Olfr681	1.40667	0.356667	0.0133333	0.0533333	0.103333	0.05	0.00666667		Ankub1	1	0.29	0	-0.67	1.54	0.67	0	-1.45
Gm42820	0.17	0.34	0.303333	0.19	0.273333	0.05	0.00666667		Gm18398	1	-0.24	0.67	1.11	-0.19	2.46	0	-0.77
Egr3	2.5	1.19	1.30667	1.33667	1.22667	0.05	0.00666667		Sgcg	1	1.55	-0.67	0	3.21	2.08	-0.35	-0.66
Hepacam	0.763333	0.263333	0.326667	0.1	0.49	0.05	0.00666667		A630036G19Rik	1	-0.67	-0.59	2.23	0.03	3.96	0	-0.67
Vwa1	0.366667	0.186667	0.306667	0.203333	0.15	0.0533333	0.00666667		Olfr704	1	0	-0.45	1.95	-0.15	2.55	0.67	-1.12
Olfr133	0.166667	0.113333	0.05	0.113333	0.22	0.0533333	0.00666667		Olfr536	1	-0.67	0	1.82	0.27	0.67	-0.13	-2.16
Stat5b	1.41667	0.526667	0.59	0.703333	0.413333	0.0533333	0.00666667		Olfr380	1	0.18	-1.35	0	0.25	1.04	-0.67	-2.51
Olfr1321	0.0433333	0.0366667	0.0733333	0.0766667	0.116667	0.0566667	0.00666667		Car15	1	0.29	0	-0.1	1.68	1.1	-0.67	-0.84
Olfr1286	0.0866667	0.0566667	0.0933333	0.04	0.0766667	0.06	0.00666667		Gm43059	1	-0.24	0	0.34	0.67	1.31	-0.96	-1.62
Gm5441	0.0466667	0.0666667	0.0666667	0.0533333	0.16	0.0633333	0.00666667		Gm43273	1	-0.3	0.67	2.29	-0.64	3.31	0	-1.65
Gm38047	0.246667	0.166667	0.236667	0.356667	0.233333	0.0666667	0.00666667		Crip1	1	0	-0.39	3.45	0.13	0.92	-0.67	-1.41
Olfr1211	0.05	0.05	0.0466667	0.0766667	0.183333	0.07	0.00666667		Serpinb1a	1	-0.09	0.07	0	0.67	1.11	-0.72	-1.25
Adcy7	0.103333	0.216667	0.25	0.456667	0.286667	0.07	0.00666667		Gm36325	1	-1.35	0.67	0	0.67	2.7	-2.7	-0.67
Gm48874	0.03	0.0566667	0.05	0.0333333	0.0666667	0.0733333	0.00666667		Gm44027	1	-0.67	1.89	0	0.13	3.37	-0.67	-0.27
Olfr167	0.0466667	0.05	0.0233333	0.0766667	0.07	0.0766667	0.00666667		Gm37653	1	0	3.04	-0.67	-0.67	3.71	0	0.67
4933432I09Rik	0.176667	0.02	0.0633333	0.0366667	0.133333	0.08	0.00666667		Frmd3	1	-2.02	0	0	2.02	6.74	-0.67	0.67
Vsir	0.313333	0.31	0.233333	0.156667	0.33	0.08	0.00666667		Gm43323	1	1.8	-0.45	2.25	0	2.02	-0.67	-0.22
Abca8a	3.42333	1.42333	0.76	0.32	0.62	0.08	0.00666667		Gm29506	1	1.35	-0.67	0	1.8	3.15	-0.67	-0.22
Ier5	4.64	1.48333	1.16	1.05667	0.656667	0.0833333	0.00666667		Sirpb1b	1	0	-2.02	-0.67	12.14	2.7	0	0
Msi2	4.93667	2.54667	1.76667	2.56667	2.91	0.0833333	0.00666667		Gm26984	1	-0.27	1.89	-0.67	1.89	2.97	0	-0.13
Tnfrsf13b	0.316667	0.176667	0.03	0.0433333	0.156667	0.0866667	0.00666667		Olfr165	1	-0.45	1.35	0.45	0	6.52	-0.67	-1.57
4930519H02Rik	0.17	0.0433333	0.04	0.0233333	0.493333	0.0866667	0.00666667		Gm48978	1	-0.25	0.71	0	0.67	0.99	-0.64	-0.78
Gm42461	0.44	0.126667	0.0966667	0.0966667	0.133333	0.09	0.00666667		Gm43707	1	-0.43	0.67	0	0.61	1.23	-0.86	-1.17
Msr1	0.346667	1.06333	2.08	1.64667	1.82333	0.09	0.00666667		Gm26802	1	0	0	-0.67	-2.7	5.06	0.67	-1.35
Adgre5	9.11333	1.19	1.03667	1.61333	0.946667	0.0966667	0.00666667		Gm50415	1	0	-0.67	-0.67	3.82	25.18	1.12	-0.22
Ajm1	0.0666667	0.143333	0.126667	0.27	0.19	0.1	0.00666667		Gm47719	1	-0.67	0.29	0	0.19	1.64	-0.92	-0.99
Gm37606	0.23	0.203333	0.153333	0.14	0.356667	0.1	0.00666667		4930449I24Rik	1	-0.67	0	0.55	0.82	0.24	-0.73	-0.73
AC113595.1	0.00666667	0.09	0.01	0.0133333	0.0433333	0.11	0.00666667		A930002H02Rik	1	-0.67	1.01	-0.67	0.59	0.76	0	-0.67
Akap3	3	1.05667	0.806667	0.97	0.853333	0.13	0.00666667		Gm44916	1	0	0	1	0.19	1.11	-0.67	-0.89
Olfr1051	0.0166667	0.0666667	0.04	0.05	0.0433333	0.133333	0.00666667		Nat1	1	1.82	0	0.3	-0.1	2.6	-0.67	-0.87
Olfr160	0.05	0.0233333	0.05	0.16	0.08	0.133333	0.00666667		Onecut2	1	0	0	0.75	0.83	1.47	-0.62	-0.67
Neat1	5.15667	3.17667	0.973333	1.28667	1.71333	0.133333	0.00666667		Gm648	1	0	-0.58	2.76	0.67	1.83	-0.51	-0.84
Ap1g2	0.356667	0.106667	0.11	0.326667	0.0733333	0.43	0.00666667		Asb9	1	-0.09	0	0.92	0.96	2.46	-0.64	-0.67
Olfr307	0.01	0.00333333	0.0166667	0.01	0.0133333	0.00666667	0.01		Vmn1r173	1	0.45	-0.56	0	-1.24	1.69	1.69	-0.67
B130024G19Rik	0.0733333	0.01	0.0266667	0.04	0.0233333	0.00666667	0.01		Cxcl9	1	0	1.21	-0.67	-0.4	0.88	0.88	-0.54
Gm884	6.00333	0.253333	0.0133333	0.0533333	0.0266667	0.00666667	0.01		Rgma	1	0	-0.25	0.22	0.67	1.09	-1.23	-1.25
Fam83c	0.0166667	0.133333	0.0733333	0.0933333	0.116667	0.00666667	0.01		Gm45129	1	0.52	-0.21	0.67	0	2.54	-0.73	-1.97
Chst2	0.186667	0.153333	0.08	0.0866667	0.136667	0.00666667	0.01		P3h4	1	-0.24	0	0.96	0.67	1.45	-0.65	-0.71
Gpr161	1.14333	0.326667	0.446667	0.16	0.276667	0.00666667	0.01		5033428I22Rik	1	0	-1.01	-0.67	1.01	0.67	-2.02	0
Col5a1	0.89	0.21	0.513333	0.41	0.29	0.00666667	0.01		Olfr1258	1	-0.67	0	-0.51	2.02	0.67	-0.84	0.17
Gm6145	0.04	0.01	0.0266667	0.05	0.0733333	0.01	0.01		AI197445	1	0	2.53	-0.67	5.9	5.9	0	-0.17
Gm45378	0.2	0.12	0.156667	0.07	0.0766667	0.01	0.01		Vmn1r200	1	-0.67	-0.67	-0.34	1.35	8.43	0.67	0
Pde11a	0.113333	0.0366667	0.00666667	0.0133333	0.08	0.01	0.01		Gm48872	1	-0.67	0.67	0	-0.67	5.4	-0.67	1.01
Chst1	0.196667	0.0566667	0.06	0.04	0.09	0.01	0.01		Gm16170	1	0.34	0	-0.34	1.18	3.37	-1.35	-0.67
Gm45867	0.346667	0.156667	0.206667	0.0633333	0.1	0.01	0.01		Olfr433	1	0.67	0.9	-0.22	-0.22	10.34	-0.9	0
Gm15697	0.0733333	0.07	0.0933333	0.04	0.106667	0.01	0.01		Olfr104-ps	1	-0.67	-1.01	0	0	3.71	-1.01	0
Peg12	0.59	0.0833333	0.0633333	0.03	0.11	0.01	0.01		A430028G04Rik	1	0.67	-0.22	0.9	0	4.5	-1.12	-0.45
Gm44039	0.0333333	0.06	0.0433333	0.0333333	0.15	0.01	0.01		Gm37485	1	1.24	-0.56	1.01	0	1.69	-0.67	-0.51
Pea15a	0.853333	0.186667	0.173333	0.08	0.236667	0.01	0.01		Gm38236	1	0.17	-0.67	0	0.08	1.43	-0.67	-0.67
Pdk4	1.25333	0.87	0.253333	0.623333	0.286667	0.01	0.01		Olfr1245	1	-0.67	0	2.43	1.08	5.8	-0.67	-0.67
Hoxa3	0.733333	0.0233333	0.0533333	0.0166667	0.356667	0.01	0.01		Tbx20	1	0	-0.74	4.05	0.67	0.92	-0.55	-0.61
Mmd2	0.0733333	0.02	0.00666667	0.0666667	0.02	0.0133333	0.01		Olfr397	1	1.01	0	-0.45	0.67	4.27	-0.67	-0.9
Olfr1262	0.02	0.0233333	0.0133333	0.02	0.0266667	0.0133333	0.01		Gm42843	1	0.17	0	0.67	-0.84	2.02	-0.67	-1.01
Vmn1r28	0.0266667	0.03	0.0266667	0.0333333	0.03	0.0133333	0.01		9530053A07Rik	1	-0.67	1.19	0.36	0	0.88	-0.57	-0.83
Rhag	0.0433333	0.13	0.05	0.126667	0.0366667	0.0133333	0.01		Gm43876	1	0.67	-0.67	0	0	6.07	1.35	-1.01
Gm44437	0.06	0.0266667	0.06	0.0433333	0.06	0.0133333	0.01		Trem2	1	-0.61	3.04	0	4.32	3.98	-0.2	-0.67
Gm6284	0.03	0.0433333	0.0266667	0.03	0.0633333	0.0133333	0.01		Gm36527	1	0	0	-0.51	4.72	12.14	-0.67	-2.02
P2ry2	0.0533333	0.343333	0.13	0.126667	0.0666667	0.0133333	0.01		2510016D11Rik	1	-2.7	0.67	0.22	0	0.3	-2.17	-2.85
9830107B12Rik	0.07	0.266667	0.203333	0.0333333	0.07	0.0133333	0.01		Slco4c1	1	-0.54	0	3.1	3.37	7.6	-0.27	-0.67
Gm29684	0.55	0.23	0.12	0.12	0.0733333	0.0133333	0.01		Olfr580-ps1	1	-0.22	0	2.11	2.84	4.23	-0.47	-0.67
Fzd10os	0.0866667	0.433333	0.103333	0.05	0.0766667	0.0133333	0.01		Myocd	1	3.37	-0.11	0	-0.67	5.96	1.01	-0.45
Gm33148	0.07	0.136667	0.223333	0.11	0.103333	0.0133333	0.01		D430001F17Rik	1	0	-0.67	0.06	2.08	1.69	-0.56	-1.41
Prf1	0.0466667	0.143333	0.303333	0.17	0.123333	0.0133333	0.01		Gm7719	1	0	-0.13	2.97	0	3.24	0.67	-1.62
Sync	0.0933333	0.113333	0.193333	0.0233333	0.173333	0.0133333	0.01		Gm12384	1	1.27	-0.26	0.67	0	2.47	-0.52	-1.24
Lrrn1	2.64667	0.953333	0.573333	0.556667	0.233333	0.0133333	0.01		Gm47430	1	-0.67	0.1	0.01	0	0.69	-0.7	-0.88
Tnni1	1.29333	1.52333	0.18	0.29	0.346667	0.0133333	0.01		Phyhip	1	0	-0.67	0.67	0	7.2	-3.75	-4.15
Zfp647	0.74	0.39	0.306667	0.256667	0.573333	0.0133333	0.01		Gm8473	1	0.11	-0.79	1.41	0	0.67	-0.11	-1.29
Olfr285	0.03	0.02	0.04	0.02	0.0133333	0.0166667	0.01		Gm48700	1	-0.67	0	1.89	0.07	0.74	-0.54	-1.96
Cnrip1	0.243333	0.0133333	0.0533333	0.0333333	0.0133333	0.0166667	0.01		Slc26a4	1	0	-0.37	1.52	0.67	1.97	-0.32	-0.85
Gm18337	0.11	0.0133333	0.00666667	0.0133333	0.0166667	0.0166667	0.01		1700123K08Rik	1	-0.66	0	0.82	1.22	0.37	-0.67	-0.69
Olfr1384	0.0666667	0.02	0.00666667	0.02	0.02	0.0166667	0.01		Gm26519	1	0	0.67	-0.74	-0.44	1.55	0.03	-1.15
Olfr290	0.0433333	0.06	0.02	0.0433333	0.0233333	0.0166667	0.01		Gm45259	1	0	-0.67	0.63	1.81	0.8	-0.17	-2.15
2020-03-04	0.103333	0.113333	0.113333	0.0766667	0.0433333	0.0166667	0.01		Paqr5	1	-0.49	0	1.35	0.46	2.04	-0.67	-1.23
Olfr788	0.05	0.0166667	0.0466667	0.0133333	0.0833333	0.0166667	0.01		Gm49438	1	-0.67	-0.46	0.66	0.84	1.89	0	-0.76
Gm38377	0.0466667	0.0133333	0.01	0.02	0.0233333	0.02	0.01		Ush1g	1	-0.22	-0.34	3.04	2.81	1.46	-0.67	0
Soga3	0.0433333	0.0233333	0.06	0.04	0.0233333	0.02	0.01		Gm37639	1	0	0.24	0.57	-0.67	2.18	-2.02	-1.91
Gm17841	0.02	0.0333333	0.0333333	0.0233333	0.04	0.02	0.01		Vmn2r78	1	6.07	0	-0.67	0	10.12	-3.37	-0.67
Aox2	0.0566667	0.08	0.113333	0.143333	0.173333	0.02	0.01		Crispld2	1	0	-0.23	0.56	0.67	1.05	-1.47	-1.45
Prdm12	0.42	0.213333	0.316667	0.133333	0.223333	0.02	0.01		Vmn2r105	1	0.04	-0.72	0	0.67	0.18	-0.85	-0.99
Flt4	0.323333	0.09	0.1	0.07	0.0866667	0.0233333	0.01		4921513I03Rik	1	-0.67	0	1.8	0	8.54	0.9	-0.22
Rgs1	0.14	0.796667	0.11	0.116667	0.08	0.0233333	0.01		Il2	1	-0.22	-0.56	1.12	2.7	4.61	0	-0.67
Gm45515	0.01	0.153333	0.09	0.156667	0.126667	0.0233333	0.01		Gm42496	1	0	-1.18	1.85	-0.67	9.27	0.51	-0.51
Mrap2	0.683333	0.13	0.266667	0.223333	0.126667	0.0233333	0.01		Nat8f6	1	-0.87	1.35	-0.29	0.1	3.85	0	-0.67
Gm38359	0.183333	0.143333	0.0133333	0.0966667	0.143333	0.0233333	0.01		Scn1b	1	0	-0.93	-0.51	5.4	1.52	0	-0.67
Gm43011	0.333333	0.186667	0.09	0.11	0.256667	0.0233333	0.01		4930505O20Rik	1	0.16	0	-0.1	1.09	2.96	-0.67	-1.19
Gm47061	0.423333	0.256667	0.346667	0.383333	0.32	0.0233333	0.01		Gm49305	1	-0.67	-0.61	1.47	2.88	1.1	0	-0.67
Krt222	0.333333	0.33	0.213333	0.106667	0.446667	0.0233333	0.01		Adgrg2	1	0.27	0	2.5	-0.34	1.35	-0.67	-1.48
Gm43231	0.06	0.05	0.0133333	0.04	0.0233333	0.0266667	0.01		D330037F02Rik	1	-0.67	0	0.55	0.43	1.91	-0.74	-0.79
Sfrp2	0.633333	0.456667	0.0466667	0.136667	0.03	0.0266667	0.01		Gm37074	1	-0.16	-0.05	7.63	5.81	11.99	0	-0.67
Tcaf2	0.603333	0.08	0.0333333	0.0433333	0.0366667	0.0266667	0.01		Gm37664	1	-0.9	0	-0.84	0.67	0.22	0	-1.01
Ptprz1	0.493333	0.12	0.0533333	0.0466667	0.0466667	0.0266667	0.01		Gm48104	1	0	-0.22	4.12	-0.67	1.65	0.82	-0.52
Grin2c	0.25	0.00666667	0.0466667	0.0266667	0.05	0.0266667	0.01		Gm12128	1	-0.67	-0.11	0	0.45	2.25	1.57	-0.79
Gpr26	0.0266667	0.0266667	0.02	0.04	0.08	0.0266667	0.01		Ggt7	1	-0.65	0	0.67	0.7	1.46	-0.64	-0.69
Olfr78	0.0233333	0.08	0.0566667	0.0933333	0.0966667	0.0266667	0.01		Gm19236	1	0	-0.04	0.2	1.11	1.09	-0.67	-1.15
Gm38218	0.05	0.0333333	0.133333	0.0833333	0.123333	0.0266667	0.01		Gm31819	1	-0.36	0	0.71	0.75	0.86	-0.65	-0.67
Slc11a1	0.143333	0.596667	0.0866667	0.203333	0.266667	0.0266667	0.01		Gm43088	1	-1.01	0.04	0.67	0.79	0	-0.6	-1.57
Gm43900	0.03	0.0566667	0.0366667	0.0466667	0.0233333	0.03	0.01		Gm43662	1	-0.73	0	0.62	-0.26	1.25	0.67	-0.73
Prmt8	0.0733333	0.01	0.133333	0.0633333	0.0766667	0.03	0.01		Gm45124	1	0.67	-0.72	0	-0.09	0.72	0.31	-1.03
Gm37161	0.1	0.02	0.0966667	0.0233333	0.136667	0.03	0.01		Jaml	1	-0.67	1.92	-0.52	0	5.34	1.66	-0.62
Gm48062	0.323333	0.123333	0.21	0.12	0.213333	0.03	0.01		Gm41792	1	0	-0.01	0.17	1.1	0.67	-0.85	-1.05
Gm37776	0.65	0.326667	0.346667	0.346667	0.4	0.03	0.01		4930466K18Rik	1	0	-4.74	0.56	0.67	0.22	-3.53	-4.91
Sall1	0.913333	0.12	0.0833333	0.0466667	0.0233333	0.0333333	0.01		Gm45206	1	-0.51	4.22	0	-0.67	5.06	-0.67	0.34
Scn4b	0.423333	1.24333	1.02333	1.07667	1.13333	0.0333333	0.01		Pth2r	1	-0.9	0	0	0.67	4.27	-1.01	-0.34
Olfr1280	0.0566667	0.0233333	0.05	0.0466667	0.0266667	0.0366667	0.01		Olfr1009	1	3.82	-0.67	-0.67	0	5.4	0	0.45
Gm48267	0.313333	0.0966667	0.176667	0.433333	0.203333	0.0366667	0.01		Ubtfl1	1	0	0.13	-0.74	0.03	1.06	-0.67	-0.71
Serpina3i	0.163333	0.0566667	0.06	0.16	0.206667	0.0366667	0.01		Olfr1295	1	-0.67	0	2.6	4.05	2.65	-0.43	-0.48
Zic1	0.03	0.01	0.00666667	0.01	0.00666667	0.04	0.01		Gm6881	1	0.21	0	-0.57	0.67	2.75	-1.5	-1.56
Olfr109	0.03	0.0466667	0.0366667	0.0666667	0.0233333	0.04	0.01		Gm17980	1	1.57	-0.67	0	0	2.7	-0.45	-1.57
Olfr569	0.0333333	0.0166667	0.0266667	0.0333333	0.0333333	0.04	0.01		Gm4787	1	-0.9	0	0.67	0.22	1.5	-0.22	-0.82
Nup210l	6.41333	1.24667	0.216667	0.226667	0.0566667	0.04	0.01		Gm48419	1	-0.67	0	0	2.36	9.11	0.17	-1.18
Gm19127	0.01	0.03	0.153333	0.0433333	0.06	0.04	0.01		Gm18163	1	0.17	-1.85	-0.51	0	1.69	0.67	-1.18
Iqsec3	0.02	0.0633333	0.0233333	0.0133333	0.0766667	0.04	0.01		Gm38322	1	3.51	-0.67	0	0.2	5.33	-0.47	-1.21
Gm19666	0.0633333	0.0266667	0.0466667	0.0466667	0.113333	0.04	0.01		Gm11424	1	-0.69	0	0.33	0.74	2.07	-0.55	-0.67
Vmn1r50	0.04	0.143333	0.0733333	0.0333333	0.29	0.04	0.01		Capn8	1	-0.58	0	0.4	0.72	0.67	-0.74	-0.78
Smpdl3b	2.68	2.06333	0.896667	1.10333	0.313333	0.04	0.01		A930016O22Rik	1	2.1	0	-0.15	2.59	3	-0.07	-0.67
Dusp3	1.79333	0.76	1.13	0.6	0.586667	0.04	0.01		Gm9408	1	1.03	0.27	-0.45	-0.67	1.66	0	-0.76
Gm32358	0.0166667	0.0333333	0.0533333	0.04	0.07	0.0433333	0.01		Gm16142	1	-0.67	1.35	0.37	0	3.6	0	-1.35
6030407O03Rik	0.176667	0.0333333	0.0533333	0.0166667	0.0866667	0.0433333	0.01		1700007P06Rik	1	0	-0.07	-0.61	0.67	1.55	0.67	-0.81
Gm10532	0.0466667	0.0666667	0.27	0.17	0.193333	0.0433333	0.01		Gm14141	1	-0.67	0.21	0.16	0	4.62	-1.82	-3.01
Zfp128	1.91667	1.14	0.753333	0.76	0.933333	0.0433333	0.01		Sult6b1	1	-0.25	0	1.86	0.59	1.82	-0.67	-1.05
OR5BS1P	0.0533333	0.16	0.0766667	0.0866667	0.0733333	0.0466667	0.01		Gm38375	1	-0.02	0	0.67	0.19	1.31	-0.86	-1.06
Gm37663	0.0233333	0.05	0.0266667	0.07	0.08	0.0466667	0.01		Scube2	1	-0.08	0	0.67	0.81	1.07	-0.54	-0.83
Ltk	3.95333	0.0333333	0.16	0.05	0.13	0.0466667	0.01		Tmem151b	1	-0.51	0	2.95	3.89	8.82	-0.43	-0.67
Gm13684	0.126667	0.0766667	0.0333333	0.0933333	0.156667	0.05	0.01		Rgs20	1	1.3	-0.62	0.62	-0.67	2.33	0	-2.08
Ankrd29	2.4	1.91333	1.02	0.703333	0.953333	0.05	0.01		Rhcg	1	-0.81	-0.24	1.13	0	1.48	0.62	-0.67
Gm30929	0.06	0.0333333	0.11	0.0133333	0.0766667	0.05	0.01		4930478K11Rik	1	-0.67	-1.53	0	0.64	1.64	0.4	-1.56
Gucy2f	2.36667	1.40333	1.03667	1.35333	1.62667	0.05	0.01		Gm49705	1	0.13	-1.21	0.67	0	0.04	-0.85	-1.12
Olfr125	0.02	0.0233333	0.01	0.00666667	0.02	0.0533333	0.01		Gm36938	1	1.35	2.25	-0.37	0	4.2	-0.07	-0.67
Gm38385	0.0233333	0.143333	0.213333	0.07	0.0333333	0.0533333	0.01		Tpbg	1	-0.5	0	0.67	0.6	1.19	-1.35	-1.39
Hoxb9	4.63	0.723333	0.186667	0.23	0.226667	0.0533333	0.01		Sphk1	1	0.15	-0.11	0.83	0	0.87	-0.67	-1.11
Gm30564	0.0733333	0.0733333	0.226667	0.06	0.286667	0.0533333	0.01		Fmnl1	1	-0.67	0	0.1	0.38	0.77	-1.01	-1.09
Gm44750	0.29	0.18	0.1	0.08	0.293333	0.0533333	0.01		Olfr6	1	-0.9	0.79	0.79	-0.45	0.45	-0.67	0
Gprin2	0.86	1.42667	1.06333	0.83	1.15333	0.0533333	0.01		Creb3l3	1	-0.67	0.19	0.3	0	0.93	-0.78	-0.75
Vmn1r60	0.09	0.02	0.0733333	0.08	0.04	0.0566667	0.01		Gm13961	1	0.22	-0.67	-0.67	1.35	1.91	-0.45	0
Adamts20	0.763333	0.533333	0.81	0.656667	0.866667	0.0566667	0.01		4932431P20Rik	1	0.67	-0.45	0.39	0	2.53	-1.97	-1.85
Rasgef1a	0.273333	0.176667	0.0933333	0.00666667	0.02	0.0566667	0.01		Chgb	1	0.22	-1.35	-0.67	-1.57	4.05	0	0.22
Irx4	0.1	0.08	0.0466667	0.04	0.0533333	0.0566667	0.01		Vmn2r69	1	1.35	-4.05	0	4.72	0	-0.67	-0.67
Runx1	1.79	1.22333	0.656667	0.556667	0.383333	0.0566667	0.01		4933431J24Rik	1	0	0	0.31	-0.67	1.04	-1.25	-1.25
Sema3e	0.126667	0.196667	0.26	0.263333	0.126667	0.06	0.01		Gm14035	1	0.96	0	0.96	-0.28	2.08	-0.67	-0.67
Gm45354	0.126667	0.04	0.06	0.106667	0.143333	0.06	0.01		B230206I08Rik	1	-1.35	2.25	0.22	0	1.35	-0.22	-0.67
Fabp12	0.04	0.316667	0.273333	0.0866667	0.246667	0.06	0.01		2900042K21Rik	1	5.56	0	-0.34	2.02	15.85	-0.34	-0.67
Gm49636	0.0366667	0.473333	1.37667	2.19667	2.18333	0.0633333	0.01		Gm42446	1	3.37	-0.34	-0.67	0.51	4.89	0	-0.67
Gm21955	0.123333	0.05	0.0166667	0.06	0.04	0.0666667	0.01		Klhdc8a	1	-0.09	0	0.81	1.13	1.23	-0.65	-0.67
Gm16121	0.04	0.0866667	0.0933333	0.08	0.04	0.0666667	0.01		Synpo2l	1	0.67	-0.22	0.94	0	1.46	-0.41	-0.75
Prrt2	3.06667	2.54667	2.16667	1.62333	0.93	0.0666667	0.01		C230024C17Rik	1	0.67	-4.05	2.02	0.67	-0.34	0	-3.71
Eef1akmt3	0.326667	0.326667	0.4	0.153333	0.283333	0.07	0.01		Gm37011	1	0.67	-0.31	0	1.58	1.87	-0.42	-0.73
Gm45066	0.11	0.03	0.1	0.243333	0.24	0.0733333	0.01		Hrh1	1	-0.56	0.67	0	1.51	0.93	-0.67	-0.79
Catsperg2	4.45	0.78	0.296667	0.266667	0.45	0.0733333	0.01		Gm8793	1	-0.88	-0.07	2.9	0	3.44	0.34	-0.67
Olfr733	0.0966667	0.07	0.0366667	0.0333333	0.1	0.0766667	0.01		D830025C05Rik	1	0	1.8	1.48	0	4.18	0	-0.67
Gm15902	0.0333333	0.0466667	0.166667	0.0666667	0.186667	0.08	0.01		Gm18259	1	0.67	-0.23	0	0	2.23	-0.7	-1.26
BC030343	0.526667	0.426667	0.646667	0.343333	0.536667	0.08	0.01		4632418H02Rik	1	-0.47	0	0	0.67	4.77	-1.66	-2.75
Gm26575	0.843333	0.213333	0.33	0.296667	0.653333	0.08	0.01		Csf2rb	1	-0.55	-0.67	0	2.15	2.39	0.37	-1.17
Gm17740	0.113333	0.106667	0.0533333	0.08	0.0233333	0.0833333	0.01		Gm6847	1	-0.84	0.15	0.67	0	0.7	-0.65	-1.18
Gm48855	0.17	0.07	0.0866667	0.0366667	0.07	0.09	0.01		Olfr446	1	-1.01	-1.26	0.67	0	0.34	0.59	-1.85
Hcls1	0.473333	0.15	0.06	0.12	0.0866667	0.09	0.01		Galnt10	1	-0.11	0	0.01	0.95	0.67	-0.74	-0.88
Cpxm1	2.38667	1.37333	1.3	1.06	0.713333	0.09	0.01		Gm13333	1	0	-0.67	2.44	-0.67	1	0.42	-0.71
Timp3	7.35	3.94	2.04667	2.57333	3.14667	0.09	0.01		Cfb	1	-1	0	0.22	1.2	0.57	-0.67	-1.13
Hs6st2	4.65	3.57667	3.47333	3.81	0.963333	0.0966667	0.01		Gm37411	1	0.17	-0.27	0	1.18	2.6	-0.67	-2.23
Gm16169	0.116667	0.123333	0.23	0.19	0.103333	0.106667	0.01		Gm12948	1	0.04	-1.92	0.85	0.67	0	-0.25	-2.02
Gm12620	0.103333	0.07	0.0766667	0.133333	0.116667	0.106667	0.01		9630028I04Rik	1	-0.67	0	0.25	0.67	0.31	-0.69	-0.78
Gm44415	0.356667	0.706667	1.25333	1.06333	0.843333	0.11	0.01		Gm15910	1	-0.42	1.26	-0.42	2.19	1.18	-0.67	0
Zfp385c	0.146667	0.14	0.05	0.06	0.126667	0.153333	0.01		Clec7a	1	0.08	-0.76	0	0.67	1.43	-0.76	-0.08
Gm37967	0.18	0.236667	0.23	0.14	0.276667	0.156667	0.01		Gm48356	1	-0.67	0	2.53	-0.51	3.37	-0.51	0.67
Gm32540	0.1	0.136667	0.0166667	0.0566667	0.05	0.166667	0.01		Pdzd9	1	1.71	0	-0.16	1.23	3.93	-0.67	-0.48
Clcnka	4.47	1.93333	1.59	2.88	2.41667	0.21	0.01		Fbxo41	1	-0.77	0.1	0	0.67	0.39	-1.06	-0.67
Slc24a5	0.27	0.893333	0.526667	0.746667	0.703333	0.22	0.01		Gm43311	1	-0.34	0.67	2.14	0	1.24	-0.73	-0.51
Vsig1	4.61	0.536667	0.523333	0.426667	0.916667	0.256667	0.01		Lrtm1	1	-0.34	0.17	1.18	0	2.02	-0.76	-0.67
Gm16278	0.13	0.0633333	0.186667	0.206667	0.0666667	0.286667	0.01		Gm10521	1	-1.57	0.67	1.35	0	6.07	-0.22	-0.67
Gdf10	0.0666667	0.0133333	0.0566667	0.02	0.0333333	0.00333333	0.0133333		Gm28587	1	-1.01	-1.52	0.51	0.51	3.54	0	-0.67
Gm9696	0.0133333	0.0166667	0.02	0.01	0.01	0.00666667	0.0133333		Olfr143	1	0	0	-0.67	5.8	1.35	0.67	-0.13
Atp8b3	0.0966667	0.0566667	0.04	0.00666667	0.06	0.00666667	0.0133333		Gm21269	1	0	0.84	0.67	-0.34	1.85	-0.67	-1.69
Olr1	0.0533333	0.0466667	0.0433333	0.0233333	0.07	0.00666667	0.0133333		Cx3cr1	1	-0.12	0.67	0	0.71	1.35	-0.52	-0.75
F630042J09Rik	0.226667	0.17	0.0466667	0.0366667	0.0766667	0.00666667	0.0133333		Myo5c	1	-0.86	0	0.36	0.3	0.67	-1.68	-1.7
Has2	0.09	0.23	0.0466667	0.143333	0.08	0.00666667	0.0133333		Cyp4v3	1	0	-0.53	0.06	1.31	2.13	-0.67	-0.84
Kank4	0.63	0.283333	0.15	0.106667	0.0833333	0.00666667	0.0133333		Bcas3os1	1	0	-0.67	-1.08	0	0.81	0.67	-0.67
Hmx2	0.203333	0.0466667	0.133333	0.136667	0.09	0.00666667	0.0133333		Vmn1r29	1	0	0.11	-0.14	0.69	1.53	-0.67	-0.91
B430305J03Rik	0.0866667	0.04	0.143333	0.0733333	0.116667	0.00666667	0.0133333		P4htm	1	0.01	-0.61	0	0.67	3.12	-2.77	-2.88
Gm44417	0.00666667	0.04	0.0333333	0.05	0.173333	0.00666667	0.0133333		Gm7932	1	0.81	0	-0.67	-0.07	3.24	0.2	-1.15
Cx3cl1	1.33667	1.19333	0.473333	1.77333	0.196667	0.00666667	0.0133333		Gm37321	1	-0.67	0	2.7	-0.34	24.62	8.77	-0.34
Erbb2	1.62	0.72	0.676667	0.606667	0.43	0.00666667	0.0133333		Gm44172	1	0.31	-0.55	-0.67	0	3.74	0.86	-0.8
Gm47704	0.04	0.11	0.0366667	0.0266667	0.0533333	0.01	0.0133333		Gm3415	1	-1.84	0.38	0	0.67	0.47	-1.82	-1.85
Gm17244	0.203333	0.0666667	0.0933333	0.0933333	0.0733333	0.01	0.0133333		Gm15457	1	-0.26	-0.67	1.61	0.37	0.67	0	-1.5
Col2a1	0.876667	0.403333	0.0966667	0.313333	0.11	0.01	0.0133333		Gm28156	1	-0.85	0.53	0	0.67	3.15	-0.47	-1.19
4921539E11Rik	0.72	0.346667	0.31	0.21	0.15	0.01	0.0133333		Unc93a2	1	-0.13	0	0.54	1.07	1.72	-0.67	-1.3
Vill	1.87333	1.64667	0.65	0.55	0.786667	0.01	0.0133333		Gm45510	1	0.51	-0.96	1.35	-0.11	0.67	0	-1.01
Gm37488	0.0566667	0.07	0.0166667	0.00666667	0.0166667	0.0133333	0.0133333		Olfr1380	1	0.67	-0.67	0	0.51	1.85	-1.35	-0.17
Gm8522	0.03	0.06	0.03	0.13	0.03	0.0133333	0.0133333		Hs3st4	1	-0.84	0	0.3	1.52	1.79	-0.67	-0.54
Gprin3	0.01	0.0233333	0.01	0.00333333	0.0366667	0.0133333	0.0133333		Olfr578	1	0.67	1.43	0	-0.71	2.66	-0.52	-0.6
Gm48342	0.0233333	0.0233333	0.0433333	0.0433333	0.04	0.0133333	0.0133333		Nxpe5	1	0.9	-0.67	1.35	0	1.91	0	-0.67
Ptk6	0.05	0.0533333	0.04	0.00666667	0.0466667	0.0133333	0.0133333		Pilra	1	-0.67	1.25	1.71	-0.42	5.45	0	-0.67
Gm10743	0.0266667	0.0266667	0.0333333	0.05	0.0533333	0.0133333	0.0133333		Gm38263	1	0.22	0	-0.79	-0.45	1.01	0.67	-1.46
Lrrc39	0.146667	0.0266667	0.0166667	0.133333	0.11	0.0133333	0.0133333		Tnk1	1	-0.49	0.65	1.08	0	2.93	-0.67	-0.91
Bmp3	0.466667	0.126667	0.0866667	0.213333	0.166667	0.0133333	0.0133333		Olfr464	1	-2.18	0.52	0.67	0	0.2	-1.07	-2.06
Cdcp1	1.19	0.296667	0.373333	0.566667	0.28	0.0133333	0.0133333		Trim31	1	-0.86	0.7	0.02	0	0.47	-0.88	-0.67
Ednra	0.303333	0.5	2.3	2.64667	2.39	0.0133333	0.0133333		Gm28465	1	-0.67	1.52	-0.84	0	0.84	-0.67	0.51
Crhbp	0.14	0.0466667	0.09	0.0233333	0.0166667	0.0166667	0.0133333		Ephx3	1	-0.51	0.51	0	1.1	2.53	-1.26	-0.67
Gm45170	0.0133333	0.0166667	0.0666667	0.173333	0.0566667	0.0166667	0.0133333		Olfr1487	1	0.67	-0.19	2.12	0	3.37	-1.16	-0.58
Gm45041	0.0966667	0.0266667	0.0566667	0.03	0.0833333	0.0166667	0.0133333		1700100I10Rik	1	-0.34	0	2.93	1.62	1.08	-0.67	-0.51
Ccdc187	1.07667	0.48	0.153333	0.293333	0.0866667	0.0166667	0.0133333		Gm37226	1	0.26	0	-0.23	1.35	1.61	-0.79	-0.67
Gm10802	0.153333	0.0366667	0.123333	0.143333	0.1	0.0166667	0.0133333		Gm12198	1	-0.9	0	1.91	0.11	2.14	-0.67	-0.51
Nova2	0.0766667	0.05	0.0566667	0.0966667	0.12	0.0166667	0.0133333		Lrp8os3	1	-0.97	0	1.87	0.3	4.35	-0.67	-0.45
Akp-ps1	0.143333	0.0833333	0.0833333	0.04	0.13	0.0166667	0.0133333		Gm37824	1	0.67	-0.96	0.39	-0.67	1.45	-0.19	0
D330050G23Rik	0.223333	0.0533333	0.126667	0.0366667	0.183333	0.0166667	0.0133333		Gm42598	1	0.54	-0.67	-0.67	-0.94	1.48	0.13	0
Gm42728	0.04	0.0966667	0.0366667	0.0566667	0.183333	0.0166667	0.0133333		E030037K01Rik	1	1.35	0.67	0	-2.02	7.42	-0.22	-0.45
Gm43267	0.1	0.103333	0.34	0.3	0.29	0.0166667	0.0133333		Lfng	1	-0.64	0.17	0	2.73	2.19	-0.67	-0.74
Gm44735	0.483333	0.31	0.31	0.13	0.293333	0.0166667	0.0133333		Gm12729	1	-0.48	0	2.11	2.63	2.07	-0.67	-0.67
Olfr461	0.02	0.0366667	0.02	0.03	0.0266667	0.02	0.0133333		Gm44549	1	-0.56	0	0.97	0.56	0.75	-0.67	-0.69
Olfr1029	0.0733333	0.0333333	0.0366667	0.0533333	0.0733333	0.02	0.0133333		Gm47390	1	0	-0.06	3.19	1.78	19.93	-0.58	-0.67
Galnt15	0.123333	0.0566667	0.00666667	0.01	0.17	0.02	0.0133333		Gm37916	1	0	-0.51	-1.18	1.85	3.2	0.67	-0.34
Endou	0.0433333	0.0766667	0.11	0.12	0.24	0.02	0.0133333		Gm12320	1	-0.29	0	0.5	1.81	0.82	-0.67	-0.74
Papln	0.593333	0.323333	0.21	0.186667	0.273333	0.02	0.0133333		Tm4sf1	1	1.69	0.2	0	-0.34	2.32	-0.67	-0.85
Cdr1os	0.0166667	0.0233333	0.0366667	0.0366667	0.0166667	0.0233333	0.0133333		Gpr156	1	-0.52	0	1.49	2.28	3.8	-0.66	-0.67
Gm44584	0.0666667	0.01	0.0366667	0.0666667	0.02	0.0266667	0.0133333		Gm28068	1	0	-0.67	0.51	0.67	1.69	-0.59	-1.69
Gm48713	0.04	0.0866667	0.173333	0.12	0.03	0.0266667	0.0133333		Cntnap4	1	0	0.4	-2.16	0	0.67	0.67	-1.62
Rhoj	0.836667	0.163333	0.0833333	0.306667	0.0866667	0.0266667	0.0133333		Gm9332	1	-0.67	0	1.14	0.82	1.82	-0.29	-0.67
Gm37786	0.0866667	0.0466667	0.0266667	0.05	0.0933333	0.0266667	0.0133333		4930405N21Rik	1	-0.67	0	1.92	1.11	2.02	-0.2	-0.63
Olfr237	0.0866667	0.02	0.0966667	0.08	0.116667	0.0266667	0.0133333		Gm45601	1	-0.67	0	1.01	0.27	1.69	-0.67	-2.36
Gm45194	17.31	0.356667	0.343333	0.376667	0.763333	0.0266667	0.0133333		Gm37250	1	0.84	-0.22	-0.67	0.61	1.35	0	-1
Prss23	1.33333	0.66	0.523333	0.626667	1.41667	0.0266667	0.0133333		Tepp	1	-0.29	0	0.78	0.33	0.73	-0.67	-0.68
Hebp1	1.51333	1.3	2.03667	1.56667	1.45	0.0266667	0.0133333		Gm7633	1	-1.18	-0.67	0	0.08	0.93	0.67	-2.36
Tead4	0.1	0.0866667	0.04	0.0966667	0.05	0.03	0.0133333		Cd3d	1	0.43	1.96	0	-0.55	3.99	-0.67	-3.25
Gm48883	0.0233333	0.19	0.246667	0.0966667	0.34	0.03	0.0133333		Gm34883	1	-0.67	0.16	0.16	0	2.26	-0.76	-1.07
Vmn1r73	0.0333333	0.0133333	0.0366667	0.02	0.0366667	0.03	0.0133333		Gm7591	1	-0.59	-0.35	0.67	0	0.92	0.84	-1.16
Gja8	0.01	0.02	0.04	0.0166667	0.0433333	0.03	0.0133333		Gm25184	1	1.46	-0.57	0.67	-0.62	2.34	0	-1.13
4930431P03Rik	0.0133333	0.05	0.0433333	0.00333333	0.02	0.0333333	0.0133333		Neurl1b	1	-0.67	0.42	0	1.09	0.52	-1.4	-0.78
Samd9l	0.18	0.0466667	0.0766667	0.00666667	0.02	0.0333333	0.0133333		Gm37730	1	0	0.45	0	-0.67	3.22	-1.5	-0.82
Olfr642	0.0233333	0.02	0.0366667	0.05	0.0266667	0.0333333	0.0133333		Agmo	1	0	0.34	-0.26	0.67	1.99	-1.05	-0.82
Gm11855	0.216667	0.0166667	0.126667	0.126667	0.05	0.0333333	0.0133333		Olfr675	1	-0.34	0	2.02	0.67	9.11	-2.36	-0.67
Gm8684	0.123333	0.0333333	0.0966667	0.0333333	0.0566667	0.0333333	0.0133333		Ddn	1	1.01	0	0.34	-0.67	2.11	-0.76	-0.51
Cdcp3	0.103333	0.00666667	0.0666667	0.0266667	0.06	0.0333333	0.0133333		Lmntd1	1	-0.67	0	8.9	1.35	5.13	-0.54	-0.27
Fah	0.276667	0.446667	0.08	0.4	0.0866667	0.0333333	0.0133333		Gm37894	1	0.84	2.02	-0.67	-0.67	6.58	0	-0.34
Sox9	1.57	0.333333	0.14	0.0533333	0.0933333	0.0333333	0.0133333		Vmn2r58	1	-1.16	-0.67	2.12	0.58	7.32	0	-0.19
Gpr152	0.09	0.03	0.136667	0.123333	0.13	0.0333333	0.0133333		Gm44931	1	0.09	-0.54	0	0.67	1.33	-0.78	-0.81
Olfr1309	0.01	0.01	0.00666667	0.1	0.166667	0.0333333	0.0133333		Vmn1r85	1	-0.82	0	0.15	0.9	0.37	-0.67	-0.9
Gm8588	0.04	0.0333333	0.0966667	0.0666667	0.243333	0.0333333	0.0133333		Gm45873	1	-0.2	0.34	1.37	0	0.89	-0.67	-0.71
Sptbn2	1.91667	1.03333	0.27	0.526667	0.246667	0.0333333	0.0133333		Gm47512	1	-0.56	-0.22	3.82	1.91	3.26	0	-0.67
Cavin3	0.846667	0.293333	0.15	0.2	0.3	0.0333333	0.0133333		Slc35d3	1	-0.51	0.34	0	1.12	1.29	-0.67	-1.12
Olfr1564	0.0433333	0.1	0.0666667	0.04	0.0433333	0.0366667	0.0133333		Gm39465	1	0	-0.14	0.67	0.75	1.11	-0.63	-0.84
Shfl	0.633333	0.423333	0.28	0.0733333	0.216667	0.0366667	0.0133333		Vmn1r224	1	0	-1.01	-0.34	0	0.84	0.67	-0.84
Muc2	0.306667	0.22	0.0133333	0.106667	0.01	0.0366667	0.0133333		Trpm3	1	-0.67	0	0.75	0.47	0.03	-0.67	-0.93
Nefl	0.0266667	0.0733333	0.0233333	0.0233333	0.0333333	0.04	0.0133333		Mmp7	1	-0.6	0	5.22	7.13	9.29	-0.64	-0.67
2700078F05Rik	0.176667	0.123333	0.123333	0.253333	0.126667	0.04	0.0133333		Vmn1r-ps140	1	-0.13	-0.81	0.67	0	1.01	0.13	-0.74
Jph4	0.0733333	0.0866667	0.0433333	0.02	0.22	0.04	0.0133333		Gm20756	1	0	-0.67	-1.62	0.54	2.43	0.67	-1.08
Cacnb1	1.51333	0.71	1.06	1.10333	1.26333	0.04	0.0133333		Chmp4c	1	-0.93	-0.52	0.62	3.32	2.08	0	-0.67
Pdzd7	0.446667	0.256667	0.18	0.116667	0.0466667	0.0433333	0.0133333		Slc26a3	1	0.01	-0.69	0	0.36	1.54	-0.67	-0.78
Stac2	0.22	0.226667	0.19	0.146667	0.09	0.0433333	0.0133333		Csnk2a1-ps1	1	-0.3	0.9	0	1.69	0.67	-0.04	-0.75
Gm7969	0.0133333	0.06	0.0466667	0.186667	0.0933333	0.0433333	0.0133333		Csnk2a1-ps	1	-0.48	-0.58	2.7	0	4.91	1.16	-0.67
Gm45293	0.0866667	0.103333	0.0566667	0.0333333	0.116667	0.0433333	0.0133333		Gnal	1	0	1.35	0.1	-0.67	8.38	-0.39	-2.22
Atp13a5	0.186667	0.186667	0.156667	0.21	0.12	0.0433333	0.0133333		BC043934	1	0	0.23	-0.49	1.88	1.15	-0.67	-1
Slc22a19	0.126667	0.0833333	0.0233333	0.0533333	0.243333	0.0433333	0.0133333		Gm47882	1	1.15	-0.67	0.2	0	1.67	-0.24	-1.07
Gm26815	0.18	0.13	0.0866667	0.0666667	0.243333	0.0433333	0.0133333		Frem3	1	-1.07	0	0.46	0.8	0.67	-0.21	-1.04
Insc	0.1	0.103333	0.156667	0.03	0.256667	0.0433333	0.0133333		Gm47684	1	-0.6	5.83	0	0.85	5.93	-0.06	-0.67
Gm18577	0.02	0.02	0.0166667	0.0133333	0.0666667	0.0466667	0.0133333		Gm9005	1	0.35	-0.67	1.17	-0.66	4.22	0	-0.69
Mamld1	0.43	0.223333	0.186667	0.0933333	0.0966667	0.0466667	0.0133333		6430571L13Rik	1	-0.19	0	0.5	0.73	0.79	-0.67	-0.89
Bpi	0.596667	0.456667	0.37	0.356667	0.146667	0.0466667	0.0133333		Gm15309	1	-0.04	0.4	0	0.72	1.86	-0.67	-0.83
Gm47794	0.21	0.166667	0.273333	0.186667	0.203333	0.0466667	0.0133333		Cdk3	1	-0.32	0	0.72	0.57	1.4	-0.67	-0.88
Gm36128	0.343333	0.286667	0.173333	0.1	0.323333	0.0466667	0.0133333		Gm12684	1	-0.67	0	0.82	1.37	1.53	-0.36	-0.66
Tunar	0.0966667	0.2	0.886667	0.726667	0.94	0.0466667	0.0133333		AC123856.1	1	-0.67	0	1.7	0.97	1.49	-0.21	-0.64
Smad6	0.796667	0.56	0.44	0.82	1.22	0.0466667	0.0133333		Gm26740	1	-2.05	0	2.33	0.29	0.47	-0.67	-2.41
Trpv1	0.106667	0.04	0.106667	0.08	0.04	0.05	0.0133333		Gm32858	1	-0.65	0.86	-0.27	1.76	1.44	0	-0.67
4933425M03Rik	0.296667	0.0166667	0.103333	0.103333	0.113333	0.05	0.0133333		Gm16135	1	-0.21	0.67	-3.2	0.17	4.72	0	-3.12
Gm16835	2.50333	0.416667	0.353333	0.35	0.353333	0.05	0.0133333		Gm42633	1	-0.55	0	0.67	0.4	1.46	-0.75	-1.21
Tgm2	0.366667	0.21	0.463333	0.23	0.193333	0.05	0.0133333		Gm38169	1	-0.67	1.01	-0.67	0	0.34	-0.67	0.07
Slc1a7	0.133333	0.116667	0.283333	0.326667	0.223333	0.05	0.0133333		E230020D15Rik	1	0.45	-0.9	0	-0.67	1.12	-1.12	0.45
Lpar6	0.276667	0.14	0.1	0.133333	0.0566667	0.0533333	0.0133333		Gm43721	1	0	1.57	0.67	-0.13	2.99	-0.71	-0.51
Gm42909	0.0166667	0.0633333	0.0233333	0.0866667	0.163333	0.0533333	0.0133333		D130019J16Rik	1	0	0.53	1.16	-0.14	2.07	-0.87	-0.67
Crp	0.13	0.103333	0.0733333	0.206667	0.27	0.0533333	0.0133333		4930553M12Rik	1	0.34	-2.19	0	15.01	1.01	-0.67	-0.67
Hpn	1.37667	0.82	1.07333	1.36667	1.92667	0.0533333	0.0133333		Gm20535	1	0.67	-0.26	0	0.06	1.89	-1.26	-1.26
Zfp811	0.15	0.12	0.0833333	0.103333	0.29	0.0566667	0.0133333		Ly6g6d	1	0	-0.18	3.95	1.26	0.95	-0.64	-0.67
Cd109	2.00333	0.503333	0.366667	0.26	0.343333	0.0566667	0.0133333		Gm46560	1	-1.86	0	0.61	0.67	0.46	-2.66	-2.67
Gm36948	0.6	0.353333	0.413333	0.406667	0.36	0.0566667	0.0133333		Ccdc154	1	-0.89	0	0.34	0.72	1.52	-0.51	-0.67
Pcdh7	0.406667	0.25	0.166667	0.143333	0.11	0.06	0.0133333		Ccl28	1	-1.89	0.13	-0.67	0.54	2.43	0	-0.67
Hpgd	0.246667	0.0333333	0.21	0.37	0.203333	0.06	0.0133333		Gm37099	1	-0.67	0	0.79	1.11	0.34	-0.58	-0.69
Pik3r5	0.18	0.15	0.246667	0.13	0.113333	0.06	0.0133333		Gabrb2	1	0.17	-1.43	-1.26	0.34	1.77	0	-0.67
Hsd3b3	0.0133333	0.0833333	0.0633333	0.0533333	0.0333333	0.0633333	0.0133333		Frrs1l	1	0.75	-0.67	-0.45	0.67	1.72	0	-0.67
H2-T24	0.316667	0.163333	0.113333	0.23	0.0433333	0.0633333	0.0133333		Gm36684	1	-0.7	0.11	0	0.57	0.74	-0.67	-0.81
Tomm6os	1.24333	0.876667	0.393333	0.233333	0.296667	0.0633333	0.0133333		Fbxo32	1	-0.37	0.32	0	0.67	1.11	-1.5	-1.74
Helz2	0.886667	0.493333	0.313333	0.386667	0.296667	0.0633333	0.0133333		Gm37412	1	-1.15	0.2	0.67	-0.74	0.67	0	-0.94
Asic5	1.40667	1.24	0.396667	0.306667	0.71	0.0633333	0.0133333		Itga1	1	-0.31	0	0.24	0.67	1.1	-1.19	-1.41
Gm44907	0.0633333	0.0333333	0.216667	0.386667	0.38	0.0666667	0.0133333		Gm47459	1	0	-0.71	0.26	0.67	1.69	-0.59	-0.78
Gm47023	0.113333	0.146667	0.14	0.196667	0.0633333	0.0733333	0.0133333		Gm43771	1	-1.75	0.88	0.27	0	0.67	-0.07	-1.21
Nox1	0.176667	0.136667	0.126667	0.2	0.0666667	0.0733333	0.0133333		Rnf222	1	-0.67	-0.51	1.57	0.51	0.73	0	-0.96
Gm43696	0.116667	0.113333	0.103333	0.09	0.163333	0.0733333	0.0133333		Gm16523	1	0	0.67	-0.67	0.11	1.97	-0.06	-1.01
Olfr979	0.11	0.0666667	0.0733333	0.133333	0.213333	0.0733333	0.0133333		Gm7588	1	-0.04	0.42	0.67	0	2.19	-0.82	-0.97
Gp2	0.28	0.823333	1.93667	2.24667	1.87667	0.0766667	0.0133333		Gm11770	1	-0.28	0	1.24	2.77	2.89	-0.59	-0.67
Gm43843	0.0566667	0.0466667	0.116667	0.196667	0.166667	0.08	0.0133333		Myrfl	1	-0.74	0	0.96	0.01	0.84	-0.41	-0.67
Vipr2	0.39	0.0933333	0.42	0.106667	0.353333	0.0833333	0.0133333		Gm40999	1	0	-0.09	2.02	0.67	1.98	-0.63	-1.66
Gm37174	0.38	0.41	0.55	0.37	0.643333	0.0833333	0.0133333		Gm15234	1	-1.13	0	0.01	0.67	0.08	-1.42	-1.74
Tmc1	0.0833333	0.07	0.0366667	0.0366667	0.00666667	0.0933333	0.0133333		Gm44741	1	-0.53	0	1.52	2.06	2.66	-0.43	-0.67
AA386476	1.93	0.496667	0.246667	0.5	0.176667	0.0933333	0.0133333		Gm12403	1	-0.55	2.55	0	0.67	2.91	0	-0.99
Cd6	0.08	0.156667	0.216667	0.486667	0.296667	0.0966667	0.0133333		Fam13a	1	-0.67	0	0.49	0.47	0.83	-0.84	-0.91
Epha8	0.836667	2.04667	2.37333	2.34333	2.98667	0.0966667	0.0133333		Smpdl3a	1	-0.2	0	1.21	1.47	2.1	-0.62	-0.67
Lhfpl3	0.0633333	0.0166667	0.03	0.01	0.0233333	0.1	0.0133333		Gm12247	1	-2.05	-0.57	0.57	1.22	0.67	0	-2.22
Gm19085	0.25	0.0266667	0.0433333	0.0133333	0.203333	0.103333	0.0133333		Cpne2	1	-0.42	0	0.64	0.67	0.88	-0.89	-1.01
4930507D05Rik	0.423333	0.103333	0.2	0.126667	0.41	0.106667	0.0133333		Gm5277	1	-3.69	-0.12	0	0.2	0.67	1.67	-6.31
Gm9962	0.0733333	0.07	0.0933333	0.16	0.09	0.11	0.0133333		A730061H03Rik	1	0	2.32	3.67	-0.67	4.87	-0.67	-0.45
Lrrn2	0.116667	0.12	0.126667	0.196667	0.07	0.123333	0.0133333		Drd4	1	-0.58	0	0.63	0.79	0.67	-1.31	-1.31
Olfr11	0.0266667	0.01	0.0366667	0.04	0.0533333	0.13	0.0133333		Gm49942	1	-1.12	0.67	-0.9	-0.11	2.02	0.56	0
Prrg4	0.373333	1.35	1.78	1.71333	1.06	0.13	0.0133333		Syndig1l	1	-0.77	0	4.27	0.67	2.89	-0.26	-0.51
Cfap157	0.213333	0.876667	0.593333	0.986667	1.17333	0.136667	0.0133333		Gm13418	1	0	0.67	0	-1.53	1.04	-0.25	-1.04
Il2rg	0.293333	0.03	0.236667	0.146667	0.313333	0.136667	0.0133333		Olfr1438-ps1	1	-0.67	0.13	0.94	0	0.94	-0.67	-3.24
Gm42490	0.06	0.336667	0.27	0.313333	0.6	0.14	0.0133333		Gstt4	1	-0.34	0.37	0.78	0	0.7	-0.67	-0.78
Gm7199	0.05	0.0733333	0.0433333	0.02	0.196667	0.146667	0.0133333		Mt3	1	0.38	2.67	-0.26	0	3.56	-0.67	-1.14
Nod1	0.723333	0.343333	0.496667	0.33	0.0633333	0.163333	0.0133333		Abca6	1	-1.12	0	0.05	0.67	0.41	-1.19	-1.31
Gm48585	0.1	0.186667	0.246667	0.32	0.816667	0.163333	0.0133333		Gm12833	1	-0.67	-0.59	2.49	0	2.73	1.11	-0.67
Hoxc9	0.323333	0.253333	0.293333	0.383333	0.25	0.163333	0.0133333		Dpp4	1	-0.38	0	0.67	0.39	1.31	-1.82	-1.88
Clmp	1.72333	0.173333	0.15	0.203333	0.0966667	0.166667	0.0133333		Gm29538	1	-0.59	0	0.67	0.77	0.74	-0.36	-0.79
Qprt	0.14	0.0833333	0.0566667	0.35	0.37	0.176667	0.0133333		Gm4651	1	-0.43	0	0.92	0.67	2.01	-0.67	-0.51
A930029G22Rik	1.27333	0.33	0.56	0.54	0.54	0.18	0.0133333		Gm45723	1	-0.77	-0.58	0.96	0.67	3.85	-0.58	0
Gm37366	0.173333	0.113333	0.13	0.176667	0.123333	0.19	0.0133333		Gm39327	1	0.67	1.52	-2.36	0	1.85	-0.34	-0.51
Ccdc80	1.00333	0.7	0.42	0.716667	0.483333	0.2	0.0133333		E130018O15Rik	1	0	1.35	0	7.08	7.08	0	-0.67
Gm15843	0.623333	0.453333	0.46	0.266667	1.22333	0.2	0.0133333		Slc9c1	1	0.67	0.07	0	-0.04	2.4	-1.27	-1.39
Dmrtc2	24.4867	0.743333	0.39	0.39	0.316667	0.213333	0.0133333		Abcc9	1	-0.67	0	0.78	0.41	0.42	-0.83	-0.88
Fgfr3	1.13667	0.58	0.86	0.32	0.16	0.243333	0.0133333		Camk2n1	1	-0.19	0	0.19	1.69	1.09	-0.67	-0.73
Smtn	0.84	1.12333	1.13333	1.74667	1.87667	0.27	0.0133333		Gm20661	1	-0.1	0.67	0	0.44	1.89	-1.27	-1.53
1700028P15Rik	0.7	0.263333	0.353333	0.68	0.01	0.336667	0.0133333		Gm14198	1	0	-0.99	0.67	0.57	7.45	-0.6	-1.53
Tha1	1.41333	0.84	0.73	0.846667	0.956667	0.343333	0.0133333		Gm44190	1	0	-0.92	0.63	-0.39	1.49	0.67	-1.11
Gm42515	0.00666667	0.0566667	0.0366667	0.0166667	0.0166667	0.00666667	0.0166667		Il11	1	0.67	-0.76	0	-0.27	1.39	0.45	-1.93
Vmn1r221	0.02	0.01	0.0166667	0.0133333	0.03	0.00666667	0.0166667		Olfr1484	1	-0.45	1.35	-0.79	0	3.48	-0.67	0.45
Gm48582	0.05	0.0266667	0.0533333	0.00666667	0.0833333	0.00666667	0.0166667		Gm14033	1	0	-0.67	-0.81	1.21	1.35	-0.13	0.54
Crocc2	0.0166667	0.0866667	0.0766667	0.163333	0.143333	0.00666667	0.0166667		Vmn2r113	1	0	-0.67	5.4	10.79	12.14	0	0
Il33	0.103333	0.0833333	0.0266667	0.126667	0.04	0.01	0.0166667		Slc6a14	1	-0.32	0	2.48	3.49	2.97	-0.66	-0.67
Pheta2	0.216667	0.23	0.12	0.106667	0.123333	0.01	0.0166667		Gm43266	1	-0.67	0	0.3	0.34	0.86	-0.87	-1
Zfa-ps	0.25	0.24	0.266667	0.236667	0.183333	0.01	0.0166667		Vmn2r84	1	0.45	-0.67	-0.9	0.56	1.12	0	-1.24
Afap1l1	0.61	0.486667	0.503333	0.263333	0.216667	0.01	0.0166667		Gm47041	1	1.26	0	-0.37	0.67	2.05	-0.31	-0.87
Grin3a	0.143333	0.0666667	0.0233333	0.00666667	0.0133333	0.0133333	0.0166667		Olfr774	1	-0.04	1.06	0.67	-0.13	1.33	0	-0.7
Slc13a3	0.143333	0.136667	0.08	0.0166667	0.0966667	0.0133333	0.0166667		Gm18820	1	-0.47	0	0.15	0.67	0.98	-1.15	-1.41
Gabbr1	2.28	1.10333	0.973333	1.42333	1.39667	0.0133333	0.0166667		Gm21909	1	0	-0.32	0.76	3.68	2.15	-0.06	-0.67
Gm18990	0.0566667	0.0333333	0.0966667	0.05	0.0166667	0.0166667	0.0166667		Gm45496	1	-0.08	0.84	-0.67	-1.18	1.18	0.25	0
Gm13881	0.00666667	0.0133333	0.0333333	0.05	0.02	0.0166667	0.0166667		Pcdhac2	1	-0.67	-0.67	0.22	0	3.26	-0.11	0.79
Gm597	0.0166667	0.0366667	0.01	0.0833333	0.113333	0.0166667	0.0166667		Gm45924	1	-1.35	-0.9	0	0.67	3.15	-0.22	0.45
Gria2	0.446667	0.0533333	0.09	0.126667	0.19	0.0166667	0.0166667		BE692007	1	1.25	0	-0.19	2.22	1.54	-0.67	-0.58
Scarf2	1.94333	0.116667	0.16	0.156667	0.766667	0.0166667	0.0166667		Vmn1r84	1	0.9	0	3.37	-0.67	14.16	-0.22	-0.22
Cdh6	0.0133333	0.0133333	0.0366667	0.0266667	0.00666667	0.02	0.0166667		Crx	1	-0.53	0.34	0.67	0	1.35	-1.11	-1.4
Gm37482	0.14	0.126667	0.09	0.0633333	0.01	0.02	0.0166667		Vmn1r86	1	0	-0.67	0.07	1.05	1.12	-0.15	-0.9
Gm38351	0.0833333	0.12	0.02	0.0166667	0.0133333	0.02	0.0166667		Gm48880	1	-0.07	1.89	-0.67	0.34	3.37	0	-0.67
Gm38410	0.13	0.0666667	0.0466667	0.0366667	0.0266667	0.02	0.0166667		9330121K16Rik	1	0	-0.84	1.69	-0.67	0.34	0.67	-2.19
Prss22	0.0866667	0.0933333	0.08	0.04	0.0266667	0.02	0.0166667		Gm8606	1	-0.5	0	0.81	1.31	1.86	-0.24	-0.67
Platr23	0.04	0.0733333	0.0533333	0.09	0.133333	0.02	0.0166667		Ptger1	1	-0.67	-0.6	1.04	0.29	0.67	0	-1.17
Gm42696	0.286667	0.08	0.136667	0.05	0.146667	0.02	0.0166667		BC037032	1	0.14	0	-1.01	0.67	1.98	-0.87	-0.34
Kcnip3	0.126667	0.226667	0.0966667	0.223333	0.153333	0.02	0.0166667		Gm17477	1	1.17	-0.64	0	0.58	1.72	-0.86	-0.67
Gm38245	0.146667	0.136667	0.0633333	0.126667	0.203333	0.02	0.0166667		Kncn	1	-0.2	0	0.39	0.67	0.96	-1.07	-1.02
Gm42444	0.01	0.0266667	0.03	0.03	0.283333	0.02	0.0166667		Gm43027	1	0.67	-1.35	-0.67	6.07	8.09	-0.22	0
Abcc12	0.283333	0.19	0.286667	0.313333	0.523333	0.02	0.0166667		Gm18986	1	-0.67	0.17	0	3.71	10.96	-0.67	-1.18
1700019L13Rik	0.0466667	0.06	0.0266667	0.07	0.0133333	0.0233333	0.0166667		Gm37198	1	1.11	-0.2	-0.67	1.43	2.82	0	-0.4
Gm35842	0.0566667	0.0233333	0.0233333	0.0466667	0.02	0.0233333	0.0166667		Vmn2r94	1	0.76	0	0.67	0	3.46	-0.59	-1.85
Gm37101	0.0233333	0.126667	0.0133333	0.106667	0.0633333	0.0233333	0.0166667		Angpt1	1	-0.66	0	2.73	2.37	2.09	-0.24	-0.67
Col11a1	1.13	0.61	0.426667	0.78	0.856667	0.0233333	0.0166667		Gm8051	1	-1.22	0.1	0.23	0	0.67	-0.98	-1.49
Gm37302	0.03	0.0166667	0.0333333	0.00666667	0.01	0.0266667	0.0166667		Gm28341	1	0.04	-0.67	1.79	0	6.65	-0.31	-1.39
Olfr1264	0.0433333	0.05	0.0133333	0.00333333	0.0366667	0.0266667	0.0166667		Gm8217	1	0	-0.3	0.35	1.37	1.38	-0.67	-1.24
Gm37320	0.0533333	0.103333	0.1	0.11	0.146667	0.0266667	0.0166667		Gm29228	1	0.67	1.41	-0.48	-0.39	2.52	0	-2.35
Edil3	0.166667	0.0866667	0.0666667	0.0733333	0.166667	0.0266667	0.0166667		Olfr348	1	0.4	-0.67	0	-0.13	1.21	-0.94	0.94
Vmn1r220	0.01	0.03	0.09	0.05	0.13	0.03	0.0166667		Gm42874	1	0.67	0	-0.34	0.34	1.5	-1.12	-0.79
Iigp1	0.6	0.32	0.15	0.106667	0.203333	0.03	0.0166667		Vmn1r75	1	-1.46	0.45	3.48	-0.22	1.8	-0.67	0
A530088E08Rik	0.35	0.34	0.393333	0.106667	0.27	0.03	0.0166667		Olfr806	1	0	1.73	1.25	0	5.49	-0.67	-0.19
Gm19667	0.02	0.0233333	0.02	0.0166667	0.0166667	0.03	0.0166667		Gm13198	1	0.67	-0.27	-1.35	1.48	1.75	0	-0.27
Gm10826	0.06	0.08	0.0766667	0.103333	0.0766667	0.03	0.0166667		Gm37043	1	-0.81	0	0.67	2.45	4.61	-0.54	-0.58
Gm31508	0.0233333	0.02	0.1	0.0166667	0.113333	0.03	0.0166667		Gm28266	1	-0.09	0	0.43	1.14	2.2	-0.67	-0.73
Gm16758	0.06	0.0133333	0.03	0.0266667	0.12	0.03	0.0166667		Mettl21e	1	0	0.94	-0.67	3.1	9.98	0	-0.67
Olfr1202	0.183333	0.123333	0.16	0.0633333	0.153333	0.03	0.0166667		4930417O13Rik	1	1.06	-0.58	1	0	1.48	-0.45	-0.67
Fzd1	1.04	0.38	0.6	0.496667	0.4	0.03	0.0166667		Gm48699	1	0	-0.31	0.8	-0.49	3	0.67	-1.04
Gm7168	0.253333	0.2	0.0733333	0.0166667	0.0166667	0.0333333	0.0166667		Gm26891	1	-0.47	0	0.37	0.77	0.94	-0.67	-1.04
Olfr720	0.0733333	0.06	0.0433333	0.0466667	0.02	0.0333333	0.0166667		Gm11931	1	-0.22	0.11	-0.67	2.57	1.28	0	-0.69
Gpr173	0.376667	0.113333	0.11	0.0433333	0.0466667	0.0333333	0.0166667		H2-DMb1	1	-0.3	0.72	0	0.82	1.06	-0.14	-0.67
Bcl11a	0.13	0.11	0.0933333	0.0166667	0.0733333	0.0333333	0.0166667		5430430B14Rik	1	-0.19	-0.67	1.2	1.75	3.8	0	-0.6
Particl	0.513333	0.47	0.493333	0.83	0.423333	0.0366667	0.0166667		Gm16298	1	-0.44	0.44	0.67	0	1.21	-0.74	-1.22
Col1a2	1.70667	0.346667	0.783333	0.466667	1.31667	0.0366667	0.0166667		Gm48555	1	-1.21	0.16	0.26	0	2.19	-0.67	-1.25
I830134H01Rik	0.00666667	0.01	0.0666667	0.0533333	0.0166667	0.04	0.0166667		Gm48237	1	0	-0.67	-1.12	1.8	8.99	0.22	0
Epx	0.01	0.0566667	0.01	0.02	0.02	0.04	0.0166667		Vmn1r174	1	-1.21	0	-1.08	0.67	0.4	-2.29	0
Kcnh7	0.05	0.0166667	0.06	0.0566667	0.0833333	0.04	0.0166667		A830021F12Rik	1	-1.01	-0.67	0	0.34	1.8	-1.01	0.11
4933428P19Rik	0.156667	0.0766667	0.0366667	0.08	0.103333	0.04	0.0166667		Gm10385	1	-0.48	0	0.77	0.82	0.82	-0.67	-0.34
Gm49333	0.226667	0.416667	0.436667	0.07	0.44	0.04	0.0166667		Cd38	1	-0.67	0	0.58	2.02	0.67	-1.16	-0.67
Anxa3	1.88667	0.956667	0.956667	1.58667	0.783333	0.04	0.0166667		Pou1f1	1	0	0	0.94	0.07	2.36	-0.88	-0.67
Gm11623	0.236667	0.0766667	0.18	0.0333333	0.116667	0.0433333	0.0166667		Gm10389	1	0.04	-0.18	1.57	0	1.89	-0.76	-0.67
Gm38336	0.21	0.0733333	0.23	0.11	0.13	0.0433333	0.0166667		Gm42685	1	-0.2	0.36	0	1.71	1.98	-0.67	-0.67
Kmo	0.07	0.0933333	0.0866667	0.0866667	0.213333	0.0433333	0.0166667		Tmem220	1	-0.3	0	0.56	1.46	0.67	-1.3	-1.31
Ube4bos1	0.05	0.0766667	0.203333	0.373333	0.396667	0.0433333	0.0166667		Cd200r2	1	0.67	-0.13	0.54	0	2.63	-0.67	-0.88
Gm32061	0.106667	0.106667	0.0733333	0.0533333	0.0533333	0.0466667	0.0166667		Adgrg6	1	0	-0.67	2.45	-0.76	0.89	0.08	-0.08
Gm53	0.773333	0.37	0.23	0.23	0.19	0.0466667	0.0166667		Gm45039	1	0	0.49	-0.67	0.52	1.29	-0.86	-1.07
B230377A18Rik	0.38	0.24	0.0466667	0.11	0.0566667	0.0466667	0.0166667		Gm35576	1	0	-0.67	0	1.26	1.18	-0.17	-0.84
Vmn2r57	0.65	0.29	0.14	0.126667	0.12	0.0466667	0.0166667		Gm46392	1	0	0.67	-8.43	-0.67	16.19	0.67	-3.04
Alx4	0.00333333	0.0433333	0.0266667	0.0833333	0.0266667	0.05	0.0166667		Gm48204	1	-0.11	-1.07	0	1.63	2.81	0.67	-0.34
Gm48381	0.113333	0.0633333	0.0433333	0.123333	0.16	0.0533333	0.0166667		Gm37475	1	0	-0.56	0.67	1.5	1.48	-0.5	-0.69
Gm43972	0.0633333	0.0633333	0.303333	0.0466667	0.273333	0.0533333	0.0166667		Gm38022	1	-1.04	0.54	0.67	0	0.93	-0.57	-1.19
Gm45605	0.0466667	0.0466667	0.176667	0.123333	0.133333	0.0566667	0.0166667		Gm12221	1	0	-0.27	2.79	0.67	4.27	-0.58	-1.66
Bmp4	0.91	0.97	0.89	1.82333	0.646667	0.0566667	0.0166667		Gm12906	1	0.19	-0.67	0	2.81	3.8	-0.05	-0.81
Gm7067	0.166667	0.133333	0.143333	0.1	0.05	0.06	0.0166667		Gm12579	1	-0.26	0.26	-1.09	0	1.3	1.3	-0.67
Gm37959	0.116667	0.0466667	0.0433333	0.03	0.0766667	0.06	0.0166667		Gm9308	1	0.67	0	-1.26	0.65	1.76	-0.53	-1.91
Scgn	0.146667	0.27	0.576667	0.0566667	0.776667	0.06	0.0166667		Gm25556	1	-0.42	-0.67	1.17	0	1.22	0.4	-0.88
Gm10277	0.0866667	0.0766667	0.06	0.2	0.0966667	0.0633333	0.0166667		Gm8659	1	-0.05	0	1.09	0.83	1.87	-0.67	0
Gpm6b	0.753333	0.826667	0.58	0.616667	0.22	0.0633333	0.0166667		Gm50412	1	-0.54	0.2	-0.81	0.67	3.51	-0.81	0
Gm15020	3.11667	0.583333	0.436667	0.0666667	0.513333	0.0633333	0.0166667		Cdh18	1	-0.67	0.69	0.31	0	1.14	-0.69	-0.45
Gm15015	3.11667	0.583333	0.436667	0.0666667	0.513333	0.0633333	0.0166667		Gm10988	1	0	-0.67	3.02	0.51	1.89	-0.67	-0.35
Tagap	0.5	0.17	0.103333	0.5	0.56	0.0633333	0.0166667		Syt15	1	-1.42	0	0.67	0.22	1.27	-1.2	-0.52
Gm37566	0.0133333	0.06	0.00666667	0.0233333	0.0133333	0.0666667	0.0166667		Gm13270	1	-0.24	0	0.73	0.66	0.99	-0.71	-0.67
Ankub1	0.0766667	0.0666667	0.0433333	0.12	0.09	0.0666667	0.0166667		C5ar2	1	-0.4	2.29	-1.08	-0.67	1.62	0	0.67
Atcayos	0.07	0.41	0.363333	0.296667	0.25	0.0666667	0.0166667		Gm43445	1	0	0.94	-0.67	0.54	2.02	-1.21	-0.54
Slc1a2	1.06333	0.206667	0.143333	0.0466667	0.413333	0.0666667	0.0166667		Gm6815	1	-1.24	0	-0.34	-0.67	3.04	0.11	0.67
Stc1	0.19	0.03	0.06	0.0266667	0.04	0.07	0.0166667		Vmn1r-ps47	1	-0.45	3.6	-0.67	1.91	3.04	-0.45	0
Aox3	0.126667	0.71	0.08	0.0466667	0.106667	0.07	0.0166667		Gm14608	1	0.67	-2.53	2.87	-0.67	0.34	0	-0.17
Gm609	0.246667	0.07	0.0566667	0.0366667	0.146667	0.07	0.0166667		9330198I05Rik	1	0.39	0.67	0	-0.09	2.02	-1.11	-1.14
Gm18398	0.0533333	0.116667	0.146667	0.0566667	0.24	0.07	0.0166667		Gm42937	1	-0.24	0	0.09	1.36	2.47	-0.67	-0.69
Gm19522	0.0333333	0.0833333	0.07	0.0733333	0.06	0.0733333	0.0166667		Gm50243	1	0.29	0.48	-1.83	0	2.89	-0.67	-0.96
Sgcg	0.42	0.0133333	0.136667	0.723333	0.516667	0.0733333	0.0166667		Gm44673	1	-0.22	1.24	-1.46	-0.67	1.69	0.34	0
St8sia4	0.12	0.06	0.0933333	0.06	0.08	0.0733333	0.0166667		Gm7952	1	-3.15	0	7.64	-0.22	25.63	0.45	-0.67
Gm43081	0.273333	0.446667	0.47	0.416667	0.233333	0.0766667	0.0166667		Gm37090	1	0	0.45	-0.58	0.67	2.18	-1.38	-1.57
4930470P17Rik	0.666667	0.556667	0.0533333	0.11	0.313333	0.0766667	0.0166667		Myh6	1	0.67	-1.42	0	-1.42	7.87	0.45	-0.15
Fzd6	1.42667	0.566667	1.48333	1.05333	1.17333	0.0766667	0.0166667		Gm37941	1	-0.11	0	0.79	0.61	0.67	-0.73	-0.79
Rsph4a	0.113333	0.0233333	0.0833333	0.01	0.06	0.0833333	0.0166667		Olfr1233	1	-0.67	0	0.45	1.57	6.52	-0.22	-2.47
Kcnf1	0.03	0.00666667	0.0466667	0.0166667	0.0333333	0.0866667	0.0166667		Insrr	1	-0.67	0	0.9	1.44	2.68	-0.65	-0.67
Gm4681	0.113333	0.103333	0.09	0.0666667	0.0433333	0.0866667	0.0166667		Gm50080	1	0.67	-0.51	-1.01	0.67	2.19	0	-1.85
Mid2	0.9	0.283333	0.243333	0.563333	0.42	0.0866667	0.0166667		Gm4974	1	-0.03	0	0.67	0.18	0.71	-0.82	-0.96
Olfr305	0.01	0.0166667	0.103333	0.0133333	0.0166667	0.0933333	0.0166667		Gm37410	1	-0.48	-0.67	1.06	0	1.98	0.63	-0.72
A630036G19Rik	0.0166667	0.0266667	0.346667	0.0966667	0.543333	0.0933333	0.0166667		Gm37949	1	0	-0.67	1.46	0.59	1.43	-0.17	-0.96
Asrgl1	8.14667	1.92	1.6	1.1	1.12	0.0933333	0.0166667		Gm10490	1	-0.67	1.21	0.09	0	1.69	-0.32	-0.67
Olfr1293-ps	0.296667	0.113333	0.0766667	0.11	0.106667	0.0966667	0.0166667		Ccdc178	1	-0.6	0	0.85	1.75	1.09	-0.51	-0.67
Gm44843	0.296667	0.203333	0.08	0.123333	0.0633333	0.0966667	0.0166667		Vcam1	1	0.67	-0.48	-0.48	1.54	1.09	0	-1.93
Olfr704	0.0666667	0.0466667	0.153333	0.06	0.18	0.0966667	0.0166667		Adap2	1	-0.67	0	0.42	0.58	0.79	-0.97	-1.06
Gm49519	1.09667	0.18	0.243333	0.496667	0.353333	0.1	0.0166667		Cnksr1	1	0	-0.11	0.49	0.83	0.67	-0.73	-0.91
Islr2	0.03	0.153333	0.1	0.15	0.07	0.11	0.0166667		Gm43195	1	-0.67	4.55	0	1.69	6.07	-0.51	-0.51
Olfr536	0.09	0.123333	0.213333	0.136667	0.156667	0.116667	0.0166667		Gm42424	1	-2.02	0.67	0	6.41	90.04	0	-0.67
Olfr380	0.163333	0.08	0.153333	0.166667	0.21	0.116667	0.0166667		Gm45657	1	0.04	-0.79	0.48	0	0.67	-0.79	-0.95
Dnaic2	0.213333	0.17	0.203333	0.27	0.146667	0.116667	0.0166667		Gm48945	1	-0.67	0	1.06	0.21	1.82	-0.5	-0.94
1300014J16Rik	1.76333	0.96	1.41667	0.783333	0.613333	0.12	0.0166667		Vmn1r188	1	-0.67	0.02	0	1.1	1.44	-0.47	-0.88
Car15	0.786667	0.59	0.52	1.73333	1.34	0.13	0.0166667		Slc9a9	1	-0.21	0	1.76	0.67	1.35	-0.18	-0.76
2020-09-05	1.18333	0.253333	0.51	0.86	0.346667	0.133333	0.0166667		Gm4734	1	-1.6	0.26	0.16	0	0.67	-1.8	-2.08
Gm43059	0.343333	0.4	0.48	0.56	0.71	0.173333	0.0166667		Gm40658	1	-0.2	0.67	1.22	0	2.94	-0.16	-0.72
Gm43273	0.15	0.246667	0.406667	0.116667	0.506667	0.18	0.0166667		Gm5445	1	-0.33	0	0.67	0.01	4.9	-0.84	-1.58
Acsl5	0.53	2.00333	1.59333	1.82	0.76	0.196667	0.0166667		4930447N08Rik	1	0	-0.48	1	1.88	0.88	-0.41	-0.67
Crip1	0.386667	0.283333	1.29	0.42	0.626667	0.21	0.0166667		9030622O22Rik	1	-0.7	0	1.01	0.72	0.67	-0.35	-0.67
Serpinb1a	0.493333	0.556667	0.53	0.806667	0.986667	0.233333	0.0166667		Gm8731	1	-0.67	0.11	0.25	0	1.16	-1.77	-3.04
Tmem145	0.66	0.0366667	0.0566667	0.0733333	0.19	0.236667	0.0166667		Kcnc1	1	0	-0.19	-0.67	0.67	2.51	-0.48	0.96
4930518I15Rik	1.45667	0.85	0.993333	1.06667	0.776667	0.356667	0.0166667		Gm49874	1	1.01	0	-0.34	0.67	1.88	-1.01	-0.34
Cytip	0.0366667	0.156667	0.01	0.0466667	0.0133333	0.00666667	0.02		Fcer1g	1	0	2.04	-0.12	3.62	3.66	-0.67	-0.49
Gm2895	0.0933333	0.0666667	0.0333333	0.0166667	0.0366667	0.00666667	0.02		Olfr1278	1	0.67	-2.02	-2.36	3.37	0.17	-0.17	0
Gm36325	0.0166667	0.0266667	0.0233333	0.0266667	0.0366667	0.01	0.02		Gm43885	1	-0.67	0	0	0	5.73	-3.37	-3.71
Gm44027	0.01	0.0733333	0.0266667	0.03	0.11	0.01	0.02		Gm12799	1	-0.55	1.72	3.37	0	2.45	-0.55	-0.67
Gm42777	0.0866667	0.0366667	0.0666667	0.0133333	0.01	0.0133333	0.02		Kcnd1	1	0	-0.42	1.65	0.67	1.3	-0.62	-0.67
Mybpc2	0.0466667	0.00666667	0.00666667	0.0166667	0.03	0.0133333	0.02		Gm43775	1	0	0.77	-0.48	1.06	1.16	-0.34	-0.67
Gm37653	0.0133333	0.0433333	0.00666667	0.00666667	0.05	0.0133333	0.02		Gm48336	1	-0.67	0.17	0	0.65	2.78	-1.9	-2.05
Frmd3	0.00666667	0.0166667	0.0166667	0.0266667	0.05	0.0133333	0.02		Vmn1r70	1	-1.08	0.24	0	0.74	1.15	-0.17	-0.67
Gm43323	0.05	0.0166667	0.0566667	0.0233333	0.0533333	0.0133333	0.02		Gm36988	1	0	-3.54	0.17	6.91	0.67	-0.34	-3.04
Gm29506	0.0433333	0.0133333	0.0233333	0.05	0.07	0.0133333	0.02		Gm8010	1	-0.97	-0.67	0.65	0.67	1.32	0	-0.67
Olfr51	0.0733333	0.0833333	0.0633333	0.0333333	0.0933333	0.0133333	0.02		Gm48197	1	-0.53	-0.53	0.67	0.84	0.73	0	-0.73
Cdh11	0.323333	0.143333	0.17	0.113333	0.1	0.0133333	0.02		Gm40264	1	0	-1.24	0.67	0.03	0.84	-0.22	-0.96
Tbc1d9	0.413333	0.336667	0.206667	0.303333	0.1	0.0133333	0.02		4921523L03Rik	1	0	-0.01	0.41	1.05	0.85	-0.67	-0.98
Adamts16	2.42	1.15	0.713333	0.943333	0.203333	0.0133333	0.02		C530043K16Rik	1	-0.67	0	0.28	2.82	1.39	-0.04	-2.5
Efemp1	0.386667	0.15	0.28	0.0133333	0.286667	0.0133333	0.02		Gm33674	1	0.85	0.67	-0.49	0	3.64	-0.94	-0.4
Gm37530	0.00666667	0.00666667	0.02	0.0333333	0.02	0.02	0.02		Igsf21	1	0	-0.67	0.67	-0.34	1.18	0	0.84
Gm47003	0.226667	0.0566667	0.08	0.0333333	0.0233333	0.02	0.02		1600025M17Rik	1	0.67	0	0.67	-1.35	5.51	-1.46	-0.34
B020031H02Rik	0.0466667	0.0133333	0.01	0.05	0.0266667	0.02	0.02		Haao	1	0	1.01	-0.26	0.19	1.91	-0.97	-0.67
Sirpb1b	0.02	0.01	0.0166667	0.08	0.0333333	0.02	0.02		Gm44416	1	-0.38	0	0.18	0.67	1.5	-1.82	-1.76
Lpar3	0.05	0.03	0.0233333	0.0266667	0.0433333	0.02	0.02		Olfr392	1	-0.56	0	0.62	0.84	0.67	-1.01	-1.18
Tgfbr2	0.176667	0.09	0.0966667	0.0533333	0.12	0.02	0.02		Gm26583	1	-0.64	0	0.6	0.69	1.25	-0.67	-0.7
Atp2a3	0.103333	0.143333	0.18	0.46	0.146667	0.02	0.02		Gm26852	1	0	-0.6	2.17	0.67	4.05	-0.37	-1.5
Gm45220	0.316667	0.223333	0.1	0.186667	0.173333	0.02	0.02		Gm37115	1	0.94	0	-0.67	0.21	1.67	-0.32	-0.76
Zfp467	3.71333	0.953333	0.37	0.276667	0.38	0.02	0.02		Gm37233	1	-0.67	0.11	0.79	-0.22	1.01	0	-1.91
Kctd12b	0.206667	0.0433333	0.04	0.0666667	0.0266667	0.0233333	0.02		Mtnr1b	1	-1.23	0.56	0.67	0	1.59	0	-0.67
Lrtm2	0.2	0.49	0.22	0.0833333	0.08	0.0233333	0.02		Gm37023	1	-0.67	-0.18	5.95	-0.18	3.92	1.04	0
Gm26984	0.0166667	0.07	0.00666667	0.07	0.0966667	0.0233333	0.02		Catsperz	1	-0.75	0	-0.8	0.67	0.52	0.26	-0.83
Gm11992	0.43	0.106667	0.123333	0.166667	0.18	0.0233333	0.02		Gm16015	1	-0.34	0	1.19	0.67	2.33	-0.5	-1.03
Sowahb	0.0366667	0.00666667	0.00666667	0.02	0.00666667	0.0266667	0.02		Gm43765	1	0.67	-0.72	0	0.06	1.84	-0.39	-1.41
Itgam	0.0133333	0.0533333	0.0266667	0.0233333	0.0133333	0.0266667	0.02		Phf11b	1	-0.5	0	1.32	0.67	0.65	-0.68	-0.88
Olfr728	0.0466667	0.0433333	0.0433333	0.06	0.0166667	0.0266667	0.02		Gm11870	1	2.27	0.32	0	-0.26	4.01	-0.67	-2.29
Vmn1r230	0.02	0.0533333	0.0333333	0.00333333	0.02	0.0266667	0.02		Igkv6-32	1	0	0.54	-0.12	0.7	2.13	-0.67	-0.84
B930059L03Rik	0.333333	0.27	0.156667	0.25	0.23	0.0266667	0.02		Gm48849	1	0	-0.67	0.14	0.39	0.87	-0.7	-1.45
Ttc9	1.26333	0.44	0.193333	0.406667	0.61	0.0266667	0.02		Olfr1537	1	-0.77	-0.96	0	0.29	0.67	-1.35	0.39
Il16	0.216667	0.0266667	0.0666667	0.0866667	0.01	0.03	0.02		Dbpht2	1	-0.39	0.67	1.83	0	3.85	-0.58	-1.06
Gm12445	0.0566667	0.153333	0.113333	0.0533333	0.03	0.03	0.02		Tmem235	1	-0.36	0	1.35	1.46	2.45	-0.21	-0.67
Sox11	0.326667	0.0933333	0.0666667	0.0466667	0.0433333	0.03	0.02		4933433N18Rik	1	1.87	0	-0.65	-0.02	5.46	0.67	-1.63
Sorcs1	0.116667	0.163333	0.0833333	0.0966667	0.103333	0.03	0.02		Sp6	1	0.08	-0.51	1.01	-1.52	0.67	-1.43	0
Apold1	0.34	0.05	0.0366667	0.0933333	0.116667	0.03	0.02		Gm34590	1	0.34	0	5.06	-0.67	20.57	-5.06	-0.34
Gm42717	0.386667	0.32	0.0533333	0.19	0.116667	0.03	0.02		Tpt1-ps7	1	-0.47	2.77	2.02	0	2.29	-0.67	-0.34
Gm8778	0.32	0.406667	0.363333	0.383333	0.233333	0.03	0.02		Gm37864	1	-0.67	0.36	0	0.27	2.65	-1.17	-1.39
Olfr1392	0.0133333	0.0533333	0.0133333	0.09	0.0133333	0.0333333	0.02		Col15a1	1	-1.17	0	0.67	0.3	0.34	-1.83	-1.85
Vmn2r111	0.06	0.05	0.03	0.0433333	0.0466667	0.0333333	0.02		2810428J06Rik	1	0.94	-0.22	0.49	0	1.89	-0.67	-1.17
Chst8	0.176667	0.206667	0.156667	0.14	0.07	0.0333333	0.02		Spib	1	0.67	-0.45	0	0.34	7.42	-3.26	-4.61
Gm37018	0.09	0.0766667	0.116667	0.05	0.08	0.0333333	0.02		Gm44165	1	-0.67	0	1.38	0.57	3.05	-0.18	-0.67
Gm28720	0.146667	0.0133333	0.0333333	0.05	0.0833333	0.0333333	0.02		Vmn1r185	1	-0.59	-0.67	1.1	0	1.35	0.08	-1.77
Olfr678	0.77	0.0833333	0.01	0.106667	0.1	0.0333333	0.02		Gm1043	1	0.67	-0.72	0	0.64	0.67	-0.58	-1.02
Olfr165	0.0366667	0.0633333	0.05	0.0433333	0.14	0.0333333	0.02		Cdh9	1	-0.45	0	0.65	0.83	0.67	-0.79	-0.93
Gm48978	0.07	0.16	0.0933333	0.156667	0.186667	0.0333333	0.02		Tgm7	1	-0.76	0	0.3	0.86	1.88	-0.33	-0.67
Phtf1os	0.32	0.14	0.216667	0.23	0.186667	0.0333333	0.02		Zfhx4	1	-0.4	0	0.67	1.56	2.87	-0.59	-0.87
Acot6	0.21	0.34	0.236667	0.163333	0.2	0.0333333	0.02		Gm17822	1	-0.13	-0.5	0	4.83	4.55	0.67	-0.79
Gm43707	0.06	0.12	0.0833333	0.116667	0.15	0.0366667	0.02		Nkpd1	1	-0.67	-0.42	0.76	0	1.85	-1.52	0.17
Gm10634	0.676667	0.15	0.443333	0.413333	0.336667	0.0366667	0.02		Guca1a	1	-0.17	0.06	-0.67	1.35	0.9	-0.84	0
Gm37589	0.0166667	0.00666667	0.0133333	0.0133333	0.0133333	0.0366667	0.02		Olfr803	1	0.81	-0.39	0	0.67	1.59	-0.83	-0.54
Olfr403	0.0766667	0.146667	0.0833333	0.106667	0.0533333	0.0366667	0.02		Gm35608	1	0.08	-0.67	-1.1	0.93	1.6	-0.59	0
Gm26802	0.0333333	0.0333333	0.0266667	0.00666667	0.0833333	0.04	0.02		Six2	1	0.3	-0.64	1.87	0	3.52	-0.9	-0.67
Gm43375	0.566667	0.553333	0.323333	0.253333	0.33	0.04	0.02		Hspb7	1	-0.67	1.16	1.73	0	0.96	-0.48	-0.1
Gm50415	0.0233333	0.0133333	0.0133333	0.08	0.396667	0.04	0.02		Gm47111	1	0	-0.67	1.47	0.31	1.66	-0.67	-0.61
Gm47719	0.113333	0.4	0.313333	0.37	0.8	0.04	0.02		Btnl9	1	-0.67	0	8.67	2.6	4.63	-0.29	-0.29
4930449I24Rik	1.31	18.0133	31.67	38.27	24	0.04	0.02		Hipk4	1	-0.42	0	0.67	0.15	0.79	-0.71	-0.75
Olfr846	0.0866667	0.103333	0.0433333	0.00666667	0.0266667	0.0433333	0.02		Hspa1l	1	-0.34	-0.47	2.29	3.31	2.7	0	-0.67
1700013H16Rik	40.48	2.11	0.213333	0.146667	0.363333	0.0433333	0.02		Gm14252	1	-0.71	0	0.61	0.13	1.01	-0.67	-1.18
Dkk1	0.01	0.0833333	0.0566667	0.08	0.0133333	0.0466667	0.02		Fendrr	1	-0.67	-0.29	3.04	2.7	6.79	0	-0.6
Gm43570	0.0633333	0.0133333	0.0666667	0.01	0.02	0.0466667	0.02		Olfr982	1	-0.81	0	0.84	-0.78	0.46	0.08	-0.67
A930002H02Rik	0.02	0.0866667	0.02	0.07	0.0766667	0.0466667	0.02		Teddm2	1	-0.38	0	0.67	1.28	1.65	-0.63	-0.7
Gm44916	0.13	0.13	0.253333	0.153333	0.266667	0.0466667	0.02		Gm12841	1	-0.62	0.67	1.3	0	0.78	-0.19	-1.2
Nat1	0.38	0.136667	0.176667	0.123333	0.483333	0.0466667	0.02		Gm37258	1	0	-0.08	0.58	0.8	0.99	-0.88	-0.67
Onecut2	0.326667	0.326667	0.666667	0.703333	0.996667	0.0466667	0.02		Myh1	1	-0.67	-0.25	1.2	0.92	3.92	-0.4	0
Tenm2	0.243333	0.376667	0.143333	0.1	0.01	0.05	0.02		Gm43473	1	-0.67	0	1.35	-0.51	4.22	0	2.02
Olfr1150-ps1	0.146667	0.0866667	0.113333	0.06	0.0666667	0.05	0.02		Mir670hg	1	0	-0.21	1.49	2.73	1.14	-0.67	-0.35
Kcnab3	0.31	0.0633333	0.126667	0.0833333	0.303333	0.05	0.02		Lypd1	1	-0.67	1.05	-1.05	0	1.65	0.22	-0.3
Dcx	0.04	0.05	0.0166667	0.0533333	0.0233333	0.0533333	0.02		Gm6786	1	0	-0.45	1.18	-1.69	1.85	0	-0.67
1700020D05Rik	0.213333	0.123333	0.136667	0.0466667	0.0566667	0.0533333	0.02		Sema6b	1	0.5	-0.35	0	0.67	1.24	-1.15	-1.48
Gm32699	0.396667	0.07	0.166667	0.0766667	0.163333	0.0533333	0.02		Gm44829	1	0.15	-0.29	0.76	0	1.15	-0.67	-0.89
Parp14	0.23	0.133333	0.106667	0.206667	0.17	0.0533333	0.02		Olfr76	1	-0.55	0.67	5.46	-0.67	2.76	0	-1.35
Gm7962	0.25	0.103333	0.146667	0.0233333	0.213333	0.0533333	0.02		Otp	1	0	-0.05	2.17	-0.67	1.93	1.2	-0.14
Gm648	0.106667	0.0466667	0.393333	0.176667	0.296667	0.0533333	0.02		Gm37789	1	0	0.55	-0.71	-1.1	1.29	0.67	-0.49
Trim63	0.283333	0.213333	0.17	0.05	0.106667	0.0566667	0.02		Gm48639	1	-0.31	0	-0.08	1.08	1.57	0.67	-0.76
Csgalnact1	1.61	1.25	0.413333	0.23	0.173333	0.0566667	0.02		1700121L16Rik	1	0.64	0.67	-0.75	0	5.85	-0.04	-1.24
Il1rl1	0.133333	0.0566667	0.06	0.0366667	0.02	0.0566667	0.02		Rpl19-ps9	1	0.52	-0.07	0	0.67	1.28	-0.93	-1.37
Gm39822	0.32	0.15	0.06	0.0333333	0.203333	0.0566667	0.02		Gm43031	1	0.18	-0.38	0	0.67	1.72	-0.7	-1.58
Gm43913	0.07	0.0333333	0.03	0.0166667	0.05	0.06	0.02		Gm35363	1	-0.8	-0.84	0.17	0.08	0.67	-0.84	0
AI314278	0.01	0.06	0.0266667	0.08	0.0566667	0.06	0.02		Dpep1	1	0	0.84	-0.67	0.84	3.63	-0.67	0
Gm38043	0.196667	0.173333	0.136667	0.0566667	0.06	0.06	0.02		Gm18085	1	0	0.48	-0.35	3.07	0.84	-0.88	-0.67
Cavin2	0.756667	0.2	0.143333	0.17	0.126667	0.06	0.02		Bhlha15	1	-0.65	0	0.43	0.82	0.67	-1.23	-0.92
Olfr137	0.0166667	0.03	0.0233333	0.0166667	0.0233333	0.0633333	0.02		Gm28112	1	0	-0.67	1.01	0.92	3.66	-0.53	-0.05
Gm15520	0.303333	0.126667	0.113333	0.0966667	0.236667	0.0666667	0.02		Umod	1	-0.58	0	0.77	0.96	0.33	-0.68	-0.67
Gm47439	0.663333	0.326667	0.283333	0.356667	0.346667	0.0666667	0.02		Gm15131	1	0.09	-0.58	0.72	0	1.5	-0.67	-0.69
Asb9	1.01333	1.16333	2.72333	2.79333	5.32667	0.07	0.02		Olfr1341	1	0	0	-1.35	0	5.56	1.52	0.67
Olfr1414	0.35	0.0633333	0.0166667	0.00666667	0.0166667	0.0733333	0.02		Vmn1r198	1	0	-0.67	-0.29	-0.67	2.12	0.87	0.19
Pvrig	0.77	0.116667	0.133333	0.323333	0.526667	0.0733333	0.02		Gm12080	1	1.6	0	-0.29	0.12	2.18	-0.67	-0.89
Tg	1.62667	0.376667	0.296667	0.396667	0.63	0.08	0.02		Lncppara	1	0	-0.21	5.51	0.67	1.32	-0.62	-1
Kcnk6	0.153333	0.07	0.136667	0.143333	0.09	0.0833333	0.02		Sp8	1	0	-0.05	0.63	0.78	1.43	-0.67	-1.04
Olfr1316	0.0966667	0.133333	0.0633333	0.0933333	0.11	0.0866667	0.02		Olfr1271	1	-1.06	-1.69	0.67	0	0.24	0	-1.59
Heyl	0.626667	1.40333	0.74	0.726667	0.463333	0.0866667	0.02		Gm9661	1	0.67	-0.67	0	0.22	3.48	-0.84	-2.7
Vmn1r173	0.0533333	0.0233333	0.04	0.00333333	0.09	0.09	0.02		Hr	1	-0.27	-1.12	2.17	0	7.29	0.25	-0.67
Cxcl9	0.0466667	0.106667	0.0133333	0.0266667	0.09	0.09	0.02		Tmem40	1	0.67	-0.61	0	0.56	2.25	-1.49	-1.65
Gm43201	0.303333	0.136667	0.07	0.106667	0.1	0.09	0.02		D030040B21Rik	1	-0.5	0	0.67	0.25	2.85	-0.67	-1.85
Bhmt	0.81	0.0666667	0.1	0.106667	0.24	0.09	0.02		Gm14571	1	0.67	-0.77	0	0.06	1.54	-0.14	-0.81
Rgma	3.99	3.2	4.69667	6.12667	7.44	0.0933333	0.02		Grin3b	1	-0.67	-0.85	0.01	0.69	0.25	0	-0.96
Olfr9	0.313333	0.12	0.136667	0.126667	0.136667	0.0966667	0.02		Rpsa-ps5	1	0.4	-0.72	-0.42	1.53	0.67	0	-1.11
Sfrp4	0.3	0.136667	0.216667	0.213333	0.243333	0.0966667	0.02		Gm35769	1	-0.03	-0.67	0	2.78	0.7	0.23	-3.01
Gm8504	0.02	0.08	0.0233333	0.0266667	0.106667	0.1	0.02		Cntf	1	0.67	-0.52	0	0.78	2.62	-0.83	-0.56
Gm45129	0.18	0.133333	0.19	0.146667	0.31	0.1	0.02		Cyp2c70	1	0.2	-0.7	0.13	0	2.07	-1.08	-0.67
Fbn1	2.63333	1.02	0.716667	0.713333	0.756667	0.103333	0.02		Gm7863	1	0.21	-0.76	-0.55	4.97	7.93	-0.67	0
Gm37255	0.16	0.0633333	0.156667	0.0366667	0.0533333	0.106667	0.02		Tbxas1	1	0	-0.04	0.12	0.71	6.71	-1.23	-0.67
Il20rb	0.223333	0.183333	0.16	0.193333	0.0333333	0.11	0.02		Gm37876	1	-0.67	0.19	0.34	0	1.46	-1.46	-1.2
Irak4	0.233333	0.196667	0.133333	0.216667	0.0833333	0.11	0.02		Frmpd3	1	-0.44	0	0.57	1.05	1.4	-0.68	-0.67
Kcns3	0.113333	0.573333	0.603333	0.366667	0.336667	0.113333	0.02		Gm37861	1	1.35	-0.74	0.49	0	1.62	-0.64	-0.67
4930445B16Rik	0.0533333	0.153333	0.0733333	0.183333	0.0933333	0.13	0.02		Hk1	1	-0.62	0	0.55	0.67	0.99	-0.76	-0.77
B430319F04Rik	0.133333	0.0366667	0.0833333	0.03	0.05	0.133333	0.02		Gm43237	1	0	0.71	0.21	-0.67	1.2	-0.64	-0.77
Olfr645	0.0966667	0.126667	0.153333	0.176667	0.09	0.133333	0.02		Gm47591	1	0	-0.48	3.85	-1.35	3.57	0.39	-0.67
Acta2	0.593333	0.343333	1.33333	0.893333	0.746667	0.133333	0.02		Gm21388	1	-0.67	0	0.26	0.09	0.76	-1.21	-1.38
Gm42658	0.513333	0.626667	0.496667	0.353333	0.626667	0.143333	0.02		Gm8437	1	-0.67	0.61	0	0.49	5.33	-3.07	-3.86
E030044B06Rik	0.373333	0.0966667	0.04	0.103333	0.223333	0.156667	0.02		Rpl15-ps5	1	0.1	-0.36	0.85	0	0.67	-0.86	-1.16
A930030B08Rik	0.02	0.15	0.3	0.176667	0.08	0.156667	0.02		Itgb1bp2	1	-0.12	0.09	0	1.32	0.95	-0.67	-1.11
Gm2238	1.50667	0.496667	0.486667	0.48	0.516667	0.163333	0.02		Gm44597	1	-0.63	0	0.27	3.94	1.24	-0.67	-1.32
Bnipl	0.0366667	0.0333333	0.126667	0.153333	0.0533333	0.17	0.02		Gm7511	1	0.67	0	-0.07	2.39	1.39	-0.13	-0.78
C2cd6	2.26333	0.43	0.196667	0.396667	0.426667	0.186667	0.02		Gm14935	1	0	-0.63	0.67	1.11	0.24	-0.71	-0.71
Gm7513	0.183333	0.0733333	0.213333	0.17	0.12	0.2	0.02		Gm42514	1	0.16	0.67	0	-0.08	1.57	-0.86	-0.94
Gm17484	1.10333	0.553333	0.313333	0.256667	0.263333	0.216667	0.02		Il7r	1	-0.45	-0.45	1.07	0.67	1.46	-0.9	0
4933405L10Rik	1.74667	0.116667	0.156667	0.433333	0.0533333	0.223333	0.02		Gm37813	1	0	-0.4	3.24	0.67	4.59	-2.43	-0.67
A930028O11Rik	0.596667	0.0966667	0.426667	0.493333	0.286667	0.416667	0.02		BC006965	1	-0.37	0.41	0	1.57	1.8	-1.12	-0.67
P3h4	3.51333	5.26667	12.3367	10.23	15.9267	0.503333	0.02		Gm43258	1	0.51	-1.03	1.32	0	1.38	-0.67	-0.45
5033428I22Rik	0.0233333	0.0133333	0.0166667	0.0333333	0.03	0.00333333	0.0233333		Gm10447	1	-1.69	1.69	0	0.17	0.76	-0.67	-0.67
Olfr1258	0.00666667	0.02	0.01	0.06	0.0333333	0.00333333	0.0233333		A430110C17Rik	1	0.67	-0.3	0.2	0	2.87	-0.71	-0.71
Slc35f1	0.18	0.08	0.02	0.0233333	0.0433333	0.00666667	0.0233333		Rnf225	1	0	-0.67	0.41	1.99	0.63	-1.13	-1.21
Olfr1490	0.0133333	0.01	0.02	0.0566667	0.0266667	0.0133333	0.0233333		Zmynd15	1	0.29	-0.93	0	1.31	2.14	-0.52	-0.67
AI197445	0.0266667	0.0766667	0.0133333	0.143333	0.143333	0.0266667	0.0233333		Gm42949	1	0	-0.21	1.03	0	1.41	-0.67	-1
Efcab8	0.64	0.323333	0.03	0.143333	0.11	0.03	0.0233333		Gm43705	1	0	-2.02	0.1	-0.58	1.83	0.67	-1.25
Vmn1r200	0.01	0.01	0.0166667	0.05	0.19	0.0366667	0.0233333		Gm13784	1	0	-0.4	1.86	3.69	5.25	-0.19	-0.67
Vmn2r16	0.01	0.0333333	0.0266667	0.0333333	0.04	0.0366667	0.0233333		9430024E24Rik	1	-0.96	0	1.76	-0.36	8	0.07	-0.67
Rnf150	0.0366667	0.0566667	0.0433333	0.0533333	0.0366667	0.04	0.0233333		Gm3728	1	-0.67	0.86	0	0.91	0.59	-0.55	-0.9
Ccdc125	0.503333	0.34	0.15	0.263333	0.246667	0.06	0.0233333		Gm42471	1	0.25	-2.24	0.67	0	1.77	-0.35	-2.84
Olfr1423	0.0866667	0.123333	0.1	0.08	0.0833333	0.0833333	0.0233333		Gm43654	1	0.67	-0.32	0.63	0	3.22	-1.55	-2.54
Myh4	0.0533333	0.186667	0.0866667	0.143333	0.02	0.0866667	0.0233333		Slc37a4	1	-0.67	0	0.47	0.12	1.57	-1.03	-1.92
Gm26756	0.13	0.06	0.12	0.0533333	0.02	0.103333	0.0233333		Gm12570	1	-0.61	1.89	-0.67	0	1.08	-0.67	0.74
Gm37529	0.11	0.00666667	0.0166667	0.06	0.0466667	0.00666667	0.0233333		Gm43750	1	-0.45	-0.67	1.65	1.5	0	-0.82	0.15
Gm48872	0.00666667	0.02	0.0133333	0.00666667	0.0666667	0.00666667	0.0233333		Gm9115	1	0	0.67	-0.67	2.32	1.87	-0.75	-0.6
Gm16170	0.0433333	0.0366667	0.03	0.06	0.103333	0.01	0.0233333		Vmn2r63	1	0	0.81	-0.54	1.21	1.15	-0.2	-0.67
Olfr433	0.0333333	0.0366667	0.02	0.02	0.176667	0.01	0.0233333		Gm10916	1	1.77	0	1.15	-0.52	3.39	-0.57	-0.67
Gm48624	0.303333	0.103333	0.02	0.05	0.243333	0.01	0.0233333		9830132P13Rik	1	-0.67	0	1.87	0.25	1.85	-0.3	-0.67
A830035O19Rik	0.173333	0.226667	0.193333	0.143333	0.0466667	0.0133333	0.0233333		Ngb	1	0.3	-0.67	0	0.65	1.59	-0.86	-1.1
Olfr104-ps	0.0166667	0.0133333	0.0233333	0.0233333	0.06	0.0133333	0.0233333		F830112A20Rik	1	0	-1.01	0.89	0.61	2.48	-0.03	-0.67
Gm43883	0.0566667	0.0566667	0.123333	0.05	0.07	0.0133333	0.0233333		Gm14044	1	-0.52	-0.65	3.24	1.74	0.67	0	-0.78
Gcgr	0.04	0.156667	0.0966667	0.05	0.0733333	0.0133333	0.0233333		Rpl18a-ps4	1	0	-0.44	-0.65	1.19	1.42	1.13	-0.67
A430028G04Rik	0.04	0.0266667	0.0433333	0.03	0.0966667	0.0133333	0.0233333		Gm47852	1	-1.05	0	0.09	-2.42	0.67	0.34	-3.92
Gm37485	0.126667	0.02	0.113333	0.0533333	0.153333	0.0133333	0.0233333		Gm8681	1	0.67	0	1.29	-0.56	1.48	-0.82	-0.6
Gm37551	0.0466667	0.0566667	0.0533333	0.0366667	0.07	0.0166667	0.0233333		Gm6425	1	-0.9	0	2.61	0.67	0.31	-0.72	-0.18
Gm38058	0.1	0.0566667	0.0633333	0.1	0.0466667	0.02	0.0233333		Gm45205	1	0	-0.81	0.67	1.38	0.46	-0.86	-0.59
Nectin4	0.0166667	0.06	0.106667	0.0366667	0.0433333	0.0233333	0.0233333		Vmn1r59	1	0.56	-2.25	0.22	-1.24	2.81	-0.67	0
Gm38065	0.166667	0.133333	0.106667	0.0966667	0.0866667	0.0233333	0.0233333		4930544F09Rik	1	-0.67	1.21	0	1.23	1.65	-0.28	-0.23
Galntl6	0.0633333	0.133333	0.06	0.08	0.0933333	0.0233333	0.0233333		Tfap2b	1	-2.57	0.67	0.31	0.08	0	-2.02	-2.15
Gm38236	0.0566667	0.0233333	0.05	0.0533333	0.106667	0.0233333	0.0233333		Gja6	1	0.31	-0.58	0	0.67	0.89	-0.96	-1.08
Snai2	0.61	0.25	0.13	0.213333	0.116667	0.0233333	0.0233333		Gm6598	1	0	0.67	0.91	-0.21	1.67	-0.56	-0.82
Olfr1245	0.0233333	0.04	0.1	0.0666667	0.183333	0.0233333	0.0233333		Olfr1535	1	0.14	-0.45	0.82	0	0.93	-0.67	-1.01
Gm47849	0.106667	0.0533333	0.0733333	0.08	0.0266667	0.0266667	0.0233333		Gm43469	1	0	-2.02	0.59	0.34	1.43	-0.67	-1.94
Gm36380	0.0166667	0.02	0.0266667	0.0133333	0.03	0.0266667	0.0233333		Mfsd7a	1	-0.62	0	0.67	0.95	0.46	-0.75	-0.76
2900078I11Rik	0.226667	0.0566667	0.126667	0.0833333	0.0333333	0.0266667	0.0233333		Adgrg3	1	-0.44	0	-0.67	1.23	0.85	0.09	-0.73
Gm16189	0.03	0.206667	0.0566667	0.06	0.06	0.0266667	0.0233333		Gm9067	1	1.12	-0.67	2.22	-0.04	1.14	0	-0.62
Nkx2-1	0.176667	0.0933333	0.0866667	0.12	0.1	0.0266667	0.0233333		Gm7191	1	0	-1.3	-0.67	0.63	11.76	1.49	-0.29
Tbx20	0.0566667	0.0166667	0.276667	0.0933333	0.106667	0.0266667	0.0233333		Adam19	1	-0.65	0	1.06	1.48	3.36	-0.67	-0.67
Tmem150c	0.823333	0.226667	0.243333	0.1	0.133333	0.0266667	0.0233333		4930533I22Rik	1	0.67	-0.54	-0.97	0	1.53	0.11	-1.3
Hebp2	0.36	0.0833333	0.206667	0.0866667	0.23	0.0266667	0.0233333		Gjb6	1	-1.37	0	1.24	-0.37	0.67	0.08	-1.43
Setd7	2.28333	0.23	0.37	0.23	0.373333	0.0266667	0.0233333		Gm21984	1	-0.67	-0.48	0.98	1.82	0.17	0	-1.07
Gm49588	0.0433333	0.0433333	0.01	0.0266667	0.02	0.03	0.0233333		Scn3a	1	0.52	1.38	0	-0.12	2.19	-0.96	-0.67
Casq1	0.06	0.246667	0.136667	0.04	0.11	0.03	0.0233333		Gm36723	1	0	0.67	-0.8	-0.74	3.68	-0.12	0.67
Gm5268	0.496667	0.433333	0.423333	0.27	0.136667	0.03	0.0233333		9330121J05Rik	1	-0.37	0.32	2.02	0	0.67	-0.84	-0.74
Olfr397	0.08	0.05	0.0366667	0.07	0.176667	0.03	0.0233333		Gm31333	1	-1.02	0	0.67	0.48	1.94	-0.67	-0.58
Gm42843	0.0466667	0.0433333	0.0566667	0.0266667	0.0833333	0.03	0.0233333		Gm33508	1	-0.67	0	1.23	2.29	2.53	-0.34	-0.34
Olfr545	0.03	0.0233333	0.0533333	0.0866667	0.03	0.0366667	0.0233333		Gm9544	1	-0.25	0.08	1.21	0	0.67	-0.91	-0.94
Pcdhga12	0.173333	0.153333	0.08	0.0833333	0.09	0.0366667	0.0233333		Gm47351	1	-0.67	0.91	0	0.72	1.07	-0.17	-0.22
Gm48086	0.36	0.276667	0.383333	0.09	0.22	0.0366667	0.0233333		9430062P05Rik	1	0	-0.67	0.35	0.37	0.82	-0.87	-0.97
Slc16a12	0.103333	0.533333	0.283333	0.183333	0.14	0.0366667	0.0233333		0610039K10Rik	1	-1.19	0	1.48	0.29	2.34	-0.51	-0.67
Gm37820	0.716667	0.416667	0.353333	0.243333	0.2	0.0366667	0.0233333		Kcnq3	1	-0.67	0	0.31	2.29	2.07	-0.18	-0.67
Inhbe	0.0466667	0.0266667	0.0133333	0.00333333	0.0433333	0.04	0.0233333		6430710M23Rik	1	0.3	0	0.67	-0.25	1.07	-0.87	-0.94
Gm37993	0.143333	0.183333	0.0233333	0.0133333	0.0766667	0.04	0.0233333		Nron	1	-0.03	0	0.69	1.05	1.57	-0.57	-0.67
9530053A07Rik	0.0333333	0.153333	0.1	0.0766667	0.133333	0.04	0.0233333		Gm7781	1	0	0.59	-0.87	0.67	1.6	-0.08	-1.83
4930471M09Rik	0.7	0.21	0.213333	0.0733333	0.156667	0.04	0.0233333		Eif1-ps1	1	-0.67	1.24	-0.64	0.22	1.46	0	-0.7
Gm37584	0.99	0.493333	0.596667	0.386667	1.14333	0.04	0.0233333		Gm49017	1	-0.9	-0.07	0.19	0.75	0.67	0	-0.88
Gm13337	0.12	0.16	0.156667	0.76	0.103333	0.0433333	0.0233333		Olfr1106	1	-0.79	0.79	0.67	0	1.2	-0.32	-0.23
Mc5r	0.0133333	0.0266667	0.1	0.02	0.02	0.0466667	0.0233333		Slc5a4b	1	0.67	-0.05	0	3.48	1.45	-0.21	-0.67
Gm43876	0.04	0.0266667	0.0333333	0.0333333	0.0933333	0.0466667	0.0233333		1700018L02Rik	1	-1.57	0.61	0	0.52	0.67	-1.91	-2
Trem2	0.0266667	0.206667	0.0566667	0.27	0.253333	0.0466667	0.0233333		Gm43961	1	0.35	-0.51	0.67	0	4.71	-1.23	-1.57
Blnk	0.16	0.113333	0.0533333	0.0633333	0.0766667	0.05	0.0233333		2900064K03Rik	1	0.27	-1.11	-0.67	0.38	0.94	0	-0.92
Gm36527	0.0633333	0.0633333	0.0533333	0.156667	0.303333	0.05	0.0233333		Tec	1	-0.45	0	0.69	0.84	1.24	-0.54	-0.67
Gm47411	0.0166667	0.0333333	0.02	0.0366667	0.0533333	0.0533333	0.0233333		Fcer2a	1	-0.07	-0.67	-0.13	1.62	6.41	0	0.74
Gm4918	0.0833333	0.0233333	0.06	0.103333	0.0566667	0.0533333	0.0233333		Gm37846	1	0	0.22	1.21	-0.72	1.17	-0.67	-0.58
2510016D11Rik	0.03	0.18	0.16	0.15	0.163333	0.0533333	0.0233333		Htra3	1	0	-0.59	0.85	0.67	0.41	-0.85	-0.91
4930524B15Rik	8.44333	0.496667	0.196667	0.206667	0.386667	0.0533333	0.0233333		Gm18726	1	0.13	-1.48	0.67	0	1.62	-0.54	-2.56
Slco4c1	0.0333333	0.0733333	0.303333	0.323333	0.636667	0.0533333	0.0233333		Olfr713	1	-1.3	0	0.2	0.67	0.6	-1.07	-1.45
Gm49902	0.226667	0.173333	0.303333	0.12	0.18	0.0566667	0.0233333		9430025C20Rik	1	-0.67	0	0.11	0.25	1.04	-0.8	-0.92
Olfr580-ps1	0.0966667	0.133333	0.476667	0.596667	0.823333	0.0566667	0.0233333		Gm48771	1	-1.65	-0.52	0.07	0	6.22	0.67	-1.2
Gm37935	1.11333	0.463333	0.433333	0.55	0.06	0.0566667	0.0233333		Gm26554	1	-0.66	0	0.67	1.03	1.65	-0.48	-0.82
Gm10648	3.07333	0.933333	0.206667	0.383333	0.356667	0.06	0.0233333		Gm33936	1	0.18	-0.67	-0.21	1.67	0.92	0	-0.96
Gadl1	0.28	0.376667	0.25	0.363333	0.446667	0.06	0.0233333		Gm43372	1	-0.82	0.21	-0.72	0	0.67	0.13	-0.76
Gm50128	0.0233333	0.0833333	0.0633333	0.06	0.02	0.0633333	0.0233333		Gm43140	1	1.47	-0.72	0	-0.67	2.91	0.63	-0.39
Gm20655	0.06	0.13	0.17	0.116667	0.0666667	0.0633333	0.0233333		Gm50341	1	0	-0.44	0.3	2.37	2.55	-0.67	-1.21
A3galt2	0.12	0.0533333	0.123333	0.156667	0.103333	0.0633333	0.0233333		Gm4859	1	-0.32	-0.29	0.97	1.66	1.48	0	-0.67
Myocd	0.136667	0.0333333	0.0366667	0.0166667	0.213333	0.0666667	0.0233333		Gm5449	1	-0.64	0.57	0	1.07	1.26	-0.67	-1.13
Gm37848	0.0366667	0.02	0.00666667	0.0333333	0.03	0.07	0.0233333		Galr3	1	-0.71	0	0.34	1.15	0.67	-0.12	-0.72
Gm42541	0.0866667	0.0833333	0.0166667	0.01	0.0966667	0.07	0.0233333		Spata48	1	-0.69	-0.57	0.67	0.04	0.73	0	-1.45
Gm44439	0.0433333	0.0133333	0.113333	0.116667	0.0533333	0.0733333	0.0233333		Gm12928	1	-1.63	0	0.38	0.17	2.21	-0.67	-1.59
D430001F17Rik	0.106667	0.0666667	0.11	0.23	0.206667	0.0733333	0.0233333		Gm37701	1	-0.46	0	0.67	0.43	1.13	-0.79	-1.1
Gm42856	0.363333	0.196667	0.2	0.343333	0.226667	0.0733333	0.0233333		Foxe1	1	0.93	-0.19	0.15	0	4.39	-0.67	-1.04
Zfp189	1.68667	0.746667	0.556667	0.433333	0.183333	0.0766667	0.0233333		Tuba8	1	0.71	-0.67	0	0.42	2.63	-0.74	-0.03
Sla	0.16	0.233333	0.266667	0.266667	0.223333	0.0766667	0.0233333		Gm48807	1	0.67	0	1.09	-0.35	3.99	-0.82	-0.32
Kcnk3	0.113333	0.15	0.2	0.0766667	0.0633333	0.08	0.0233333		9530018H14Rik	1	1.06	-0.67	0	2.02	1.49	-0.46	0
Gm45824	0.12	0.07	0.156667	0.0533333	0.126667	0.08	0.0233333		Gm18214	1	0	0.67	3.07	-0.49	3.31	-0.55	-0.8
Gm7719	0.0633333	0.06	0.136667	0.0633333	0.143333	0.08	0.0233333		Gm13802	1	-0.67	-0.74	3.65	0.46	6.62	0	-0.12
Cyp2c23	0.243333	0.16	0.09	0.0633333	0.253333	0.08	0.0233333		Gm25363	1	0	0.67	-0.65	0.74	2.97	-0.61	-0.7
Mpz	2.11667	1.19	1.02333	0.72	0.12	0.0866667	0.0233333		Zfp300	1	1.84	0.67	-0.67	0	5.03	-0.67	-1.23
Gm12384	0.246667	0.11	0.193333	0.133333	0.353333	0.0866667	0.0233333		Gm45843	1	0	-0.11	0.11	0.67	1.27	-0.96	-1.1
Gm47430	0.0966667	0.376667	0.343333	0.34	0.59	0.0866667	0.0233333		Gm28085	1	0.07	0.67	-0.15	0	7.12	-2.92	-3.82
Phyhip	0.72	0.606667	0.833333	0.72	1.93	0.09	0.0233333		Syn3	1	-0.63	0	0.37	1.07	0.75	-0.67	-0.73
Gm8473	0.106667	0.0533333	0.183333	0.1	0.14	0.0933333	0.0233333		Gm28441	1	0.7	0.38	-0.12	-0.67	2.11	0	-0.7
Gm48700	0.0866667	0.12	0.213333	0.123333	0.156667	0.0933333	0.0233333		Vmn1r199	1	-1.06	0	0.67	1.9	2.94	-0.04	-0.55
Slc26a4	0.136667	0.0866667	0.34	0.226667	0.4	0.0933333	0.0233333		Gjc3	1	0	-0.6	1	0.47	1.05	-0.67	-1.55
Cysrt1	0.443333	0.54	0.386667	0.18	0.663333	0.0966667	0.0233333		Gm5064	1	-0.73	0	1	0.35	0.56	-0.67	-2.08
Lmtk3	0.963333	0.39	0.18	0.233333	0.373333	0.0966667	0.0233333		Stac3	1	-0.48	0	0.69	-0.83	0.77	0.64	-0.67
Pdcl2	27.4033	5.78667	2.66	2.83667	2.88333	0.103333	0.0233333		Hpx	1	-0.67	0	0.02	0.31	0.95	-0.98	-1.59
Kcp	1.76333	0.733333	0.473333	0.293333	0.146667	0.106667	0.0233333		5033403H07Rik	1	0.58	-0.29	0.67	0	6.74	-2.31	-2.22
Hoxa1	0.13	0.173333	0.206667	0.0666667	0.163333	0.113333	0.0233333		Gm9214	1	-0.74	0	1.76	-0.67	1.2	0.09	-0.3
1700123K08Rik	0.22	5.44667	11.89	15.05	8.36	0.12	0.0233333		Scn2a	1	-0.67	-0.25	0.56	1.31	1.77	0	-0.99
Tmem173	0.656667	1.02333	0.533333	0.66	0.316667	0.123333	0.0233333		Gm37822	1	0	-0.75	0.44	-0.67	0.99	-0.71	0.04
Gm41	14.9067	8.58	3.29333	2.64	1.38	0.133333	0.0233333		Gm26586	1	1.14	0	0.7	-0.42	1.53	-0.67	-0.39
Gm45632	0.61	0.65	0.553333	0.713333	0.486667	0.136667	0.0233333		Gm44243	1	1.37	-0.67	0	0.74	5.03	-0.51	-0.56
Gm26519	0.136667	0.203333	0.0633333	0.0933333	0.29	0.14	0.0233333		Gm12961	1	-0.67	0.46	-0.8	-1.14	2.74	0.21	0
4930573H18Rik	0.926667	0.326667	0.29	0.3	0.236667	0.146667	0.0233333		Gm38366	1	0.34	-0.72	0	0.06	0.7	-0.67	-0.79
Gm46218	0.406667	0.286667	0.666667	0.46	0.32	0.153333	0.0233333		Krt83	1	-0.63	0	0.59	0.97	0.98	-0.67	-0.68
Plaat5	0.5	0.0833333	0.0966667	0.09	0.116667	0.173333	0.0233333		Gm36298	1	0.89	0.67	0	-0.08	1.88	-0.45	-0.73
Gm45259	0.193333	0.14	0.243333	0.336667	0.256667	0.18	0.0233333		Gm7065	1	-0.53	-0.06	1.76	0.67	1.88	0	-0.86
Adh6b	0.0666667	0.183333	0.123333	0.16	0.0966667	0.186667	0.0233333		Acmsd	1	-0.67	0.12	1.12	0	0.67	-0.96	-0.75
Gm8902	0.246667	0.163333	0.263333	0.58	0.233333	0.193333	0.0233333		Olfr1432	1	0.05	-1.45	0.1	0	0.78	-1.19	-0.67
Paqr5	0.263333	0.423333	0.863333	0.573333	1.09	0.203333	0.0233333		Olfr322	1	0.19	-1.06	0	0.67	2.6	-0.87	-0.29
Panct2	0.316667	0.596667	0.56	0.416667	0.65	0.246667	0.0233333		Vmn2r100	1	0	-0.67	0.55	2.45	0.55	-1.17	-0.86
4930526A20Rik	0.153333	0.51	0.203333	0.19	0.17	0.253333	0.0233333		Gm47145	1	0.71	-0.67	0	0.79	4.84	-0.67	-0.67
Slc7a4	0.606667	0.436667	0.413333	0.29	0.226667	0.263333	0.0233333		Hectd2os	1	2.64	0	-0.4	2.14	2.78	-0.3	-0.67
Zfp13	12.47	4.76	2.35667	2.44	2.9	0.366667	0.0233333		Gm50360	1	0.14	0	0.85	-0.24	0.79	-0.67	-0.77
Gm49438	0.0666667	0.176667	0.74	0.83	1.36	0.406667	0.0233333		C030014I23Rik	1	0	-0.17	0.92	2.78	3.87	-0.28	-0.67
Dcn	2.07667	2.98333	2.01667	3.05667	1.85333	0.42	0.0233333		Gm49436	1	-0.91	0	0.63	-0.38	1.95	0.67	-0.8
9430037O13Rik	0.713333	0.706667	0.443333	0.473333	0.296667	0.48	0.0233333		2010007H06Rik	1	-0.83	0.47	0.24	0	0.67	-1.47	-0.99
Pla2g4b	8.57667	4.08667	2.87	2.66333	4.69333	0.51	0.0233333		Hsd11b2	1	-0.94	-0.27	0	0.67	2.63	-0.54	0.88
Gm17039	0.06	0.06	0.0733333	0.0366667	0.0433333	0.0133333	0.0266667		Plk5	1	-0.73	0.23	0.47	0	0.67	-1.3	-1.26
Olfr1318	0.06	0.0133333	0.02	0.0133333	0.0633333	0.00333333	0.0266667		Vmn2r23	1	-0.67	0.08	0	0.29	1.12	-0.88	-0.93
Irs4	0.166667	0.0533333	0.04	0.06	0.0433333	0.00666667	0.0266667		Hotairm1	1	0	-0.23	0.25	1.78	0.87	-0.67	-0.71
A430088P11Rik	0.0866667	0.14	0.00666667	0.0333333	0.05	0.00666667	0.0266667		Zbtb42	1	-0.25	0.67	0.19	0	2.7	-1.26	-1.49
Olfr54	0.0666667	0.0266667	0.106667	0.0466667	0.0533333	0.00666667	0.0266667		Gm15704	1	0	-0.13	2.09	-0.67	0.94	1.21	-0.54
Pcdhb5	0.06	0.106667	0.02	0.0866667	0.06	0.00666667	0.0266667		Tspyl3	1	0.67	-0.42	0	1.03	0.89	-0.36	-0.93
Ush1g	0.02	0.0166667	0.116667	0.11	0.07	0.00666667	0.0266667		Gm37525	1	0	-0.17	0.84	0.67	0.75	-0.6	-1.69
Gm37297	0.0233333	0.06	0.09	0.0466667	0.0233333	0.01	0.0266667		Hdac7	1	0	-0.15	0.45	1.47	1.68	-0.67	-0.77
R74862	0.203333	0.03	0.0733333	0.19	0.09	0.01	0.0266667		A530076I17Rik	1	0.53	-0.63	0.77	-0.67	1.16	0	-1.61
Gm37639	0.32	0.356667	0.406667	0.216667	0.653333	0.01	0.0266667		Gm34653	1	0	0.12	0.67	-0.13	0.89	-0.98	-0.77
Notch3	0.726667	1.16	1.40333	1.33667	0.88	0.01	0.0266667		Irf6	1	-0.67	0	0.32	0.42	0.94	-0.95	-0.94
Srrm4	0.283333	0.103333	0.01	0.03	0.0666667	0.0133333	0.0266667		Fzd2	1	0	-0.67	0.2	0.67	1.81	-0.9	-0.79
Gm15721	0.1	0.23	0.01	0.106667	0.0733333	0.0133333	0.0266667		5830411N06Rik	1	-1.03	1.55	0.91	0	0.67	-0.2	0
Vmn2r78	0.06	0.03	0.0266667	0.03	0.08	0.0133333	0.0266667		Phactr1	1	-0.67	0.66	0.51	0	1.42	-1.36	-1.39
Foxa2	0.04	0.136667	0.11	0.316667	0.0833333	0.0133333	0.0266667		Ermap	1	-0.55	0	1.14	0.34	1.69	-0.67	-1.35
Kcnj10	0.0533333	0.04	0.02	0.0366667	0.04	0.0166667	0.0266667		AC103362.1	1	-0.67	0.16	2.85	-0.42	1.45	0	-0.88
3830432H09Rik	0.0233333	0.12	0.05	0.0166667	0.0733333	0.0166667	0.0266667		Gm8748	1	-1.19	0	0.81	0.6	0.67	-0.35	-0.75
5430400D12Rik	0.306667	0.333333	0.326667	0.113333	0.38	0.0166667	0.0266667		Nxpe3	1	0	-0.4	0.35	0.74	0.67	-0.86	-1.08
Crispld2	0.563333	0.476667	0.77	0.813333	0.953333	0.0166667	0.0266667		2510017J16Rik	1	-0.32	0	0.77	0.79	2.38	-0.08	-0.67
Gm47640	0.13	0.0333333	0.0866667	0.0633333	0.09	0.02	0.0266667		Gm5805	1	-0.29	4.21	0.53	0	4.97	-0.67	-0.79
Glp1r	0.06	0.0366667	0.03	0.01	0.0133333	0.0233333	0.0266667		Gm48935	1	-0.71	0	0.44	1.22	3.34	-0.26	-0.67
Gm43820	0.0433333	0.04	0.0266667	0.04	0.0266667	0.0233333	0.0266667		Gm3331	1	0	-0.95	0.12	-1.03	0.6	0.67	-1.03
Gm47472	0.0833333	0.14	0.12	0.123333	0.106667	0.0233333	0.0266667		5730521K06Rik	1	0.97	-0.57	0	0.36	2.07	-0.67	-1.83
Pcdh17	0.0666667	0.00666667	0.0466667	0.02	0.00333333	0.0266667	0.0266667		8430422M14Rik	1	-0.46	0	0.35	1.02	2.73	-0.67	-1.15
Cyp26b1	0.136667	0.156667	0.0933333	0.06	0.00666667	0.0266667	0.0266667		Gm8225	1	-0.94	-0.67	0	0.05	1.18	0.22	-1.54
Wnt3	0.356667	0.18	0.0666667	0.06	0.0166667	0.0266667	0.0266667		9330160F10Rik	1	0	0.04	1.35	-0.67	1.1	-1.05	-0.67
Gm42630	0.04	0.06	0.0766667	0.0666667	0.05	0.0266667	0.0266667		Gm48617	1	0.31	0	0.62	-1.26	3.2	-0.67	-1.21
Gm49710	0.0333333	0.116667	0.19	0.143333	0.0333333	0.03	0.0266667		Gm1123	1	-0.64	0	4.4	0.67	1.7	-0.22	-2.12
Maneal	0.176667	0.04	0.0533333	0.01	0.0533333	0.03	0.0266667		Olfr1124	1	-0.67	-0.31	0.73	0	1.25	-0.93	0.1
Gm9871	0.106667	0.0666667	0.03	0.0633333	0.06	0.03	0.0266667		Fer1l6	1	0	-0.21	1.08	1.17	0.88	-0.67	-0.61
Chst3	0.0666667	0.06	0.0833333	0.0266667	0.0666667	0.03	0.0266667		Pcp4	1	0	-0.67	1.5	-1.12	1.5	-0.6	0
Ccl9	0.106667	0.326667	0.29	0.0733333	0.113333	0.03	0.0266667		Faim2	1	0.4	-0.67	2.16	0	1.62	-0.94	-0.54
Gm12691	0.363333	0.54	0.243333	0.223333	0.62	0.03	0.0266667		Gm38120	1	0	-0.56	0.67	0.98	2.07	-0.67	-0.65
Gm43329	0.193333	0.176667	0.23	0.203333	0.176667	0.03	0.0266667		Gm19552	1	-0.81	-0.27	3.91	0.67	4.05	0	-0.27
Gm26648	0.13	0.193333	0.113333	0.0566667	0.183333	0.03	0.0266667		C230037L18Rik	1	0.67	-0.87	-1.06	0.67	5.06	0	-0.14
C4bp	0.113333	0.0833333	0.02	0.103333	0.0166667	0.0333333	0.0266667		Gm16534	1	-1.52	0	0.03	1.61	2.26	-0.56	-0.67
Gm26947	0.103333	0.0266667	0.07	0.12	0.0766667	0.0333333	0.0266667		Olfr510	1	-0.17	-2.02	0.51	4.22	0.67	0	-0.84
Oxgr1	0.103333	0.0133333	0.04	0.0533333	0.103333	0.0333333	0.0266667		Olfr1183	1	-0.45	-0.67	2.25	4.61	1.8	0	-0.67
Gm9929	0.16	0.08	0.08	0.396667	0.126667	0.0333333	0.0266667		Gm43844	1	-0.67	0.32	1.56	0	1.78	-0.51	-0.92
Gm4813	0.05	0.19	0.52	0.113333	0.16	0.0333333	0.0266667		4931429P17Rik	1	0	-0.07	2.08	0.24	1.86	-0.67	-1
Gm3508	0.523333	0.423333	0.386667	0.703333	0.446667	0.0333333	0.0266667		Gm48683	1	0.67	-2.39	0	-0.25	4.72	0.25	-1.47
Tnfrsf26	0.756667	1.21	1.24333	1.15667	0.566667	0.0333333	0.0266667		Gm7799	1	-0.85	0	0.09	0.24	0.74	-0.67	-0.89
Gm37003	0.0266667	0.0566667	0.0233333	0.0466667	0.01	0.0366667	0.0266667		Gm47401	1	0	-0.67	0.13	0.04	1.17	-0.68	-1.1
Gm37562	0.00666667	0.03	0.0433333	0.03	0.02	0.0366667	0.0266667		B430203G13Rik	1	0	-0.13	1.01	0.67	2.07	-0.25	-1.25
Vmn1r74	0.04	0.04	0.04	0.0233333	0.0433333	0.0366667	0.0266667		Gm11263	1	0.67	-0.45	0	0.45	2.08	-1.51	-1.94
Ehd2	1.37	0.526667	0.336667	0.453333	0.153333	0.0366667	0.0266667		9230105E05Rik	1	-0.37	0	0.72	0.69	0.73	-0.56	-0.67
Vmn2r105	0.103333	0.0466667	0.1	0.15	0.113333	0.0366667	0.0266667		Gm10465	1	0.94	0	0.54	-0.67	2.36	-1.21	-0.27
Gm47484	0.256667	0.04	0.136667	0.0766667	0.01	0.04	0.0266667		AI839979	1	-1.11	0.15	0	0.67	0.37	-0.76	-1.26
4732496C06Rik	0.44	0.316667	0.333333	0.196667	0.323333	0.04	0.0266667		Gm6305	1	0	0	1.94	-0.67	2.61	-1.39	-0.59
Icam1	1.47333	0.79	0.393333	0.413333	0.33	0.04	0.0266667		4930516K23Rik	1	0.27	0	-0.81	1.42	3.04	-0.13	-0.67
D430041D05Rik	0.5	0.426667	0.416667	0.34	0.143333	0.0433333	0.0266667		Vmn1r1	1	-0.67	-0.67	-1.21	0.27	8.9	2.83	0
4921513I03Rik	0.02	0.03	0.0566667	0.03	0.156667	0.0433333	0.0266667		9630001P10Rik	1	0.47	-1.09	-0.67	0	0.99	0.57	-0.73
Gm42659	0.663333	0.463333	0.22	0.19	0.493333	0.0433333	0.0266667		Gm48438	1	1.04	-0.43	-0.31	0.67	4.72	0	-1.66
Krt24	0.376667	0.726667	0.42	0.386667	0.693333	0.0433333	0.0266667		Gm37521	1	0.08	0	-0.67	0.36	1.79	-1.15	-2.3
Dlx1	3.71333	2.02667	0.916667	0.79	0.696667	0.0466667	0.0266667		Olfr715	1	0	-0.67	2.24	0.31	1.93	-0.58	-1.66
Trabd2b	0.84	0.216667	0.166667	0.14	0.103333	0.0466667	0.0266667		Gm9335	1	-0.65	-0.67	1.37	1.51	8	0	-0.45
Il2	0.04	0.03	0.08	0.126667	0.183333	0.0466667	0.0266667		Olfr727	1	-0.19	1.05	-0.16	0.67	1.65	0	-0.95
Gm42496	0.0366667	0.0133333	0.0733333	0.0233333	0.22	0.0466667	0.0266667		Slc6a18	1	0.67	0	-0.9	0	1.8	-0.11	-2.25
Grik4	0.49	0.32	0.413333	0.453333	0.29	0.0466667	0.0266667		Uba7	1	-0.06	0.67	0	1.22	4.73	-0.37	-1.13
2810407A14Rik	0.0966667	0.05	0.0433333	0.0866667	0.0566667	0.05	0.0266667		Gm11560	1	-0.47	0.67	0.2	0	9.11	-1.75	-7.89
Nat8f6	0.02	0.0966667	0.04	0.0533333	0.183333	0.05	0.0266667		Gm5697	1	0.5	-0.67	0	0.32	1.17	-1.14	-0.94
Scn1b	0.0533333	0.0166667	0.0333333	0.266667	0.113333	0.0533333	0.0266667		Gm43831	1	-0.28	-0.67	0.79	0.28	2.47	-1.52	0
Serpinb9	0.323333	0.133333	0.143333	0.11	0.213333	0.0533333	0.0266667		Gm6085	1	-0.4	-4.32	0.67	0.4	4.32	-2.02	0
Gm19721	0.113333	0.0733333	0.243333	0.266667	0.0533333	0.0566667	0.0266667		4930505A04Rik	1	-0.29	0	1.06	0.7	4.31	-0.67	-0.63
Gm42433	0.173333	0.32	0.18	0.156667	0.263333	0.0566667	0.0266667		Gm5539	1	-0.7	0.67	2.09	0	1.41	-0.44	-0.3
Wdr46-ps	0.366667	0.116667	0.0966667	0.123333	0.0466667	0.06	0.0266667		Gm4994	1	-0.36	0	0.08	3.33	1.27	-0.87	-0.67
Slc25a34	0.02	0.153333	0.196667	0.186667	0.0566667	0.06	0.0266667		Gm43398	1	0	-0.15	1.65	2.85	3.15	-0.67	-0.57
Gm32592	0.1	0.0233333	0.08	0.09	0.07	0.06	0.0266667		Gm31663	1	-0.67	-0.07	-1.57	2.02	1.8	0.37	0
Gm9252	0.03	0.236667	0.24	0.0566667	0.18	0.06	0.0266667		Olfr586	1	0	0.21	-1.14	0.34	0.73	-0.67	-1.25
Crygs	1.33667	0.526667	0.16	0.223333	0.183333	0.06	0.0266667		Gm21319	1	-0.78	0	0.05	0.67	0.82	-0.51	-1.04
4930505O20Rik	0.113333	0.103333	0.0966667	0.173333	0.293333	0.06	0.0266667		Aatk	1	-0.61	0	1.12	1.35	2.16	-0.66	-0.67
Col6a2	5.06333	1.08	0.503333	0.366667	0.596667	0.06	0.0266667		Fn3k	1	-0.56	0	0.66	0.87	0.76	-0.67	-0.7
Mgarp	0.57	0.183333	0.0666667	0.256667	0.0433333	0.0633333	0.0266667		Krt17	1	-0.69	0	0.5	1.01	1.12	-0.46	-0.67
Padi1	0.11	0.0933333	0.0133333	0.00666667	0.0733333	0.0633333	0.0266667		Gm19410	1	-0.54	0	1.22	1.58	1.87	-0.56	-0.67
Gm49305	0.0266667	0.03	0.143333	0.22	0.123333	0.0633333	0.0266667		Adam28	1	0	0.29	0.13	-0.67	3.66	-0.96	-2.57
Gm19183	0.0366667	0.323333	0.103333	0.0233333	0.183333	0.0633333	0.0266667		Pgm5	1	-0.38	0	3.46	4.49	8.55	-0.62	-0.67
Gucy1b1	0.473333	0.31	0.376667	0.113333	0.153333	0.0666667	0.0266667		Sdsl	1	0.04	-0.67	0.05	0	1.2	-1.46	-1.73
Adgrg2	0.113333	0.1	0.223333	0.0833333	0.166667	0.0666667	0.0266667		1700008H02Rik	1	0.81	-0.67	-0.04	0.2	0.76	0	-0.77
Zfp599	0.323333	0.143333	0.13	0.106667	0.18	0.0666667	0.0266667		Spats2l	1	-0.73	0	0.47	0.67	0.36	-1.1	-1.15
Stard8	0.48	0.14	0.09	0.26	0.18	0.0666667	0.0266667		Gm32105	1	-1.96	-0.67	0	0.11	1.32	0.18	-1.65
Fut4	0.61	0.0966667	0.106667	0.103333	0.266667	0.0666667	0.0266667		Gm28151	1	0	-0.1	0.74	0.74	1.62	-0.46	-0.67
Rbp1	0.973333	0.38	0.56	0.68	0.906667	0.07	0.0266667		Gm10064	1	-0.67	-0.29	0.88	0	1.73	0.48	-1.4
D330037F02Rik	0.123333	0.676667	1.13	1.02667	2.24	0.07	0.0266667		Gm8860	1	0.05	0	-0.67	0.3	2.46	-0.87	-1.95
Gm37074	0.06	0.0666667	0.56	0.443333	0.84	0.07	0.0266667		Gm5055	1	0	-0.27	0.67	2.49	3.45	-0.53	-1.7
Trpm5	0.516667	0.0333333	0.0266667	0.02	0.0966667	0.0733333	0.0266667		Gm32051	1	-0.34	0	2.9	5.13	4.3	-0.67	-0.34
Mrgpre	0.143333	0.0566667	0.07	0.0866667	0.05	0.0733333	0.0266667		Vmn1r47	1	0.71	-0.52	-0.99	0	1.59	0.67	-0.56
Skint7	0.03	0.143333	0.0433333	0.0266667	0.05	0.0766667	0.0266667		Gm33447	1	0.67	-0.39	1.6	0	1.23	-0.91	-0.33
Gm42479	0.28	0.1	0.0866667	0.173333	0.123333	0.0766667	0.0266667		Lrrc8c	1	0	-0.24	0.6	0.85	1.49	-1.07	-0.67
Olfr887	0.22	0.29	0.29	0.176667	0.25	0.0766667	0.0266667		Acer1	1	-1.08	0	0.66	0.18	0.67	-0.97	-1.16
Gm43481	0.86	0.443333	0.29	0.38	0.776667	0.0766667	0.0266667		Gm18095	1	-0.67	0.98	0.13	-0.82	0.75	0	-0.37
Pald1	2.23	2.08667	0.696667	0.976667	0.856667	0.0766667	0.0266667		Gm31181	1	0.41	-0.63	0	0.72	0.67	-0.73	-1.04
Gm32389	0.156667	0.186667	0.13	0.24	0.0766667	0.08	0.0266667		Gm45746	1	-0.78	0.01	0	0.25	0.84	-0.67	-0.87
Gm37995	0.0766667	0.103333	0.21	0.25	0.106667	0.08	0.0266667		Eml2	1	-1.34	0	0.18	0.55	0.67	-1.89	-2.19
Gm20682	0.0433333	0.03	0.0733333	0.03	0.05	0.0833333	0.0266667		Gm46344	1	0	-0.01	1	0.56	1.18	-0.67	-1.22
Fcrl5	0.113333	0.0766667	0.12	0.176667	0.12	0.0833333	0.0266667		Six3os1	1	0.42	-1.1	0	0	0.89	-1.22	-0.67
8030423F21Rik	0.133333	0.213333	0.153333	0.173333	0.173333	0.0833333	0.0266667		Gm44664	1	-0.67	-4.55	-2.7	0.34	3.88	0	0.67
Gad2	0.0633333	0.136667	0.05	0.0266667	0.00666667	0.0866667	0.0266667		Gm38379	1	0.7	0	-0.67	1.09	1.71	-0.29	-0.36
Gm37664	0.0333333	0.0866667	0.0366667	0.126667	0.1	0.0866667	0.0266667		Gm37759	1	0.45	-4.5	0	0.67	1.8	-0.67	-1.57
Gm48104	0.05	0.04	0.233333	0.02	0.123333	0.0866667	0.0266667		Npcd	1	-0.62	0	12.82	0.67	10.12	-0.45	-1.52
Gm12664	0.07	0.226667	0.106667	0.1	0.126667	0.0933333	0.0266667		Ccer2	1	-0.07	0	3.17	3.2	0.76	-0.39	-0.67
Gm8345	0.266667	0.0433333	0.11	0.0333333	0.153333	0.0933333	0.0266667		P2ry4	1	0	-0.67	0.27	0.27	1	-0.8	-1.42
Gm12128	0.03	0.0466667	0.05	0.0633333	0.116667	0.0966667	0.0266667		Ncf1	1	-0.17	0.76	0.9	-0.67	0.99	0	-0.45
Ggt7	0.0766667	0.946667	1.84333	1.88	2.89	0.0966667	0.0266667		Gm43411	1	0.69	0	-0.49	0.79	0.99	-0.11	-0.67
Gm37583	0.206667	0.15	0.21	0.13	0.243333	0.0966667	0.0266667		A130012E19Rik	1	-0.19	0.67	0	0.43	1.12	-0.77	-1.1
Siglec1	0.156667	0.0733333	0.0466667	0.15	0.0666667	0.1	0.0266667		Ttc22	1	-0.67	0	0.31	0.17	1.28	-0.87	-0.96
Gm43463	0.0833333	0.14	0.06	0.0133333	0.0933333	0.1	0.0266667		Vmn2r6	1	1.38	-0.4	0	0.47	1.92	-0.67	-2.06
Gm49132	0.186667	0.0666667	0.186667	0.0833333	0.143333	0.1	0.0266667		Msl3l2	1	0	-0.52	1.03	1.14	0.91	-0.5	-0.67
Gm19236	0.203333	0.196667	0.233333	0.373333	0.37	0.1	0.0266667		Gm45629	1	-0.15	0	0.65	0.72	1.44	-0.67	-0.83
Gm8392	0.193333	0.13	0.453333	0.233333	0.266667	0.1	0.0266667		Gm43229	1	0	-0.58	3.1	-0.28	2.82	1.1	-0.67
Gm31819	1.01	2.14	4.35333	4.49333	4.83	0.106667	0.0266667		Ntrk1	1	-0.63	0	0.81	1.12	1.81	-0.62	-0.67
Gm43088	0.0766667	0.17	0.226667	0.236667	0.166667	0.113333	0.0266667		Gm12068	1	0	-0.36	0.26	-1.5	9.65	6.12	-0.67
Camk2a	0.07	0.686667	0.186667	0.316667	0.333333	0.113333	0.0266667		5930430L01Rik	1	-0.67	0.38	0	0.16	2.46	-0.97	-1.11
Gm43662	0.0266667	0.0733333	0.113333	0.0566667	0.153333	0.116667	0.0266667		Gm5265	1	-0.67	-0.37	2.98	0	0.69	0.45	-0.84
Tbc1d10c	2.84667	1.79667	1.19333	0.98	1.47333	0.123333	0.0266667		Siglec15	1	-0.62	0	0.74	0.74	1.35	-0.67	-0.64
Gm42748	0.793333	0.596667	0.533333	0.563333	0.496667	0.123333	0.0266667		Gm12117	1	1.56	0	0	-0.67	4.83	-0.96	-0.11
Gm45124	0.153333	0.05	0.103333	0.0966667	0.156667	0.126667	0.0266667		Gm48809	1	-0.85	0.15	0	0.67	0.47	-1.09	-0.79
Gm13435	0.25	0.126667	0.233333	0.193333	0.176667	0.126667	0.0266667		6330403L08Rik	1	-0.24	0	0.49	0.67	0.69	-1	-0.93
Gm42765	4.47	0.626667	0.78	1.19333	2.81333	0.133333	0.0266667		Gm32913	1	0	-0.63	0.63	0.67	1.18	-1.1	-0.89
D730045B01Rik	0.126667	0.0466667	0.203333	0.55	0.08	0.136667	0.0266667		A330023F24Rik	1	0	-0.45	11.69	10.72	14.76	-0.45	-0.67
Gm8796	0.166667	0.24	0.16	0.156667	0.0633333	0.146667	0.0266667		Olfr66	1	0	-0.21	0.62	0.67	0.7	-0.76	-0.88
Gm47014	0.0166667	0.0766667	0.0733333	0.133333	0.106667	0.15	0.0266667		Gm36981	1	0	-0.67	1.56	0.86	3.74	-0.44	-0.58
Jaml	0.0233333	0.19	0.0333333	0.0666667	0.41	0.173333	0.0266667		Vmn2r117	1	1.43	-0.25	-0.67	1.18	1.69	0	-0.59
Gm41792	0.863333	0.856667	1	1.74333	1.40333	0.183333	0.0266667		Gm44443	1	-0.67	0.07	-1.48	0	0.94	0.47	-0.81
Gm7903	37.8533	8.12333	2.68	2.1	1.48667	0.233333	0.0266667		Akr1d1	1	0.8	-1.25	-0.39	2.83	0	0.51	-0.67
Bdh2	0.676667	1.44667	1.34667	0.79	0.956667	0.25	0.0266667		Zfp454	1	0.32	-0.63	0.67	0	1.13	-0.82	-1.86
Gm49673	0.303333	0.503333	0.183333	0.266667	0.05	0.263333	0.0266667		Gm40552	1	-0.99	-0.67	0.57	0	2.28	-1.04	0.26
Gm35279	0.0966667	0.113333	0.13	0.106667	0.19	0.276667	0.0266667		Gm17031	1	-0.67	1.67	-0.22	1	2.92	-0.58	0
Spo11	24.8233	3.33333	1.81333	1.48667	0.963333	0.276667	0.0266667		Gm18116	1	-0.88	0	0.02	1.21	0.47	-0.67	-0.78
Gm28044	1.67667	0.76	0.493333	0.286667	0.386667	0.283333	0.0266667		V1ra8	1	0	-0.29	0.49	0.87	0.67	-0.67	-1.25
4930466K18Rik	1.07	0.0633333	1.19	1.21333	1.11667	0.32	0.0266667		Scn5a	1	-0.67	0	0.22	0.45	0.75	-0.71	-0.74
Bex2	4.07	1.08	0.573333	0.646667	1.09	0.376667	0.0266667		Gm26640	1	-0.98	-0.45	0.67	0.51	0.82	-0.9	0
Serpinb6b	2.78333	1.34333	0.496667	0.923333	0.61	0.54	0.0266667		Eef1a1-ps2	1	0.31	-0.67	0.09	-1.48	1.26	-1.35	0
Vmn1r206	0.0766667	0.04	0.0966667	0.02	0.00666667	0.00666667	0.03		Tmem88b	1	-0.3	0	0.41	0.93	0.67	-0.84	-0.71
Gm38042	0.06	0.0366667	0.0566667	0.0133333	0.0333333	0.00666667	0.03		Gm26616	1	-0.67	0	0.79	0.69	0.89	-0.24	-0.26
Vmn2r22	0.04	0.0466667	0.07	0.0466667	0.0433333	0.01	0.03		BC028777	1	-0.67	0	8.66	1.41	0.79	-0.34	-0.51
Gm45206	0.0133333	0.106667	0.0233333	0.01	0.123333	0.01	0.03		Gm11636	1	-0.61	1.38	-0.07	2.6	3.74	0	-0.67
Pth2r	0.0133333	0.04	0.04	0.06	0.166667	0.01	0.03		BC026513	1	0.67	-0.32	0	1.68	3.89	-0.1	-1.62
Gm26696	0.253333	0.0533333	0.0366667	0.05	0.0333333	0.0133333	0.03		Gm32914	1	-0.51	-0.67	-0.67	0.34	9.61	0	6.07
Olfr1062	0.0933333	0.103333	0.07	0.0433333	0.0366667	0.0133333	0.03		Gm49514	1	-1.07	0	0.44	0.99	0.67	-1.51	-0.24
Gm5676	0.07	0.0133333	0.02	0.0133333	0.0566667	0.0133333	0.03		Gm5564	1	0	-0.19	1.01	0.17	2.05	-0.85	-0.67
Tspear	0.21	1.37	0.99	1.03333	1	0.0133333	0.03		Gm42413	1	-0.83	0.16	-0.67	0.95	6.63	-0.6	0
Vmn1r80	0.0333333	0.0266667	0.0366667	0.03	0.00666667	0.0166667	0.03		Teddm1b	1	-0.67	0.22	0.53	0	0.88	-0.89	-0.86
Gm43289	0.04	0.07	0.02	0.07	0.0366667	0.0166667	0.03		Gm13821	1	-0.67	-1.87	0.47	2.39	2.28	-0.05	0
Npas4	0.143333	0.03	0.0933333	0.13	0.07	0.0166667	0.03		Gm49197	1	-1.16	0.67	1.25	0	0.96	-0.39	-0.63
Gm5320	0.223333	0.25	0.25	0.0666667	0.0633333	0.02	0.03		Nlgn3	1	-1.42	-1.35	-0.67	0	4.57	0.52	0
4930431P19Rik	0.523333	0.36	0.16	0.223333	0.206667	0.02	0.03		Aoc1	1	-5.7	0	0.67	0.37	0.61	-3.07	-4.11
Rab27b	0.1	0.04	0.15	0.103333	0.0866667	0.0233333	0.03		Gm44423	1	0.15	0	0.9	-0.23	0.88	-0.67	-0.79
Olfr1009	0.08	0.0133333	0.0133333	0.0233333	0.103333	0.0233333	0.03		Spag6l	1	-0.04	-0.67	0	4	10.62	0.46	-2.23
Chrdl1	0.396667	0.196667	0.22	0.226667	0.126667	0.0233333	0.03		Gm47058	1	0.67	-0.4	0.69	-0.64	1.65	0	-0.71
Nkx3-1	0.0933333	0.326667	0.293333	0.18	0.216667	0.0233333	0.03		Gm10647	1	-0.47	1.72	0.67	0	1.95	-0.72	0
A930004D18Rik	0.543333	0.09	0.0733333	0.186667	0.0366667	0.0266667	0.03		D630023O14Rik	1	-0.63	0	0.21	1.17	0.95	-0.87	-0.67
Gm40377	0.0333333	0.01	0.25	0.07	0.0433333	0.0266667	0.03		Gm48139	1	1.08	-0.31	0.67	0	2.97	-0.04	-0.81
Gm9910	0.423333	0.0166667	0.21	0.53	0.303333	0.0266667	0.03		Zfp366	1	-1.27	0	0.56	0.67	0.39	-1.71	-1.66
Gm37045	0.45	0.156667	0.163333	0.11	0.13	0.03	0.03		Gm4784	1	-0.28	0.94	-0.67	0.75	1.24	-0.15	0
Cfap65	0.703333	0.326667	0.1	0.116667	0.28	0.03	0.03		Gm44509	1	-0.25	0	0.83	1.51	0.33	-0.76	-0.67
Ubtfl1	0.103333	0.116667	0.0266667	0.106667	0.213333	0.0333333	0.03		Gm47976	1	-0.67	0	0.35	0.62	0.9	-0.77	-0.78
Olfr1295	0.0166667	0.0633333	0.243333	0.343333	0.246667	0.0333333	0.03		Gm48766	1	0	-0.37	0.27	0.67	1.43	-0.75	-0.85
Gm44510	0.323333	0.276667	0.226667	0.19	0.286667	0.0333333	0.03		Olfr904	1	0.56	0	-0.67	0.6	1.46	-0.75	-1.2
Gm6881	0.143333	0.13	0.0933333	0.173333	0.306667	0.0333333	0.03		Ngfr	1	-0.89	0	0.33	1.2	2.17	-0.46	-0.67
Gm18042	0.95	0.336667	0.12	0.0533333	0.366667	0.0333333	0.03		Klf1	1	0.82	-0.21	1.43	0	1.41	-0.35	-0.67
Vmn2r101	0.14	0.03	0.0533333	0.0566667	0.0266667	0.0366667	0.03		Gm45084	1	0.67	1.24	0	-0.03	2.1	-0.19	-0.92
Gm49604	0.04	0.0166667	0.153333	0.0466667	0.02	0.04	0.03		Gm43759	1	-0.62	0	0.67	0.63	1.69	-1.85	-1.91
Amer2	0.36	0.16	0.1	0.156667	0.0966667	0.04	0.03		Pkia	1	0.07	0.94	-0.09	0	1.35	-0.67	-0.95
C430049B03Rik	3.37333	1.17333	0.543333	1.09667	0.876667	0.04	0.03		Gm12855	1	-0.05	-0.65	1.25	-0.67	2.12	0.97	0
Gm17980	0.0766667	0.0433333	0.0533333	0.0533333	0.0933333	0.0466667	0.03		Gm19283	1	0.58	-0.67	0.16	0	1.52	-0.84	-1.07
Vmn1r179	0.0866667	0.07	0.04	0.0833333	0.0633333	0.05	0.03		Wscd1	1	-0.67	0	0.39	0.61	0.85	-1.16	-1.36
Gm650	7.34333	4.95	3.67333	3.21333	2.99333	0.05	0.03		Gm8330	1	2.91	0	-1.03	0.5	4.51	-0.5	-0.67
Gm4787	0.0266667	0.0666667	0.0966667	0.0766667	0.133333	0.0566667	0.03		Gm44056	1	0.42	-0.67	0.67	0	1.71	-0.82	-0.55
Cd247	0.0433333	0.03	0.08	0.03	0.02	0.0566667	0.03		Gm42815	1	-0.89	0.1	0	0.18	3.93	-1.23	-0.67
Gm48419	0.04	0.0533333	0.0533333	0.1	0.233333	0.0566667	0.03		1700071K01Rik	1	0.87	0.77	0	-0.06	1.83	-0.67	-0.38
Olfr394	0.0766667	0.1	0.0366667	0.0566667	0.09	0.06	0.03		Chrm1	1	1.8	-0.63	-0.67	3.82	2.47	-0.49	0
Gm13982	0.16	0.39	0.06	0.03	0.276667	0.06	0.03		Gm40655	1	-0.93	-0.67	0.67	0.39	3.05	-0.16	0
Gm19938	0.0133333	0.01	0.0533333	0.0166667	0.0166667	0.0633333	0.03		Mdm4-ps	1	-0.25	-0.67	1.18	-1.1	4.64	0	0.25
Gm5345	0.453333	1.28333	1.29	1.70667	1.31	0.0633333	0.03		Gal3st1	1	1.12	-2.4	-0.45	0.67	4.65	-0.07	0
Gm18163	0.0566667	0.0166667	0.0433333	0.0533333	0.0866667	0.0666667	0.03		Gm12109	1	1.16	0.39	0	-0.47	2.33	-0.67	-0.96
Gm11383	0.183333	0.24	0.23	0.0933333	0.16	0.0666667	0.03		Gm16124	1	0.46	0	0.67	-0.41	2.56	-2.66	-2.77
Gm11952	0.36	0.103333	0.1	0.05	0.323333	0.0666667	0.03		2700068H02Rik	1	-0.67	0	0.29	0.28	0.79	-0.83	-0.92
Gm38322	0.263333	0.0566667	0.09	0.1	0.353333	0.0666667	0.03		Gm47694	1	-0.62	0	1.13	0.67	1.41	-0.52	-1.14
Ptprk	1.06667	0.656667	0.463333	0.276667	0.42	0.0666667	0.03		Tiaf2	1	0.67	-1.72	0.11	-0.22	4.35	0	-2.62
Gm11424	0.0266667	0.223333	0.316667	0.436667	0.816667	0.0666667	0.03		Tnip3	1	-0.59	0	0.67	0.9	0.9	-0.66	-0.7
Capn8	0.216667	0.756667	1.13	1.42333	1.38333	0.0666667	0.03		Gm4535	1	-0.42	1.61	0	0.67	1.65	-0.58	-1
Gm18505	0.0266667	0.0633333	0.106667	0.116667	0.0766667	0.07	0.03		Trmt9b	1	-1.16	0	0.2	0.54	0.67	-1.66	-1.77
Sox1	0.0266667	0.0166667	0.0466667	0.0933333	0.09	0.07	0.03		Gm17333	1	-0.84	-0.67	0.39	0.18	1.04	0	-0.82
Gm4996	0.156667	0.0666667	0.133333	0.0366667	0.103333	0.07	0.03		Nos2	1	-0.2	-0.32	0.77	1.57	0.95	-0.67	0
Gm44046	0.05	0.0933333	0.07	0.163333	0.0266667	0.0733333	0.03		Gm26805	1	-0.93	0.42	-0.67	0.93	2.36	-0.67	0
Arhgap6	0.08	0.1	0.0533333	0.0933333	0.05	0.0766667	0.03		Tyr	1	0	-2.47	0	0.67	0.79	-1.35	-0.56
Gm42801	0.0833333	0.156667	0.133333	0.12	0.146667	0.0766667	0.03		Gm26736	1	0.08	-0.83	1.54	0	0.77	-0.44	-0.67
1810007C17Rik	0.586667	0.296667	0.933333	0.246667	0.603333	0.0766667	0.03		Gm46544	1	2.18	-0.67	-0.2	0	10.39	0.29	-3.37
Gm44769	0.1	0.0666667	0.0333333	0.0433333	0.09	0.0833333	0.03		Gm15169	1	1.11	0.28	-0.67	-0.28	2.18	-0.75	0
A930016O22Rik	0.276667	0.09	0.0766667	0.32	0.356667	0.0833333	0.03		Upk3a	1	-0.91	3.04	0	0.67	1.66	-0.24	-0.34
Hao1	2.07	0.63	0.443333	0.553333	0.07	0.0866667	0.03		Ror2	1	-0.72	0	0.71	1.14	0.67	-0.44	-0.56
Mst1r	0.25	0.16	0.32	0.12	0.193333	0.0866667	0.03		Gm15603	1	-0.8	-0.66	1.19	0.8	0.67	0	-0.66
Gm9408	0.163333	0.106667	0.0533333	0.0366667	0.21	0.0866667	0.03		Gm11964	1	0.16	0	-0.67	1.19	5.86	-0.1	-2.18
Gm16142	0.06	0.15	0.106667	0.09	0.25	0.09	0.03		Gm19065	1	0.67	-0.74	0.22	0	2.76	-0.49	-0.81
Gm48069	1.01	0.993333	0.846667	0.91	0.91	0.09	0.03		Bsn	1	-0.09	-0.74	1.07	0.43	1.84	-0.67	0
D030047H15Rik	0.106667	0.07	0.103333	0.05	0.0366667	0.0933333	0.03		Gm44802	1	0	0.67	0.34	-0.67	7.76	-5.28	-5.06
Gm14461	0.16	0.19	0.293333	0.186667	0.216667	0.0933333	0.03		Akt2-ps	1	0	-0.82	0.62	0.67	3.04	-0.67	-1.07
Gm50338	0.0133333	0.06	0.0533333	0.0833333	0.08	0.1	0.03		Gm12689	1	-1.18	0.13	0.74	0	0.09	-0.67	-0.87
Gm36638	0.31	0.296667	0.373333	0.373333	0.353333	0.1	0.03		Olfr1489	1	-0.67	0	2.02	0.08	1.94	-0.34	-1.69
Gm47585	0.303333	0.286667	0.12	0.13	0.26	0.1	0.03		Gm42788	1	1.42	0	1.18	-0.44	1.88	-0.18	-0.67
1700007P06Rik	0.07	0.0666667	0.04	0.103333	0.146667	0.103333	0.03		Gm7691	1	-1.25	0	0.17	0.67	0.54	-1.12	-1.61
Gm45675	0.183333	0.126667	0.16	0.11	0.113333	0.106667	0.03		Gbp4	1	-0.44	0	2.04	2.65	3.03	-0.55	-0.67
Gm14141	0.18	0.236667	0.233333	0.223333	0.52	0.106667	0.03		Gm6230	1	-0.7	-0.43	0.67	0.53	0.98	0	-1.05
Gm44936	0.12	0.22	0.173333	0.0233333	0.16	0.11	0.03		Gm15696	1	0.06	0.67	-0.23	0	1.77	-0.9	-1.27
Pcdhgb4	0.123333	0.213333	0.13	0.186667	0.176667	0.11	0.03		Pon2	1	-0.67	0	0.23	0.8	0.46	-0.96	-1.32
Cda	0.246667	0.926667	1.46667	1.11333	0.696667	0.11	0.03		Gm47466	1	0	0.67	-1.27	-0.3	1.57	0.61	-3.09
Vstm2a	0.28	0.22	0.0333333	0.113333	0.203333	0.113333	0.03		Gm5431	1	0.02	0	0.92	-0.29	1.23	-0.67	-1.37
Gm4785	0.0666667	0.0666667	0.12	0.0566667	0.0466667	0.116667	0.03		Gm14530	1	2.67	-0.67	0.21	-0.79	4.43	-0.62	0
Gm10636	0.0966667	0.126667	0.246667	0.156667	0.14	0.123333	0.03		Gm11343	1	-0.25	-1.23	5.52	4.6	0.67	-0.43	0
Gm28322	0.0666667	0.0766667	0.253333	0.196667	0.0966667	0.126667	0.03		Fgr	1	-0.67	0	3.06	1.94	1.09	-0.11	-0.06
Sult6b1	0.263333	0.336667	0.88	0.51	0.866667	0.14	0.03		Gm14379	1	0.17	-1.92	0	0.61	0.67	-2.36	-2.29
Gm38375	0.61	0.62	0.996667	0.726667	1.35333	0.14	0.03		Fam78a	1	-0.67	0.35	0	0	1.58	-0.94	-0.97
Scube2	0.326667	0.36	0.626667	0.68	0.783333	0.146667	0.03		Gm14158	1	-0.02	4.29	4.81	-0.67	8.72	0	-0.27
9930120I10Rik	0.47	0.343333	0.263333	0.44	0.6	0.153333	0.03		Cybb	1	-1.02	1.88	-0.77	0.38	0.67	0	-0.56
Tmem151b	0.113333	0.38	1.91333	2.39667	4.95667	0.156667	0.03		Olfr477	1	-0.67	0	0.02	3.55	9.37	-0.16	-1.28
Rgs20	0.246667	0.123333	0.203333	0.12	0.313333	0.163333	0.03		Gm12230	1	-1	0	0.67	-0.03	6.04	0.29	-1.73
Gm15963	0.0366667	0.0666667	0.0266667	0.173333	0.113333	0.173333	0.03		Gm12966	1	0	1.38	-0.67	-0.38	2.03	0.3	-0.83
Lad1	0.91	1.58333	0.866667	1.38667	1.64	0.18	0.03		Rlbp1	1	0.17	-0.08	0	-0.67	2.49	-0.8	0.8
Rhcg	0.0133333	0.0833333	0.253333	0.113333	0.296667	0.19	0.03		Gm47513	1	-0.37	0.67	0.89	0	2.15	-1.13	-0.12
Vmn2r29	0.203333	0.0466667	0.873333	0.106667	0.15	0.2	0.03		Prr23a2	1	-0.23	0	0.5	1.02	0.82	-0.74	-0.67
Timp1	6.88667	5.37	1.95333	1.15333	1.95333	0.246667	0.03		Gja5	1	0.67	-0.45	-0.67	-4.5	8.32	0	3.37
Ly6c2	0.0433333	0.283333	0.153333	0.223333	0.223333	0.316667	0.03		Defb42	1	1.44	-0.67	0.36	-0.85	3.51	-0.22	0
Rinl	6.2	2.83333	2.82667	3.53667	3.70333	0.32	0.03		Gm17200	1	-0.67	0.31	0.46	0	1.15	-0.92	-1.07
Tifa	3.34667	2.43	0.536667	0.883333	0.133333	0.323333	0.03		Gpr157	1	0	0.67	0	0.34	5.4	-5.4	-7.42
4930478K11Rik	0.213333	0.0366667	0.353333	0.486667	0.693333	0.436667	0.03		E230016M11Rik	1	-0.67	0	0.99	0.06	0.48	-0.92	-0.96
Gm45527	1.01333	0.856667	0.69	0.496667	0.243333	0.476667	0.03		Cdh15	1	-0.67	0	1.33	1.16	1.51	-0.43	-0.66
Gm17110	1.00333	0.446667	0.323333	0.103333	0.233333	0.523333	0.03		Gm36595	1	-0.95	0	1.31	0.32	0.62	-0.67	-0.97
Fbln7	0.24	0.126667	0.0766667	0.07	0.22	0.01	0.03		4731419I09Rik	1	-0.67	-0.19	1.83	0.87	2.85	0	-0.34
Togaram2	0.28	0.05	0.08	0.09	0.0266667	0.0266667	0.03		Ccn4	1	-2.5	0.13	0.24	0.67	0	-2.93	-3.12
Gm43660	0.12	0.0766667	0.0566667	0.12	0.0966667	0.0333333	0.03		Gm8170	1	0.59	-0.67	-0.26	1.3	1.12	0	-0.73
Inhbb	0.81	0.423333	0.316667	0.266667	0.35	0.0433333	0.03		Hsd17b2	1	-0.67	0.06	0.01	0	1.27	-0.87	-1.47
Gm49705	0.123333	0.0233333	0.163333	0.113333	0.116667	0.05	0.03		Cntnap5a	1	-0.67	0	0.51	0.47	0.7	-0.73	-0.83
Parm1	1.69	0.966667	0.496667	0.726667	0.423333	0.0566667	0.03		Gm14251	1	0.38	-0.31	1.3	0	2.28	-0.67	-1.86
Gm36938	0.12	0.16	0.0433333	0.06	0.246667	0.0566667	0.03		Gm45643	1	0.47	-0.51	0.67	0	2.12	-1.08	-1.59
Gm47215	0.156667	0.0933333	0.0233333	0.0366667	0.04	0.0633333	0.03		Rpl23a-ps2	1	-0.21	0.67	-0.52	1.56	1.66	-1.61	0
Gabra4	0.426667	0.313333	0.113333	0.48	0.453333	0.0733333	0.03		Gm18101	1	0	-0.59	1.94	-0.67	2.87	-0.42	1.6
Ptch2	0.646667	0.25	0.25	0.31	0.156667	0.0866667	0.03		Itih4	1	-0.19	-1.01	1.11	-0.14	5.16	0	0.67
Tpbg	1.48	2.28667	3.38333	3.26667	4.22333	0.09	0.03		Cbr2	1	0.4	-1.15	2.43	0	1.21	-0.67	-0.3
Gm43099	0.126667	0.143333	0.28	0.176667	0.08	0.0933333	0.03		Trim67	1	-0.67	0	0.84	1.57	2.38	-0.29	-0.14
Sphk1	0.223333	0.183333	0.326667	0.2	0.333333	0.0966667	0.03		Gm14951	1	1.52	-0.89	0	0.35	2.38	-0.67	-0.57
Ms4a7	0.203333	0.726667	0.0466667	0.363333	0.17	0.153333	0.03		Gm44401	1	-0.67	0	0.87	0.97	3.25	-0.52	-0.42
Fmnl1	0.69	1.77	1.92333	2.37667	3.00667	0.153333	0.03		Gm43790	1	-0.67	0	1.85	0.89	6.2	-0.21	-0.04
Col1a1	1.31667	0.973333	0.98	1.03	0.983333	0.156667	0.03		Wnt2	1	-0.15	0	2.7	4.4	4.46	-0.67	-0.67
Slc14a1	0.0966667	0.136667	0.00666667	0.0766667	0.07	0.00666667	0.0333333		Pantr2	1	-0.61	0	0.8	0.52	1.01	-0.67	-0.69
Vmn1r49	0.02	0.0166667	0.0166667	0.04	0.02	0.01	0.0333333		Gm43693	1	0.07	0	0.74	-0.1	0.97	-0.67	-0.71
Gm45606	0.253333	0.166667	0.0466667	0.09	0.06	0.01	0.0333333		Tmeff2	1	0	-0.67	-1.87	1.61	8.98	0.21	-0.52
Olfr6	0.00666667	0.0566667	0.0566667	0.02	0.0466667	0.0133333	0.0333333		Gm43637	1	-0.4	0	1.33	0.67	0.88	-0.37	-0.74
Gm29427	0.0333333	1.14667	0.426667	0.276667	0.616667	0.0133333	0.0333333		A830082N09Rik	1	-0.23	0	0.9	1.88	2.89	-0.59	-0.67
Creb3l3	0.0933333	0.78	0.866667	0.63	1.36667	0.0133333	0.0333333		Rhox4a	1	-1.3	0.42	0	0.67	4.13	-0.41	-0.88
5730507A11Rik	0.03	0.0133333	0.07	0.03	0.02	0.0166667	0.0333333		Ccdc142	1	-0.25	0	0.67	0.12	0.73	-0.88	-1
Gm42527	0.02	0.0366667	0.07	0.123333	0.02	0.0166667	0.0333333		Bak1	1	-1.25	0.11	0	0.39	0.67	-1.6	-1.68
Grin2a	0.00333333	0.0366667	0.00333333	0.01	0.00333333	0.02	0.0333333		Ctrcos	1	-0.22	4.13	-0.67	0	10.1	0.81	-0.3
Gm20635	0.0566667	0.0366667	0.04	0.213333	0.05	0.02	0.0333333		Fxyd4	1	-0.57	0	1.13	1.27	0.83	-0.51	-0.67
Chrnb3	0.106667	0.0633333	0.0666667	0.14	0.0766667	0.02	0.0333333		Gm38214	1	0	-0.28	1.66	-0.77	1.32	-0.52	0.67
Fam71f1	0.14	0.323333	0.176667	0.0433333	0.0833333	0.02	0.0333333		Olfr870	1	0	-0.77	-0.67	0.1	1.83	-0.58	1.16
Gm13961	0.04	0.0133333	0.0133333	0.0733333	0.09	0.02	0.0333333		Nanog	1	0.59	-0.09	0	0.67	1.29	-1.14	-1
Icam5	0.246667	0.43	0.293333	0.213333	0.263333	0.02	0.0333333		Gm18859	1	-1.91	0.28	-0.67	-2.14	3.26	0	0.22
Ly75	0.253333	0.0933333	0.07	0.09	0.0933333	0.0233333	0.0333333		Ebf1	1	-0.48	0	0.67	0.62	1.92	-0.87	-0.86
9330162G02Rik	0.12	0.06	0.09	0.0633333	0.0733333	0.0233333	0.0333333		Gm44775	1	-0.2	0.9	2.57	0	1.97	-0.67	-0.62
Pde7b	0.18	0.0633333	0.166667	0.05	0.113333	0.0233333	0.0333333		Gm45807	1	1.28	1.21	-0.67	-0.34	2.9	0	-0.54
B230217C12Rik	0.6	0.233333	0.0566667	0.11	0.12	0.0233333	0.0333333		Gm7720	1	0.67	-0.84	2.82	-0.7	0.57	0	-0.17
Gm42597	0.0133333	0.136667	0.126667	0.0133333	0.06	0.0266667	0.0333333		Gm34016	1	-1.05	0.04	0	0.56	1.25	-0.67	-0.8
4932431P20Rik	0.183333	0.116667	0.166667	0.143333	0.293333	0.0266667	0.0333333		Olfr943	1	-0.86	0	0.49	0.67	1.59	-0.55	-1.13
Lmx1b	3.15667	0.313333	0.21	0.266667	0.326667	0.0266667	0.0333333		Gm45159	1	0.56	-0.9	0	-0.34	1.35	0.9	-0.67
Gm48889	0.206667	0.113333	0.08	0.236667	0.0466667	0.03	0.0333333		Vmn2r4	1	-0.96	0	0.11	0.11	1.85	-0.67	-2.25
Chgb	0.0333333	0.01	0.02	0.00666667	0.09	0.03	0.0333333		4930420G21Rik	1	0.81	0	0.67	-0.3	2.15	-0.13	-0.74
Rhbdl3	0.936667	0.146667	0.12	0.14	0.363333	0.03	0.0333333		Rpl26-ps2	1	1.18	0	-0.41	1.6	1.91	-0.59	-0.67
Vmn2r69	0.0433333	0.0166667	0.0366667	0.06	0.0366667	0.0333333	0.0333333		Gm15773	1	0	-0.23	-1.61	1.29	0.67	0.06	-0.85
Olfr1118	0.0733333	0.0433333	0.0366667	0.03	0.0533333	0.0333333	0.0333333		Olfr859	1	-0.72	0.67	0	-1.01	0.67	0.29	-1.64
Tnxb	0.25	0.103333	0.0933333	0.0633333	0.0666667	0.0333333	0.0333333		C130073E24Rik	1	0	-0.53	0.53	-0.67	1.59	0.87	-1.64
4933431J24Rik	0.113333	0.113333	0.133333	0.07	0.18	0.0333333	0.0333333		Gm43413	1	-0.05	0.03	0	0.67	1.16	-0.81	-0.99
Gm14035	0.13	0.0733333	0.13	0.0566667	0.196667	0.0333333	0.0333333		Map3k14	1	-0.18	0	0.46	0.67	1.74	-1.53	-2.03
Dyrk2	1.86667	1.00667	2.44333	1.74667	1.96333	0.0333333	0.0333333		Gm18492	1	0	-0.1	0.6	0.69	0.88	-0.79	-0.67
Gm29675	1.41667	0.666667	0.5	0.513333	0.4	0.0366667	0.0333333		Gm20522	1	0.13	-0.7	0.9	0	0.7	-0.67	-0.58
Cabs1	2.69	0.446667	0.2	0.27	0.44	0.0366667	0.0333333		Gm42702	1	0.9	-1.44	0	0.99	0.67	-0.49	-0.4
Gm48027	0.19	0.0733333	0.14	0.0766667	0.09	0.0366667	0.0333333		Gm42583	1	-0.84	0.07	0	-0.67	1.62	0	-1.15
B230206I08Rik	0.0233333	0.0766667	0.0466667	0.0433333	0.0633333	0.04	0.0333333		Gm18451	1	-0.37	-0.67	1.39	0	1.24	0.97	-0.64
2900042K21Rik	0.156667	0.0466667	0.04	0.0866667	0.36	0.04	0.0333333		Ebf4	1	0	-0.6	0.45	0.67	0.88	-1.49	-1.58
Tmem253	6.63333	1.77667	0.716667	0.9	1.59	0.04	0.0333333		Gm10812	1	-0.84	-0.46	0.56	0.67	2.13	0	-0.72
Gm49601	0.826667	0.0466667	0.213333	0.423333	0.33	0.0433333	0.0333333		Gm5176	1	0.65	-0.78	0.67	-0.46	1.33	0	-1.23
Chrdl2	0.543333	0.586667	0.203333	0.15	0.476667	0.0433333	0.0333333		Gm11440	1	-0.03	4.64	0.67	0	4.5	-1.6	-0.56
Gm50492	0.333333	0.25	0.13	0.126667	0.02	0.0466667	0.0333333		Gm44083	1	0.67	-0.26	0	0.12	1.6	-1.58	-1.07
Olfr597	0.0633333	0.0866667	0.0666667	0.00333333	0.0566667	0.0466667	0.0333333		Gm47706	1	-0.4	1.53	0	1	1.34	-0.67	-0.49
Triml2	0.18	0.09	0.0766667	0.123333	0.11	0.0466667	0.0333333		Vmn2r89	1	-0.88	0	0.99	0.31	0.8	-0.44	-0.67
Gm42446	0.113333	0.04	0.0333333	0.0566667	0.143333	0.0466667	0.0333333		Gm37048	1	-0.67	0	0.04	0.81	0.81	-0.58	-0.91
Klhdc8a	0.38	0.436667	0.92	1.11333	1.17333	0.0466667	0.0333333		Gm12003	1	0.67	-0.6	0	4.79	1.24	-0.11	-0.96
Abra	0.0866667	0.0466667	0.0766667	0.01	0.0466667	0.05	0.0333333		Gm48740	1	0.67	-0.26	2.58	0	3.31	-0.09	-1.2
Gm37397	0.54	0.293333	0.31	0.323333	0.306667	0.05	0.0333333		Hyal1	1	-0.39	0	1.43	1.37	0.67	0	-1.27
Kcnj15	0.0366667	0.0166667	0.0333333	0.06	0.05	0.0533333	0.0333333		Zfp9	1	0.04	-0.72	0	0.6	1.1	-0.67	-1.85
Atp1a2	0.0766667	0.03	0.07	0.0233333	0.0233333	0.0566667	0.0333333		Gm15602	1	0.71	0	0.82	-0.34	1.66	-0.33	-0.67
Gm10390	0.01	0.0333333	0.0133333	0.0433333	0.0366667	0.0566667	0.0333333		Gm50229	1	0	-0.5	2.51	-0.69	4.07	0.12	-0.67
Rab3c	0.0366667	0.05	0.03	0.01	0.0133333	0.06	0.0333333		Gm12421	1	-0.67	0.24	0.37	0	0.75	-1.01	-1.55
Olfr1246	0.04	0.0533333	0.0533333	0.0933333	0.05	0.0633333	0.0333333		Gm45431	1	-3.1	-5.67	0.67	0.4	8.5	0	-0.13
Myoc	0.76	0.136667	0.1	0.0766667	0.206667	0.0633333	0.0333333		Abcg3	1	0.3	0.15	-0.67	-1.65	3.9	0	-0.67
Synpo2l	0.16	0.08	0.183333	0.1	0.23	0.0633333	0.0333333		Olfr77	1	1.2	0.67	-0.15	0	3.22	-0.37	-1.27
C230024C17Rik	0.0766667	0.03	0.09	0.0766667	0.0666667	0.07	0.0333333		Adh7	1	-1.83	0	0.49	0.67	0.04	-1.28	-1.43
Pdgfrb	0.233333	0.0866667	0.0833333	0.226667	0.236667	0.07	0.0333333		Fmo1	1	0.82	0	-0.2	5.07	1.34	-0.32	-0.67
Tbx18	0.156667	0.04	0.00666667	0.0133333	0.02	0.0733333	0.0333333		Pi15	1	0	-0.67	0	0.48	5.2	2.6	-1.25
Bpifb4	0.0966667	0.0533333	0.0733333	0.09	0.0766667	0.0733333	0.0333333		Gm13066	1	-0.42	0	1.11	0.76	1.9	-0.5	-0.67
Gm37011	0.213333	0.0866667	0.126667	0.33	0.366667	0.0733333	0.0333333		Gm5240	1	-0.67	0.01	0.98	0	0.67	-1.18	-0.76
Hrh1	0.113333	0.546667	0.31	0.84	0.636667	0.0733333	0.0333333		Gm43941	1	0.19	0	1.31	-0.6	3.6	-1.24	-0.67
Fat4	0.336667	0.1	0.0666667	0.0566667	0.0433333	0.0766667	0.0333333		Tgm1	1	-5.54	0.67	0	0.66	0.1	-6.68	-6.54
Dnajc6	0.376667	0.256667	0.206667	0.203333	0.11	0.08	0.0333333		Cfap97d2	1	-0.26	0.52	0	1.31	0.75	-0.97	-0.67
Gm8793	0.0233333	0.0633333	0.21	0.0666667	0.236667	0.0833333	0.0333333		Gm2316	1	4.5	-0.67	6.97	-0.37	16.26	-0.37	0
Gm48485	0.523333	0.24	0.193333	0.136667	0.386667	0.0833333	0.0333333		Elovl4	1	-0.64	0	1.62	1.71	0.99	-0.67	-0.67
D830025C05Rik	0.0833333	0.216667	0.193333	0.0833333	0.393333	0.0833333	0.0333333		Olfr802	1	-1.22	-0.13	1.48	0.67	2.82	0	-0.08
Gm49901	0.0233333	0.0233333	0.123333	0.0633333	0.113333	0.0866667	0.0333333		Pxylp1	1	-0.22	0	0.32	0.83	0.67	-0.96	-0.98
Nmbr	2.50333	1.80667	1.35	0.85	0.173333	0.0866667	0.0333333		Vmn1r207	1	-0.54	-3.64	0.27	0	4.18	0.67	-2.56
Scn2b	0.29	0.27	0.156667	0.123333	0.313333	0.0866667	0.0333333		Olfr279	1	0.67	-0.48	-0.67	0.41	2.13	0	-0.96
Vmn1r210	0.0233333	0.0333333	0.05	0.0333333	0.0566667	0.09	0.0333333		Pou3f1	1	0.11	-0.56	0	0.67	1.36	-2.01	-2.11
Tagln2	1.91333	1.04	0.433333	0.433333	0.583333	0.0966667	0.0333333		Gm47993	1	0.02	0.67	-1.47	0	1.39	-0.55	-1.73
Gm18259	0.253333	0.15	0.176667	0.176667	0.43	0.0966667	0.0333333		Ghrh	1	-0.67	0	0.59	0.29	0.84	-0.76	-0.73
BC106179	0.09	0.24	0.146667	0.156667	0.15	0.103333	0.0333333		Gm16223	1	-0.67	-0.13	0.67	6.27	8.57	0	-0.74
Tmem269	0.466667	0.196667	0.263333	0.36	0.486667	0.103333	0.0333333		Olfr575	1	0	0	-0.27	10.25	12.41	1.35	-0.67
4632418H02Rik	0.18	0.21	0.21	0.253333	0.516667	0.103333	0.0333333		Gm13179	1	-0.77	0	0.1	0.05	1.03	-0.82	-0.67
Olfr352	0.133333	0.11	0.15	0.07	0.153333	0.103333	0.0333333		Gm12250	1	-0.58	-1.25	0.1	0	8.96	-0.67	2.31
9530082P21Rik	0.436667	0.06	0.09	0.266667	0.136667	0.106667	0.0333333		Gm831	1	-0.67	0.17	-0.67	0	1.91	-0.34	1.24
Olfr1346	0.266667	0.203333	0.133333	0.24	0.17	0.11	0.0333333		Trim17	1	0	-0.1	0.88	0.74	2.76	-0.67	-0.53
Arl4aos	1.05	0.37	0.41	0.203333	0.19	0.113333	0.0333333		Maml3	1	-0.32	0	0.46	0.67	2.04	-1.19	-1.18
Rnu3b3	0.783333	0.146667	0.0966667	0.156667	0.32	0.113333	0.0333333		Gm7118	1	-0.71	0	1.21	-0.67	1.55	0.34	-0.1
Rnu3b2	0.783333	0.146667	0.0966667	0.156667	0.32	0.113333	0.0333333		4933416M07Rik	1	-1.09	0.67	0.33	0	0.34	-0.7	-0.89
Rnu3b4	0.87	0.146667	0.0966667	0.156667	0.32	0.113333	0.0333333		Rps8-ps3	1	-1.68	0.11	0.4	0.67	0	-1.51	-2.02
Rnu3b1	0.87	0.146667	0.0966667	0.156667	0.32	0.113333	0.0333333		Gm7584	1	0	0.01	0.35	-1.17	0.9	-0.67	-0.94
Csf2rb	0.0666667	0.06	0.0966667	0.213333	0.226667	0.116667	0.0333333		9530026P05Rik	1	-0.5	0	0.51	0.77	0.67	-1.14	-1.35
Gm6847	0.0866667	0.243333	0.326667	0.22	0.33	0.116667	0.0333333		A530016L24Rik	1	-0.64	0	0.78	0.67	2.14	-0.54	-0.7
Gm14268	0.0466667	0.16	0.0833333	0.236667	0.1	0.123333	0.0333333		Gm6878	1	-0.65	0	0.55	0.74	1.16	-0.67	-0.71
Gm6567	3.57667	0.546667	0.283333	0.943333	0.64	0.126667	0.0333333		Nupr1	1	-0.67	0	0.32	0.36	1.41	-0.76	-0.81
Olfr446	0.0666667	0.0566667	0.133333	0.106667	0.12	0.13	0.0333333		C030029H02Rik	1	-0.3	-0.76	0	2.7	3.8	-0.08	0.67
Olfr243	0.113333	0.113333	0.126667	0.126667	0.126667	0.133333	0.0333333		Gm26685	1	-0.51	-0.77	1.19	0.06	0.67	-0.77	0
Cryba1	0.0433333	0.0566667	0.0633333	0.0133333	0.133333	0.133333	0.0333333		AI463229	1	-1.14	0.58	0	0.63	0.67	-1.69	-1.46
Galnt10	0.59	0.673333	0.68	1.36	1.16333	0.133333	0.0333333		Gm37779	1	-0.34	-2.87	9.78	-0.67	12.31	0.51	0
Gm15495	0.423333	0.29	0.123333	0.0666667	0.0233333	0.143333	0.0333333		Gm17228	1	0	0.81	-0.67	0.67	1.17	-0.16	-0.26
Ppfia3	0.496667	0.4	0.39	0.276667	0.256667	0.143333	0.0333333		Rpl21-ps5	1	-0.67	1.84	-0.32	0.74	0.83	0	-0.15
Prcd	1.78333	1.51	0.266667	0.163333	0.09	0.146667	0.0333333		B430219N15Rik	1	-2.24	0	0.32	0.67	2.32	-0.31	-1.99
Wnt5b	0.67	0.153333	0.0466667	0.146667	0.116667	0.15	0.0333333		Gm5802	1	0.67	-0.91	0	1.45	0.39	-0.94	-0.27
Gm13333	0.106667	0.0366667	0.36	0.0366667	0.21	0.15	0.0333333		Gm7075	1	0.67	0.21	-0.72	0	1.8	-0.7	-0.21
Cfb	0.07	0.346667	0.406667	0.68	0.503333	0.16	0.0333333		Gm38413	1	-1.08	0	-0.67	1.05	3.61	-0.61	0.3
Gm15918	0.39	0.373333	0.05	0.266667	0.276667	0.163333	0.0333333		Igf1	1	-0.43	0	1.08	1.22	0.67	-0.68	-0.64
Il17re	0.18	0.19	0.233333	0.32	0.236667	0.176667	0.0333333		Gm43292	1	-0.67	-2.02	0	0	8.43	-0.34	2.02
Tsnaxip1	0.573333	0.58	1.4	1.34333	0.823333	0.176667	0.0333333		Gm4275	1	0.09	-1.05	0.16	0	2.61	-0.67	-1.08
Gm37411	0.27	0.226667	0.253333	0.37	0.51	0.186667	0.0333333		Gm49238	1	-0.91	-0.95	0.24	0.2	0.67	0	-1.31
Gm12948	0.226667	0.0433333	0.303333	0.286667	0.223333	0.2	0.0333333		Olfr1039	1	0	-0.81	0.2	0.67	1.96	-0.02	-0.92
Gm10044	0.233333	0.276667	0.0733333	0.223333	0.06	0.206667	0.0333333		Gm48682	1	0.04	0	-1.93	-0.67	1.49	0.27	-1.11
Gm47963	1.05667	0.61	0.9	0.72	1.02333	0.206667	0.0333333		Npb	1	-0.45	0.78	0.39	0	1.36	-0.67	-1.03
Itih5l-ps	0.21	0.0133333	0.123333	0.113333	0.00666667	0.24	0.0333333		Gm12963	1	0	-0.67	1.1	1.58	1.13	-0.08	-0.67
9630028I04Rik	0.29	1.96333	2.58333	3.63667	2.72667	0.25	0.0333333		Gm11759	1	0	0.57	-0.35	0.67	2.33	-1.76	-1.13
Saa3	0.42	0.893333	0.796667	0.816667	0.596667	0.25	0.0333333		Gm33172	1	-0.67	0	3.98	2.91	3.23	-0.42	-0.49
1700069L16Rik	0.06	0.0966667	0.14	0.03	0.0766667	0.27	0.0333333		Gcnt1	1	-0.81	0	0.15	0.11	0.67	-1.33	-1.35
4931420L22Rik	0.623333	0.29	0.463333	0.18	0.593333	0.383333	0.0333333		Olfr286	1	0.67	-1.49	0	-0.48	6.26	2.51	-0.43
Gm39929	1.89	0.21	0.626667	0.363333	1.4	0.6	0.0333333		Vmn2r20	1	-0.96	-0.39	0.57	0	2.84	1.35	-0.67
Gm38340	0.57	0.08	0.0366667	0.0733333	0.06	0.00666667	0.0366667		Gm7482	1	-0.12	0.48	0.71	-0.67	0.94	0	-1
Vmn1r172	0.0166667	0.0166667	0.0133333	0.0266667	0.0133333	0.01	0.0366667		Gm6758	1	0	0.63	-2.6	-0.67	5.35	0.24	-2.94
Sema3g	0.0333333	0.0166667	0.0433333	0.0766667	0.0133333	0.01	0.0366667		Gm47450	1	-0.67	0	0.75	0.44	0.54	-0.68	-0.93
Gm4793	0.123333	0.03	0.0433333	0.04	0.0233333	0.01	0.0366667		Gm49244	1	0	-0.54	10.18	1.99	1.15	-0.67	-0.13
Gm15910	0.02	0.0866667	0.02	0.123333	0.0833333	0.01	0.0366667		Gm11849	1	-0.89	0.31	0	0.8	0.27	-0.67	-0.77
Clec7a	0.0433333	0.01	0.04	0.0666667	0.0966667	0.01	0.0366667		Sh3pxd2b	1	-0.1	0	0.67	1.03	1.5	-0.66	-0.72
Cyp2d22	0.72	0.18	0.0166667	0.12	0.03	0.0133333	0.0366667		Gm38590	1	0	-1.35	0.59	1.33	0.67	-0.17	-1.63
Gm48356	0.01	0.0233333	0.0733333	0.0133333	0.09	0.0133333	0.0366667		Snx31	1	0.4	-0.93	0.72	-0.67	0.27	0	-1.06
5330439K02Rik	0.256667	0.136667	0.1	0.196667	0.123333	0.0133333	0.0366667		Gm48902	1	-0.67	0	1.37	0.64	1.97	-0.69	-0.24
Parp10	0.32	0.416667	0.173333	0.08	0.01	0.0166667	0.0366667		Gm38021	1	0.5	0	-0.83	0.56	1.04	-0.75	-0.67
9830166K06Rik	0.156667	0.173333	0.103333	0.17	0.0233333	0.02	0.0366667		4933406B17Rik	1	-1.69	0	-0.45	0.11	0.73	0.67	-2.42
Gm38331	0.00666667	0.08	0.0766667	0.04	0.03	0.02	0.0366667		Abcg4	1	-0.18	0	0.75	0.67	2.24	-0.52	-0.82
Lipg	0.436667	0.243333	0.0266667	0.0933333	0.04	0.02	0.0366667		Kcnq1ot1	1	1.08	-0.67	-0.54	0.09	1.48	0	-1.12
Gm7004	0.0766667	0.0966667	0.0266667	0.103333	0.0466667	0.02	0.0366667		A430035B10Rik	1	-0.27	0	0.67	0.46	1.2	-0.67	-0.85
Pdzd9	0.22	0.0766667	0.0633333	0.18	0.406667	0.02	0.0366667		Olfr1160	1	0	-1.82	0	-1.89	0.54	0.67	-2.23
Syp	0.73	0.876667	0.746667	0.636667	0.573333	0.02	0.0366667		Gm44888	1	0.67	-0.87	0	0.06	1.97	-0.64	-1.21
Gm43335	0.0933333	0.01	0.173333	0.146667	0.0666667	0.0233333	0.0366667		Gm35455	1	0	-0.36	0.67	0.52	1.25	-1	-0.98
Fbxo41	0.0333333	0.0633333	0.06	0.0833333	0.0733333	0.0233333	0.0366667		Gm5384	1	-0.61	0	0.49	2.34	0.86	-0.67	-0.73
Gm34721	0.14	0.2	0.07	0.243333	0.136667	0.0233333	0.0366667		Mlph	1	0.34	0	0.39	-0.67	1.37	-1.16	-1.37
Gm43311	0.0466667	0.106667	0.193333	0.0666667	0.14	0.0233333	0.0366667		1700055D18Rik	1	0	-0.12	0.41	1.2	1.14	-0.67	-0.94
Gm37726	0.206667	0.123333	0.103333	0.09	0.116667	0.0266667	0.0366667		Gm6612	1	-0.87	0.67	-1.08	0.45	0.39	0	-0.98
Ncam1	0.67	0.296667	0.233333	0.196667	0.286667	0.0266667	0.0366667		Prune2	1	-0.97	0	2.53	0.63	0.67	-0.59	-0.96
Slc10a1	0.26	0.0166667	0.0866667	0.0733333	0.0933333	0.0333333	0.0366667		Rps17-ps1	1	-0.68	0	1.42	0.36	0.67	-0.47	-1.17
Lrtm1	0.05	0.07	0.11	0.0633333	0.143333	0.0333333	0.0366667		Slc43a1	1	0.67	0.78	0	-0.08	2.91	-0.99	-0.36
Igdcc3	1.44	0.37	0.333333	0.483333	0.56	0.0333333	0.0366667		4833417C18Rik	1	-0.58	0	0	0.94	0.71	-0.83	-0.67
Gm4773	0.39	0.216667	0.376667	0.193333	0.393333	0.0366667	0.0366667		Ccn6	1	-0.67	0	0.65	0.96	0.81	-0.66	-0.69
Timd2	0.04	0.136667	0.0666667	0.18	0.0566667	0.04	0.0366667		Gm4544	1	-0.67	-0.72	0.72	0.65	2.52	0	-0.67
Htr3b	0.103333	0.09	0.136667	0.2	0.136667	0.04	0.0366667		Abca8b	1	-0.33	0	0.97	0.51	0.69	-0.9	-0.67
Gm15851	0.29	0.376667	0.363333	1.15333	0.393333	0.04	0.0366667		Creb3l1	1	-0.26	0	1.48	1.63	1.61	-0.67	-0.62
Eid3	0.526667	0.876667	0.136667	0.183333	0.1	0.0433333	0.0366667		Gm14264	1	0	-0.91	0.67	1.15	1.71	-0.12	0
Gm10521	0.0233333	0.0566667	0.0666667	0.0466667	0.136667	0.0433333	0.0366667		Gfra2	1	-0.53	0	0.52	0.76	0.99	-0.68	-0.67
Gm37423	0.4	0.403333	0.186667	0.13	0.2	0.0433333	0.0366667		Gm7842	1	0.67	-0.94	0.21	0	3.06	-0.48	-0.69
2510009E07Rik	1.05333	0.473333	0.636667	0.926667	0.456667	0.0433333	0.0366667		A830052D11Rik	1	-0.26	0.03	0	0.8	0.7	-0.67	-0.74
Gm49521	0.276667	0.26	0.183333	0.0833333	0.05	0.0466667	0.0366667		Paqr7	1	0	-0.18	0.67	0.33	1.74	-1.34	-1.61
Gm43285	0.156667	0.0166667	0.07	0.0166667	0.1	0.0466667	0.0366667		Nr1h3	1	1.08	-0.39	1.98	0	2.01	-0.28	-0.67
4632433K11Rik	0.226667	0.376667	0.186667	0.316667	0.413333	0.0466667	0.0366667		Gm50059	1	0.82	0	0.99	-0.15	2.16	-0.21	-0.67
Kynu	0.00666667	0.02	0.01	0.0366667	0.01	0.05	0.0366667		Gm8254	1	-0.67	-0.44	0.17	-0.69	2.23	0.85	0
Gm16579	0.14	0.0433333	0.15	0.246667	0.0666667	0.05	0.0366667		Aloxe3	1	1.09	-0.67	3.16	0	4.63	-0.28	-0.4
Gm28587	0.03	0.02	0.06	0.06	0.12	0.05	0.0366667		Gm36962	1	-1.66	0.04	0	0.67	2.5	-0.56	-2.36
Gm38178	0.21	0.263333	0.09	0.183333	0.0633333	0.0533333	0.0366667		Pla2g7	1	0.67	-0.95	0.09	0	0.99	-1	-0.43
Gm2155	0.0833333	0.0433333	0.0533333	0.0233333	0.0933333	0.0533333	0.0366667		1700047K16Rik	1	-1.13	0.53	0.42	0	1.49	-1.19	-0.67
Olfr143	0.04	0.04	0.0233333	0.183333	0.0733333	0.0566667	0.0366667		Tmem132b	1	-0.67	0	0.6	0.89	2.21	-0.77	-0.54
Gm21269	0.07	0.0866667	0.0833333	0.0633333	0.106667	0.0566667	0.0366667		Ccnb1-ps	1	0	-0.67	2.85	-0.8	1.87	-0.34	0.15
Cx3cr1	0.09	0.156667	0.1	0.16	0.213333	0.0566667	0.0366667		Olfr487	1	-0.67	0	0.51	0.74	0.92	-0.73	-0.67
Myo5c	0.88	1.74667	2.11	2.04667	2.42333	0.06	0.0366667		Gm42448	1	-0.73	0	0.83	0.67	0.96	-0.13	-0.23
Gm16083	0.596667	0.156667	0.0866667	0.106667	0.0133333	0.0633333	0.0366667		Grrp1	1	0	-0.67	1	2.24	2.46	-0.39	-0.57
Masp2	0.14	0.01	0.0266667	0.0366667	0.0433333	0.0633333	0.0366667		Gm45178	1	-0.67	-0.67	1.57	0.67	6.3	0	-1.5
Armh1	0.79	0.06	0.0566667	0.133333	0.0966667	0.0633333	0.0366667		Gucy1a2	1	-0.67	0.67	0.22	0	2.91	-0.41	-1.32
Gm44067	0.456667	0.153333	0.196667	0.266667	0.283333	0.0633333	0.0366667		Gm41787	1	0.48	-1.56	0	1.82	0.3	-0.67	-1.27
Cyp4v3	0.17	0.0866667	0.18	0.376667	0.506667	0.0633333	0.0366667		Erich3	1	-0.29	0	0.67	1.91	1.08	-0.46	-1.1
Olfr484	0.126667	0.09	0.146667	0.0933333	0.0666667	0.0666667	0.0366667		Gm5766	1	-0.63	-1.48	0.67	0	6.07	-0.81	0.09
Bcas3os1	0.0533333	0.0366667	0.0266667	0.0533333	0.0733333	0.07	0.0366667		Ces2f	1	0	0.45	0.67	-0.39	4.27	-2.14	-3.6
Gm17816	0.176667	0.176667	0.153333	0.116667	0.02	0.0733333	0.0366667		2610206C17Rik	1	-0.73	0.15	0.91	-0.67	0.02	0	-0.89
Parp3	1.75667	0.143333	0.0733333	0.24	0.153333	0.0766667	0.0366667		Gm3800	1	0	0	0.67	0.41	2.92	-1.02	-1.7
Ect2l	1.59333	0.993333	0.686667	0.236667	0.273333	0.08	0.0366667		Gck	1	-1.7	0.3	1.11	0	0.57	-0.67	-1.44
Vmn1r29	0.206667	0.226667	0.18	0.336667	0.493333	0.08	0.0366667		Gm45706	1	-0.52	0.52	-0.67	0.91	0.87	-1.39	0
Vwa5a	1.31333	0.656667	0.346667	0.333333	0.613333	0.0833333	0.0366667		Rtn2	1	0.26	0	0.67	-0.4	2.35	-1.16	-0.9
Tdg-ps	0.803333	0.363333	0.7	0.546667	0.683333	0.0833333	0.0366667		Upb1	1	-0.59	0	0.81	0.73	2.42	-0.56	-0.67
P4htm	1.29333	1.02333	1.29	1.58333	2.64667	0.0833333	0.0366667		Gm44760	1	0.39	-0.58	0.67	0	1.29	-2.02	-1.04
Tnnt2	0.41	0.123333	0.166667	0.133333	0.0933333	0.0866667	0.0366667		Gm30747	1	-0.2	-0.67	15.72	2.83	3.84	-0.67	0
Ddah2	4.58667	3.71667	2.14333	2.61333	1.93667	0.0866667	0.0366667		Spns3	1	-0.67	0	2.7	1.25	2.7	-0.31	-0.56
Gm5910	0.316667	0.156667	0.123333	0.146667	0.05	0.09	0.0366667		Gm16794	1	-0.85	0.07	0	0.67	2.01	-0.64	-1.08
Gm12608	0.17	0.126667	0.0566667	0.0566667	0.0633333	0.09	0.0366667		Gm13407	1	0.33	-1.94	0	1.68	0.35	-0.67	-1.66
P4ha3	0.766667	0.396667	0.266667	0.24	0.126667	0.0933333	0.0366667		Gm5389	1	-0.67	0.17	0	-1.04	1.85	0.88	-0.13
Aebp1	1.51	0.48	0.276667	0.453333	0.253333	0.0966667	0.0366667		Mrpl23	1	0.29	0.67	-0.43	0	4.48	-1.05	-1.34
Gm7932	0.133333	0.0933333	0.06	0.09	0.253333	0.103333	0.0366667		Gm15798	1	0.67	0.45	-0.67	-1.1	2.07	-1.12	0
Tes3-ps	0.0266667	0.363333	0.103333	0.0233333	0.0766667	0.106667	0.0366667		Gm21960	1	-0.32	-3.34	0	0.67	2.25	0.42	-3.63
Abhd1	0.946667	0.456667	0.206667	0.31	0.0666667	0.12	0.0366667		1700110C19Rik	1	-0.67	-1.49	0.5	0	7.7	-1.06	0.39
Gm37321	0.0333333	0.04	0.0666667	0.0366667	0.283333	0.126667	0.0366667		BC037704	1	0	-0.42	1.83	0.55	1.24	-0.92	-0.67
Gm44172	0.0966667	0.05	0.0433333	0.08	0.283333	0.126667	0.0366667		Gm44771	1	1.47	-1.26	-0.67	-0.25	2.33	0	0.34
Gapdhs	0.383333	0.95	1.14667	0.543333	0.426667	0.126667	0.0366667		Gm12728	1	0	0.82	-0.99	0.67	0.93	-0.67	-0.65
Gm28529	1.26333	1.45667	1.08333	0.936667	1.04	0.126667	0.0366667		Gm15583	1	-0.34	0.67	1.79	-1.4	2.88	0	0
Mkrn3	2.28667	1.12333	1.29667	1.24667	0.803333	0.13	0.0366667		Gm47687	1	2.7	-0.15	2.85	0	5.02	-0.37	-0.67
Gm7593	0.263333	0.406667	0.403333	0.183333	0.323333	0.136667	0.0366667		Gm7450	1	6.3	-0.67	0.34	0	9.61	-0.45	-2.02
Ccdc8	1.30333	0.44	0.28	0.283333	0.22	0.14	0.0366667		Gm6975	1	0.67	0.73	-0.49	0	2.59	-0.42	-2.57
Gm3415	0.05	8.58	7.12333	9.71	8.94	0.14	0.0366667		Olfr1090	1	-0.09	-0.67	3.24	1.53	4.56	-0.63	0
Map3k19	0.52	0.166667	0.18	0.123333	0.0733333	0.143333	0.0366667		Gm26766	1	0.17	0	0.67	-0.04	2.62	-1.04	-1.33
Slc6a5	0.02	0.226667	0.0866667	0.0733333	0.1	0.16	0.0366667		Gm41361	1	-0.21	0	0.67	1.14	1.42	-0.64	-0.68
Kcnu1	1.30333	1.38333	1.00333	1.45667	1.44667	0.16	0.0366667		Dnase1	1	-0.41	0	1.49	0.7	1.31	-0.67	-0.61
Gm15457	0.146667	0.11	0.313333	0.203333	0.23	0.17	0.0366667		Gm29036	1	-0.1	0.67	0	0.99	2.29	-1	-0.55
Dcst1	1.19667	0.69	0.393333	0.733333	0.56	0.176667	0.0366667		5330439M10Rik	1	0.67	-0.54	1.12	0	2.51	-0.43	-0.7
Gm13667	0.356667	0.0966667	0.383333	0.47	0.223333	0.18	0.0366667		Olfr328	1	-1.28	0.67	0.02	-0.62	0.73	0	-0.76
Gm40614	0.27	0.376667	0.25	0.163333	0.366667	0.18	0.0366667		Gm6745	1	0	-0.04	0.45	1.21	1.97	-0.67	-1.46
Nr4a1	28.13	9.66	10.45	12.47	8.75	0.19	0.0366667		Gm11619	1	0	-1.15	0.54	0.3	0.67	-0.9	-1.66
Gm28156	0.113333	0.426667	0.306667	0.46	1.02333	0.2	0.0366667		Gm47348	1	0	0.29	5.3	-0.67	4.24	-1.73	-0.29
Necab1	0.466667	0.206667	0.153333	0.22	0.266667	0.206667	0.0366667		Olfr1191-ps1	1	0.67	0	-0.6	0.67	2.44	-2.21	-2.08
Unc93a2	0.353333	0.39	0.536667	0.68	0.856667	0.206667	0.0366667		Vmn2r55	1	0.3	-1.11	-0.86	0	0.88	0.67	-0.28
Gm45510	0.306667	0.0466667	0.456667	0.196667	0.336667	0.216667	0.0366667		Rplp1-ps1	1	-0.34	-0.06	2.27	0.67	1.78	0	-0.9
9230110F11Rik	0.0266667	0.04	0.106667	0.0333333	0.216667	0.233333	0.0366667		Zan	1	-0.84	0.84	-0.34	0.42	1.6	0	-0.67
Gm5246	0.136667	0.37	0.386667	0.763333	0.276667	0.256667	0.0366667		Irx1	1	0	-0.67	-6.61	-0.27	12.95	5.4	0.4
Prss50	5.90333	3.71333	0.606667	0.54	0.653333	0.273333	0.0366667		Slc19a3	1	-1.04	0.28	0.32	0.67	0	-0.79	-1.2
Gm8517	0.38	0.373333	0.516667	0.396667	0.146667	0.31	0.0366667		D630036H23Rik	1	-0.67	-6.18	0.56	12.82	0	-5.17	0.56
Zfp286	5.41667	1.28	1.15667	1.11	1.41	0.32	0.0366667		Cnmd	1	-0.6	0	0.59	1.37	0.67	-1.15	-1.13
Prkar1b	2.76667	1.52333	1.10333	1.19333	0.883333	0.416667	0.0366667		Vmn1r184	1	-0.89	0.12	-0.67	0.95	0.71	0	-0.52
1700003G18Rik	5.20667	0.99	1.35	0.89	0.806667	0.556667	0.0366667		H3c13	1	0	0.81	-0.67	1.22	1.52	-0.16	-0.63
Olfr18	0.163333	0.21	0.123333	0.0466667	0.01	0.01	0.0366667		Wnt11	1	-0.47	0	0.67	1.42	1.46	-0.28	-0.73
Olfr1380	0.0533333	0.0266667	0.04	0.05	0.0766667	0.0133333	0.0366667		Gm26705	1	2.28	-0.06	2.5	-0.67	3.26	-0.34	0
Zfp853	0.1	0.03	0.0266667	0.0433333	0.01	0.02	0.0366667		Gm29678	1	-0.6	0	2.3	1.4	0.67	-0.77	-0.52
Hs3st4	0.00666667	0.09	0.12	0.24	0.266667	0.0233333	0.0366667		Gm38372	1	0.16	0.1	-0.67	0	1.89	-0.87	-1.09
Gm49493	0.443333	0.5	0.146667	0.223333	0.19	0.0266667	0.0366667		Prodh2	1	0.04	0	-0.34	1.16	1.87	-0.67	-3.11
Ltb4r2	0.346667	0.213333	0.153333	0.0633333	0.06	0.0333333	0.0366667		Gm33952	1	2.89	0.67	-0.58	-0.19	9.88	-2.36	0
B430306N03Rik	4.43333	0.52	0.473333	0.34	0.236667	0.0366667	0.0366667		Ms4a15	1	-0.94	0.67	-0.05	0.78	1.58	-0.02	0
Olfr578	0.143333	0.206667	0.0866667	0.0266667	0.31	0.0433333	0.0366667		Wfikkn1	1	2.02	-0.67	3.9	0	2.62	0	-0.07
Vmn2r93	0.0666667	0.08	0.116667	0.0533333	0.0966667	0.0466667	0.0366667		Brd8dc	1	0	-0.03	0.58	0.67	1.78	-0.95	-0.95
Rasgrp2	0.876667	0.39	0.553333	0.63	0.303333	0.0466667	0.0366667		Cass4	1	-1.37	0	0.67	0.4	0.18	-1.36	-1.39
Gm37742	0.0666667	0.11	0.0833333	0.0566667	0.11	0.05	0.0366667		H2-Eb1	1	3.2	0	-1.29	-0.28	4.89	0.34	-0.67
Nxpe5	0.0833333	0.0366667	0.0966667	0.0566667	0.113333	0.0566667	0.0366667		Ppm1k	1	0	-0.42	1.22	0.42	2.87	-0.67	-2.12
Adora1	1.30333	0.856667	0.116667	0.17	0.313333	0.0666667	0.0366667		Gm44645	1	0.67	-0.13	1.62	-0.37	2.21	0	-0.98
Gm38029	0.18	0.0566667	0.103333	0.06	0.0833333	0.0766667	0.0366667		Bace1	1	0	-0.09	0.34	0.89	1.44	-0.67	-0.87
Pilra	0.0366667	0.16	0.19	0.0533333	0.43	0.08	0.0366667		Lockd	1	0.2	-0.67	0.98	-0.26	2.35	0	-1.22
Gm7108	0.233333	0.166667	0.05	0.0666667	0.11	0.0833333	0.0366667		Cabcoco1	1	0	-0.28	0.24	0.67	4.26	-2.14	-2.11
Olfr324	0.0833333	0.0666667	0.123333	0.0833333	0.0733333	0.0933333	0.0366667		Gm11745	1	-0.88	0.08	0.69	0	0.23	-0.67	-0.75
Gm38263	0.0866667	0.08	0.0566667	0.0666667	0.11	0.1	0.0366667		Tbc1d4	1	-0.05	0	0.48	1.57	1.44	-0.67	-0.73
Tnk1	0.156667	0.483333	0.606667	0.296667	1.13667	0.103333	0.0366667		Gm30122	1	-0.12	0	0.5	1.05	0.67	-0.76	-0.8
Olfr464	0.0266667	0.253333	0.266667	0.21	0.226667	0.12	0.0366667		Pou2f3	1	-0.62	0	1.01	0.94	1.24	-0.59	-0.67
Ddx60	0.126667	0.0633333	0.0366667	0.0866667	0.02	0.143333	0.0366667		Gm6921	1	-0.67	1.11	0	0.35	3.21	-0.19	-1.03
Ptpn7	0.166667	0.14	0.123333	0.236667	0.0966667	0.16	0.0366667		Vmn1r214	1	-1.01	-0.11	0.95	0.67	1.61	0	-0.52
Vcan	1.43333	0.666667	1.15667	2.14667	0.7	0.00666667	0.04		Gm45705	1	-0.67	-0.07	0.96	1.46	2.73	-0.16	0
Gm46519	0.126667	0.103333	0.0933333	0.00666667	0.02	0.01	0.04		Gm41148	1	-1	0.06	0	1.04	3.6	-0.52	-0.67
Svep1	0.136667	0.0666667	0.04	0.0833333	0.113333	0.01	0.04		Fam209	1	-0.33	0	1.34	1.79	2.06	-0.58	-0.67
Trim31	0.0133333	0.236667	0.14	0.136667	0.203333	0.01	0.04		Olfr393	1	-0.61	0	-0.74	1.75	1.28	0.67	-0.47
Gm45137	0.286667	0.303333	0.156667	0.183333	0.1	0.0133333	0.04		Gm37806	1	-1.19	-0.87	0.67	0.56	1.39	0	-0.46
Gm10676	0.0666667	0.00666667	0.113333	0.0366667	0.04	0.0166667	0.04		Col27a1	1	-0.67	0	0.24	0.21	0.82	-0.75	-0.87
Tas1r3	0.0133333	0.00666667	0.06	0.0733333	0.0433333	0.0166667	0.04		Gm14813	1	-0.97	0	2.57	-0.49	3.65	0.67	-0.33
Gm28465	0.0166667	0.06	0.0133333	0.03	0.0466667	0.0166667	0.04		Gm19503	1	-0.34	1.73	0	1.53	3	-0.05	-0.67
Ephx3	0.0466667	0.0866667	0.0666667	0.11	0.166667	0.0166667	0.04		Gm15616	1	0	-0.86	0.24	0.67	1.05	-0.51	-1.15
Sowaha	0.18	0.106667	0.11	0.0233333	0.07	0.02	0.04		Gm13377	1	0.52	-0.67	1.63	0	1.68	-0.3	-3.31
Olfr1487	0.0833333	0.0533333	0.133333	0.06	0.176667	0.02	0.04		Gm44609	1	-2.07	0	-2.4	0.67	0.49	0.33	-2.64
1810028F09Rik	0.66	0.443333	0.446667	0.473333	0.523333	0.02	0.04		Gm45216	1	-0.65	-0.67	1.07	1.9	1.31	-0.37	0
Gm48871	0.116667	0.176667	0.166667	0.116667	0.0666667	0.0233333	0.04		Gm43465	1	2.02	-0.54	0.4	-1.08	8.5	0	-0.67
4930477O15Rik	0.176667	0.0966667	0.0733333	0.02	0.116667	0.0233333	0.04		Vmn1r216	1	0.99	-0.67	0.08	0	4.05	0	-0.67
1700100I10Rik	0.0566667	0.09	0.38	0.25	0.196667	0.0233333	0.04		Gm7289	1	3.34	-1.75	-0.51	0.4	5.87	0	-0.67
Tmprss11d	0.62	0.0666667	0.0933333	0.15	0.0533333	0.0266667	0.04		Gm6129	1	-0.28	1.18	0.64	-1.22	2.08	0	-0.67
Gm37226	0.146667	0.116667	0.09	0.27	0.3	0.0266667	0.04		Platr4	1	-2.07	0	0.28	0.14	0.67	-1.49	-2.05
Gm49340	0.24	0.0133333	0.0733333	0.0766667	0.03	0.03	0.04		Gm37834	1	1.64	-0.36	0.67	0	1.83	-0.25	-1.03
5033403F01Rik	2.71	0.76	0.296667	0.276667	0.0533333	0.03	0.04		Dok5	1	-1.08	0.67	0	0.04	2	-1.25	-0.58
Tmem51os1	0.0966667	0.0933333	0.0533333	0.0333333	0.07	0.03	0.04		Gm49863	1	0.65	0.31	-0.67	0	3.98	-2.68	-2.46
Gm12198	0.0166667	0.07	0.183333	0.0766667	0.196667	0.03	0.04		Gm43510	1	0.67	0.34	-0.6	0	1.9	-0.86	-0.94
Lrp8os3	0.0166667	0.06	0.143333	0.0733333	0.253333	0.03	0.04		Gpr25	1	0.09	-0.64	0	0.67	3.86	-2.48	-3.04
Gm49660	0.07	0.0466667	0.0533333	0.00666667	0.0133333	0.0333333	0.04		Fgf17	1	0	-0.67	0.31	0.15	1.47	-0.67	-0.98
Tns4	0.56	0.0833333	0.17	0.293333	0.0266667	0.0333333	0.04		Vmn1r6	1	0.67	-0.91	0	0.86	0.65	-0.44	-1.05
Gm37824	0.0633333	0.00666667	0.0533333	0.0166667	0.09	0.0333333	0.04		Gm31614	1	0.26	0	-0.75	0.67	2.17	-0.56	-1.15
Gm37238	0.233333	0.11	0.17	0.236667	0.176667	0.0333333	0.04		Slc13a4	1	-5.61	0.2	0.08	0	0.67	-7.61	-8.02
Fst	5.74333	3.11	4.22	3.03	0.88	0.0333333	0.04		Gm35766	1	-0.33	-0.67	0	4.06	1.13	0.14	-0.92
Angptl7	0.0666667	0.146667	0.106667	0.11	0.0266667	0.04	0.04		4930511J24Rik	1	0	-0.03	0.8	0.67	2	-0.52	-0.84
Gm48918	0.0833333	0.06	0.133333	0.11	0.0366667	0.04	0.04		Gm25956	1	-0.36	0.57	-0.67	0	2.83	0.67	-2.44
Ppnr	0.13	0.0666667	0.03	0.13	0.0566667	0.04	0.04		Gm8274	1	-0.6	-0.06	1.06	2.97	1.71	-0.67	0
Stk32a	0.103333	0.106667	0.0566667	0.0666667	0.0666667	0.04	0.04		Gm11645	1	-0.67	3.07	0.52	-0.52	3.55	-0.98	0
Gm42598	0.0533333	0.0233333	0.0233333	0.0166667	0.0766667	0.0433333	0.04		Gm11696	1	0	-0.95	0.07	0.12	0.67	-1.49	-1.33
E030037K01Rik	0.0666667	0.0566667	0.0466667	0.0166667	0.156667	0.0433333	0.04		Gm44834	1	-0.41	0	0.67	0.3	1.2	-0.8	-0.75
Krt33a	0.28	1.64	1.49333	1.51667	0.976667	0.0433333	0.04		Gm4866	1	0.67	-0.25	-1.06	1.38	1.47	0	0
Fblim1	0.586667	0.496667	0.376667	0.416667	0.273333	0.0466667	0.04		Vash1	1	2.39	-0.67	0	0.37	4.35	-0.64	-1.41
Gm48837	0.0133333	0.00666667	0.00666667	0.02	0.01	0.0466667	0.04		Gm29895	1	-0.67	-1.53	0	0.77	1.99	0.64	-0.21
Fgf6	0.02	0.00666667	0.00666667	0.00333333	0.02	0.0466667	0.04		Gm47050	1	0	-0.76	-0.05	0.48	2.57	0.76	-0.67
S100a1	2.9	0.916667	0.75	0.256667	0.153333	0.0466667	0.04		1810006J02Rik	1	-0.48	0	0.61	1.83	0.76	-0.87	-0.67
Lfng	0.05	0.13	0.113333	0.383333	0.33	0.0466667	0.04		2200002D01Rik	1	0	-0.67	0.07	0.24	0.69	-1.03	-0.93
Gm44830	0.0333333	0.5	0.12	0.193333	0.34	0.0466667	0.04		Chst5	1	-0.41	0	0.68	0.56	0.67	-0.76	-0.77
Gm15549	0.313333	0.173333	0.133333	0.4	0.34	0.0466667	0.04		1700056N10Rik	1	0	-0.59	2.73	0.19	3	-0.67	-0.89
Gm17979	0.46	0.08	0.196667	0.58	0.386667	0.0466667	0.04		Cc2d2a	1	-0.37	0	0.23	0.74	1.41	-0.67	-0.72
A130014A01Rik	1.01333	0.716667	0.58	0.316667	0.66	0.0466667	0.04		Ccdc159	1	-0.67	0	0.07	0.91	0.53	-1.3	-1.99
Gm12729	0.233333	0.723333	2.85667	3.38667	2.81667	0.0466667	0.04		Adamts15	1	1.4	-0.49	-0.67	0	2.42	-1	0.37
Gm44549	0.123333	0.493333	1.13333	0.863333	0.983333	0.05	0.04		Gm12857	1	0.67	-0.37	0	0.5	1.87	-1.45	-0.85
Gm47390	0.113333	0.106667	0.46	0.306667	2.28	0.05	0.04		Cngb1	1	-0.18	0	1.87	2.06	2.28	-0.67	-0.61
6330537M06Rik	0.276667	0.206667	0.2	0.08	0.0533333	0.05	0.04		C230053D17Rik	1	0	-0.79	0.07	0.67	0.54	-1.36	-0.93
Scd4	0.01	0.0466667	0.01	0.0666667	0.02	0.0533333	0.04		Gm47113	1	-0.03	0	0.51	0.67	1.85	-1.01	-1.04
Olfr459	0.17	0.03	0.0633333	0.206667	0.106667	0.0533333	0.04		Gm45174	1	-0.67	-0.46	1.93	2.43	0.87	0	-0.31
Csf1r	0.12	0.853333	0.3	0.26	0.176667	0.0533333	0.04		Fat2	1	-0.68	-0.13	0.67	0.79	1.86	0	-0.22
Gm47204	0.196667	0.0533333	0.06	0.0966667	0.206667	0.0566667	0.04		Pde4c	1	-0.49	0	0.49	0.67	1.32	-0.95	-1.9
Gm37916	0.0466667	0.0366667	0.0233333	0.0833333	0.11	0.06	0.04		Tjp3	1	-0.7	0	0.37	0.36	0.67	-1.11	-1.15
Olfr124	0.02	0.0466667	0.02	0.0766667	0.0266667	0.0633333	0.04		Gm15401	1	-0.67	0.86	-0.32	0	2.16	0.44	-0.98
4930528J11Rik	0.0933333	0.0866667	0.07	0.0366667	0.0466667	0.0633333	0.04		Gm42894	1	-0.85	0.81	0	0.01	1.38	-0.67	-0.36
Esx1	4.64333	0.446667	0.123333	0.0266667	0.02	0.0666667	0.04		Slc25a2	1	-1.69	1.25	0.34	0	2.17	-0.19	-0.67
Gm12320	0.223333	0.34	0.543333	1.07333	0.673333	0.0666667	0.04		Gm8118	1	4.24	0	0.26	-0.67	7.87	-0.32	-0.74
Tm4sf1	0.466667	0.216667	0.183333	0.126667	0.573333	0.07	0.04		Gm6429	1	0	0.67	-0.38	0.59	2.87	-2.64	-2.81
Gpr156	0.53	2.13	6.73333	9.20667	13.9133	0.0733333	0.04		Gm11443	1	-0.18	0	0.67	0.5	3.51	-2.13	-2.3
Gm48742	0.0133333	0.0266667	0.0233333	0.0133333	0.02	0.0733333	0.04		Plb1	1	-0.47	0	0.84	2.98	2.47	-0.33	-0.67
Gm43313	0.08	0.113333	0.0566667	0.0833333	0.0833333	0.0733333	0.04		Gm45743	1	-0.6	0	0.62	0.67	2.26	-2.12	-2.22
Gm50323	0.22	0.29	0.333333	0.33	0.373333	0.0733333	0.04		Il18rap	1	-1.11	-0.53	0.7	0.52	0.67	0	-0.82
Zic5	1.42333	0.326667	0.41	0.29	0.726667	0.0766667	0.04		4930556I23Rik	1	0.15	-1.06	-0.65	0	5.28	2.82	-0.67
Grap2	0.22	0.05	0.02	0.03	0.04	0.0833333	0.04		Gm47954	1	-0.62	-0.67	1	0.6	4.85	-0.75	0
Gm28068	0.106667	0.08	0.126667	0.133333	0.173333	0.0833333	0.04		Clec2e	1	-0.71	0	-0.67	1.19	4.8	-0.52	0.36
Tnnc1	1.02333	0.39	0.203333	0.136667	0.0633333	0.0866667	0.04		Kcng1	1	-0.67	1.86	3.57	0	1.67	-0.64	-0.29
Thy1	0.0833333	0.02	0.18	0.0633333	0.0233333	0.09	0.04		2010003K11Rik	1	-0.17	-0.59	11.21	17.37	32.04	-0.67	0
Gm9722	1.20333	0.56	0.86	0.863333	0.92	0.09	0.04		Gm4936	1	0.72	-0.86	0	0.31	0.64	-0.68	-0.67
Cntnap4	0.08	0.09	0.0266667	0.08	0.0966667	0.0966667	0.04		Uba1y	1	-2.02	0	-0.67	3.25	4.05	0.31	-0.25
Xylt1	0.493333	0.223333	0.21	0.743333	0.266667	0.0966667	0.04		Gm5422	1	1.14	0.67	-0.03	0	2.99	-0.29	-0.97
Gm43873	0.196667	0.126667	0.143333	0.18	0.166667	0.103333	0.04		Galnt18	1	-2.83	0.19	0	0.23	0.67	-2.77	-3.05
1700063J08Rik	0.7	1.37	0.593333	0.106667	0.233333	0.103333	0.04		2310034G01Rik	1	-1	0.67	0.29	0	0.67	-0.85	-1.15
Gm9332	0.04	0.15	0.336667	0.283333	0.446667	0.103333	0.04		Gm44940	1	-0.57	1.06	0.67	-0.06	1.03	0	-1.15
Gm6649	0.123333	0.17	0.123333	0.08	0.0866667	0.106667	0.04		Csmd1	1	0	-1.38	0.61	-0.67	0.84	-0.67	0.06
Olfr362	0.0966667	0.163333	0.16	0.173333	0.136667	0.106667	0.04		Tenm1	1	0	-0.67	0.97	1.73	3.52	-0.35	-0.06
Olfr1129	0.0633333	0.02	0.0233333	0.02	0.0566667	0.11	0.04		Gm34388	1	-0.67	-0.01	0.98	1.02	2.2	-0.43	0
Gm48796	0.236667	0.133333	0.223333	0.11	0.16	0.11	0.04		Gm47800	1	0.06	-1.04	0	0.93	1.91	-0.67	-0.34
4930405N21Rik	0.0333333	0.146667	0.47	0.333333	0.486667	0.113333	0.04		Gm50318	1	0	-0.51	7.65	10.16	3.02	-0.67	-0.53
Gm44851	0.756667	0.263333	0.376667	0.186667	0.483333	0.113333	0.04		Ager	1	0	-0.32	8.2	2.31	7.06	-0.67	-0.53
Sfxn3	2.41	1.64	0.6	0.806667	0.646667	0.12	0.04		Gm43649	1	0	-0.17	0.19	1.08	0.85	-0.67	-1.3
Gm45601	0.123333	0.156667	0.206667	0.17	0.24	0.123333	0.04		Ccdc102a	1	-0.55	0	0.67	1.36	0.61	-0.9	-0.77
Rhov	12.44	0.86	0.44	0.273333	0.176667	0.126667	0.04		Olfr905	1	-0.75	0	1.07	0.12	4.13	-0.36	-0.67
Abhd14b	1.44667	0.513333	0.336667	0.85	0.343333	0.126667	0.04		Cd40	1	0.5	0	-0.23	1.05	2.2	-0.67	-0.87
Gm37250	0.23	0.12	0.0733333	0.206667	0.283333	0.143333	0.04		Gm36965	1	0.02	-0.67	-0.51	-0.69	2.96	0.67	0
Large2	1.05	0.58	0.17	0.886667	0.85	0.143333	0.04		Gm6520	1	0.15	0	-0.02	2.64	1.79	-0.67	-1.5
Tepp	7.93	13.6867	29.44	20.3233	28.4167	0.15	0.04		Ms4a12	1	-0.54	0	0.7	0.53	0.78	-0.67	-0.91
Hpgds	0.183333	0.273333	0.166667	0.213333	0.0766667	0.153333	0.04		Gm42829	1	-0.67	0	0.36	2.75	5.08	-1.82	-0.62
Igsf6	0.393333	0.63	0.793333	0.54	0.623333	0.153333	0.04		Gm12618	1	-0.67	0	0.67	1.78	0.99	-0.68	-0.5
Gm7633	0.0866667	0.106667	0.133333	0.136667	0.17	0.16	0.04		Nlrx1	1	0.14	-0.84	0	0.46	0.67	-1.27	-1.21
Cd3d	0.24	0.323333	0.216667	0.186667	0.433333	0.18	0.04		Gm5759	1	0.15	-1.69	1.69	-0.67	1.75	0	-0.09
Gm10865	0.06	0.206667	0.0466667	0.216667	0.153333	0.193333	0.04		4933437G19Rik	1	-0.19	0	1.16	0.67	1.41	-0.67	-0.85
Gm38167	0.0533333	0.0466667	0.0266667	0.0233333	0.15	0.2	0.04		Lrrc74b	1	-0.29	0.67	0	0.26	1.64	-1.68	-2.48
Gm47663	0.136667	0.0266667	0.06	0.0266667	0.0833333	0.216667	0.04		Gm16287	1	-0.67	-0.04	0	1.69	3.71	0.04	-2.61
Gm14660	0.136667	0.183333	0.12	0.16	0.156667	0.243333	0.04		Ntn4	1	-0.39	0	1	0.67	1.28	-1.03	-0.66
Gm45412	0.443333	0.446667	0.633333	0.326667	0.376667	0.243333	0.04		Tpt1-ps4	1	0.03	-0.67	-0.89	0	3.14	-0.94	0.05
Gm34883	0.31	0.876667	0.876667	0.766667	2.3	0.25	0.04		Gm45131	1	-0.4	0	0.67	1.83	4.02	-0.74	-0.41
Tex101	171.353	30.5533	0.78	0.186667	0.0266667	0.256667	0.04		Elavl4	1	0	-0.2	0.4	0.73	3.43	-0.88	-0.67
Gm7591	0.11	0.14	0.266667	0.183333	0.296667	0.286667	0.04		Gm45477	1	0	-0.22	1.35	3.37	5.85	0	-0.67
Gm5191	0.286667	0.46	0.306667	0.266667	0.346667	0.29	0.04		Gm45407	1	-0.67	0	0.38	0.56	1.01	-0.88	-1.03
Rhox2c	15.2633	3.09333	1.61333	4.4	3.41	0.34	0.04		Rps12-ps19	1	1.2	-0.46	0	0.85	1.48	-0.28	-0.67
Gm21586	0.556667	0.906667	1.76	0.676667	0.346667	0.53	0.04		H3c8	1	-0.1	-0.67	0	1.1	2.07	0.75	-0.24
Gm7780	1.46	0.636667	1.65667	0.936667	0.863333	0.853333	0.04		Gm49530	1	-0.34	-0.96	0	0.5	3.94	0.67	-0.7
Gm25184	4.85	1.06667	3.38667	0.973333	6.49	2.13333	0.04		Gm40414	1	0	0.92	-0.65	0.75	2.82	-0.67	-0.08
Gm3851	8.27667	6.17	4.79667	6.61667	4.09667	3.84333	0.04		Gm26604	1	-0.76	-0.08	0	0.94	2.75	-0.65	0.67
Neurl1b	0.05	0.12	0.0933333	0.163333	0.126667	0.00333333	0.0433333		Olfr1415	1	-0.76	0	0.67	2.36	3.69	-0.42	-0.47
Car12	0.18	0.236667	0.15	0.21	0.246667	0.00666667	0.0433333		Gm14336	1	-0.67	1.43	0	-0.28	2.15	0.5	-1.09
Gm9899	0.816667	0.526667	0.403333	0.403333	0.293333	0.00666667	0.0433333		Gm48414	1	4.44	0	2.75	-0.05	6.63	-0.67	-0.2
E430014B02Rik	0.0733333	0.0533333	0.06	0.0233333	0.0633333	0.0133333	0.0433333		Crybb3	1	-0.15	0	0.73	0.8	1.32	-0.67	-0.61
Gm37730	0.08	0.1	0.08	0.05	0.223333	0.0133333	0.0433333		D830005E20Rik	1	0.81	0	0.67	-0.54	5.06	-0.34	-1.15
Omd	0.2	0.213333	0.13	0.126667	0.31	0.0133333	0.0433333		Vmn1r12	1	0.46	-1.21	-0.25	0.67	1.74	0	-1.67
Chrne	0.113333	0.926667	0.453333	0.383333	0.303333	0.0166667	0.0433333		Nptxr	1	-0.14	0	0.95	0.67	1.06	-0.6	-0.69
Zic3	0.853333	0.31	0.363333	0.52	0.43	0.02	0.0433333		Gm37274	1	0.67	-0.75	0.22	0	0.97	-0.32	-0.75
Dpysl4	1.24667	0.69	0.653333	0.923333	0.76	0.02	0.0433333		E130102H24Rik	1	-1.63	0	0.51	0.67	0.05	-2.07	-2.03
Agmo	0.116667	0.146667	0.0933333	0.176667	0.293333	0.0233333	0.0433333		Olfr676	1	-0.69	0.15	-0.67	0	1.28	0.05	-1.15
Grem2	0.976667	0.406667	0.663333	0.853333	0.713333	0.0233333	0.0433333		Gje1	1	0	-2.22	0.1	0.67	0.03	-2.15	-1.16
Eng	0.51	0.0266667	0.0566667	0.0166667	0.01	0.0266667	0.0433333		Nphs1	1	-0.63	0.13	0	0.67	2.32	-1.51	-1.1
Olfr675	0.0466667	0.05	0.07	0.0566667	0.14	0.0266667	0.0433333		Gm47950	1	0	0.67	-1.96	1.96	2.02	-0.32	-0.61
Sh2d2a	0.25	0.1	0.0933333	0.09	0.24	0.0266667	0.0433333		Gm6276	1	0.07	-0.19	0.75	0	0.67	-0.69	-0.97
Pou3f2	0.0566667	0.0133333	0.0166667	0.04	0.0266667	0.03	0.0433333		Cntn6	1	-0.67	-0.47	1.53	3.22	6.69	0	-0.44
Lrfn5	0.0266667	0.14	0.0533333	0.0466667	0.0533333	0.03	0.0433333		Gm9616	1	0.12	-0.67	0	0.92	2.05	-0.59	-1.3
Foxj1	0.0733333	0.27	0.103333	0.266667	0.19	0.03	0.0433333		Gm4926	1	-0.67	0	0.73	0.69	0.56	-0.68	-0.67
Ddn	0.103333	0.0633333	0.0766667	0.0366667	0.146667	0.0333333	0.0433333		1810073O08Rik	1	-3.74	0.07	0.66	0	0.67	-5.08	-5.24
Lipa	1.95333	1.29667	0.743333	0.416667	0.723333	0.0333333	0.0433333		Ros1	1	-0.58	-0.01	2.21	2.42	6.8	0	-0.67
Lmntd1	0.0333333	0.05	0.27	0.0833333	0.176667	0.0366667	0.0433333		C530043A13Rik	1	0.09	-0.96	0.67	-0.67	1.21	0	-0.96
Gm42986	0.29	0.13	0.0433333	0.0866667	0.19	0.0366667	0.0433333		Gm49934	1	0.66	-0.67	0.54	0	3.24	-1.65	-1.32
Gm43119	0.513333	0.103333	0.0766667	0.136667	0.186667	0.0366667	0.0433333		Gcat	1	-0.45	-0.33	3.85	0.9	1.21	-0.67	0
Olfr341	0.03	0.01	0.0333333	0.03	0.02	0.04	0.0433333		Gm13932	1	0.57	-1.32	0.47	0	1.75	-1.79	-0.67
Olfr816	0.123333	0.1	0.0566667	0.0733333	0.0866667	0.04	0.0433333		Gm6899	1	1.06	-0.67	-1.12	0.36	2.46	-0.62	0
Smyd1	2.79	1.78333	1.2	1.49333	0.693333	0.04	0.0433333		Igf2os	1	0.67	-1.77	-0.37	3.63	2.5	-0.06	0
Iqcn	0.0366667	0.0833333	0.0266667	0.0533333	0.06	0.0433333	0.0433333		Gm50006	1	0.45	0	-0.67	0.54	1.65	-1.02	-1.11
Slc10a2	0.0266667	0.0233333	0.0433333	0.01	0.04	0.0466667	0.0433333		Olfr898	1	-0.81	-0.57	0.54	2.93	3.31	0	-0.67
Gm49058	0.133333	0.0466667	0.07	0.03	0.0733333	0.0466667	0.0433333		Gm11642	1	0.67	-0.78	1.69	-0.04	3.66	0	-0.42
AA414992	0.21	0.0666667	0.146667	0.0833333	0.16	0.0466667	0.0433333		Usp25	1	-1.04	0.21	0.55	0	0.67	-1.91	-2.06
Heph	0.68	0.54	0.386667	0.34	0.343333	0.0466667	0.0433333		Gm7123	1	0.61	0	-0.67	2.08	0.87	-0.76	-0.39
Slco6c1	0.0633333	0.01	0.06	0.05	0.05	0.05	0.0433333		Gm38198	1	0.29	0.62	-0.91	0	2.2	-0.67	-1
Gm33336	0.0566667	0.0733333	0.116667	0.12	0.0533333	0.05	0.0433333		D930019O06Rik	1	-0.35	-0.96	0	1.46	0.43	0.67	-2.06
Gm37894	0.0666667	0.09	0.0366667	0.0366667	0.18	0.05	0.0433333		Gm35164	1	-0.8	0	0.79	0.51	1.4	-0.14	-0.67
Vmn2r58	0.01	0.0266667	0.123333	0.07	0.303333	0.05	0.0433333		4930588A03Rik	1	-0.19	0	0.88	0.67	0.82	-0.11	-0.99
Gm44931	0.216667	0.0966667	0.2	0.33	0.456667	0.05	0.0433333		Tmc7	1	-0.67	0	0.59	0.98	0.73	-0.68	-0.47
Bmerb1	0.0966667	0.116667	0.0866667	0.0333333	0.05	0.05	0.0433333		Vmn2r73	1	-2.1	-0.67	-1.05	0	3.97	0.3	0
Gm12743	0.813333	0.17	0.133333	0.186667	0.26	0.05	0.0433333		Gm37775	1	0	-0.3	-0.3	2.67	5.32	0.67	-1.6
Gm26631	0.1	0.0766667	0.0666667	0.0466667	0.0466667	0.0533333	0.0433333		Gm7569	1	-1.47	3.13	-0.67	0.28	1.61	-0.12	0
Gm47148	1.06333	0.93	0.286667	0.123333	0.846667	0.0533333	0.0433333		Gm45117	1	0	-0.67	0.99	1.77	1.56	-0.01	-0.07
Vmn1r85	0.0466667	0.0833333	0.09	0.123333	0.1	0.0533333	0.0433333		Gm18079	1	-1.26	1.87	0	0.28	0.72	-0.29	-0.67
Gm45873	0.23	0.426667	0.803333	0.303333	0.63	0.0566667	0.0433333		Mccc1os	1	-0.67	-0.46	0.44	0.98	2.23	0	-0.73
5530401A14Rik	0.02	0.0833333	0.0366667	0.05	0.07	0.06	0.0433333		Gm37854	1	0.02	-0.57	0.98	0	2.59	-0.67	-1.4
Zkscan7	1.60333	1.04	1.28667	1.4	2.04667	0.06	0.0433333		Gm46336	1	-0.42	0	0.14	0.67	1.6	-1.04	-1.6
Lrp4	0.233333	0.363333	0.146667	0.143333	0.0566667	0.0633333	0.0433333		Gm49746	1	-0.82	-0.72	0	0.04	5.84	-0.67	0.42
Gm47512	0.0466667	0.0566667	0.176667	0.12	0.16	0.0633333	0.0433333		Gm37621	1	-0.78	0.21	0.07	0	2.66	-0.67	-2.98
Magee1	0.22	0.143333	0.126667	0.14	0.0366667	0.0666667	0.0433333		Gm7722	1	-0.69	0	0.03	0.35	0.67	-1.33	-1.15
Il27ra	0.0733333	0.09	0.09	0.06	0.06	0.0666667	0.0433333		Gm50039	1	0.42	-0.97	2.66	0	0.89	-0.67	-0.13
Gm26707	0.0733333	0.103333	0.16	0.0833333	0.0833333	0.0666667	0.0433333		Gm37200	1	0.67	0	-1.77	0.71	2.31	-0.5	-0.57
Gm12116	0.333333	0.193333	0.123333	0.143333	0.253333	0.0666667	0.0433333		Trim5	1	-0.29	-1.16	-2.79	0	5.59	0.67	0.39
Gm38160	0.24	0.09	0.0266667	0.00666667	0.0233333	0.07	0.0433333		Gm47756	1	-0.67	1.42	-0.07	0	4.96	0.27	-1.11
Slc35d3	0.08	0.13	0.11	0.176667	0.186667	0.07	0.0433333		Bmyc	1	-0.21	0	0.62	0.67	0.73	-1.17	-1.25
Gm42372	0.0933333	0.0666667	0.0566667	0.0333333	0.113333	0.07	0.0433333		Gm14874	1	-0.27	0	0.77	0.98	1.69	-0.67	-0.57
Gm43359	0.376667	0.13	0.103333	0.173333	0.12	0.07	0.0433333		Btbd16	1	2.75	0	-0.57	0.67	4.62	-1.35	-0.21
Gm39465	0.16	0.14	0.253333	0.263333	0.313333	0.0733333	0.0433333		Nek5	1	-0.72	0	0.6	1.01	0.94	-0.6	-0.67
Vmn1r224	0.06	0.04	0.0533333	0.06	0.0766667	0.0733333	0.0433333		Gm19619	1	0.2	0	-0.06	0.98	0.95	-0.67	-0.95
1700022I11Rik	0.346667	0.0533333	0.133333	0.176667	0.0633333	0.0766667	0.0433333		Gm42768	1	0.84	-0.67	0.59	-0.14	2.75	0	-2.16
Trpm3	0.0766667	0.163333	0.26	0.223333	0.166667	0.0766667	0.0433333		9330188P03Rik	1	0.2	-0.51	0	0.67	1.36	-1.14	-0.9
Arhgap45	0.576667	1.20667	1.38	0.756667	0.716667	0.0766667	0.0433333		A230103L15Rik	1	0	-0.37	0.98	1.63	1.7	-0.26	-0.67
Mmp7	0.126667	0.77	6.39333	8.45333	10.78	0.0766667	0.0433333		Gm48936	1	0.89	-0.67	0.84	0	3.2	-0.04	-0.34
Cplx2	1.45333	0.216667	0.15	0.22	0.216667	0.08	0.0433333		Slc25a5-ps	1	-1.13	-1.17	0	0.67	3.44	0.04	-0.59
Gm37696	0.446667	0.34	0.283333	0.403333	0.323333	0.0833333	0.0433333		Gm7986	1	0	-0.67	0.62	0.97	2.61	-0.31	-1.11
Edar	0.0233333	0.0166667	0.0266667	0.03	0.08	0.0866667	0.0433333		Gm5396	1	0	-0.12	1.38	-0.67	0.44	-1.14	0.82
Vmn1r-ps140	0.0733333	0.04	0.113333	0.08	0.13	0.0866667	0.0433333		Mst1	1	-0.67	-1.06	0.33	0	1.59	0.5	-1.23
Gm20756	0.07	0.0533333	0.03	0.0833333	0.13	0.0866667	0.0433333		Ldb3	1	-0.67	0	0.78	1.98	2.08	-0.67	-0.64
Chmp4c	0.0266667	0.0533333	0.126667	0.3	0.22	0.0866667	0.0433333		Gm45457	1	-4.89	0	0.17	6.24	12.65	-0.67	-0.17
Slc26a3	0.363333	0.08	0.36	0.506667	0.983333	0.0866667	0.0433333		Gm6133	1	0.67	-2.18	0	1.25	0.62	-0.47	-2.39
Olfr1012	0.00666667	0.0266667	0.0166667	0.0133333	0.0166667	0.09	0.0433333		Gm36985	1	0	-0.66	2.55	2.36	1.61	-0.19	-0.67
9530056K15Rik	0.406667	0.153333	0.176667	0.306667	0.143333	0.09	0.0433333		D230030E09Rik	1	-0.67	0	0.44	0.47	0.98	-0.84	-0.99
Gm15567	0.12	0.0266667	0.0166667	0.09	0.133333	0.0966667	0.0433333		Gm38357	1	-0.72	0.67	-0.02	0	1.25	0.43	-1.7
Tmem98	1.93667	0.916667	0.96	0.516667	0.723333	0.0966667	0.0433333		Mppe1	1	0.22	-0.81	-1.13	1.59	0.67	-0.49	0
Gm17057	0.0533333	0.393333	0.666667	0.893333	0.306667	0.1	0.0433333		Gm26691	1	0	0.84	-0.51	0.67	13.66	-0.38	-3.88
Csnk2a1-ps1	0.0833333	0.19	0.11	0.26	0.17	0.106667	0.0433333		Gm7516	1	0.64	0	-0.1	0.96	1.66	-0.67	-1.09
Myh8	0.183333	0.193333	0.126667	0.21	0.18	0.106667	0.0433333		Hexb	1	-1.04	0	0.67	0.64	0.58	-1.46	-1.49
Gm47540	0.24	0.146667	0.1	0.143333	0.22	0.106667	0.0433333		Gm20406	1	0	0.22	-0.51	7.19	0.93	-0.96	-0.67
Csnk2a1-ps	0.05	0.0466667	0.16	0.0666667	0.236667	0.106667	0.0433333		Olfr1312	1	-0.67	-0.31	1.19	3.27	0.36	0	-1.82
Gnal	0.12	0.166667	0.123333	0.0966667	0.41	0.106667	0.0433333		Gm48885	1	-0.64	0	1.41	1.55	1.87	-0.34	-0.67
BC043934	0.246667	0.293333	0.146667	0.626667	0.48	0.11	0.0433333		Gm7030	1	-0.28	0	1.13	1.63	1.99	-0.6	-0.67
Vmn1r20	0.216667	0.09	0.11	0.153333	0.0733333	0.113333	0.0433333		Gm17231	1	-0.67	1.35	-0.63	-0.1	4.67	0	3.28
Gm47882	0.23	0.0766667	0.15	0.133333	0.273333	0.113333	0.0433333		Rps15-ps3	1	-0.8	-0.77	0.16	0.24	0.67	-0.85	0
Gm47425	0.04	0.103333	0.186667	0.173333	0.03	0.126667	0.0433333		5430430K15Rik	1	0.35	0.67	-0.31	0	2.33	-1.75	-1.21
Zfp52	0.773333	0.423333	0.296667	0.323333	0.153333	0.126667	0.0433333		Gm44951	1	-0.24	0	0.67	0.73	0.95	-0.72	-0.6
1500002C15Rik	0.11	0.193333	0.273333	0.15	0.183333	0.126667	0.0433333		Gm29292	1	0	2.82	1.99	-0.1	4.58	-0.62	-0.67
Pax9	1.23667	1.4	1.88667	2.45333	2.1	0.126667	0.0433333		Rorb	1	-0.35	0.77	0	0.67	0.81	-0.56	-0.71
Gm8036	0.136667	0.03	0.02	0.0166667	0.133333	0.13	0.0433333		Cacna1c	1	0	-0.55	0.37	1.57	1.26	-0.67	-1.07
Frem3	0.04	0.156667	0.206667	0.243333	0.23	0.133333	0.0433333		Gm7312	1	0.27	-0.32	1.21	0	0.92	-0.67	-1.48
Tle3	4.73	1.93	1.39333	1.43	2.52667	0.133333	0.0433333		Gm10576	1	0	-0.61	-1.69	0.94	0.67	0.05	-3.2
Procr	0.453333	0.113333	0.0166667	0.183333	0.166667	0.14	0.0433333		Gm23086	1	0	-0.67	3.1	0.41	3.67	-0.18	-1.97
Gm47684	0.0566667	1.13667	0.156667	0.3	1.15333	0.146667	0.0433333		Gm15519	1	-0.25	-0.67	0.84	1.41	3.43	-0.08	0
Gm6982	0.32	0.116667	0.27	0.26	0.206667	0.15	0.0433333		Fam83b	1	-0.81	0.52	0	0.69	0.6	-0.67	-0.78
Igfbp4	4.99	1.35	0.493333	0.703333	1.31	0.153333	0.0433333		Ehbp1l1	1	0	-0.81	0.68	0.65	1.19	-0.27	-0.67
Gm9379	0.476667	0.376667	0.176667	0.103333	0.346667	0.156667	0.0433333		Gm44502	1	-0.31	0	3.62	-0.67	6.47	1.78	-0.55
Olfr30	0.05	0.143333	0.116667	0.06	0.08	0.163333	0.0433333		Hspd1-ps3	1	0.25	0	-0.31	0.79	1.49	-0.77	-0.67
Adamts6	0.816667	0.226667	0.22	0.16	0.32	0.176667	0.0433333		Slc39a2	1	0.16	-1.12	-0.67	0.75	3.61	0	-0.62
Gm9005	0.26	0.0466667	0.43	0.05	1.06333	0.186667	0.0433333		Adamts13	1	-0.79	0	0.55	0.57	2.44	-0.67	-0.97
Lgals2	0.89	0.85	0.51	1.10667	0.376667	0.19	0.0433333		D130062J10Rik	1	0	0.25	1.74	-0.67	1.63	-0.52	-2.77
6430571L13Rik	0.53	0.66	1.00667	1.16667	1.20667	0.193333	0.0433333		1700017M07Rik	1	-0.67	0	1.04	0.88	0.75	-0.57	-0.22
1700040L08Rik	0.693333	0.426667	0.47	0.133333	0.303333	0.2	0.0433333		Gm10434	1	-4.86	-0.67	24.15	0	44.65	0	0.4
Gm15309	0.836667	1.28	0.88	1.6	2.74667	0.203333	0.0433333		Gm4034	1	0.25	0.67	0	-0.34	1.8	-0.77	-1.44
Samd11	0.653333	0.16	0.213333	0.136667	0.186667	0.213333	0.0433333		Gm6533	1	0	-0.51	1	0.16	0.67	-0.71	-0.9
Cdk3	0.536667	0.82	1.45667	1.32	2.05333	0.226667	0.0433333		Nat8f3	1	0.38	0	-0.89	-0.25	1.31	-0.99	0.67
Gm12684	0.0333333	0.466667	0.993333	1.34667	1.45	0.236667	0.0433333		Gm6409	1	-0.47	0.73	0.67	-0.69	1.67	-0.61	0
AC123856.1	0.0266667	0.333333	1.10667	0.773333	1.01	0.24	0.0433333		Gm35206	1	-0.37	-0.37	1.01	-1.57	1.8	0	0.67
Gm26740	0.09	0.353333	0.653333	0.39	0.413333	0.266667	0.0433333		Gm15708	1	-0.26	0.27	0	0.67	0.67	-1.02	-0.98
Gm32858	0.0533333	0.596667	0.19	0.923333	0.806667	0.286667	0.0433333		Vmn2r86	1	-1.59	0	0.63	0.67	1.35	-0.82	-0.58
Gm16135	0.273333	0.343333	0.0366667	0.303333	0.663333	0.29	0.0433333		Gm17501	1	-1.44	0	0.67	0.55	0.63	-0.93	-1.09
Gm7990	0.946667	0.783333	0.86	1.2	1.21333	0.43	0.0433333		Olfr656	1	0	-0.67	0.74	-0.77	1.16	0.16	-0.67
Gm6568	0.18	0.293333	0.223333	0.356667	0.08	0.436667	0.0433333		Gm14173	1	0.53	0	-0.21	0.9	2.41	-0.88	-0.67
4633401B06Rik	0.56	0.75	0.853333	0.933333	0.753333	0.443333	0.0433333		Eif2s3y	1	-1.43	0.3	0.67	0	0.58	-1.26	-1.07
Gm6345	0.166667	0.0733333	0.49	0.0633333	0.02	0.693333	0.0433333		Gm13268	1	0	-0.5	0.33	0.67	0.88	-1.12	-1.09
Gabre	0.58	0.0366667	0.07	0.0266667	0.0466667	0.0333333	0.0466667		Gm45416	1	0.67	-1.46	2.63	-1.49	0.64	0	-0.39
Wfikkn2	0.146667	0.0666667	0.0466667	0.103333	0.0833333	0.0533333	0.0466667		Anxa9	1	0	-1.16	-0.3	1.32	0.67	0.44	-1.06
Glt1d1	0.2	0.0766667	0.306667	0.266667	0.01	0.0566667	0.0466667		Erich2	1	0.67	0.58	0	-0.46	16.19	-17.9	-20.76
A530083I20Rik	0.423333	0.1	0.16	0.26	0.373333	0.07	0.0466667		Gm12626	1	0	-0.67	-0.58	-0.52	3.63	0.84	1.03
Gm42633	0.2	0.326667	0.483333	0.42	0.666667	0.153333	0.0466667		Gm20125	1	-0.83	-0.76	0.36	0.59	2.35	-0.67	0
Slc4a10	0.23	0.03	0.00333333	0.05	0.01	0.16	0.0466667		Gm26686	1	1.86	-1.38	0	0.38	2.32	-0.67	-0.64
Fam149a	0.313333	0.28	0.11	0.0466667	0.0466667	0.00333333	0.0466667		Gm6872	1	-0.95	0.67	0	0.79	0.57	-0.53	-0.69
Gm38169	0.01	0.0933333	0.01	0.0433333	0.06	0.01	0.0466667		Gm49953	1	-0.67	0	0.95	1.35	1.66	-0.67	-0.67
Flnc	1.25	0.42	0.223333	0.0766667	0.21	0.0166667	0.0466667		Gm11824	1	-0.25	0.62	0.67	0	0.96	-0.9	-0.74
Gm5217	0.0466667	0.02	0.0566667	0.04	0.0233333	0.02	0.0466667		Gm13547	1	0	0.08	1.56	-1.5	2.87	-0.67	-0.21
Gm5447	0.143333	0.0433333	0.04	0.01	0.0133333	0.0233333	0.0466667		Nfatc1	1	-0.96	0	0.39	0.46	0.67	-1.04	-1.03
E230020D15Rik	0.0466667	0.0266667	0.04	0.03	0.0566667	0.0233333	0.0466667		Gm7351	1	0.36	-0.31	0.67	0	4.92	-4.56	-5.31
Vmn1r181	0.103333	0.0133333	0.06	0.0366667	0.08	0.0233333	0.0466667		Gm47505	1	0.92	-0.74	0	0.46	1.85	-0.37	-0.67
Spata4	2.31333	0.303333	0.353333	0.456667	0.03	0.0266667	0.0466667		Gm37244	1	-0.46	0	0.6	0.67	0.85	-0.93	-1.24
Gm43721	0.1	0.263333	0.17	0.0866667	0.41	0.0266667	0.0466667		Ddc	1	-0.39	0	-0.67	3.37	6.41	0.05	-2.55
Plin4	0.19	0.126667	0.116667	0.0566667	0.11	0.03	0.0466667		1810014P07Rik	1	-0.13	0.64	0	2.29	1.72	-0.67	-2.63
Npffr1	0.633333	0.0533333	0.00666667	0.14	0.02	0.0333333	0.0466667		Gm12852	1	-0.05	0	0.67	1.18	1.99	-0.59	-1.03
Lrrc25	0.333333	0.23	0.176667	0.236667	0.153333	0.0333333	0.0466667		H1f4	1	0.28	-0.67	-1.32	0	3.46	-1.75	0.43
D130019J16Rik	0.0933333	0.13	0.173333	0.0833333	0.236667	0.0333333	0.0466667		Gm14587	1	-0.1	2.79	-0.29	0.67	11.18	-1.16	0
Gask1b	0.69	0.21	0.443333	0.253333	0.343333	0.0333333	0.0466667		Gm26684	1	0.74	-0.18	-0.67	0	3.56	0.43	-2.45
Gm44292	0.203333	0.283333	0.19	0.236667	0.363333	0.0333333	0.0466667		Asb18	1	0	-0.67	0.03	0.04	2.05	-1.9	-2.62
Gm19692	0.133333	0.0866667	0.0533333	0.0333333	0.0266667	0.0366667	0.0466667		Gm35909	1	0	0.52	0.67	-0.73	0.87	-0.05	-0.86
Exoc3l4	0.79	0.54	0.306667	0.0366667	0.186667	0.0366667	0.0466667		Gm13387	1	-0.34	-0.22	4.38	0	8.32	0.67	-1.01
Gm15185	0.286667	0.0333333	0.163333	0.106667	0.23	0.0366667	0.0466667		Gm8343	1	-0.67	0	-0.51	-0.72	2.61	0.98	0.31
Gm16270	11.2433	0.9	0.46	0.463333	0.383333	0.0366667	0.0466667		Gm38192	1	-0.21	0	0.66	0.67	0.86	-0.72	-1.18
Gm15304	0.146667	0.0566667	0.08	0.02	0.0433333	0.04	0.0466667		BC046251	1	-1.09	0	0.48	0.22	0.67	-1.14	-1.3
Olfr1342	0.153333	0.133333	0.16	0.133333	0.11	0.04	0.0466667		Notch4	1	1.24	-0.14	0.67	-0.48	3.48	-1.33	0
Gm14849	0.166667	0.0433333	0.0566667	0.166667	0.146667	0.0433333	0.0466667		Evi2b	1	-0.67	-0.02	1.74	3.06	2.36	-0.11	0
Gm42576	0.146667	0.123333	0.123333	0.123333	0.176667	0.0433333	0.0466667		Gm5045	1	0	-0.45	0.11	0.7	0.93	-0.71	-0.67
Olfr447	0.0333333	0.0166667	0.04	0.06	0.0566667	0.0466667	0.0466667		Prkcq	1	0	0.22	0.67	-0.28	1.89	-2.09	-2.4
4930553M12Rik	0.0666667	0.0166667	0.06	0.356667	0.08	0.0466667	0.0466667		Pdk2	1	-0.09	0	0.93	1.74	2.62	-0.56	-0.67
Gm20535	0.466667	0.263333	0.32	0.333333	0.73	0.0466667	0.0466667		Kat2b	1	0.17	-0.45	0	0.67	1.07	-1.33	-1.27
Ces1e	0.293333	0.293333	0.22	0.0466667	0.0666667	0.05	0.0466667		Mturn	1	-0.73	0	0.21	0.19	0.67	-1.38	-1.39
4932702P03Rik	0.236667	0.28	0.123333	0.253333	0.103333	0.05	0.0466667		Gm37206	1	-0.34	0	0.67	0.07	0.72	-0.77	-0.94
Ly6g6d	0.12	0.1	0.55	0.256667	0.223333	0.05	0.0466667		Gm44271	1	0.67	-0.71	-0.02	0.54	1.94	0	-1.33
Cox7b2	14.6467	3.71	1.03667	0.806667	0.983333	0.05	0.0466667		Cnn2	1	-3.63	0.19	0	0.14	0.67	-4.88	-5.15
Gm28959	0.286667	0.143333	0.363333	0.86	0.333333	0.0533333	0.0466667		Gm48551	1	0.03	0	0	-0.67	1.96	-1.45	-2.71
Gm46560	1.72333	5.57	6.83667	6.96667	6.52333	0.0533333	0.0466667		Gm18024	1	-0.04	0	0.58	0.67	2.05	-0.7	-1.83
Gm7979	0.266667	0.206667	0.0766667	0.2	0.0366667	0.0566667	0.0466667		Gm12953	1	0.62	-0.23	0	0.67	3.12	-0.86	-2.35
Ccdc154	0.03	0.1	0.126667	0.156667	0.22	0.06	0.0466667		Gm8488	1	0	-0.14	0.75	0.65	1.56	-0.72	-0.67
4930595L18Rik	0.19	0.663333	0.126667	0.0566667	0.33	0.06	0.0466667		Gm38307	1	-2.64	0	1.69	0.67	5	-0.67	-0.28
Gm6423	0.18	0.236667	0.163333	0.0633333	0.07	0.0633333	0.0466667		Gm14204	1	-0.25	0	0.43	1.57	1.27	-0.67	-0.8
Ccl28	0.0166667	0.0666667	0.0466667	0.0766667	0.123333	0.0633333	0.0466667		Atp10d	1	0.08	-0.16	0	0.67	1.74	-0.89	-0.99
Gm37099	0.05	0.17	0.31	0.366667	0.23	0.0666667	0.0466667		Olfr853	1	-0.67	0	1.13	-0.04	1.9	0.26	-1.07
Gm43990	0.183333	0.09	0.17	0.226667	0.173333	0.07	0.0466667		Npff	1	-0.1	0	0.6	0.88	1.42	-0.67	-0.68
Chrnb2	0.383333	0.11	0.193333	0.0866667	0.263333	0.07	0.0466667		2310015A10Rik	1	-0.06	0	0.67	0.56	0.71	-0.7	-0.72
Gabrb2	0.08	0.0166667	0.0233333	0.0866667	0.143333	0.0733333	0.0466667		Gm42940	1	0	-0.67	0.42	0.59	2.01	-1.47	-1.98
Gm26903	0.11	0.09	0.0566667	0.11	0.05	0.0766667	0.0466667		Uts2r	1	-0.53	-0.67	0	1.38	4.01	-0.67	0.13
Gm19689	0.0266667	0.04	0.02	0.0133333	0.06	0.0766667	0.0466667		Gm47856	1	0.86	0	-0.86	-0.67	4.05	-0.67	0.67
Kcnk12	0.02	0.0233333	0.0533333	0.143333	0.11	0.0766667	0.0466667		Gm11478	1	0	-0.26	0.97	1.74	0.76	-0.67	-0.64
Tnfaip8l1	0.123333	0.0666667	0.0366667	0.143333	0.0766667	0.0766667	0.0466667		Sp100	1	-0.45	0	0.77	1.47	2.8	-0.63	-0.67
Frrs1l	0.11	0.0466667	0.0566667	0.106667	0.153333	0.0766667	0.0466667		Gm7502	1	3.25	-0.03	4.48	-0.67	9.57	0	-0.61
B3gnt3	0.203333	0.0966667	0.12	0.0933333	0.156667	0.0766667	0.0466667		Marveld3	1	-0.53	0.1	0	0.91	0.8	-0.67	-1.05
Gm50105	0.103333	0.136667	0.113333	0.0133333	0.02	0.08	0.0466667		Capns2	1	-0.67	1.11	1.44	-0.05	1.43	0	-0.42
Gm10550	0.143333	0.05	0.113333	0.336667	0.06	0.08	0.0466667		Gm47905	1	0	-0.11	0.67	1.2	1.37	-0.45	-1.03
Gm43815	0.43	0.276667	0.273333	0.173333	0.26	0.0833333	0.0466667		Macrod2os1	1	0.36	-0.71	0.09	-0.67	1.31	0	-1.17
Fitm1	0.636667	0.633333	0.686667	0.396667	0.746667	0.0833333	0.0466667		Sobp	1	-0.5	0	0.67	0.51	1.5	-1.12	-1.18
Tmprss12	0.83	0.223333	0.41	0.16	0.133333	0.0866667	0.0466667		Gm26779	1	0	-0.31	0.44	1.12	4.02	-0.67	-1.23
Gm36684	0.08	0.32	0.286667	0.456667	0.506667	0.0866667	0.0466667		E030024N20Rik	1	0.45	0.32	-0.82	0	1.54	-0.67	-0.94
Gm45051	0.56	0.833333	0.563333	0.913333	0.673333	0.0866667	0.0466667		Gm42840	1	0.67	-0.64	0	0.09	1.04	-0.95	-1.36
Gm17705	0.376667	0.253333	0.496667	0.133333	0.276667	0.09	0.0466667		A530058O07Rik	1	-1.17	-0.39	0	0.67	0.57	0.75	-2.34
Fbxo32	0.316667	0.453333	0.39	0.523333	0.61	0.0933333	0.0466667		Gm15942	1	0.35	-0.67	0.47	0	2.31	-1.02	-1.89
Gm37412	0.0366667	0.103333	0.126667	0.0566667	0.126667	0.0933333	0.0466667		Gm16200	1	0	0.67	4.17	-0.67	5.08	-0.65	-4.28
Itga1	0.28	0.346667	0.396667	0.49	0.58	0.0933333	0.0466667		Gm22146	1	-0.85	0.29	0	-0.26	1.96	1.11	-0.67
Gm4166	0.283333	0.306667	0.1	0.34	0.21	0.0966667	0.0466667		Gm10062	1	0	0.86	0.18	-0.67	1.78	-0.2	-0.7
Gabbr2	0.0366667	0.24	0.253333	0.113333	0.0366667	0.1	0.0466667		Acyp2	1	-1.61	-2.07	0.63	0	2.96	0.63	-0.67
Gm47459	0.266667	0.0666667	0.34	0.456667	0.743333	0.1	0.0466667		Gm16573	1	-0.55	0	0.7	1.08	0.51	-0.67	-0.72
Smim31	0.0266667	0.0166667	0.163333	0.106667	0.0166667	0.103333	0.0466667		Cpt1b	1	-0.22	-0.09	0	3.86	0.67	1.12	-1.66
Gm43771	0.02	0.15	0.12	0.106667	0.14	0.103333	0.0466667		Gm37975	1	0.29	-0.74	0	0.67	1.04	-1.94	-0.59
Rnf222	0.0633333	0.0733333	0.196667	0.133333	0.146667	0.103333	0.0466667		Gm47265	1	0	-0.76	0.67	0.37	1.39	-1.34	-0.55
Gm16523	0.106667	0.146667	0.0666667	0.113333	0.223333	0.103333	0.0466667		Gm19840	1	0	-0.73	0.14	1.18	4.51	-0.67	-0.26
Gm45493	0.58	0.353333	0.39	0.35	0.363333	0.103333	0.0466667		Cacng4	1	2.65	-0.67	-0.67	8.58	7.32	0	-0.43
Gm7588	0.403333	0.58	0.68	0.42	1.26333	0.103333	0.0466667		Gm37017	1	-0.67	-0.67	0.11	-1.91	4.57	1.09	0
Gm11770	0.32	0.52	1.39	2.46667	2.55	0.103333	0.0466667		Gm42970	1	0.52	-0.69	0.67	-0.57	2.82	0	-1.61
Prkce	0.426667	0.236667	0.156667	0.123333	0.336667	0.106667	0.0466667		Plekhs1	1	0	-0.19	0.99	-0.67	2.76	1.54	-0.06
Ifi35	0.556667	0.31	0.103333	0.02	0.06	0.11	0.0466667		Map2k3os	1	-0.67	1.15	0	0.96	0.66	-0.22	-1.07
Myrfl	0.03	0.21	0.443333	0.213333	0.413333	0.11	0.0466667		Gm4057	1	-0.08	0.67	-0.81	0	1.12	0.03	-1.19
Gm7546	0.07	0.46	0.236667	0.143333	0.34	0.11	0.0466667		Gm44886	1	-0.67	0	1.14	-0.28	7.21	0	-1.03
Gm50230	0.566667	0.326667	0.45	0.436667	0.423333	0.113333	0.0466667		Cfap54	1	-0.37	0	0.57	0.67	1.48	-1.1	-1.13
Gm19801	0.0133333	0.0133333	0.213333	0.173333	0.186667	0.113333	0.0466667		Morc4	1	0	-0.3	0.67	0.57	1.26	-1.33	-1.69
Gm14506	0.196667	0.416667	0.11	0.183333	0.136667	0.116667	0.0466667		Gm11457	1	-1.1	0.02	0	0.67	0.4	-0.74	-0.95
Gm42549	0.24	0.246667	0.176667	0.22	0.286667	0.116667	0.0466667		2900005J15Rik	1	-0.08	0	0.63	0.67	0.76	-1.07	-1.17
Pank1	3.19333	0.613333	0.27	0.306667	0.146667	0.12	0.0466667		Gm47671	1	-0.01	-0.52	1.91	0.67	1.56	0	-0.99
Ecscr	0.366667	0.253333	0.386667	0.263333	0.19	0.12	0.0466667		Gm8712	1	1.75	-0.06	0	1.92	2.12	-0.67	-0.4
Slc39a1-ps	0.383333	0.47	0.0466667	0.49	0.22	0.12	0.0466667		Llph-ps1	1	0.06	-0.61	0	1.18	0.96	-0.73	-0.67
Gm20633	1.17333	1.35333	0.73	0.553333	0.423333	0.12	0.0466667		Vmn2r10	1	0	-0.24	1.59	1.26	1.73	-0.24	-0.67
Gm40999	0.17	0.163333	0.32	0.22	0.316667	0.123333	0.0466667		Rpsa-ps7	1	-0.86	0	1.88	0.98	0.67	-0.39	-0.56
Wipf1	0.403333	0.716667	0.703333	0.476667	0.743333	0.123333	0.0466667		Gm43437	1	-0.67	1.01	0	0	6.95	0.47	-2.97
Gm15234	0.196667	0.476667	0.48	0.643333	0.496667	0.126667	0.0466667		Cilp	1	-0.67	0	0.92	1.25	1.5	-0.59	-0.54
Gm46565	0.743333	0.14	0.2	0.0733333	0.243333	0.13	0.0466667		Gm45413	1	-0.25	0.24	0	0.67	2.17	-0.75	-2.05
Gm44741	0.1	0.296667	0.86	1.06	1.28333	0.136667	0.0466667		Ptk7	1	-0.51	0	0.55	0.67	1.14	-1.29	-1.4
Gm47337	0.206667	0.07	0.0766667	0.0666667	0.226667	0.146667	0.0466667		Gm47231	1	0.09	-1.17	-0.36	6.07	4.68	-0.67	0
Mafb	0.426667	0.903333	0.466667	0.783333	0.5	0.156667	0.0466667		5730522E02Rik	1	1.79	-0.13	0	1.06	1.97	-0.49	-0.67
Gm4841	0.223333	0.146667	0.0566667	0.156667	0.163333	0.166667	0.0466667		Tekt1	1	-1.06	1.39	-0.35	0.97	0.29	0	-0.67
BC001981	0.916667	0.786667	0.6	0.453333	0.786667	0.17	0.0466667		4930433N12Rik	1	-0.04	-0.21	0.67	0.77	1.42	0	-0.86
Slc52a3	0.08	0.476667	0.683333	0.58	0.333333	0.183333	0.0466667		Gm10172	1	-0.02	0.67	-0.64	1.77	2.21	-0.8	0
Gm12403	0.106667	0.536667	0.183333	0.276667	0.586667	0.183333	0.0466667		Gm45549	1	-0.67	0	1.25	2.73	1.21	-0.46	-0.26
Cemip	0.18	0.143333	0.276667	0.153333	0.14	0.186667	0.0466667		Ceacam1	1	-1.06	0	1.54	0.6	1.9	-0.28	-0.67
Asprv1	0.473333	1.43	1.20333	1.32667	1.17	0.186667	0.0466667		Gm20751	1	-0.62	0	0.93	1.02	1.9	-0.6	-0.67
1520401A03Rik	3.37	2.29	1.64333	1.24333	1.35	0.19	0.0466667		Gm48298	1	0.67	-0.31	0.04	0	4.74	-1.9	-4.15
Gm45473	0.0766667	0.0533333	0.126667	0.05	0.06	0.196667	0.0466667		Gm9367	1	0	-0.3	0.26	0.67	0.91	-0.69	-0.86
Gm49474	0.476667	0.49	0.286667	0.406667	0.656667	0.196667	0.0466667		Gm47700	1	-0.06	0	0.79	0.73	3.43	-0.67	-0.45
Bricd5	0.09	0.04	0.05	0.4	0.0966667	0.203333	0.0466667		Gm11175	1	0	0.95	-0.28	0.07	1.23	-0.67	-0.75
Stambpl1	0.87	1.20333	1.65333	0.983333	0.513333	0.206667	0.0466667		Gm9754	1	-0.02	-0.02	1.19	0.67	0.88	0	-0.82
Olfr295	0.09	0.116667	0.146667	0.223333	0.0666667	0.21	0.0466667		Gm43338	1	0.62	-0.67	-2.05	0	1.12	0.52	-1.89
Gm37673	0.456667	0.31	0.286667	0.22	0.263333	0.21	0.0466667		Gm43227	1	-0.54	-0.15	1.02	0.97	1.2	0	-0.67
Gm44014	0.303333	0.406667	0.176667	0.29	0.273333	0.21	0.0466667		Gm15013	1	-2.09	0.65	0.67	0	0.3	-2.08	-1.01
Gm7150	0.06	0.0266667	0.116667	0.0866667	0.0966667	0.253333	0.0466667		Gm5904	1	-1.64	-3.28	-0.67	0.48	5.01	0	0.63
Fam13a	0.736667	2.75333	4.22667	4.16667	5.24	0.253333	0.0466667		Zfp185	1	-0.54	0	0.67	0.79	0.2	-0.75	-1.08
Smpdl3a	1.95333	2.78	7.68	8.74667	11.3	0.253333	0.0466667		Gm3089	1	0.17	-0.67	-0.46	11.77	2.45	0	-0.96
Col4a6	0.913333	0.38	0.183333	0.0333333	0.05	0.266667	0.0466667		Gm6552	1	-0.67	0	-0.58	1.11	1.17	0.64	-0.69
Gm42875	0.373333	1.45333	0.906667	0.96	0.983333	0.266667	0.0466667		Shd	1	-0.67	0	2.15	0.27	1.67	-0.37	-1.1
Gm20503	0.106667	0.243333	0.31	1.13333	0.23	0.29	0.0466667		Nrxn2	1	-0.31	0	0.83	0.96	0.67	-0.64	-0.74
Gm32171	0.02	0.0766667	0.0333333	0.08	0.12	0.336667	0.0466667		Gm4995	1	0.13	0	-0.72	0.34	1.06	-0.67	-1.31
Gm12247	0.07	0.266667	0.42	0.506667	0.433333	0.343333	0.0466667		Gm20735	1	-0.47	-0.53	1.28	0.8	3.53	0	-0.67
Cpne2	1.59	2.70333	4.38333	4.48333	5.02333	0.353333	0.0466667		B9d1os	1	-0.67	0	1.63	1.08	1.35	-0.06	-0.5
Gm31363	0.0866667	0.773333	0.453333	0.73	0.42	0.363333	0.0466667		Gm18899	1	0.67	0	-0.25	-0.78	3.48	1.1	-0.63
6030442K20Rik	0.6	0.513333	0.26	0.323333	0.163333	0.436667	0.0466667		Aqp11	1	0.05	0	0.67	-0.17	1.14	-1.11	-1.34
Gm5277	0.266667	0.566667	0.576667	0.593333	0.633333	0.716667	0.0466667		Gm28374	1	0.54	-2.29	0	0.37	5.83	-1.67	-0.67
Gm46409	0.196667	0.246667	0.0933333	0.0166667	0.09	0.00333333	0.05		4930578M01Rik	1	0	-0.41	0.67	0.02	0.7	-1.09	-0.74
Gm12834	0.05	0.0666667	0.0233333	0.0566667	0.0566667	0.01	0.05		Gm49355	1	2.17	-0.11	1.45	-0.67	2.59	-0.46	0
Adam2	0.176667	0.0166667	0.0166667	0.0633333	0.0466667	0.0166667	0.05		Gm11963	1	0	-0.63	0.67	7.14	3.56	-0.67	-1.12
Ism1	0.216667	0.136667	0.246667	0.236667	0.186667	0.02	0.05		Gm48964	1	0	0.88	-0.11	0.67	2.16	-0.22	-1.2
Itgbl1	0.0366667	0.0266667	0.0566667	0.0233333	0.01	0.0266667	0.05		Arl5c	1	-1.35	0	-0.55	0.55	7.66	0.67	-13.12
A730020E08Rik	0.106667	0.0433333	0.0766667	0.126667	0.0566667	0.0266667	0.05		Tmem140	1	-0.67	0	0.17	0.67	0.99	-1.45	-1.14
Gm15204	0.0933333	0.103333	0.0933333	0.0833333	0.0566667	0.0266667	0.05		Cyp24a1	1	1.4	-0.2	-0.25	1.15	3.85	0	-0.67
Gm7369	0.0333333	0.216667	0.0633333	0.12	0.126667	0.03	0.05		Il18r1	1	-0.58	0	1.11	1.26	1.22	-0.36	-0.67
Oxtr	0.09	0.0766667	0.13	0.0233333	0.0266667	0.0366667	0.05		Ubap1l	1	-0.67	-0.52	0.74	0	2.02	0.43	-0.67
A730061H03Rik	0.07	0.173333	0.233333	0.04	0.286667	0.04	0.05		Prx	1	-0.67	0	0.4	0.45	0.73	-0.76	-1
Gm34425	0.16	0.223333	0.1	0.37	0.206667	0.0433333	0.05		A730081D07Rik	1	-0.67	-1.16	0	0.03	0.78	-0.79	0.17
Gm10030	0.83	0.123333	0.14	0.0333333	0.11	0.0466667	0.05		Gm20507	1	-0.64	1.67	-0.67	1.36	2.64	-0.22	0
Drd4	1.02	1.78333	2.62333	2.83333	2.67667	0.0466667	0.05		Gm45179	1	1.02	-0.98	0.13	-0.41	1.37	0	-0.67
Foxa1	0.426667	0.176667	0.106667	0.233333	0.03	0.0566667	0.05		H2-T22	1	-0.67	-0.14	1.15	0.6	1.71	0	-1.32
Gm36660	0.0166667	0.0933333	0.126667	0.18	0.01	0.0566667	0.05		1700129L04Rik	1	-1.35	-0.31	-0.67	0.29	3.52	0	0.84
Gm31908	0.306667	0.0366667	0.07	0.01	0.153333	0.0566667	0.05		Gm6494	1	0.32	-0.39	0.67	0	1.81	-0.76	-0.78
Gm44043	0.0466667	0.0966667	0.07	0.0633333	0.07	0.06	0.05		4930422C21Rik	1	-0.74	0	0.97	1.43	0.53	-0.48	-0.67
Gm8599	0.19	0.123333	0.14	0.333333	0.14	0.06	0.05		Plch2	1	-0.36	0.67	0	-0.28	0.75	0.84	-1.33
Gm47006	0.426667	0.1	0.126667	0.116667	0.223333	0.06	0.05		Trim29	1	-0.67	0	0.43	1.22	1.85	-0.51	-0.73
Gm47522	0.09	0.106667	0.0433333	0.02	0.0533333	0.0666667	0.05		Gm11638	1	-0.56	0	1.29	1.69	2.6	-0.67	-0.66
Gm49942	0.0166667	0.07	0.0233333	0.0466667	0.11	0.0666667	0.05		Veph1	1	0	-0.78	0.67	1.97	1.2	-0.31	-0.47
Gm37940	0.236667	0.186667	0.1	0.0233333	0.226667	0.0666667	0.05		Selplg	1	-0.38	-1.02	0.8	2.53	0.38	0	-0.67
Rgs11	7.67667	2.19	2.50333	3.68333	1.16667	0.0666667	0.05		Gm27167	1	-0.55	0.73	-0.07	2.89	0.67	0	-1.32
Stra6	0.666667	0.366667	0.27	0.453333	0.4	0.07	0.05		Gm5228	1	-4.78	0	0.67	0.27	11.47	-0.57	-6.48
Syndig1l	0.0233333	0.103333	0.546667	0.173333	0.403333	0.0766667	0.05		Gm45692	1	2.09	-0.01	0	2.08	3.01	-0.67	-0.49
Gm46603	12.99	2.53	2.10667	1.76333	2.95333	0.0766667	0.05		Gm16740	1	-0.3	0	0.67	0.59	2.07	-0.92	-1.24
Dpysl2	0.64	0.323333	0.48	0.413333	0.276667	0.0833333	0.05		Gm8463	1	-0.03	0	0.67	1	0.91	-0.12	-1.64
Gm13418	0.106667	0.143333	0.106667	0.0233333	0.163333	0.0933333	0.05		Gm26660	1	-0.67	-0.27	0.94	1.56	2.59	-0.59	0
B230311B06Rik	3.66	0.256667	0.27	0.486667	0.656667	0.0933333	0.05		Muc20	1	-0.6	0	0.4	0.67	0.89	-0.96	-1.02
Stx1b	0.673333	1.32667	1.32	0.933333	1.07667	0.106667	0.05		Olfr600	1	0	-0.94	2.05	-0.26	0.56	0.67	-1.17
Gm15750	0.97	0.176667	0.333333	0.396667	0.516667	0.11	0.05		Rpl10a-ps2	1	-0.22	0	0.54	0.69	2.61	-1.39	-0.67
AU022133	0.86	0.293333	0.0933333	0.166667	0.1	0.113333	0.05		Gm12865	1	-0.34	-0.12	2.32	0	1.59	-0.67	1.15
Olfr1438-ps1	0.113333	0.133333	0.153333	0.13	0.153333	0.113333	0.05		Gm4761	1	-0.38	0	0.03	1.8	1.45	-1.18	-0.67
Lbh	1.66	1.67	1.68	1.6	1.92667	0.113333	0.05		Gm47054	1	-0.67	0.43	0	0.75	1.49	-0.88	-0.36
Gstt4	0.33	0.78	1.03667	0.543333	0.983333	0.116667	0.05		Gm36543	1	-0.67	-2.56	5.09	0	7.45	-0.54	0.47
A030012G06Rik	0.04	0.0133333	0.0133333	0.03	0.0166667	0.12	0.05		1500035N22Rik	1	-1.65	0.3	-0.67	1.13	2.38	0	-0.3
AC132288.1	0.113333	0.19	0.153333	0.0733333	0.07	0.12	0.05		Gm9633	1	-1.23	-0.35	0.47	0	1.91	-1.51	0.67
Gm49864	2.73	2.71	1.22667	1.36667	0.67	0.123333	0.05		Gm13121	1	-0.56	0	-0.28	2.66	4.09	-0.67	2.58
1700122E12Rik	0.546667	0.473333	0.483333	0.136667	0.253333	0.14	0.05		Gm6580	1	0	-0.41	1.19	2.13	2.54	-0.32	-0.67
Mt3	0.396667	0.916667	0.25	0.31	1.12	0.156667	0.05		Gm7667	1	-0.09	0	0.86	0.42	1.46	-0.67	-1.1
Rasip1	0.29	0.15	0.12	0.13	0.0466667	0.163333	0.05		Hcn3	1	0	-0.67	0.04	0.26	1.03	-1	-1.4
Gm29358	0.136667	0.206667	0.133333	0.133333	0.2	0.163333	0.05		Gm3571	1	0.22	-0.67	0	1.15	0.86	-0.69	-0.09
Rhox13	45.4467	7.16333	1.23	0.876667	2.18667	0.183333	0.05		Apon	1	-0.67	-0.31	0.33	0.79	1.3	-1.15	0
Gm30332	0.11	0.196667	0.17	0.186667	0.136667	0.196667	0.05		Amh	1	0.91	-1.5	-0.32	3.96	0.67	-0.18	0
Abca6	0.286667	1.71667	1.78333	2.57667	2.24	0.2	0.05		Pla2g3	1	-2.3	-2.1	-0.32	0	6.43	0.56	0.67
Gm12833	0.05	0.06	0.41	0.126667	0.436667	0.253333	0.05		Gm6543	1	-0.38	0	0.1	0.97	0.7	-0.67	-0.84
Dpp4	5.46667	6.82	9.24667	8.22	11.54	0.283333	0.05		Als2cl	1	-0.67	0	0.16	0.64	1.32	-2.28	-2.53
Gm12492	0.883333	0.336667	0.156667	0.483333	0.38	0.326667	0.05		Gm24455	1	0	-0.67	0.81	-0.7	0.96	0.1	-0.4
Gm48265	0.206667	0.366667	1.31333	0.746667	0.41	0.353333	0.05		Gm11269	1	-0.39	-0.09	1.22	1.39	2.12	0	-0.67
Gm7541	1.13333	0.386667	1.39	0.863333	1.13	0.483333	0.05		Kif19a	1	-0.93	0	0.26	0.52	0.67	-1.6	-1.26
1500009L16Rik	0.41	0.323333	0.786667	0.52	0.293333	0.553333	0.05		4930505N22Rik	1	-0.72	0	0.67	1.38	1.2	-0.65	-0.16
Sp9	6.31	1.99333	0.923333	0.673333	0.5	0.556667	0.05		Gm17190	1	-0.27	-0.87	0.67	0.78	0.8	-0.32	0
Gm29538	0.306667	1.06667	1.94	2.06	2.02667	0.6	0.05		Odf1	1	-0.34	1.12	-0.28	3.51	5.04	0	-0.67
Gm4651	0.07	0.176667	0.403333	0.343333	0.673333	0.01	0.05		Ankef1	1	0.03	-0.58	0	0.94	0.67	-0.85	-1.14
Gdpd4	6.39	0.98	0.08	0.06	0.11	0.0133333	0.05		Eef2-ps2	1	0	-0.09	0.62	0.67	1.08	-0.94	-1.3
Gm47641	0.0333333	0.0133333	0.0266667	0.0333333	0.0133333	0.0266667	0.05		1700030O20Rik	1	-0.67	0.42	0	0.88	0.53	-1.06	-0.85
Rd3	0.0366667	0.00666667	0.02	0.02	0.0133333	0.03	0.05		Gm16063	1	-0.67	0	0.85	1.67	1.74	-0.42	-0.48
Gm6292	0.07	0.13	0.123333	0.0933333	0.0933333	0.03	0.05		Rpl21-ps13	1	-0.06	0.67	0	0.05	1.54	-0.99	-1.06
Gm45723	0.0233333	0.03	0.0833333	0.0733333	0.183333	0.03	0.05		Gm12359	1	0	-0.51	0.55	0.67	1.4	-1.51	-2.4
Gm10417	0.16	0.0866667	0.0866667	0.09	0.0966667	0.0333333	0.05		Vmn1r201	1	0.77	-0.67	0.18	-0.26	1.51	0	-1.92
Impg2	0.08	0.26	0.35	0.326667	0.253333	0.0333333	0.05		H3c15	1	-0.09	0	0.67	2.16	3.66	-0.47	-0.79
Tbr1	0.636667	0.123333	0.186667	0.123333	0.0633333	0.0433333	0.05		Gm13602	1	0.66	-1.42	0.67	-0.3	2.12	-0.85	0
Olfr1270	0.116667	0.07	0.03	0.0166667	0.0566667	0.0466667	0.05		Rpl5-ps1	1	0.7	-0.2	0	1.72	1.51	-0.67	-0.06
Nlrp10	0.253333	0.0466667	0.11	0.133333	0.0633333	0.05	0.05		Tmem63a	1	-0.67	0	0.05	0.11	0.76	-1.29	-1.1
Gm39327	0.0733333	0.09	0.0133333	0.06	0.0966667	0.0533333	0.05		Olfr287	1	-0.97	0	0.7	0.67	2.29	-0.24	-0.05
E130018O15Rik	0.0566667	0.07	0.0566667	0.126667	0.126667	0.0566667	0.05		Gm14542	1	-0.98	-0.29	0.67	0.7	1.59	-0.52	0
Gm7882	0.273333	0.36	0.256667	0.156667	0.23	0.0566667	0.05		Dennd1c	1	-0.67	0	0.66	2.27	0.37	-0.97	-0.69
Slc9c1	0.233333	0.18	0.173333	0.17	0.386667	0.06	0.05		Gm8099	1	-1.31	-0.65	0.06	0.8	4.43	-0.67	0
C130075A20Rik	0.0733333	0.05	0.0466667	0.08	0.0666667	0.0633333	0.05		1700095J07Rik	1	1	-0.42	2.12	-0.67	4.12	0	-0.45
Dnm1	0.923333	1.16333	0.523333	0.693333	0.756667	0.0633333	0.05		Zfp286os	1	-0.25	0	0.67	1.4	2.62	-0.19	-0.98
Kcnh6	0.24	0.203333	0.136667	0.0733333	0.0366667	0.0666667	0.05		Gm12863	1	-0.67	0.32	-0.76	-0.67	4.33	0	0.88
Abcc9	0.163333	0.53	0.953333	0.753333	0.756667	0.0766667	0.05		Gm15541	1	-0.59	0	1.44	0.67	1.58	-0.93	-0.61
Camk2n1	0.32	0.416667	0.513333	1.27	0.966667	0.0766667	0.05		Vmn2r115	1	-0.67	-0.7	0.2	0	1.07	0.45	-0.82
Gm4861	0.306667	1.23	0.376667	0.396667	0.0666667	0.0833333	0.05		Zim2	1	-0.43	0	1.58	0.84	1.1	-0.67	-0.54
Gm49308	0.176667	0.0833333	0.203333	0.193333	0.19	0.0833333	0.05		Ovol2	1	0	-0.07	1.78	1.12	0.86	-0.67	-0.26
Gm20661	0.233333	0.333333	0.246667	0.303333	0.49	0.0833333	0.05		Rhoq	1	0.01	-0.67	0	0.47	1.45	-2.05	-1.95
Disp3	0.0533333	0.0766667	0.01	0.0266667	0.08	0.0866667	0.05		Gm5835	1	-0.57	0.81	0.36	0	1.88	-0.83	-0.67
Gm32742	1.61	0.0833333	0.0866667	0.12	0.13	0.0866667	0.05		Cpvl	1	-0.66	0	0.8	0.67	0.6	-1.17	-1.15
Kirrel	0.863333	0.386667	0.303333	0.42	0.206667	0.0866667	0.05		Olfr107	1	0	-0.67	0.01	0.16	0.67	-1.25	-1.92
Galnt7	1.33333	0.206667	0.386667	0.24	0.87	0.0933333	0.05		Gm6123	1	0.67	0	-0.08	0.53	1.2	-0.8	-0.74
Fbxl16	1.45333	0.156667	0.03	0.22	0.01	0.103333	0.05		Ephx2	1	0	-0.05	0.67	0.81	0.59	-0.82	-0.82
Muc5b	0.793333	0.4	0.373333	0.32	0.343333	0.103333	0.05		Gm48768	1	0.02	-0.38	0	0.67	1.45	-0.87	-1.08
Gm5187	0.0466667	0.03	0.0933333	0.173333	0.03	0.126667	0.05		Flt3l	1	0	-0.46	1.21	1.67	1.41	-0.38	-0.67
Gm5472	0.176667	0.133333	0.133333	0.213333	0.18	0.136667	0.05		Ccdc83	1	-0.53	0	1.2	0.75	1.44	-0.49	-0.67
Gm38067	0.366667	0.27	0.146667	0.336667	0.15	0.156667	0.05		Gm39363	1	0.14	-0.26	0.76	-0.67	2.33	0	-1.22
Gm14198	0.246667	0.12	0.333333	0.32	1.20333	0.17	0.05		4921518K17Rik	1	-0.67	0.14	0	0.7	2.03	-0.83	-0.66
Gm44190	0.126667	0.0633333	0.17	0.1	0.23	0.173333	0.05		Gm7670	1	-1.15	0.3	0	0.67	0.46	-1.74	-1.94
Serpinf1	4.05333	0.793333	1.39667	1.50667	0.7	0.176667	0.05		Asic3	1	-3.27	0.57	0.29	0	0.67	-2.46	-2.87
Prok2	0.733333	0.18	0.11	0.156667	0.416667	0.193333	0.05		Spin4	1	-0.74	0	0.82	0.63	1.2	-0.17	-0.67
Plcb2	0.883333	0.306667	0.08	0.0333333	0.0233333	0.2	0.05		Hspa9-ps1	1	0.79	-0.67	0.67	-3.15	5.68	0	-0.45
Gm9905	0.83	0.256667	0.726667	0.513333	0.55	0.2	0.05		Gm9238	1	0	0.39	5.71	-0.06	3.5	-0.67	-1.77
Il11	0.243333	0.136667	0.193333	0.173333	0.296667	0.226667	0.05		Gm10575	1	-0.67	-0.63	0.57	0.88	2.36	0	-1.22
Gm47322	0.52	0.42	0.346667	0.623333	0.61	0.27	0.05		Gm47191	1	-0.67	-0.74	0.21	-0.12	8.24	3.98	0
Milr1	0.913333	1.16	1.03	1.35667	1.44333	0.28	0.05		Gm13815	1	0	-0.67	1.33	0	1.3	-0.85	-0.45
Gm34838	0.693333	0.646667	0.186667	0.26	0.22	0.37	0.05		Gm17150	1	-0.65	-1.37	0.06	2	0.67	-2	0
Gm9926	0.13	0.0966667	0.07	0.0466667	0.123333	0.00666667	0.0533333		Olfr113	1	-1.47	0.54	0	0.21	0.67	-0.78	-0.84
Vmn2r110	0.09	0.01	0.0233333	0.0233333	0.0133333	0.01	0.0533333		4833415N18Rik	1	-1.24	0	-0.67	0.25	0.99	-0.91	0.44
Il12b	0.113333	0.106667	0.0466667	0.106667	0.0266667	0.0133333	0.0533333		Atp10a	1	-1.18	0	0.67	0.66	0.44	-1.64	-1.97
Gm35558	0.1	0.173333	0.123333	0.12	0.06	0.0133333	0.0533333		Ern2	1	-1.05	0	0.67	1.07	2.78	-0.48	-0.19
Gm33023	0.453333	0.256667	0.0166667	0.123333	0.23	0.0166667	0.0533333		Glns-ps1	1	0	-0.67	0.5	0.99	1.4	-0.69	-0.53
Ccdc116	0.39	0.213333	0.0466667	0.0166667	0.0733333	0.02	0.0533333		Lnx1	1	0.7	-0.22	0	0.83	1.64	-0.67	-0.6
Olfr1484	0.0266667	0.08	0.0166667	0.04	0.143333	0.02	0.0533333		Cadm4	1	-0.76	0	0.18	0.1	0.67	-1.27	-1.35
Gm50103	0.07	0.0466667	0.0533333	0.0766667	0.0133333	0.0233333	0.0533333		Gm6630	1	0.84	-0.49	1.91	0	1.81	-0.67	-0.36
Gm16280	0.356667	0.173333	0.266667	0.256667	0.23	0.0233333	0.0533333		Gm4837	1	1.42	-0.19	-0.7	0.17	2.7	-0.67	0
Otog	0.236667	0.153333	0.0533333	0.06	0.03	0.0266667	0.0533333		Gm44610	1	0.4	-0.67	0.78	0	1.29	-0.04	-0.84
Kcns2	0.3	0.06	0.0233333	0.0166667	0.00666667	0.03	0.0533333		Mapk8ip1	1	0	-0.06	0.44	0.99	1.93	-0.67	-0.75
Olfr172	0.05	0.13	0.0133333	0.05	0.0666667	0.03	0.0533333		Schip1	1	-0.21	0	0.67	0.87	1.23	-0.63	-0.74
Olfr157	0.0566667	0.00666667	0.0733333	0.0233333	0.0433333	0.03	0.0533333		Gm5781	1	-0.59	-0.67	0	1.08	1.06	0.12	-1.38
Itpkb	0.826667	0.403333	0.296667	0.413333	0.3	0.03	0.0533333		Gm7561	1	-0.08	0.65	0	0.67	1.42	-0.71	-0.86
Gm44996	0.16	0.14	0.0933333	0.0933333	0.0833333	0.0333333	0.0533333		Vwf	1	-0.67	0	0.49	0.28	1.12	-0.83	-0.99
Olfr1254	0.273333	0.346667	0.193333	0.0633333	0.223333	0.0333333	0.0533333		Gm31941	1	0	-0.67	0.64	0.9	0.44	-0.68	-1.55
Olfr129	0.13	0.17	0.13	0.123333	0.103333	0.0366667	0.0533333		4930428N03Rik	1	-0.04	0	0.32	4.3	5.54	-0.67	-1.63
Gm14033	0.04	0.0233333	0.02	0.07	0.0733333	0.0366667	0.0533333		Adcy2	1	0.47	-2.84	0.67	0	7.51	-2.96	-0.21
Gm42869	0.136667	0.213333	0.133333	0.123333	0.21	0.0366667	0.0533333		Rbm8a2	1	-0.24	-0.7	3.66	1.93	0.46	-0.67	0
Irx3os	0.673333	0.463333	0.07	0.00666667	0.0433333	0.04	0.0533333		Gm49059	1	0	-1.67	0.36	1.3	1.36	-0.67	-0.3
Gm30849	0.28	0.0166667	0.0933333	0.226667	0.14	0.04	0.0533333		Ifi203	1	0	-0.77	-0.67	0.87	1.2	0.24	-0.43
Gm37626	0.04	0.06	0.0566667	0.00666667	0.05	0.0433333	0.0533333		Rasgef1c	1	-1.4	0.14	0	0.46	0.67	-2.12	-2.19
Gm11620	0.473333	0.196667	0.11	0.156667	0.203333	0.0433333	0.0533333		Gm44985	1	0.02	-0.76	0	0.67	0.11	-0.69	-1.04
Lag3	0.42	0.273333	0.263333	0.326667	0.306667	0.0433333	0.0533333		Gm47656	1	0.67	0.27	0	-0.15	2.56	-1.07	-2.34
Gm48961	0.213333	0.17	0.136667	0.126667	0.126667	0.0466667	0.0533333		Gm32401	1	-0.59	-0.28	1.62	0	4.69	0.67	-2.36
Pcdhb14	0.01	0.05	0.01	0.0233333	0.00666667	0.05	0.0533333		Gm37315	1	-0.13	-0.07	0	0.67	1.84	0.86	-0.94
C1s1	0.76	0.166667	0.19	0.273333	0.21	0.05	0.0533333		Dubr	1	-0.73	0	0.21	0.04	0.88	-0.67	-1.75
Gria3	0.486667	0.183333	0.0833333	0.0933333	0.0933333	0.0533333	0.0533333		2900045O20Rik	1	0	-0.83	-0.52	-0.67	5.21	0.67	0.92
Vmn2r113	0.0533333	0.05	0.08	0.106667	0.113333	0.0533333	0.0533333		Cenpb	1	-0.45	0	0.71	0.67	0.48	-0.89	-0.95
Scube3	3.00333	0.993333	0.403333	0.386667	0.153333	0.0533333	0.0533333		Gm5436	1	-0.16	0.99	0	0.67	1.14	-0.39	-1.26
Gm43254	0.446667	0.14	0.173333	0.163333	0.31	0.0533333	0.0533333		Gm50422	1	0	0.95	-0.05	0.13	1.49	-1.32	-0.67
H4c4	0.72	0.516667	0.166667	0.22	0.68	0.0533333	0.0533333		Elmo3	1	-0.67	0	0.32	0.41	0.92	-0.91	-0.91
Zdhhc22	0.0433333	0.0366667	0.0433333	0.0766667	0.06	0.0566667	0.0533333		E130201H02Rik	1	0	0.48	-0.06	-1.49	2.73	-0.67	1.49
Slc6a14	0.123333	0.186667	0.676667	0.876667	0.773333	0.0566667	0.0533333		Gm15497	1	-0.22	0	0.94	1.15	1.1	-0.67	-0.61
Dtx4	0.73	0.166667	0.0566667	0.0833333	0.05	0.06	0.0533333		Cacna1e	1	0	-0.32	2.12	3.05	3.37	-0.54	-0.67
Pik3ap1	0.533333	0.263333	0.2	0.156667	0.123333	0.06	0.0533333		Fam111a	1	-0.67	-0.81	0.18	3.07	3.2	0	-0.67
Olfr1256	0.0366667	0.01	0.0233333	0.0233333	0.0366667	0.0666667	0.0533333		Gm5750	1	-0.37	0	0.49	1.82	1.63	-0.67	-2.01
1700066B19Rik	0.213333	0.3	0.286667	0.363333	0.296667	0.07	0.0533333		Gm16094	1	-0.65	0	0.67	0.37	0.78	-0.79	-1.17
Gm49879	0.566667	0.376667	0.19	0.506667	0.4	0.07	0.0533333		Gm50397	1	-1.64	0.67	-1.04	0.03	0.41	-1.25	0
Gm48996	0.0366667	0.0133333	0.0633333	0.0633333	0.0766667	0.07	0.0533333		Gm48986	1	-0.02	1.18	-0.21	0.82	1.72	-0.67	0
Sema4g	1.66	0.82	0.75	0.773333	0.956667	0.0733333	0.0533333		Ghr	1	0	-0.14	0.67	0.73	1.35	-0.67	-0.86
Gm45242	0.16	0.106667	0.09	0.103333	0.04	0.0766667	0.0533333		E330034L11Rik	1	0.06	-1.47	0.74	0.67	0	-0.66	-1.75
Gm47503	0.0166667	0.03	0.0166667	0.0633333	0.0433333	0.0766667	0.0533333		Gm9349	1	-0.98	0	0.16	-0.67	2.45	-1.17	0.21
Gm44617	0.203333	0.126667	0.116667	0.0566667	0.146667	0.08	0.0533333		Gm5503	1	0.03	-3.54	0.55	0.67	0	-2.83	-3.23
Vmn1r191	0.0533333	0.0566667	0.0333333	0.08	0.0666667	0.0833333	0.0533333		Rassf10	1	-0.77	0	0.04	0.75	0.1	-0.75	-0.67
Gm4755	0.123333	0.0866667	0.29	0.143333	0.0533333	0.0866667	0.0533333		Frrs1	1	-0.05	0	0.77	1.22	1.55	-0.67	-0.66
Vmn2r67	0.136667	0.143333	0.0966667	0.09	0.143333	0.0866667	0.0533333		Gm48975	1	0	-0.07	-1.42	4.11	0.67	0.07	-1.05
Mast1	0.156667	0.1	0.306667	0.1	0.143333	0.0866667	0.0533333		Gm22388	1	-0.67	0	1.97	1.37	4.21	-0.21	-0.64
Vmn2r11	0.173333	0.126667	0.0466667	0.12	0.176667	0.0866667	0.0533333		Gm13771	1	-0.51	-0.71	0.41	0	0.94	0.67	-0.85
Gm43266	0.136667	0.31	0.386667	0.396667	0.53	0.0866667	0.0533333		Gm48690	1	-0.48	1.15	1.86	0	2.15	-0.11	-0.67
Tgm3	0.0133333	0.0233333	0.0533333	0.08	0.0366667	0.09	0.0533333		Lat2	1	-0.57	-0.67	0.93	1.17	2.75	0	-0.26
Vmn2r84	0.103333	0.07	0.0633333	0.106667	0.123333	0.09	0.0533333		Vmn1r183	1	0.08	-0.67	0.67	0	3.33	-1.59	-4.13
Gm9165	0.326667	0.03	0.02	0.166667	0.05	0.1	0.0533333		Rpl35-ps1	1	0.08	0	-0.74	0.67	4.84	-0.67	-1.18
Themis2	0.0866667	0.0866667	0.11	0.246667	0.05	0.1	0.0533333		Top1mt	1	-1.03	0.2	0.33	0	0.67	-1.87	-2.22
Nuak2	0.323333	0.763333	0.526667	0.66	0.503333	0.103333	0.0533333		Gm10923	1	0	-0.38	0.67	0.05	0.94	-1.21	-1.53
Bcan	0.483333	0.233333	0.303333	0.363333	0.223333	0.106667	0.0533333		Adgrb3	1	-0.52	0.19	0	0.67	1.99	-1.94	-2
Rasgrf2	0.0766667	0.0666667	0.0133333	0.0233333	0.0633333	0.116667	0.0533333		Gm47057	1	0	-0.59	2.47	0.67	1.08	-0.48	-0.75
Gm42876	0.3	0.203333	0.196667	0.23	0.163333	0.12	0.0533333		Gm14237	1	-1.01	0.01	1.81	0	1.01	-0.38	-0.67
Gm47041	0.306667	0.156667	0.113333	0.236667	0.4	0.12	0.0533333		Gm11367	1	1.59	-0.7	0	-0.12	2.47	0.07	-0.67
Gm43054	1.26	0.296667	0.426667	0.376667	0.0333333	0.123333	0.0533333		9430037G07Rik	1	-0.86	0	0.47	0.64	0.67	-1.13	-1.34
Gm37132	0.393333	0.106667	0.163333	0.0966667	0.0633333	0.143333	0.0533333		Slc22a21	1	-0.21	0	0.18	0.67	1.34	-1.61	-1.91
Gm9411	0.05	0.08	0.333333	0.53	0.123333	0.143333	0.0533333		Klhl10	1	-3.59	0.12	0.15	0.67	0	-1.77	-3.35
Gm47690	0.726667	0.963333	0.51	0.616667	0.37	0.143333	0.0533333		Grk3	1	-0.38	0	0.46	0.67	0.78	-0.99	-1.08
Gm10734	0.11	0.53	0.536667	0.513333	0.323333	0.15	0.0533333		Gm12593	1	0.05	-0.1	-2.22	0.84	1.61	-0.67	0
Gm9403	0.65	0.64	0.323333	0.343333	0.566667	0.15	0.0533333		Hes3	1	-1.06	-0.53	1.1	0.67	2.61	0	-0.16
Gm16152	0.15	0.89	1.27667	0.693333	0.783333	0.156667	0.0533333		Rpl7a-ps14	1	0.67	-0.03	-0.6	2.54	1.28	-1.01	0
Gm48063	0.42	0.456667	0.453333	0.3	0.393333	0.163333	0.0533333		Gm14115	1	0.67	0.26	0	-1	8.54	-2.18	-0.61
Gm9514	0.726667	0.523333	0.326667	0.223333	0.39	0.166667	0.0533333		Tbc1d2	1	-0.17	0	0.36	0.67	0.75	-0.74	-0.9
Fam163b	0.446667	0.266667	0.34	0.273333	0.223333	0.176667	0.0533333		Gm16459	1	-0.67	0.38	1.29	-0.2	7.88	0	-3.55
Gm9006	0.473333	0.846667	0.386667	0.85	0.363333	0.193333	0.0533333		Gm11307	1	0	0	-0.32	0.67	6.26	-5.59	-6.1
Gm44080	0.34	0.233333	0.29	0.133333	0.23	0.193333	0.0533333		Gm10873	1	-0.22	0	0.52	0.67	12.29	-5.55	-7.19
Dpy19l2	1.92667	0.186667	0.09	0.07	0.143333	0.203333	0.0533333		Gm29044	1	1.11	-0.67	1.54	-0.35	1.68	0	-0.54
Arrb1	1.19	0.683333	0.596667	0.773333	1.01	0.206667	0.0533333		Dync1i1	1	1.01	-0.13	0	0.67	3.25	-0.39	-0.77
Olfr774	0.2	0.446667	0.36	0.18	0.506667	0.21	0.0533333		Gm13039	1	-0.34	1.07	1.69	0	2.23	-0.67	-0.26
Gm43593	2.33333	0.416667	0.653333	0.546667	0.963333	0.22	0.0533333		Tnfrsf13c	1	0	0.39	0.67	-0.52	2.85	-2.06	-1.79
C2cd4b	0.31	0.523333	0.513333	0.313333	0.46	0.223333	0.0533333		Gm40893	1	-0.67	-0.32	0.81	0.73	2.71	-0.03	0
Gm18820	0.713333	1.04333	1.14667	1.51667	1.73	0.233333	0.0533333		Gm49486	1	-1.11	-0.59	0.07	0.73	3.2	0	-0.67
Gm38344	0.26	0.18	0.243333	0.0933333	0.21	0.236667	0.0533333		A2ml1	1	-0.88	0	0.67	1.15	1.04	-0.33	-0.53
Gm21909	0.286667	0.176667	0.55	1.56	1.03	0.266667	0.0533333		Gm12203	1	0	-0.44	0.33	1.24	0.75	-0.67	-0.79
Gm7287	0.77	0.896667	0.676667	0.106667	0.236667	0.356667	0.0533333		Gm13226	1	0.36	-0.59	0	2.26	0.67	-0.81	-1.47
Clu	27.05	10.4367	5.12	5.98667	4.59	0.36	0.0533333		Gm6023	1	-0.59	0	1.06	0.87	3.1	-0.67	-0.5
Cd48	0.383333	0.156667	0.0233333	0.06	0.126667	0.39	0.0533333		Zbtb16	1	-0.67	-0.1	1.38	1.28	2.04	0	-0.21
Spata22	79.6167	5.34	2.93667	1.85333	2.81667	0.396667	0.0533333		Gm36283	1	-0.67	-0.04	1.91	0.72	1.5	0	-0.13
2010320O07Rik	1.34	1.14667	0.756667	0.493333	0.716667	0.443333	0.0533333		Gm26812	1	-0.67	0	2.03	3.32	2.4	-0.1	-0.32
Zfp711	17.04	4.10333	2.68667	1.99667	2.41	0.52	0.0533333		Gm43668	1	0	-0.36	1.65	1.44	2.81	-0.67	-0.37
Gm13653	1.98333	2.23	4.17333	4.13333	1.08333	1.45333	0.0533333		Gm49883	1	0.06	-0.35	0.67	0	4.48	-4.5	-4.88
Shisal1	0.0933333	0.103333	0.0166667	0.0266667	0.0366667	0.0466667	0.0533333		Gm29683	1	0.29	-0.67	0.72	0	1.43	-0.35	-0.94
Gm45496	0.05	0.0866667	0.0266667	0.00666667	0.1	0.0633333	0.0533333		D5Ertd615e	1	-0.34	-0.7	1.66	0	2.64	0.67	-0.5
Frmpd4	0.00666667	0.0866667	0.14	0.0633333	0.0433333	0.0666667	0.0533333		C230014O12Rik	1	-0.42	0	1.55	1.83	2.58	-0.64	-0.67
Zfp324	0.77	0.08	0.31	0.49	0.133333	0.14	0.0533333		Chrna7	1	-0.5	0	1.95	2.3	2.33	-0.5	-0.67
Tbc1d16	0.606667	0.94	0.976667	0.96	1.02333	0.143333	0.0533333		Gm6268	1	-0.6	0	0.67	0.56	1.01	-1.32	-1.62
Kif7	0.473333	0.47	0.526667	0.59	0.67	0.00666667	0.0566667		Gm9013	1	-0.24	0	11.74	6.51	6.44	-0.67	-0.34
Pcdhac2	0.0133333	0.0133333	0.04	0.0333333	0.13	0.03	0.0566667		Gm45699	1	-3.09	-4.83	0.11	0.62	4.72	-0.67	0
Gm7669	0.356667	0.176667	0.476667	0.163333	0.1	0.0366667	0.0566667		Gm33432	1	-0.67	0	0.8	0.84	0.67	-0.35	-0.83
Gm43319	0.01	0.0133333	0.03	0.0466667	0.0133333	0.0366667	0.0566667		Gm15032	1	-0.52	-0.27	2.03	0.67	0.86	0	-1.06
Gm45339	0.0466667	0.0366667	0.13	0.14	0.0133333	0.0433333	0.0566667		Clic3	1	-0.94	-0.34	0.89	0.67	2.22	-0.22	0
Gm49602	1.50667	1.22667	1.07333	1.01	1.13333	0.0433333	0.0566667		Trpv2	1	-0.67	-0.13	1.33	2.72	4.11	-0.25	0
Gm45924	0.03	0.0366667	0.05	0.06	0.0966667	0.0466667	0.0566667		Trf	1	-0.69	0	0.46	0.58	0.67	-0.69	-0.7
Mcidas	0.173333	0.0333333	0.16	0.0933333	0.113333	0.0466667	0.0566667		Gm5082	1	-0.79	0	0.49	0.84	0.15	-0.67	-0.74
F10	0.203333	0.263333	0.25	0.216667	0.18	0.0466667	0.0566667		Gm37077	1	-0.72	0.67	0	-0.22	1.21	0.63	-0.74
BE692007	0.183333	0.0966667	0.0833333	0.25	0.203333	0.05	0.0566667		Gm44578	1	2.41	-0.67	0	-0.31	3.37	0.63	-2.56
Igsf9	0.653333	0.18	0.07	0.08	0.206667	0.05	0.0566667		Ttc21a	1	0	-1.57	-0.67	0.06	2.54	-0.51	0.9
Vmn1r77	0.05	0.0533333	0.0566667	0.0533333	0.0433333	0.0533333	0.0566667		Gm13562	1	-0.53	0	0.24	3.09	2.92	-0.67	-0.82
Vmn1r84	0.0733333	0.06	0.11	0.05	0.27	0.0566667	0.0566667		Gm34667	1	0.38	-0.85	-0.67	0	0.81	0.09	-1.17
Sfrp1	0.496667	0.253333	0.206667	0.14	0.146667	0.06	0.0566667		Gm12496	1	-0.37	-0.74	0.74	0.67	5.46	0	-0.67
Gm9662	0.0766667	0.183333	0.153333	0.11	0.103333	0.0666667	0.0566667		Gm31897	1	-0.13	0.34	1.64	0	1.17	-1.05	-0.67
Ifi204	0.296667	0.336667	0.183333	0.25	0.266667	0.07	0.0566667		Loxl1	1	-0.23	0	0.67	1.32	1.73	-0.84	-0.65
Crx	0.116667	0.176667	0.2	0.153333	0.246667	0.0766667	0.0566667		Vmn2r76	1	0.47	-0.81	0	-0.34	3.54	0.67	-1.45
Gm37706	0.323333	0.146667	0.0433333	0.203333	0.326667	0.0766667	0.0566667		Dhdh	1	-0.34	0	1.15	0.67	1.15	-0.67	-0.8
Cps1	0.84	0.33	0.526667	0.653333	0.346667	0.0833333	0.0566667		Gm8079	1	-1.14	0.06	2.54	-0.32	4.78	-0.67	0
Gm15568	0.14	0.11	0.166667	0.123333	0.12	0.09	0.0566667		Sytl1	1	-1.17	0	0.43	0.67	1.36	-0.28	-1.14
Vmn1r86	0.0966667	0.0666667	0.1	0.143333	0.146667	0.09	0.0566667		Gm12901	1	-0.05	-0.2	1.27	0.67	0.74	-1.19	0
Gm48880	0.0866667	0.183333	0.0566667	0.106667	0.256667	0.09	0.0566667		Gm34655	1	0.8	-0.35	0.23	0	1.16	-0.83	-0.67
Csf3r	0.676667	0.396667	0.08	0.163333	0.0833333	0.0933333	0.0566667		2310058D17Rik	1	-0.27	0.2	4.05	-4.05	1.28	-0.67	0
G630093K05Rik	0.0333333	0.03	0.113333	0.04	0.133333	0.0966667	0.0566667		Gad1os	1	-0.04	0	0.2	0.76	1.14	-0.67	-0.99
Gm48261	0.21	0.17	0.21	0.113333	0.15	0.0966667	0.0566667		Gm12354	1	-0.67	-0.56	1.54	1.71	1.02	-0.49	0
9330121K16Rik	0.1	0.0833333	0.133333	0.0866667	0.106667	0.113333	0.0566667		Gm38148	1	0	0.75	-1.03	0.35	1.32	-0.49	-0.67
Gm37364	0.07	0.0133333	0.0566667	0.0333333	0.0833333	0.12	0.0566667		Gng7	1	-1.25	0	0.66	0.75	0.54	-0.67	-0.99
Gm8606	0.0866667	0.17	0.306667	0.39	0.483333	0.13	0.0566667		Itpripl1	1	-0.32	0	0.99	0.8	0.88	-0.49	-0.67
Gm26783	0.0533333	0.0233333	0.126667	0.216667	0.0933333	0.133333	0.0566667		9630028B13Rik	1	-0.11	-1.31	0	0.67	0.4	-0.82	0.74
Gm44116	0.493333	0.266667	0.196667	0.05	0.02	0.136667	0.0566667		Gm47232	1	0.52	0	-0.67	2.46	1.91	-0.97	-0.5
Itgb6	0.273333	0.196667	0.0966667	0.336667	0.0133333	0.14	0.0566667		Gm12258	1	-0.18	0	0.47	0.67	0.7	-1.01	-1.19
Gm43891	0.02	0.05	0.03	0.0666667	0.0333333	0.146667	0.0566667		Gm26774	1	-0.65	0.37	1	-0.67	0.81	0	-2.09
Vmn2r7	0.123333	0.136667	0.116667	0.19	0.09	0.183333	0.0566667		Gm43702	1	-0.51	0	0.84	1.01	1.79	-0.52	-0.67
Uchl4	0.11	0.0933333	0.03	0.1	0.04	0.196667	0.0566667		Fam166a	1	0.67	-1.23	0.03	0	0.94	-1.41	-0.12
Ptger1	0.12	0.13	0.34	0.243333	0.293333	0.206667	0.0566667		4933436I20Rik	1	1.25	-0.58	-0.29	1.73	9.73	0	-0.67
Podxl	2.76667	1.69	1.46	2.42	1.08333	0.223333	0.0566667		Gm10563	1	-1.82	-1.16	0.28	-0.67	3.59	0.64	0
Kcng2	0.49	0.0266667	0.02	0.183333	0.34	0.246667	0.0566667		Mss51	1	-0.19	0	1.01	0.53	1.4	-0.67	-0.97
Gm43592	0.0666667	0.203333	0.163333	0.24	0.143333	0.293333	0.0566667		Abca1	1	0	-0.16	0.39	0.67	0.87	-0.68	-0.7
1700028B04Rik	0.7	0.55	0.32	0.363333	0.873333	0.346667	0.0566667		Ckb-ps2	1	-3.1	-0.67	0.64	0.3	3.76	0	-1.83
Igfbpl1	0.0633333	0.136667	0.203333	0.176667	0.14	0.02	0.0566667		Gm49441	1	-0.37	0.67	0.67	-1.47	4.03	-1.8	0
BC037032	0.09	0.08	0.01	0.126667	0.216667	0.02	0.0566667		4933439K11Rik	1	0.62	-1.2	-1.11	0.62	1.07	-0.67	0
Olfr896-ps1	0.0433333	0.01	0.01	0.02	0.01	0.0233333	0.0566667		H2ac5-ps	1	0	0.95	0.73	-0.58	5.89	-0.05	-0.67
A530084C06Rik	0.0533333	0.02	0.0166667	0.00666667	0.02	0.0233333	0.0566667		Gm7291	1	0	1.83	0.3	-0.18	4.34	-0.67	-0.76
Gm43075	0.176667	0.02	0.09	0.126667	0.0833333	0.0266667	0.0566667		Gchfr	1	-0.53	1.76	-0.14	0	1.83	1.3	-0.67
Gm49066	0.576667	0.263333	0.2	0.386667	0.04	0.0333333	0.0566667		Gm36804	1	-0.15	0.67	0	0.85	2.18	-0.69	-0.46
Gm17477	0.256667	0.06	0.13	0.193333	0.316667	0.0366667	0.0566667		Olfr613	1	3.3	-0.26	0	0.67	4.91	-0.35	-1.6
Gm19139	0.0466667	0.0566667	0.09	0.113333	0.0266667	0.04	0.0566667		Rps18-ps1	1	0	-0.39	1.84	0.75	2.34	-0.12	-0.67
Kncn	0.37	0.446667	0.593333	0.703333	0.813333	0.04	0.0566667		Cacna1b	1	-1.14	0.49	0.66	0	0.67	-1.38	-2.07
Syk	2.58	1.78667	1.94333	1.77667	1.87333	0.04	0.0566667		Rpl13a-ps1	1	-0.56	0	0.94	0.58	0.67	-0.73	-1.08
Gm47542	0.18	0.223333	0.183333	0.223333	0.28	0.0466667	0.0566667		Gm5732	1	-0.62	-0.83	0	-0.48	5.09	1.29	0.67
Gm21986	0.42	0.18	0.22	0.306667	0.173333	0.05	0.0566667		Gm29610	1	0	0.74	0.9	-0.28	0.96	-0.11	-0.67
Gm43027	0.0666667	0.0366667	0.0466667	0.146667	0.176667	0.0533333	0.0566667		Rpl19-ps11	1	0	0.3	1.25	-0.32	1.53	-0.75	-0.67
Smim3	0.6	0.146667	0.23	0.203333	0.19	0.0533333	0.0566667		Gsap	1	-0.62	-0.8	3.43	0	3.18	0.67	-0.66
Setbp1	0.216667	0.0966667	0.106667	0.07	0.0633333	0.0533333	0.0566667		Gm13236	1	0	0.18	-0.22	0.67	1.09	-0.73	-1.02
Olfr890	0.123333	0.04	0.113333	0.106667	0.09	0.0566667	0.0566667		Gm3617	1	0	-0.41	2.01	0.24	2.15	-0.67	-1.93
Gm11751	1.27333	0.703333	0.57	0.513333	0.816667	0.06	0.0566667		Tmem141	1	0.05	-0.67	0	0.37	0.97	-1.2	-0.9
Gm44386	0.116667	0.41	0.313333	0.14	0.22	0.0666667	0.0566667		Gm13559	1	0	-0.37	0.67	-0.81	4.55	-0.67	0.21
Gm18986	0.0666667	0.0833333	0.08	0.153333	0.296667	0.0666667	0.0566667		Mdga2	1	-0.11	0	1.16	0.3	0.9	-1.04	-0.67
Gm13404	0.72	1.22	1.25333	1.51	1.06667	0.08	0.0566667		Gm12758	1	0.6	0.67	-0.52	0	1.8	-0.9	-1.49
Gm47840	0.18	0.0166667	0.0966667	0.0566667	0.0533333	0.0833333	0.0566667		Olfr1192-ps1	1	0	0.34	-0.67	4.72	15.18	-0.34	-18.21
Dmbx1	0.0933333	0.14	0.0433333	0.0466667	0.0266667	0.0866667	0.0566667		E230013L22Rik	1	-0.82	0	0.35	0.72	0.82	-0.48	-0.67
Rps6kl1	0.63	0.0866667	0.126667	0.106667	0.0566667	0.09	0.0566667		Map3k13	1	0	-0.67	0.27	0.16	2.36	-2.73	-2.7
Gm37198	0.183333	0.0733333	0.0333333	0.21	0.326667	0.09	0.0566667		Gm47678	1	3.67	-0.67	-0.32	0	4.81	0.47	-1.94
Vmn2r102	0.0666667	0.07	0.0733333	0.1	0.09	0.0966667	0.0566667		Olfr1336	1	-0.02	-0.67	1.03	0	1.46	0.25	-1.44
Postn	0.29	0.193333	0.203333	0.233333	0.34	0.0966667	0.0566667		Slc38a2	1	0	-0.04	0.45	0.67	1.19	-0.89	-0.93
D230049E03Rik	0.343333	0.296667	0.313333	0.226667	0.46	0.1	0.0566667		Fbxo27	1	-1.4	-0.67	0	0.02	3.65	-1.94	0.21
Vmn2r94	0.16	0.13	0.156667	0.13	0.266667	0.106667	0.0566667		Lnp1	1	0.67	-0.86	3.04	-0.36	0.81	0	-0.55
Npc1l1	1.29667	0.54	0.363333	0.276667	0.753333	0.126667	0.0566667		Rps6ka4	1	-0.58	0	1.3	0.83	0.9	-0.57	-0.67
Gm39662	2.67	1.09	0.776667	0.68	0.69	0.13	0.0566667		Gm18413	1	0.66	-0.36	2.83	-1.14	1.84	-0.67	0
Lrrc14b	0.536667	0.32	0.323333	0.193333	0.266667	0.133333	0.0566667		Gm8349	1	-0.61	-0.33	-0.67	0.84	2.53	0.83	0
Rps4x-ps	0.453333	0.376667	0.4	0.43	0.263333	0.136667	0.0566667		Prxl2a	1	0.67	0.59	-0.54	0	2.67	-1.31	-2.94
Angpt1	0.06	0.2	0.78	0.703333	0.643333	0.15	0.0566667		Gm42787	1	-1.28	0.13	0.67	0	0.57	-1.14	-1.14
Gm27246	0.0966667	0.43	0.166667	0.123333	0.143333	0.153333	0.0566667		Capn11	1	-10.98	0	0.61	0.67	0.64	-10.69	-10.87
Gm30055	0.59	0.47	0.823333	0.853333	0.11	0.156667	0.0566667		Acat3	1	-0.67	0	1.1	1.17	1.47	-0.4	-0.54
Fam205a2	0.213333	0.0666667	0.266667	0.226667	0.0633333	0.17	0.0566667		Sult2a8	1	0	-0.17	-0.71	0.67	3.37	0.37	-0.74
Amn	0.21	0.156667	0.0966667	0.08	0.116667	0.17	0.0566667		Gm48604	1	-0.25	0	0.52	0.67	1.29	-0.8	-0.71
Gm44168	0.646667	0.6	0.32	0.3	0.386667	0.206667	0.0566667		Gm6064	1	0	1.85	0.67	-0.49	2.09	-0.78	-0.14
Gm5091	1.82333	0.533333	0.356667	0.32	0.34	0.223333	0.0566667		AC139347.1	1	-1.79	0.64	0	-1.45	3.31	0.67	-0.07
Gm8051	0.156667	0.64	0.686667	0.603333	0.85	0.243333	0.0566667		Gm7466	1	0.67	-0.67	0	1.69	0.86	-0.41	-0.55
Gm28341	0.303333	0.18	0.606667	0.296667	1.44667	0.243333	0.0566667		Nptx1	1	-0.74	0	0.37	0.71	0.67	-0.49	-0.7
Col3a1	13.6067	3.32	2.07333	2.31667	2.26	0.243333	0.0566667		Ppp1r14a	1	0.67	-0.03	0.98	0	1.34	-0.03	-0.81
Spag4	1.35333	1.06	0.563333	0.606667	0.533333	0.246667	0.0566667		Gm2735	1	0.7	-0.72	0	0.67	0.61	-0.74	-0.18
Gm48537	1.53	0.9	0.4	0.583333	0.943333	0.273333	0.0566667		Gm48832	1	0	-0.2	0.67	1.21	2.84	-0.84	-0.08
Gm44585	0.336667	0.18	0.0966667	0.193333	0.373333	0.286667	0.0566667		1700015I17Rik	1	-0.01	0.67	0	0.66	1.37	-0.95	-0.99
Gm8217	0.596667	0.466667	0.75	1.19333	1.19667	0.303333	0.0566667		Olfr1116	1	0.06	-1.22	0	-0.55	2.06	1.12	-0.67
Gm3148	0.326667	0.126667	0.08	0.4	0.286667	0.316667	0.0566667		Gm44440	1	-0.21	-1.22	1.15	0	1.94	0.67	-0.6
Gm12089	0.916667	0.21	0.61	0.763333	0.736667	0.34	0.0566667		Gm38040	1	0	-0.46	-1.68	0.23	1.66	0.82	-0.67
Gm18903	0.236667	0.18	0.18	0.406667	0.176667	0.353333	0.0566667		Gm49134	1	0.65	0	-1.78	0.39	2.93	-2.55	-0.67
Gm5837	0.223333	0.45	0.25	0.13	0.36	0.393333	0.0566667		Aim2	1	-0.2	0.67	0	1.77	1.48	-0.04	-1.05
Gm29228	0.52	0.633333	0.343333	0.356667	0.803333	0.416667	0.0566667		Gm4430	1	-0.12	0	1.21	0.27	1.21	-2.29	-0.67
4933427J07Rik	0.61	0.543333	0.233333	0.536667	0.603333	0.42	0.0566667		Gm8290	1	-0.33	0.18	0	0.67	6.54	-3.96	-4.71
Gm15212	0.136667	0.193333	0.28	0.286667	0.0733333	0.43	0.0566667		9930111J21Rik2	1	2.38	-0.67	-0.26	-0.26	4.37	3.73	0
Gm11940	1.40333	0.913333	0.956667	1.85	1.04667	0.476667	0.0566667		Slfn3	1	-1.12	-0.99	0.01	0	2.63	0.67	-0.67
Ptgs1	0.193333	0.216667	0.213333	0.0933333	0.103333	0.01	0.06		Gm14257	1	0.62	-0.98	0.24	-0.67	1.55	0	-1.8
G630022F23Rik	0.00666667	0.02	0.0133333	0.00666667	0.0133333	0.0133333	0.06		Tcf15	1	-0.65	0.06	0	2.29	0.67	-1.13	-0.92
Olfr348	0.0466667	0.02	0.0366667	0.0333333	0.0666667	0.0133333	0.06		Plekhf1	1	-0.7	0	0.6	0.56	0.67	-1.16	-1.28
Smo	9.25333	1.33333	0.966667	0.636667	0.77	0.02	0.06		Olfr715b	1	-0.72	0.32	0.67	-0.26	2.87	0	-2.71
Gm11662	0.11	0.0966667	0.303333	0.176667	0.113333	0.0233333	0.06		Serpina3l-ps	1	-0.67	0	1.56	1.86	1.41	-0.47	-0.52
Prss46	0.16	0.346667	0.15	0.0966667	0.19	0.0233333	0.06		Pmfbp1	1	-0.7	0	0.25	0.48	0.93	-0.67	-0.72
Gm44697	0.12	0.266667	0.316667	0.08	0.166667	0.0266667	0.06		Gm10819	1	0	-0.98	2.95	-0.67	0.59	-0.97	0.21
Soga1	1.40333	0.223333	0.276667	0.61	0.173333	0.03	0.06		H2-Q5	1	0.07	-0.67	0	0.18	0.84	-1.22	-0.94
Gm42874	0.19	0.13	0.1	0.16	0.263333	0.03	0.06		Nyx	1	-0.11	0	2.75	2.42	3.06	-0.67	-0.52
Olfr1213	0.0333333	0.0466667	0.04	0.0266667	0.0133333	0.0366667	0.06		Gm13504	1	1.44	-0.38	-0.67	1.1	1.59	-0.63	0
Gm15894	0.446667	0.286667	0.483333	0.3	0.6	0.0366667	0.06		Olfr161	1	-2.02	-1.32	0	0.03	3.1	0.61	-0.67
Vmn1r75	0.0166667	0.0733333	0.163333	0.0533333	0.113333	0.04	0.06		Grhl3	1	-1.05	0	0.2	0.27	0.67	-0.97	-1.04
Gbgt1	1.15333	0.183333	0.4	0.09	0.0533333	0.0433333	0.06		Gm10556	1	-0.67	0	-0.09	1.31	3.01	1.32	-0.11
Gm37745	0.0633333	0.1	0.0433333	0.0766667	0.08	0.0433333	0.06		Rps15-ps2	1	-0.26	0.22	0.67	0	1.02	-0.78	-1.06
Gm45880	0.316667	0.23	0.25	0.4	0.236667	0.0433333	0.06		Gm45183	1	0.8	-0.36	0.72	0	5.08	-0.67	-0.44
Olfr806	0.0666667	0.126667	0.11	0.0666667	0.256667	0.0433333	0.06		Dnajc12	1	-0.67	0	0.64	1.1	3.36	-0.62	-0.77
Trerf1	1.74333	0.336667	0.193333	0.233333	0.206667	0.05	0.06		Kl	1	-0.67	0	0.22	0.56	1.51	-0.69	-0.74
E030032P16Rik	0.133333	0.133333	0.136667	0.196667	0.106667	0.0533333	0.06		Vmn2r112	1	-0.67	0.07	0	2.62	1.8	-0.56	-1.95
Trpm2	0.0666667	0.18	0.123333	0.103333	0.14	0.0533333	0.06		Gm45676	1	-1.41	0	-0.15	0.17	3.41	-0.67	2
Lrrc66	0.186667	0.0833333	0.126667	0.506667	0.0533333	0.0566667	0.06		Gm12412	1	0	-0.14	1.18	3.66	0.67	-1.71	-0.39
F2rl2	0.09	0.0733333	0.133333	0.04	0.0133333	0.0633333	0.06		Atp6v0a4	1	-0.67	0	2.96	0.14	2.59	-0.78	-0.51
Gm16299	0.193333	0.0566667	0.0366667	0.03	0.02	0.0633333	0.06		6530437J22Rik	1	-0.67	-0.39	0	1.12	1.11	0.21	-0.83
Gm20587	0.256667	0.1	0.18	0.0233333	0.09	0.0666667	0.06		Gm11795	1	-0.67	0	5.11	5.66	1.47	-0.05	-0.46
Gm13198	0.0833333	0.06	0.0333333	0.103333	0.11	0.0666667	0.06		Zfp354b	1	0.67	-1.15	0	-0.17	0.74	-0.84	0.07
Slc12a3	0.196667	0.196667	0.13	0.273333	0.226667	0.0666667	0.06		Gm47096	1	0.41	0	-0.44	0.67	1.42	-1.04	-1.17
Gm37043	0.02	0.163333	0.283333	0.6	0.983333	0.0666667	0.06		Slc8b1	1	-0.48	0	0.62	1.36	0.95	-0.67	-0.74
Gm48010	0.17	0.13	0.08	0.2	0.13	0.07	0.06		Gm47378	1	-0.67	-0.16	0.62	1.44	1.06	-1.3	0
Gm28266	0.183333	0.2	0.283333	0.42	0.623333	0.07	0.06		Pde4d	1	-0.75	0	1.06	0.42	0.24	-0.67	-1.31
Dnaaf3	0.546667	0.483333	0.37	0.223333	0.423333	0.0733333	0.06		Gm10355	1	-0.85	-0.38	0.76	0.67	0.23	0	-1.4
Kremen2	0.34	0.12	0.216667	0.223333	0.183333	0.0766667	0.06		Gm9207	1	-0.93	0	0.3	-0.67	11	-0.13	6.03
Mettl21e	0.0766667	0.1	0.06	0.153333	0.323333	0.0766667	0.06		Klhl29	1	-0.67	0	2.03	2.17	3.05	-0.6	-0.39
Gm9867	0.0166667	0.0366667	0.0833333	0.0433333	0.123333	0.08	0.06		Fgf11	1	0.67	-1.73	0.61	-2.38	5.59	0	-0.35
Hunk	0.396667	0.326667	0.313333	0.333333	0.196667	0.08	0.06		Gm379	1	0.67	-2.55	-0.49	1.91	1.01	0	-0.43
Ppp1r16b	0.386667	0.266667	0.3	0.246667	0.256667	0.08	0.06		Rubie	1	-1.02	-0.41	0.06	0.67	1.52	-0.67	0
Gm20632	0.646667	0.64	0.64	0.63	0.573333	0.08	0.06		Vmn1r197	1	0.67	-0.4	0	0.63	2.47	-0.7	-1.51
Exoc3l2	0.203333	0.06	0.0366667	0.0966667	0.113333	0.0833333	0.06		Cpa6	1	0.2	-0.67	0.27	0	4.87	-0.85	-2.32
Gm26789	0.13	0.246667	0.436667	0.213333	0.24	0.0833333	0.06		Gm43744	1	0.6	-0.95	-1.19	0.67	1.41	-0.17	0
4930417O13Rik	0.24	0.07	0.233333	0.13	0.283333	0.0833333	0.06		Apoc1	1	-0.5	0	0.63	1.53	2.48	-0.67	-0.68
Kif28	0.04	0.15	0.19	0.22	0.103333	0.0866667	0.06		Smco1	1	-0.6	0	0.64	1.11	1.59	-0.67	-0.79
Gm44270	0.513333	0.226667	0.0266667	0.116667	0.183333	0.0866667	0.06		Rps11-ps4	1	-0.67	4.24	0	-1.35	6.41	-0.14	0.67
Grid2ip	0.173333	0.243333	0.253333	0.453333	0.18	0.0933333	0.06		Gm15998	1	-0.7	0	0.67	1.53	1.27	-0.51	-0.64
Cd276	1.76667	0.513333	0.38	0.56	0.0366667	0.106667	0.06		Nrp2	1	-0.78	0	0.63	0.97	1.23	-0.52	-0.67
Usp44	0.13	0.26	0.173333	0.06	0.13	0.106667	0.06		Slc17a7	1	-0.48	0	1.06	1.73	0.73	-0.15	-0.67
BC085271	0.716667	0.143333	0.226667	0.333333	0.143333	0.11	0.06		Mfsd2b	1	-0.56	0	0.67	0.97	1.82	-0.3	-0.7
Gm47906	0.0966667	0.22	0.236667	0.0666667	0.19	0.113333	0.06		Dbp	1	0	-0.39	0.01	0.67	1	-1.44	-1.42
1700003E16Rik	2.20667	0.526667	0.41	0.45	0.26	0.116667	0.06		Olfml1	1	-0.64	0	1.12	0.67	1.62	-1.04	-0.67
E130304I02Rik	0.893333	0.136667	0.49	0.303333	0.0666667	0.133333	0.06		Gm31805	1	0	-0.46	0.65	0.67	1.06	-1.2	-0.69
4930455J16Rik	0.206667	0.223333	0.2	0.243333	0.19	0.153333	0.06		Gm40518	1	-0.5	0	1.56	2.8	3.4	-0.44	-0.67
D930007J09Rik	1.12333	0.233333	0.176667	0.21	0.673333	0.153333	0.06		Spred3	1	-0.22	0	0.91	1.59	4.72	-0.22	-0.67
Gm48699	0.116667	0.1	0.16	0.09	0.28	0.153333	0.06		Samd12	1	0.42	-0.06	-1.53	3.31	0.67	0	-1.65
Rasl12	0.303333	0.593333	0.33	0.276667	0.22	0.163333	0.06		Gm47649	1	-0.74	-0.24	0.8	0	2.09	0.67	-0.51
Fkbp10	3.01333	1.80333	1.44	2.25667	2.29	0.17	0.06		Vmn2r108	1	0	-0.13	-0.93	0.13	4.68	0.67	-2.36
Gm26891	0.243333	0.393333	0.513333	0.64	0.696667	0.176667	0.06		Gm37204	1	-1.71	0.51	0.31	-0.67	4.25	0	-3.01
Gm6159	0.23	0.11	0.0733333	0.0833333	0.03	0.18	0.06		Gm8586	1	-0.35	1.12	0	1.06	1.47	-0.67	-0.48
Gm11931	0.146667	0.206667	0.0633333	0.656667	0.42	0.186667	0.06		Hap1	1	0	-0.67	1.63	2.83	2.45	-0.54	-0.31
Myh13	1.52667	0.55	0.633333	0.316667	0.323333	0.193333	0.06		Gm41541	1	0.77	-1.05	-0.67	-0.58	2.13	0.38	0
H2-DMb1	0.166667	0.453333	0.25	0.48	0.55	0.21	0.06		Slco1a6	1	-1.22	0	-0.67	0.26	1.03	0.46	-1.1
Aff2	0.893333	0.593333	0.61	0.573333	0.573333	0.22	0.06		Zfp991	1	0.01	0.72	-0.09	0	4.62	-0.67	-2.17
A330084C13Rik	0.213333	0.213333	0.126667	0.216667	0.133333	0.23	0.06		Gm13882	1	-0.64	0	0.9	0.67	4.95	-1.71	-0.63
5430430B14Rik	0.176667	0.04	0.566667	0.723333	1.3	0.23	0.06		Zfp488	1	-0.67	0.46	1.14	0	3.18	-0.33	-1.09
Gm16298	0.35	0.683333	0.77	0.516667	0.97	0.24	0.06		Cntnap3	1	-0.79	-0.72	0	0.57	0.67	-0.69	0.09
Synpo2	0.846667	1.35	1.22	0.916667	0.95	0.243333	0.06		Gm11977	1	-0.87	-0.67	2.48	-0.24	1.9	0	0.35
Gm15690	0.486667	0.383333	0.626667	0.1	0.216667	0.253333	0.06		B230317F23Rik	1	0	1.59	1.53	-0.06	1.96	-0.06	-0.67
Gm17597	2.01333	0.64	0.616667	1.18667	0.793333	0.263333	0.06		Rslcan18	1	-1.35	0.67	0.13	0	2.07	-0.52	-1.33
Gm5723	0.34	0.69	0.253333	0.413333	0.0733333	0.266667	0.06		Gm6336	1	0	0.21	-0.31	0.72	0.71	-0.67	-0.93
Gm49252	1.09	0.816667	0.686667	0.226667	0.08	0.363333	0.06		Ankdd1b	1	-0.69	0	0.86	0.31	2.11	-0.67	-0.39
Gm48555	0.0833333	0.99	1.05667	0.886667	2.34	0.44	0.06		Gm12907	1	-0.71	0.25	-0.67	0.23	0.91	-0.91	0
Kcnj14	0.75	0.113333	0.233333	0.433333	0.386667	0.576667	0.06		Chodl	1	-0.03	-2.16	0.3	0	8.09	1.21	-0.67
Mogat1	1.52333	3.15667	2.17	3.64	2.73667	1.13	0.06		Gm11517	1	-0.67	0.02	0	0.29	5.63	-3.51	-4.09
E330032C10Rik	0.173333	0.273333	0.123333	0.273333	0.31	0.0366667	0.06		Olfr804	1	-0.67	0.02	0.12	-1.04	0.8	0	-1.69
Gm48237	0.06	0.05	0.0433333	0.0866667	0.193333	0.0633333	0.06		Gm35667	1	-1.22	0	-0.52	1.7	1.42	-0.67	0.07
Cubn	0.21	0.0533333	0.04	0.02	0.0233333	0.0666667	0.06		Usp50	1	-0.67	-0.24	0.94	2.01	7.19	-0.05	0
4930429F24Rik	0.336667	0.0366667	0.0366667	0.0166667	0.02	0.07	0.06		Tpm2	1	0.77	-0.67	-0.01	1.6	2.46	0	-0.63
Tekt5	0.806667	0.616667	0.263333	0.0733333	0.04	0.0866667	0.06		Gm28707	1	-0.67	-0.62	0.83	0.74	2.52	-0.11	0
Fam114a1	0.963333	0.953333	1.71667	1.29667	1.23333	0.0966667	0.06		Olfr981	1	0	-1.23	-0.52	1.41	0.67	0	-0.98
Irs1	0.3	0.123333	0.21	0.156667	0.283333	0.03	0.0633333		Fam81b	1	-0.76	-0.67	0.45	0.84	1.68	0	-0.24
Golga7b	0.19	0.06	0.0966667	0.0633333	0.0233333	0.0466667	0.0633333		1700024J04Rik	1	-0.67	0	0.2	0.31	0.78	-0.92	-1
Gm13652	0.0266667	0.0366667	0.07	0.0233333	0.0433333	0.0566667	0.0633333		Gm48508	1	0	-0.54	0.22	0.67	3.47	-1.08	-2.75
Vmn1r174	0.0333333	0.0633333	0.0366667	0.08	0.0733333	0.00666667	0.0633333		Map6	1	0	-1.61	0.2	0.67	1.31	-1.82	-0.65
Snx33	0.543333	0.34	0.103333	0.0866667	0.0733333	0.00666667	0.0633333		Gm38973	1	-0.67	0	0.34	-2.93	2.28	0.03	-2.8
Gsg1l	0.116667	0.02	0.0833333	0.05	0.11	0.00666667	0.0633333		1300017J02Rik	1	0	-0.03	1.09	1.72	2.36	-0.48	-0.67
Ppp1r3b	0.583333	0.17	0.01	0.02	0.173333	0.00666667	0.0633333		Gm13352	1	-0.23	-0.28	2.09	0.9	0.89	-0.67	0
Kdr	0.396667	0.103333	0.0133333	0.0433333	0.12	0.0133333	0.0633333		Gm7575	1	-0.67	0	-0.17	0.96	6.32	-0.96	0.65
Mapk4	0.0766667	0.0966667	0.0833333	0.0666667	0.0333333	0.0166667	0.0633333		Olfr414	1	0	-0.73	0.36	0.93	1.79	-0.67	-0.14
Elovl6	1.72667	1.98333	1.71667	1.91667	2.13667	0.0233333	0.0633333		Gm47728	1	-0.67	-0.39	1.26	1.53	3.31	0	-0.05
Gm15527	0.38	0.826667	0.42	0.226667	0.333333	0.0233333	0.0633333		Vmn2r124	1	0	-0.13	1.27	0.78	2.21	-0.18	-0.67
Gdf3	0.856667	0.883333	0.926667	0.863333	0.96	0.0266667	0.0633333		Ttll7	1	-0.29	0	0.67	0.97	0.8	-0.65	-0.81
3110021N24Rik	0.34	0.206667	0.246667	0.246667	0.24	0.03	0.0633333		Slc3a1	1	-0.27	0	0.78	1.45	2.8	-0.62	-0.67
Vmn1r228	0.136667	0.0933333	0.0833333	0.0366667	0.06	0.03	0.0633333		Pnma5	1	-1.12	0	0.67	0.6	0.03	-1.25	-1.31
A830021F12Rik	0.03	0.04	0.06	0.07	0.113333	0.03	0.0633333		1700124L16Rik	1	-0.67	1.73	0	0.32	2.19	-0.69	-0.35
Gm49838	0.33	0.433333	0.163333	0.336667	0.09	0.0333333	0.0633333		Rpl18-ps1	1	0	0.13	0.77	-0.33	3.63	-0.67	-1.26
Supt20-ps	13.34	2.49	1.53	1.58	1.05667	0.0333333	0.0633333		Gm3145	1	-0.6	-1.66	0	4.11	4.36	0.54	-0.67
Emx2os	0.216667	0.0666667	0.0533333	0.0766667	0.123333	0.0366667	0.0633333		4931422A03Rik	1	-0.67	-0.17	0.06	1.84	2.4	0	-0.81
Gm10385	0.0533333	0.0866667	0.14	0.143333	0.143333	0.04	0.0633333		Gm10643	1	0.86	-1.03	-0.11	0.1	1.36	-0.67	0
1700126G02Rik	1.40667	0.153333	0.383333	0.116667	0.18	0.04	0.0633333		Ftx	1	0.01	-0.67	0	0.06	2.44	-2.26	-3.13
Gm37906	0.21	0.09	0.196667	0.05	0.113333	0.0433333	0.0633333		Rps6ka2	1	0	-0.09	1.09	0.67	1.1	-0.37	-0.99
Pitpnm3	0.816667	0.256667	0.526667	0.546667	0.18	0.0433333	0.0633333		Gm48600	1	2.55	-1.1	-0.67	0	4.1	0.42	-0.22
Chrnb4	0.253333	0.316667	0.236667	0.52	0.273333	0.0433333	0.0633333		Gm11581	1	0	-2.86	1.4	0.67	0.16	-3.29	0
Plekhh2	1.06	0.686667	0.573333	0.576667	0.356667	0.0433333	0.0633333		Fam171b	1	-0.36	0	0.7	0.53	0.67	-0.68	-0.69
A530041M06Rik	0.0733333	0.03	0.0933333	0.05	0.0133333	0.0466667	0.0633333		Dsp	1	-2.91	0.55	0.5	0.67	0	-3.02	-3.07
Cd38	0.0633333	0.0866667	0.106667	0.156667	0.11	0.0466667	0.0633333		Efhd1	1	-0.66	0	0.66	1	1.7	-0.67	-0.72
Iqub	0.263333	0.0633333	0.0933333	0.0366667	0.0966667	0.05	0.0633333		Havcr1	1	-0.71	0	1.52	0.91	0.67	-0.39	-0.48
Olfr641	0.17	0.166667	0.0666667	0.246667	0.223333	0.05	0.0633333		Ube2u	1	-0.43	0	0.96	1.21	1	-0.32	-0.67
Gm42771	0.0333333	0.0433333	0.0766667	0.00666667	0.05	0.0533333	0.0633333		Acvrl1	1	-0.06	0	-0.12	1.16	2.51	-0.67	2.02
Gm49544	0.443333	0.0833333	0.0133333	0.0233333	0.07	0.0533333	0.0633333		Cyp27b1	1	0.14	-0.67	0	1.57	1.1	-1.18	-0.58
Pou1f1	0.0966667	0.0966667	0.143333	0.1	0.213333	0.0533333	0.0633333		Gm33378	1	-1.07	0.07	0	1.24	0.31	-0.67	-0.87
Gm10389	0.116667	0.1	0.23	0.113333	0.253333	0.0566667	0.0633333		4921527H02Rik	1	0.67	-0.52	3.07	0	4.53	-0.11	-0.82
Gm37868	0.22	0.27	0.21	0.133333	0.253333	0.06	0.0633333		A930007I19Rik	1	0	0.03	-0.67	0.51	2.53	-1.62	-2.39
Ppp3r2	0.296667	0.0266667	0.02	0.0533333	0.05	0.06	0.0633333		Ly6m	1	0	-0.4	1.81	0.67	1.57	-0.09	-1.4
Alpk1	0.513333	0.156667	0.196667	0.0933333	0.0533333	0.0633333	0.0633333		Gm50172	1	-2.12	-0.52	0	0.15	4.52	1.36	-0.67
Aox1	0.0966667	0.196667	0.11	0.0866667	0.16	0.0633333	0.0633333		Rfx3	1	0.02	-0.9	0.03	0	0.67	-1.4	-1.61
Gm42685	0.103333	0.15	0.12	0.263333	0.286667	0.0633333	0.0633333		Olfr365	1	0.38	-1.59	0	-0.67	1.74	0.02	-1.33
Gm12956	0.41	0.0733333	0.14	0.36	0.0766667	0.0666667	0.0633333		Traf6	1	-0.96	0	0.67	0.43	0.58	-1.45	-1.49
[truncated: 21,195 more rows]

## Sheet: Fig.1c
	No. of oocytes	No. of oocytes with H2AK119ub	ratio
PRC1Ctrl	182	181	0.994505	0.998168	0.00317225
	100	100	1			376
	94	94	1
PRC1cKO	125	1	0.008	0.0116107	0.00845965
	180	1	0.00555556			399
	94	2	0.0212766
						4.68841e-09

## Sheet: Fig.1e-f& Fig.2
P1					P5
PRC1ctrl					PRC1ctrl
1	2	3	4		1	2	3			Primordial	primary	total
4310	5135	3230	3695	4092.5	3345	4445	3025	3605	Ctrl1	3065	280	3345
				823.817				744.849	Ctrl2	3845	600	4445
									Ctrl3	2580	445	3025
PRC1cKO					PRC1cKO
1	2	3	4		1	2	3		cKO1	1240	290	1530
5240	3410	3205	4915	4192.5	1530	1930	1590	1683.33	cKO2	1725	205	1930
				1033.88				215.716	cKO3	1275	315	1590
			pValue	0.884705			pValue	0.0127238
1m
	primordial	primary	pre-Antral	Antral	total
Ctrl1	830	135	210	45	1220
Ctrl2	1030	275	220	30	1555
Ctrl3	940	175	260	15	1390
	933.333	195	230	30	1388.33
	100.167	72.111	26.4575	15	167.506	pValue
						0.00577554
cKO1	320	125	210	10	665
cKO2	95	65	130	35	325
cKO3	15	0	80	5	100
	143.333	63.3333	140	16.6667	363.333
	158.14	62.5167	65.5744	16.0728	284.444
2m
	primordial	primary	pre-Antral	Antral	total
Ctrl1	580	235	165	30	1010
Ctrl2	695	265	195	25	1180
Ctrl3	905	190	370	60	1525
	726.667	230	243.333	38.3333	1238.33
	164.798	37.7492	110.717	18.9297	262.409	pValue
						0.00236708
cKO1	190	25	15	10	240
cKO2	25	10	15	0	50
cKO3	25	15	25	0	65
	80	16.6667	18.3333	3.33333	118.333
	95.2628	7.63763	5.7735	5.7735	105.633
4m
	primordial	primary	pre-Antral	Antral	total
Ctrl1	540	180	180	65	965
Ctrl2	340	135	155	40	670
Ctrl3	465	215	160	50	890
	448.333	176.667	165	51.6667	841.667
	101.036	40.104	13.2288	12.5831	153.324	pValue
						0.000683007
cKO1	0	0	0	0	0
cKO2	0	0	0	0	0
cKO3	0	0	0	0	0
	0	0	0	0	0
	0	0	0	0	0
