# Supplementary material for: PRC1-mediated epigenetic programming is required to generate the ovarian reserve
Source: Nat Commun. 2022 Aug 10;13:4510. doi: 10.1038/s41467-022-31759-6 (PMC9365831; doi:10.1038/s41467-022-31759-6)
Supplement: Supplementary file 9 — Source Data [file 41467_2022_31759_MOESM9_ESM.zip › source data/Figure 3.xlsx]

## Sheet: Fig.3a
Gene	baseMean	log2FoldChange	padj	cKO_VS_Ctrl
Zscan4d	122.506	-23.8925	0.000148991	down
Prss34	224.739	-11.3771	2.82e-09	down
Sele	127.54	-10.5607	3.7e-06	down
Zscan4c	93.2286	-10.1074	0.000903401	down
Serpinb8	83.674	-9.95149	2.98e-05	down
Gm41442	74.3141	-9.78135	7.21e-05	down
Zfp458	71.2221	-9.71888	0.00218897	down
Crb1	66.8068	-9.62794	0.000360426	down
Zscan4a	174.332	-9.59443	0.000514022	down
Atp8b4	62.3643	-9.52714	0.00137862	down
Zscan4-ps1	59.2306	-9.45301	0.0152959	down
Olfr622	56.8713	-9.39425	0.00801734	down
4930478P22Rik	56.7687	-9.3927	0.000433452	down
Hspb8	138.865	-9.21593	8.06e-05	down
Procr	50.1781	-9.21352	0.00937529	down
F630042J09Rik	49.7767	-9.20288	0.000903401	down
Slc39a12	49.0138	-9.18096	0.00124153	down
Plb1	48.6918	-9.17139	0.0258655	down
Olfr818	48.4508	-9.16423	0.0261336	down
Gm43180	47.2934	-9.12951	0.0139773	down
Gm48505	46.8627	-9.11484	0.00269624	down
Gm45804	44.7841	-9.04958	0.0347937	down
Naglu	40.7159	-8.91289	0.00302677	down
Il6	39.4165	-8.8662	0.00370141	down
Zfp366	38.3798	-8.82676	0.0268964	down
Mroh8	34.8894	-8.69034	0.00748503	down
Gm28370	32.2644	-8.57625	0.0366548	down
Liph	30.988	-8.51941	0.0142039	down
Cav2	84.5017	-8.49926	0.000379828	down
Gjb4	30.5489	-8.49841	0.0138372	down
Olfr466	27.5094	-8.34687	0.0220765	down
Depp1	26.3569	-8.28548	0.025192	down
Saxo1	24.3377	-8.17091	0.0383896	down
Ifih1	24.3246	-8.16889	0.0408655	down
Slc35f4	23.1259	-8.09652	0.0429123	down
AC161520.1	22.406	-8.0512	0.049134	down
Cdh26	54.5917	-7.83612	0.0236351	down
Cth	47.4683	-7.71142	0.0063622	down
Psg16	43.0979	-7.57462	0.0132083	down
Fgfr2	80.066	-7.51909	0.000903401	down
Ly6c1	40.2511	-7.40713	0.0146881	down
Gm44624	36.1043	-7.31863	0.0222872	down
Mcpt4	34.9272	-7.27171	0.0379188	down
Pxdc1	29.6933	-7.03679	0.0438744	down
Ppef1	91.3565	-6.71946	0.00011919	down
Gm10478	146.209	-6.4156	4.63e-07	down
Adamts9	59.803	-6.39131	0.00155867	down
Sptlc3	64.9996	-6.23648	0.00286497	down
Flrt2	57.4264	-6.05843	0.00622474	down
Gm45073	35.7801	-5.79071	0.0497209	down
Eps8l1	55.3785	-5.42886	0.0208537	down
Colq	81.7125	-5.1248	0.0220184	down
Ncf2	66.0401	-5.1003	0.0245776	down
A930018P22Rik	81.0496	-5.0456	0.00473793	down
Gbp4	78.1171	-4.74417	0.0358423	down
Naip1	138.129	-4.56678	0.00479837	down
Epha5	80.3705	-4.47523	0.00634694	down
H1f2	114.681	-3.81701	0.0143762	down
Plxdc2	114.79	-3.65036	0.00644333	down
Tcl1b1	157.857	-2.98517	0.00708081	down
Sap30	501.022	-2.90962	0.000342255	down
Cma1	804.891	-2.77246	0.000371338	down
Rab5if	877.949	-2.76529	1.63e-05	down
Igip	186.822	-2.71062	0.0235725	down
Gm23935	123.688	-2.69534	0.0444009	down
Tpsb2	358.126	-2.54357	0.00634694	down
Ifi30	226.032	-2.45302	0.0326259	down
Stil	218.598	-2.44864	0.0226552	down
Anp32b-ps1	164.428	-2.40695	0.045783	down
Zfp583	193.263	-2.39305	0.0258554	down
Bbs12	245.491	-2.3792	0.0152959	down
Parp4	1307.71	-2.3545	9.83e-06	down
Rab24	389.882	-2.32981	0.000385258	down
Mplkip	391.382	-2.31852	0.00183715	down
Uba52	236.862	-2.22534	0.0143915	down
Ppp1r35	868.024	-2.22408	3.11e-05	down
Selenoo	190.78	-2.21816	0.0358423	down
0610040F04Rik	380.461	-2.17532	0.0423563	down
Zfp446	282.318	-2.15091	0.0168521	down
Zfp27	357.924	-2.14687	0.0167652	down
Trir	1005.27	-2.14312	6.45e-05	down
Zp3	814.626	-2.07042	0.0253201	down
Pla2g4f	254.106	-2.0622	0.0178474	down
Ypel3	384.681	-2.00512	0.00799562	down
Rab3a	247.735	-1.89916	0.0414333	down
Glrx5	2198.65	-1.86304	8.39e-05	down
Ces1d	304.8	-1.80897	0.0268403	down
Fnta	7659.73	-1.78035	1.84e-11	down
Tbc1d32	460.578	-1.71929	0.0198078	down
Pcbd2	586.658	-1.70115	0.0239879	down
Cep78	1164.74	-1.6675	0.000795355	down
Anp32b	9477.23	-1.63761	9.24e-12	down
Zfp407	345.376	-1.60815	0.0407216	down
Pla1a	599.108	-1.6061	0.0386205	down
Cad	712.811	-1.59656	0.0250577	down
Fbxo28	1584.38	-1.59634	1.98e-05	down
Mxd1	842.756	-1.55488	0.00117765	down
D030056L22Rik	1829.05	-1.52938	0.00473793	down
Gdf9	904.492	-1.51735	0.0296171	down
Lypd6	698.165	-1.51604	0.00757349	down
Hes1	2268.92	-1.50445	0.0162793	down
Samd7	473.061	-1.4867	0.0252214	down
Tafa1	917.97	-1.45781	0.000984254	down
Zfp40	1384.63	-1.43406	0.0330538	down
Mospd3	503.13	-1.43226	0.0426337	down
Cpa3	550.072	-1.40796	0.0493886	down
Lrrc6	681.035	-1.40195	0.0257789	down
Gm17767	1141.74	-1.38517	0.0181414	down
Zfp622	3849.31	-1.37165	0.000385258	down
Prkab1	709.28	-1.36421	0.0151354	down
Rac1	3099.75	-1.34784	0.00180205	down
Fbxw27	559.285	-1.34077	0.0426036	down
Psen2	970.23	-1.33963	0.011504	down
Shcbp1l	3833.62	-1.33009	2.13e-08	down
Gm15389	9710.96	-1.32318	0.000485869	down
Tle6	2651.41	-1.3194	0.00356786	down
Kif9	1592.75	-1.31272	0.0353792	down
Yars2	1115.23	-1.30605	0.00233701	down
Ypel2	3009.1	-1.29996	0.000171696	down
Pcbp3	1069.29	-1.28049	0.0165669	down
Hexb	901.227	-1.25791	0.0141678	down
Cbfa2t2	5147.9	-1.25546	1.32e-05	down
Kctd5	2701.02	-1.25485	0.000272692	down
Tpm4	920.782	-1.24567	0.045783	down
Arhgap19	878.149	-1.22615	0.0228733	down
Utp18	4131.07	-1.18531	0.001085	down
Eif2b5	3515.35	-1.166	1.32e-05	down
Kansl2	2854.52	-1.15738	0.000342255	down
5730480H06Rik	2896.59	-1.15264	0.000495815	down
Emc10	940.552	-1.15019	0.0180154	down
Eme1	1001.15	-1.14603	0.0411552	down
Ccm2	1148.87	-1.14071	0.0111795	down
Raly	2666.67	-1.13887	0.00847884	down
Noto	866.57	-1.13615	0.0464679	down
Nav2	1293.68	-1.13061	0.013599	down
Ttn	1431.43	-1.13055	0.00797467	down
Arf5	3817.85	-1.12128	0.00057009	down
Nell2	1206.23	-1.11189	0.0347937	down
Adipor1	2767.77	-1.11068	0.000363438	down
Wee2	1276.14	-1.10668	0.0296836	down
Klhdc3	1543.98	-1.1008	0.00342612	down
Mvp	3375.94	-1.07459	0.000937683	down
Donson	972.412	-1.04429	0.0358423	down
Sema3c	2075.42	-1.03696	0.0253201	down
Vps54	6503.55	-1.02987	0.0414333	down
Ipmk	2563.25	-1.02148	0.00104416	down
Txnl4b	2106.92	-1.01958	0.0195437	down
Glrx2	2841.17	-1.01075	0.0176425	down
Clptm1	3024.68	-1.00897	0.00679598	down
Exo1	1775.59	-1.00291	0.0212659	down
Zscan4-ps2	90.3872	-10.063	0.261242	NoDiff
Fas	38.7166	-8.83951	0.0527772	NoDiff
Gm48585	34.952	-8.69316	0.066753	NoDiff
Selp	33.0236	-8.61129	0.0756574	NoDiff
Vsx2	32.5416	-8.59008	0.0786419	NoDiff
Clec7a	30.6266	-8.50128	0.0934366	NoDiff
Vmn1r233	30.1311	-8.47906	0.094371	NoDiff
Plk3	30.0487	-8.47379	0.097969	NoDiff
Lox	30.0008	-8.47133	0.0548808	NoDiff
Slc2a12	29.649	-8.4558	0.097969	NoDiff
Mef2c	29.4079	-8.44402	0.0996804	NoDiff
Usp17lb	29.1819	-8.43155	0.104869	NoDiff
Zscan4b	27.4483	-8.34318	0.117716	NoDiff
Slitrk6	27.2864	-8.33622	0.0674904	NoDiff
Lrrtm3	26.9974	-8.32066	0.118439	NoDiff
Klf17	26.8226	-8.30973	0.0721819	NoDiff
Elmo3	26.5816	-8.29688	0.125228	NoDiff
Adh6b	26.2926	-8.28111	0.127337	NoDiff
Trim38	26.0332	-8.2682	0.126994	NoDiff
Tfec	25.3101	-8.22756	0.133357	NoDiff
Gm37675	25.069	-8.21376	0.135751	NoDiff
Pou2f3	24.8017	-8.19664	0.0557858	NoDiff
Plk5	24.587	-8.18574	0.140468	NoDiff
Vmn1r4	23.6228	-8.12804	0.152562	NoDiff
Acta1	23.3322	-8.11047	0.0721819	NoDiff
Gm49310	22.9475	-8.08643	0.100871	NoDiff
Gm16316	22.8996	-8.08319	0.163282	NoDiff
Gm37015	22.8996	-8.08319	0.163282	NoDiff
Cd38	22.7776	-8.07384	0.105818	NoDiff
BC043934	22.6586	-8.06792	0.166394	NoDiff
Ntng1	22.5365	-8.05867	0.171814	NoDiff
Gm26621	22.4638	-8.05575	0.0721819	NoDiff
Rsad2	22.4175	-8.05249	0.170266	NoDiff
BB123696	22.4175	-8.05249	0.170266	NoDiff
Zscan4f	21.9587	-8.02119	0.180792	NoDiff
Ccl11	21.7422	-8.00861	0.112538	NoDiff
Gm2895	21.5012	-7.99253	0.115412	NoDiff
Lrrc66	21.4533	-7.98908	0.18361	NoDiff
Mfsd4b3-ps	21.4533	-7.98908	0.18361	NoDiff
A730046J19Rik	21.4533	-7.98908	0.18361	NoDiff
Olfr461	21.2123	-7.97278	0.187314	NoDiff
Olfr665	21.2123	-7.97278	0.187314	NoDiff
ccdc198	20.9712	-7.95629	0.191222	NoDiff
Acsbg2	20.8722	-7.94969	0.0817892	NoDiff
Gm1123	20.7781	-7.94318	0.122866	NoDiff
Adprhl1	20.803	-7.94318	0.196431	NoDiff
Neurl1b	20.803	-7.94318	0.196431	NoDiff
A630009H07Rik	20.7302	-7.93961	0.19535	NoDiff
Il12a	20.4891	-7.92274	0.197572	NoDiff
4930483J18Rik	20.4891	-7.92274	0.197572	NoDiff
Gm45017	20.4891	-7.92274	0.197572	NoDiff
Gm26579	20.334	-7.91119	0.0687261	NoDiff
Gm43341	20.2481	-7.90567	0.200574	NoDiff
Bsnd	20.2251	-7.90253	0.20418	NoDiff
Gm37602	20.2251	-7.90253	0.20418	NoDiff
Csdc2	20.1293	-7.89545	0.120474	NoDiff
Krt73	20.007	-7.88839	0.204361	NoDiff
Pinc	20.007	-7.88839	0.204361	NoDiff
Gm44878	19.9493	-7.88373	0.0731147	NoDiff
Vinac1	19.8568	-7.87747	0.0806465	NoDiff
Adam25	19.766	-7.87091	0.207195	NoDiff
Ifi204	19.5249	-7.85321	0.211559	NoDiff
Phf11a	19.2839	-7.83529	0.214999	NoDiff
Edar	19.0428	-7.81714	0.219797	NoDiff
Gm19097	19.0428	-7.81714	0.219797	NoDiff
Dpt	18.8018	-7.79877	0.224535	NoDiff
Kcnmb2	18.8018	-7.79877	0.224535	NoDiff
C1qtnf3	18.8018	-7.79877	0.224535	NoDiff
Gm44064	18.8018	-7.79877	0.224535	NoDiff
Atp12a	18.7804	-7.79559	0.227622	NoDiff
Gm8221	18.5607	-7.78015	0.228392	NoDiff
A530020G20Rik	18.5607	-7.78015	0.228392	NoDiff
Gm12203	18.5476	-7.77807	0.0924485	NoDiff
Gm9899	18.5443	-7.77741	0.100761	NoDiff
Btnl4	18.4915	-7.77322	0.231649	NoDiff
Klhl6	48.1652	-7.74326	0.0664536	NoDiff
Gm37115	18.0786	-7.74219	0.236455	NoDiff
Epb42	18.0589	-7.73883	0.138742	NoDiff
Tlr13	17.9137	-7.72741	0.242168	NoDiff
Rasl2-9	17.8376	-7.72283	0.24073	NoDiff
Plekhh3	17.6247	-7.70394	0.247084	NoDiff
Ppl	17.6247	-7.70394	0.247084	NoDiff
Gm10610	17.6247	-7.70394	0.247084	NoDiff
9430034N14Rik	17.5768	-7.69982	0.174065	NoDiff
Trim47	17.4034	-7.68753	0.173187	NoDiff
Btc	17.3555	-7.6833	0.249083	NoDiff
Hephl1	17.3358	-7.68009	0.253102	NoDiff
Zscan4e	17.3358	-7.68009	0.253102	NoDiff
Gm2366	17.3358	-7.68009	0.253102	NoDiff
4933409D19Rik	17.3358	-7.68009	0.253102	NoDiff
Pdzph1	17.1144	-7.66313	0.253848	NoDiff
Isoc2a	17.1144	-7.66313	0.253848	NoDiff
Mab21l2	16.9147	-7.64583	0.119049	NoDiff
Gm7265	16.8734	-7.64267	0.258169	NoDiff
A530058O07Rik	16.8734	-7.64267	0.258169	NoDiff
Car3	16.7579	-7.63117	0.263052	NoDiff
Wdr49	16.6323	-7.62191	0.262915	NoDiff
Gad2	16.469	-7.60608	0.269543	NoDiff
Gm30238	16.469	-7.60608	0.269543	NoDiff
Cdh20	16.3369	-7.59574	0.129587	NoDiff
Olfr248	16.1801	-7.58054	0.276458	NoDiff
Gm15476	16.1503	-7.57948	0.273325	NoDiff
Gm26703	16.1503	-7.57948	0.273325	NoDiff
Rac2	15.9984	-7.56538	0.134242	NoDiff
Ms4a10	15.6682	-7.53576	0.286633	NoDiff
Cdh8	15.6682	-7.53576	0.286633	NoDiff
Gcsam	15.6022	-7.52806	0.291097	NoDiff
Ripk3	15.3133	-7.50109	0.299042	NoDiff
Chmp4c	15.3133	-7.50109	0.299042	NoDiff
Gm49485	15.3133	-7.50109	0.299042	NoDiff
1700056E22Rik	15.2323	-7.49527	0.176622	NoDiff
Trat1	15.1861	-7.49068	0.299042	NoDiff
Gimap5	15.1861	-7.49068	0.299042	NoDiff
Oxgr1	15.1861	-7.49068	0.299042	NoDiff
Slc1a1	15.0887	-7.48167	0.194894	NoDiff
Clec4a1	15.0244	-7.4736	0.308338	NoDiff
Sh2d4b	14.945	-7.4676	0.307286	NoDiff
Gm4981	14.7354	-7.44559	0.317269	NoDiff
Gm43075	14.704	-7.44414	0.313866	NoDiff
Gm49412	14.704	-7.44414	0.313866	NoDiff
A430108G06Rik	14.6875	-7.44068	0.228901	NoDiff
H2-M6-ps	14.5026	-7.42342	0.170266	NoDiff
Cyp2c23	14.4629	-7.4203	0.322351	NoDiff
Olfr1270	14.4629	-7.4203	0.322351	NoDiff
Gm44249	14.4629	-7.4203	0.322351	NoDiff
Gm48483	14.4629	-7.4203	0.322351	NoDiff
Gm50288	14.458	-7.41957	0.177048	NoDiff
Tmem102	41.2402	-7.41823	0.0628113	NoDiff
Gm37745	14.4465	-7.41701	0.325954	NoDiff
Gm38260	14.1576	-7.38786	0.335466	NoDiff
Osmr	13.9808	-7.37139	0.337205	NoDiff
Wincr1	13.9808	-7.37139	0.337205	NoDiff
Arhgap45	37.0901	-7.36219	0.0633562	NoDiff
Hpd	13.8686	-7.35811	0.343815	NoDiff
Gm31983	13.8686	-7.35811	0.343815	NoDiff
Gm47839	13.7398	-7.3463	0.344171	NoDiff
Stab1	13.4987	-7.32077	0.353578	NoDiff
1700001P01Rik	13.2577	-7.29478	0.361006	NoDiff
Gm8222	13.2577	-7.29478	0.361006	NoDiff
Cldn34b2	13.1124	-7.27916	0.247084	NoDiff
Fgf16	13.0018	-7.26498	0.372605	NoDiff
Dchs1	13.0018	-7.26498	0.372605	NoDiff
BC018473	13.0018	-7.26498	0.372605	NoDiff
Gm11218	13.0018	-7.26498	0.372605	NoDiff
4930447J18Rik	13.0018	-7.26498	0.372605	NoDiff
Trpv3	12.954	-7.25944	0.269388	NoDiff
Myo1f	12.7756	-7.24134	0.376945	NoDiff
Sytl3	12.7756	-7.24134	0.376945	NoDiff
Gm36963	12.7756	-7.24134	0.376945	NoDiff
Cbr3	12.726	-7.23597	0.244189	NoDiff
Tsnaxip1	12.7129	-7.23255	0.381557	NoDiff
Nlrp9b	33.6229	-7.22035	0.0787485	NoDiff
Pdzd9	12.5742	-7.21735	0.224893	NoDiff
Gm13535	12.528	-7.21241	0.224943	NoDiff
Sez6	12.424	-7.19938	0.391122	NoDiff
Hgd	12.424	-7.19938	0.391122	NoDiff
Nnt	12.424	-7.19938	0.391122	NoDiff
Rps2-ps12	12.424	-7.19938	0.391122	NoDiff
4933438A12Rik	35.6941	-7.19721	0.126078	NoDiff
Gm43085	12.2935	-7.18585	0.392335	NoDiff
Gm41611	12.2869	-7.18436	0.231649	NoDiff
Cxcl16	12.2803	-7.1824	0.264286	NoDiff
Sphkap	12.1351	-7.16543	0.401863	NoDiff
Gm16575	12.1351	-7.16543	0.401863	NoDiff
Gm16118	12.1351	-7.16543	0.401863	NoDiff
Gm567	12.1351	-7.16543	0.401863	NoDiff
Gm49159	12.0524	-7.15728	0.401863	NoDiff
Krt72	11.8461	-7.13066	0.409925	NoDiff
Apol7b	11.8461	-7.13066	0.409925	NoDiff
Gm37190	11.8461	-7.13066	0.409925	NoDiff
Gm37012	11.8461	-7.13066	0.409925	NoDiff
Gm37521	11.8461	-7.13066	0.409925	NoDiff
Gm18289	11.8461	-7.13066	0.409925	NoDiff
Gm47059	11.8461	-7.13066	0.409925	NoDiff
Cd5l	11.8114	-7.12814	0.408455	NoDiff
Tal2	11.8114	-7.12814	0.408455	NoDiff
Akr1c18	11.7982	-7.1246	0.308338	NoDiff
Gm43018	11.7982	-7.1246	0.308338	NoDiff
Ifnlr1	11.7504	-7.11873	0.291589	NoDiff
Esam	32.6713	-7.08683	0.0589181	NoDiff
Olfr1296-ps1	30.15	-6.94733	0.171814	NoDiff
Gm9077	29.4682	-6.94086	0.0596111	NoDiff
Actn2	25.7539	-6.83991	0.204556	NoDiff
Slco4a1	23.0283	-6.67631	0.241818	NoDiff
Ceacam2	22.6915	-6.65206	0.184706	NoDiff
Gm16712	22.4597	-6.51913	0.198924	NoDiff
Ces5a	22.2433	-6.50765	0.197577	NoDiff
Dlx4os	18.9832	-6.39605	0.310408	NoDiff
Lcp2	18.8686	-6.26268	0.246671	NoDiff
Chrna1	17.2497	-6.25689	0.351905	NoDiff
Abca6	16.5941	-6.20239	0.363802	NoDiff
Serinc2	16.112	-6.15952	0.376262	NoDiff
Chst5	45.2502	-6.1501	0.0944661	NoDiff
Rab27b	16.0461	-6.14883	0.291525	NoDiff
Vstm5	28.3672	-6.06172	0.24029	NoDiff
Lrrc74b	16.1692	-6.01927	0.392697	NoDiff
Gm40289	14.6063	-6.00997	0.255338	NoDiff
Vcan	15.9282	-5.99677	0.400338	NoDiff
Odaph	14.4594	-5.99535	0.27134	NoDiff
Gm7838	27.1803	-5.98793	0.175524	NoDiff
Gm9300	15.2034	-5.94658	0.281208	NoDiff
H2bc6	14.8997	-5.90928	0.323316	NoDiff
Cacnb1	13.4605	-5.89765	0.453367	NoDiff
Ctla2a	27.4586	-5.8754	0.113182	NoDiff
Gm13464	12.9784	-5.84444	0.471049	NoDiff
AA536875	14.2408	-5.82884	0.449225	NoDiff
Gm4767	12.8424	-5.68664	0.401863	NoDiff
4933417O13Rik	21.6179	-5.6685	0.349419	NoDiff
Serpinb2	41.8392	-5.62887	0.214869	NoDiff
Mycn	12.3472	-5.62424	0.422952	NoDiff
Gm4787	12.3124	-5.61007	0.520671	NoDiff
Gm9165	19.6845	-5.51475	0.219342	NoDiff
Arhgef11	17.7414	-5.37959	0.441103	NoDiff
Gm49783	17.1156	-5.31917	0.368148	NoDiff
Serpinb6c	18.4326	-5.28618	0.196036	NoDiff
Gm8126	24.2311	-5.24864	0.376441	NoDiff
Nlrp4e	135.638	-5.24575	0.0598705	NoDiff
Gm38043	15.8327	-5.21503	0.494907	NoDiff
Gm19409	23.508	-5.20425	0.388757	NoDiff
Lrp8os2	27.0155	-5.19889	0.288704	NoDiff
Cdh6	23.6798	-5.19753	0.20621	NoDiff
Tm6sf2	22.9269	-5.15485	0.240297	NoDiff
Gpihbp1	30.3942	-5.14285	0.128002	NoDiff
Gm16310	22.1525	-5.10174	0.231259	NoDiff
Gpr68	50.5377	-5.09186	0.249734	NoDiff
Acsm2	14.1932	-5.0476	0.446517	NoDiff
Gm20597	13.9853	-5.03151	0.560846	NoDiff
5830444F18Rik	20.8565	-5.02855	0.444748	NoDiff
Cfhr2	13.9043	-5.02479	0.559602	NoDiff
Col6a3	13.4074	-4.96951	0.579327	NoDiff
Gm45205	13.4074	-4.96951	0.579327	NoDiff
Gm3072	14.7804	-4.95858	0.361483	NoDiff
Gm32509	13.3596	-4.95656	0.482868	NoDiff
Gm36962	34.8973	-4.95602	0.066753	NoDiff
Rasgrp3	27.8658	-4.94736	0.308428	NoDiff
Gm45495	12.458	-4.86328	0.609157	NoDiff
Gm26555	24.4785	-4.83132	0.255338	NoDiff
Gm37893	36.2167	-4.82226	0.264286	NoDiff
Hcls1	36.1012	-4.80527	0.128645	NoDiff
Gm43604	23.7108	-4.79593	0.450863	NoDiff
Gm20219	14.5356	-4.79199	0.423725	NoDiff
Gm50232	11.7713	-4.76724	0.509809	NoDiff
Slc2a4	33.4812	-4.70287	0.280482	NoDiff
Tmco4	13.5845	-4.68651	0.522702	NoDiff
Gm43923	16.5176	-4.68409	0.564529	NoDiff
Srd5a2	27.5476	-4.68316	0.351905	NoDiff
Hgf	27.2883	-4.67522	0.437519	NoDiff
Gm17907	17.7702	-4.67325	0.256996	NoDiff
Ppp1r1c	16.067	-4.63271	0.448224	NoDiff
Acss3	21.0593	-4.61987	0.513142	NoDiff
Irx5	19.4844	-4.61616	0.403053	NoDiff
Gm28229	22.2492	-4.61013	0.418054	NoDiff
Gm41600	15.7928	-4.60808	0.43478	NoDiff
Gm17249	15.6327	-4.60057	0.594205	NoDiff
S1pr2	23.724	-4.55671	0.200555	NoDiff
Mrap2	20.1695	-4.55401	0.541925	NoDiff
Gm16573	24.8297	-4.54203	0.357213	NoDiff
Hpdl	85.5841	-4.53349	0.0814044	NoDiff
Grin3a	28.4241	-4.53032	0.363713	NoDiff
Rxrg	24.6367	-4.52285	0.49242	NoDiff
Cacna2d4	15.931	-4.51035	0.427516	NoDiff
Myo7b	24.2737	-4.49233	0.373313	NoDiff
Gm19967	14.4439	-4.47754	0.513859	NoDiff
Col4a6	28.7625	-4.47488	0.327389	NoDiff
Gm35818	15.3696	-4.46047	0.537846	NoDiff
Kcne3	28.3431	-4.44778	0.24029	NoDiff
Gm36989	79.7611	-4.44617	0.0522422	NoDiff
Gm11100	16.325	-4.44252	0.53269	NoDiff
Snai1	28.8606	-4.43607	0.24749	NoDiff
Sh3rf2	37.3736	-4.4334	0.178112	NoDiff
Efna2	46.2007	-4.42704	0.0525541	NoDiff
Gm26724	18.3897	-4.40677	0.423578	NoDiff
Gm47027	31.7039	-4.40445	0.126078	NoDiff
4930422M22Rik	16.8644	-4.3925	0.501111	NoDiff
4930524C18Rik	13.6696	-4.39155	0.494907	NoDiff
F830208F22Rik	13.4781	-4.37162	0.513859	NoDiff
Gm42939	18.9933	-4.37078	0.335466	NoDiff
Cngb1	17.9191	-4.36714	0.400042	NoDiff
Nell1	15.4104	-4.35735	0.465621	NoDiff
Entpd1	35.4321	-4.35604	0.243989	NoDiff
Gm43262	26.3537	-4.35056	0.513859	NoDiff
Gm5709	27.3333	-4.34146	0.510491	NoDiff
Gm28387	18.4931	-4.33222	0.514726	NoDiff
Chac2	32.9409	-4.29849	0.24445	NoDiff
B430010I23Rik	31.85	-4.29465	0.155297	NoDiff
Gm12206	22.3199	-4.29118	0.245165	NoDiff
Gm50203	12.4198	-4.25839	0.699853	NoDiff
Gm13196	27.501	-4.23744	0.178112	NoDiff
Gm40650	12.1656	-4.22529	0.711852	NoDiff
Gck	37.3644	-4.22299	0.292551	NoDiff
Lin7a	24.0422	-4.21217	0.562318	NoDiff
Aplnr	31.8938	-4.19993	0.29797	NoDiff
Rxfp2	35.6431	-4.18714	0.234453	NoDiff
Stx19	62.9952	-4.18279	0.116395	NoDiff
Pcbd1	23.6723	-4.17923	0.345351	NoDiff
Gm15787	11.8304	-4.17445	0.590428	NoDiff
9930038B18Rik	31.0303	-4.16629	0.510722	NoDiff
4930471E19Rik	42.6098	-4.15538	0.196431	NoDiff
Oplah	15.2577	-4.13482	0.676058	NoDiff
Irx3os	22.6701	-4.12473	0.586766	NoDiff
Herc6	26.5581	-4.12389	0.396085	NoDiff
Popdc2	52.2905	-4.1041	0.190395	NoDiff
Nt5e	18.3498	-4.07781	0.644784	NoDiff
Gm42989	26.3048	-4.06084	0.479545	NoDiff
Txlnb	35.3044	-4.01827	0.370188	NoDiff
Vwce	13.204	-4.01054	0.72878	NoDiff
Gm41609	24.3506	-3.98966	0.380247	NoDiff
Gm34276	17.2551	-3.97688	0.495199	NoDiff
Dnah6	36.9998	-3.97688	0.170098	NoDiff
Cd180	66.8198	-3.97058	0.0895215	NoDiff
Plpp4	71.0258	-3.95918	0.235012	NoDiff
Bcl6	25.4358	-3.95224	0.246179	NoDiff
Trim56	20.0946	-3.9337	0.518414	NoDiff
Abca8b	24.7007	-3.90498	0.616288	NoDiff
Gm49201	16.1836	-3.88052	0.589628	NoDiff
Edn1	16.1489	-3.87747	0.55401	NoDiff
Prkg1	80.6144	-3.84935	0.0746017	NoDiff
Cyp26b1	15.7494	-3.8447	0.716382	NoDiff
Gm14221	12.6094	-3.83993	0.682109	NoDiff
Gm15704	27.3452	-3.83102	0.496943	NoDiff
Serpinb9	28.0945	-3.82886	0.402055	NoDiff
E130008D07Rik	15.4605	-3.81629	0.724727	NoDiff
4933401H06Rik	21.6463	-3.81236	0.512545	NoDiff
Gm31166	12.1405	-3.7885	0.770001	NoDiff
Gm12718	18.0754	-3.76986	0.536096	NoDiff
Gm14635	35.8816	-3.76366	0.335466	NoDiff
Krt78	33.1422	-3.74411	0.502542	NoDiff
Ccm2l	20.588	-3.73463	0.524609	NoDiff
Tmem255a	20.4624	-3.73341	0.681404	NoDiff
Gm38071	18.1735	-3.71253	0.713271	NoDiff
Atp6v1c2	22.4814	-3.66438	0.48082	NoDiff
Gm37045	19.4487	-3.6501	0.58141	NoDiff
Glra2	24.6506	-3.63239	0.668358	NoDiff
Acss1	30.1161	-3.62506	0.270916	NoDiff
Gm39090	19.0161	-3.62002	0.715449	NoDiff
Tfap2b	32.6885	-3.61853	0.380431	NoDiff
Ecm2	40.7237	-3.60042	0.58627	NoDiff
Nfasc	16.8778	-3.59923	0.52778	NoDiff
Eng	33.7037	-3.54268	0.410433	NoDiff
Gm12223	12.8928	-3.53119	0.674705	NoDiff
Pknox2	35.8067	-3.52333	0.402322	NoDiff
Slc44a3	43.5188	-3.50566	0.511549	NoDiff
Htr3b	52.9259	-3.50117	0.284626	NoDiff
Gm48936	20.1139	-3.49842	0.729029	NoDiff
Tpm2	30.8059	-3.49693	0.579425	NoDiff
Unc80	15.7369	-3.49684	0.701352	NoDiff
Rnf43	18.8698	-3.49231	0.656284	NoDiff
Kdelr3	21.3906	-3.48979	0.404426	NoDiff
Gm13594	27.6364	-3.48832	0.38939	NoDiff
Fbxl16	12.5973	-3.48631	0.807981	NoDiff
Gm26618	17.3288	-3.47529	0.753847	NoDiff
Gm38344	17.3288	-3.47529	0.753847	NoDiff
Gm39822	29.8601	-3.47408	0.46768	NoDiff
Gm37666	51.9715	-3.47362	0.313111	NoDiff
Rftn2	40.6062	-3.4571	0.225045	NoDiff
Gm47652	26.7996	-3.44455	0.483863	NoDiff
Myoc	31.4516	-3.43489	0.43478	NoDiff
Tnfsf10	123.107	-3.42842	0.105708	NoDiff
Csmd1	51.1095	-3.41333	0.335307	NoDiff
Gimap6	66.1814	-3.4081	0.548987	NoDiff
Taar7e	41.1849	-3.40402	0.404426	NoDiff
Gm2395	16.4221	-3.37938	0.630459	NoDiff
Lpar4	54.4558	-3.37525	0.45098	NoDiff
Il23a	18.6213	-3.37448	0.693664	NoDiff
Rarres1	18.4958	-3.36856	0.760809	NoDiff
Gm37780	26.1255	-3.36782	0.515392	NoDiff
Gm45890	20.8631	-3.36737	0.586844	NoDiff
Dhrs13os	20.7607	-3.35824	0.574461	NoDiff
Gm11640	43.8729	-3.35644	0.204912	NoDiff
Smcr8	31.0443	-3.35204	0.361456	NoDiff
Cdc42bpb	20.3859	-3.33673	0.750792	NoDiff
Gm18194	897.737	-3.33253	0.253553	NoDiff
AW011738	24.6236	-3.31379	0.623346	NoDiff
Pdgfc	69.3392	-3.30427	0.108749	NoDiff
Olfr286	29.476	-3.2989	0.590448	NoDiff
Cnih2	17.3846	-3.26603	0.672127	NoDiff
Pou5f2	21.6273	-3.25976	0.690275	NoDiff
Itga3	15.1511	-3.25685	0.682966	NoDiff
Ighv1-34	16.2591	-3.25287	0.679617	NoDiff
Gm13423	15.0521	-3.24618	0.693018	NoDiff
3110070M22Rik	17.18	-3.24482	0.668239	NoDiff
Gm47601	13.3248	-3.23116	0.661826	NoDiff
4930453H23Rik	25.9931	-3.22417	0.501111	NoDiff
Rab7b	50.518	-3.22291	0.635555	NoDiff
Gm48069	48.5171	-3.2219	0.388757	NoDiff
Gm37726	24.0099	-3.21891	0.753677	NoDiff
Gm34586	27.2233	-3.21366	0.729029	NoDiff
Treh	89.8958	-3.21203	0.333768	NoDiff
Fzd8	12.546	-3.20856	0.838554	NoDiff
C030015A19Rik	42.0569	-3.20643	0.337205	NoDiff
Ptprz1	64.6605	-3.18321	0.117893	NoDiff
4930481B07Rik	52.9224	-3.1805	0.280482	NoDiff
H2-M2	45.6639	-3.17381	0.310408	NoDiff
Gm37299	51.6584	-3.16981	0.409925	NoDiff
Slc41a3	34.358	-3.16639	0.594873	NoDiff
Slc22a14	22.3601	-3.161	0.687159	NoDiff
Slc39a8	17.339	-3.16084	0.735152	NoDiff
Gm19866	14.1951	-3.16025	0.827671	NoDiff
BC037032	20.2899	-3.15604	0.630861	NoDiff
Gm49344	30.8594	-3.15054	0.429111	NoDiff
Ccdc96	22.1669	-3.15013	0.77369	NoDiff
Prrx1	38.2035	-3.14823	0.481049	NoDiff
Igtp	26.142	-3.14259	0.585913	NoDiff
Edn3	29.5722	-3.12894	0.45734	NoDiff
F2r	85.3378	-3.12863	0.421511	NoDiff
Gm15942	37.7619	-3.12572	0.503144	NoDiff
6030460B20Rik	13.8436	-3.11814	0.839464	NoDiff
Gm41792	80.9044	-3.10623	0.24445	NoDiff
Gm29759	12.1608	-3.08218	0.694507	NoDiff
Zscan22	80.7417	-3.07989	0.191222	NoDiff
Gm9316	33.8116	-3.07363	0.392936	NoDiff
Sox8	44.0509	-3.07103	0.593749	NoDiff
Irx4	21.0325	-3.06754	0.791063	NoDiff
4632415L05Rik	41.9357	-3.06344	0.337205	NoDiff
Gm11426	20.9764	-3.05763	0.647796	NoDiff
Grk1	51.7064	-3.05669	0.18361	NoDiff
Gm50207	13.2788	-3.05081	0.800919	NoDiff
Kctd8	74.0505	-3.05012	0.563239	NoDiff
Sval3	19.421	-3.04618	0.750052	NoDiff
D130007C19Rik	14.3357	-3.04448	0.845184	NoDiff
Iqcf1	22.4786	-3.02899	0.636025	NoDiff
Gm15672	45.072	-3.02791	0.3085	NoDiff
Smim40	27.8699	-3.02231	0.759828	NoDiff
Mfsd4a	45.1679	-3.02037	0.382704	NoDiff
Gm47154	24.7116	-3.01765	0.513859	NoDiff
Akap3	27.3567	-3.01178	0.678518	NoDiff
Gm6559	46.5947	-3.00268	0.48082	NoDiff
Gm37183	13.9841	-3.0019	0.857136	NoDiff
Gm9	22.0063	-2.99867	0.734955	NoDiff
Gm29791	21.9916	-2.99322	0.655329	NoDiff
Gm15441	97.0791	-2.98778	0.0629973	NoDiff
Gm42439	14.6634	-2.98736	0.675296	NoDiff
Dpp10	40.9742	-2.9867	0.630252	NoDiff
Gm31752	12.7439	-2.98138	0.775603	NoDiff
Mthfr	70.8817	-2.97481	0.136547	NoDiff
Pard3bos3	79.9065	-2.97262	0.262431	NoDiff
Tmem202	30.4449	-2.96312	0.758937	NoDiff
Stkld1	65.6128	-2.95528	0.48735	NoDiff
Cd4	144.93	-2.95284	0.0568688	NoDiff
Mr1	99.8053	-2.95264	0.562102	NoDiff
Lrp2bp	33.8539	-2.95227	0.688326	NoDiff
Oprd1	46.2671	-2.94326	0.324687	NoDiff
Gm42727	11.9946	-2.93644	0.82107	NoDiff
Chrna7	19.8268	-2.92564	0.598163	NoDiff
2010110K18Rik	26.2767	-2.92379	0.6717	NoDiff
Gm36447	20.7764	-2.92304	0.642543	NoDiff
Atp1b2	67.9803	-2.91441	0.146412	NoDiff
Miox	52.0098	-2.89063	0.372237	NoDiff
Cyp2a12	15.4049	-2.88564	0.858319	NoDiff
Eid3	25.5785	-2.88141	0.800919	NoDiff
6430590A07Rik	65.1677	-2.87854	0.368759	NoDiff
Mesp2	21.7422	-2.87223	0.598163	NoDiff
Tmem246	45.663	-2.86662	0.511376	NoDiff
Serpina3f	18.7519	-2.85762	0.792054	NoDiff
Dglucy	21.9463	-2.85558	0.740506	NoDiff
H3f3aos	28.216	-2.84934	0.468135	NoDiff
Itga11	16.4858	-2.84739	0.807863	NoDiff
4930455M05Rik	34.1712	-2.83875	0.627637	NoDiff
Gm48244	14.7262	-2.83595	0.810122	NoDiff
Fgl2	70.5563	-2.82257	0.357179	NoDiff
Aadacl2	27.7934	-2.81434	0.798954	NoDiff
4930511J24Rik	47.5819	-2.80148	0.453197	NoDiff
Zkscan16	109.423	-2.79959	0.0769624	NoDiff
Tcl1b3	28.1968	-2.78406	0.664303	NoDiff
Gm19522	46.9575	-2.78265	0.266228	NoDiff
Gm48555	15.7366	-2.78157	0.807981	NoDiff
Gm14687	12.1629	-2.77854	0.82107	NoDiff
Gm34220	33.8129	-2.77572	0.510722	NoDiff
1700102P08Rik	22.3641	-2.77565	0.827471	NoDiff
6430710M23Rik	20.71	-2.76687	0.729522	NoDiff
Gm15687	13.9835	-2.76178	0.700879	NoDiff
Cacng4	15.2086	-2.75818	0.770697	NoDiff
Hecw2	81.8265	-2.75114	0.442288	NoDiff
Necab1	20.5021	-2.75055	0.79553	NoDiff
Oasl2	68.7056	-2.74557	0.236526	NoDiff
Gm45628	15.7133	-2.74259	0.778845	NoDiff
Fam71f1	35.7112	-2.73829	0.619074	NoDiff
Gm38192	19.1231	-2.73327	0.805083	NoDiff
A930017M01Rik	157.383	-2.73109	0.253207	NoDiff
Rmi2	91.4224	-2.72784	0.122453	NoDiff
Ncan	23.3313	-2.72758	0.712264	NoDiff
Gm45303	13.7686	-2.72699	0.808011	NoDiff
Gm44144	57.1855	-2.71805	0.634802	NoDiff
Tmc5	23.6164	-2.71522	0.649583	NoDiff
A330084C13Rik	24.1798	-2.71489	0.763649	NoDiff
Nrap	82.2602	-2.7145	0.598723	NoDiff
Csmd3	41.4396	-2.71025	0.715218	NoDiff
Gm7040	13.8231	-2.70441	0.807981	NoDiff
Gm8493	17.3172	-2.70335	0.700879	NoDiff
Ifi202b	15.2856	-2.70191	0.876944	NoDiff
Kcnb1	34.0952	-2.69959	0.549153	NoDiff
9930024M15Rik	22.8079	-2.69421	0.838554	NoDiff
Gm42856	33.1925	-2.68009	0.701387	NoDiff
Pkd1l1	36.5476	-2.67919	0.402964	NoDiff
Csf1	16.5946	-2.67685	0.796382	NoDiff
Dcdc2c	80.4865	-2.67416	0.248374	NoDiff
Gm15104	12.0238	-2.67111	0.901555	NoDiff
1700008J07Rik	37.2613	-2.66561	0.437519	NoDiff
Gsta1	14.9901	-2.6646	0.803627	NoDiff
C030034I22Rik	43.2254	-2.66363	0.369196	NoDiff
Tcim	16.3883	-2.65756	0.876944	NoDiff
Zbtb8b	258.751	-2.65402	0.207094	NoDiff
6430511E19Rik	118.55	-2.65294	0.431035	NoDiff
Tnfrsf1a	20.7708	-2.65024	0.771769	NoDiff
Gm6254	28.9277	-2.64363	0.553268	NoDiff
Neu3	52.6424	-2.64283	0.766787	NoDiff
Gm37018	89.7273	-2.6397	0.47409	NoDiff
Sidt1	34.2632	-2.63606	0.561967	NoDiff
Tnnt3	13.1544	-2.62712	0.89645	NoDiff
Adamts20	78.6855	-2.62608	0.721052	NoDiff
6330403K07Rik	46.6507	-2.62469	0.777351	NoDiff
Asb4	36.4675	-2.62332	0.735187	NoDiff
C130051F05Rik	16.8081	-2.62063	0.827471	NoDiff
Sox7	73.1011	-2.61722	0.392936	NoDiff
Rwdd2b	75.5735	-2.60929	0.429756	NoDiff
Gm37906	70.6697	-2.60639	0.547716	NoDiff
Snai2	73.5536	-2.60531	0.498376	NoDiff
Adra1a	20.9348	-2.5999	0.720833	NoDiff
Pamr1	18.2683	-2.59889	0.876907	NoDiff
Rab44	17.2664	-2.5967	0.814631	NoDiff
Albfm1	15.6767	-2.58121	0.808711	NoDiff
Gm48704	76.0006	-2.58084	0.361006	NoDiff
Gm22825	21.0763	-2.57728	0.638361	NoDiff
Kbtbd12	24.4759	-2.57579	0.804508	NoDiff
A830005F24Rik	28.786	-2.57487	0.614843	NoDiff
Psg17	190.596	-2.57315	0.243057	NoDiff
Angptl1	21.2478	-2.57084	0.775603	NoDiff
Muc20	49.3656	-2.56758	0.606081	NoDiff
5830418P13Rik	118.977	-2.56204	0.103704	NoDiff
Gm5860	34.4734	-2.55993	0.735869	NoDiff
Kcnmb3	163.308	-2.55871	0.289773	NoDiff
Gata1	41.5231	-2.55186	0.446517	NoDiff
Slc13a5	20.9556	-2.55082	0.870043	NoDiff
Agr2	15.9198	-2.54263	0.893476	NoDiff
Gm45378	17.9627	-2.53008	0.804508	NoDiff
Caskin2	14.1805	-2.526	0.775315	NoDiff
Gm12923	46.7953	-2.52576	0.617245	NoDiff
Btnl1	91.6052	-2.52505	0.353001	NoDiff
Gm10767	22.0284	-2.52323	0.780323	NoDiff
Bbc3	24.0721	-2.523	0.814631	NoDiff
Glt8d2	49.2663	-2.51596	0.607128	NoDiff
Pcdh18	86.0436	-2.51424	0.516134	NoDiff
Ceacam20	13.0278	-2.51212	0.87404	NoDiff
4933406P04Rik	54.3931	-2.50914	0.782436	NoDiff
Gm4987	12.36	-2.50862	0.808444	NoDiff
Bcl2l2	98.9105	-2.50655	0.236814	NoDiff
1810058N15Rik	22.9543	-2.50324	0.612748	NoDiff
2310016G11Rik	12.1902	-2.49921	0.91307	NoDiff
4933430I17Rik	34.2264	-2.49516	0.598835	NoDiff
Krt28	44.6001	-2.49177	0.688479	NoDiff
4933440M02Rik	51.3932	-2.48695	0.740594	NoDiff
Spata4	29.6132	-2.4865	0.718606	NoDiff
Fndc1	21.7935	-2.47815	0.833893	NoDiff
Fbxw19	107.132	-2.47479	0.407253	NoDiff
Gm7776	14.5192	-2.47277	0.868979	NoDiff
Gm37598	14.5242	-2.45644	0.904843	NoDiff
Gm5082	26.2324	-2.44641	0.863082	NoDiff
Gpr82	32.8071	-2.44632	0.844163	NoDiff
Gm44056	50.7067	-2.43009	0.644784	NoDiff
Gbp2	91.3123	-2.42619	0.21663	NoDiff
4921511C10Rik	31.3418	-2.42562	0.732366	NoDiff
Gm15510	24.5833	-2.42306	0.872348	NoDiff
Gm19052	25.7503	-2.41477	0.867939	NoDiff
Ntm	101.944	-2.41065	0.162988	NoDiff
Emcn	34.3235	-2.40984	0.722045	NoDiff
Pdlim3	60.325	-2.4083	0.611754	NoDiff
Ccdc146	50.1186	-2.40748	0.732482	NoDiff
Has1	12.7133	-2.40741	0.893756	NoDiff
1700015G11Rik	22.7739	-2.40321	0.798652	NoDiff
Tesk2	60.7014	-2.39372	0.355693	NoDiff
Plaur	298.624	-2.39334	0.843308	NoDiff
Gm48691	13.4107	-2.38883	0.883272	NoDiff
Map1a	25.4036	-2.38783	0.77179	NoDiff
Gm39464	88.0632	-2.38402	0.410433	NoDiff
Gm5475	20.2568	-2.38195	0.808444	NoDiff
Pappa2	61.8715	-2.37983	0.612267	NoDiff
Defb48	18.9331	-2.37828	0.895809	NoDiff
4732487G21Rik	36.6182	-2.37824	0.710769	NoDiff
Lyzl4os	15.9998	-2.37574	0.856636	NoDiff
Gpr1	20.1181	-2.37374	0.890834	NoDiff
B4galnt2	46.5612	-2.37313	0.423974	NoDiff
Gm18270	52.4531	-2.36697	0.636025	NoDiff
Tom1l2	107.499	-2.36573	0.366769	NoDiff
Gm6213	28.8428	-2.36292	0.647296	NoDiff
Rab33a	32.5426	-2.36292	0.732414	NoDiff
Igf1	169.266	-2.36239	0.0840324	NoDiff
Galntl6	12.6863	-2.35806	0.924957	NoDiff
Galnt18	23.6191	-2.35448	0.881145	NoDiff
Gm44172	35.4054	-2.35208	0.622789	NoDiff
2022-09-12	21.0722	-2.3475	0.891898	NoDiff
Gm45412	14.1863	-2.34505	0.919064	NoDiff
Ccdc69	40.9406	-2.33374	0.719829	NoDiff
Vwa3b	17.2377	-2.33359	0.876944	NoDiff
Tmem115	108.089	-2.33162	0.27158	NoDiff
Gm15879	17.6215	-2.32995	0.740594	NoDiff
B230369F24Rik	45.6909	-2.32895	0.664598	NoDiff
Tmem156	15.2558	-2.32692	0.888636	NoDiff
0610009L18Rik	78.1386	-2.31903	0.222387	NoDiff
Kcnab1	28.3914	-2.31426	0.819575	NoDiff
Pebp4	13.319	-2.30799	0.925107	NoDiff
Gbp9	80.2521	-2.30744	0.529102	NoDiff
Stx1a	20.562	-2.30701	0.89645	NoDiff
Hepacam2	36.2149	-2.30473	0.857463	NoDiff
Gm37660	28.0273	-2.30243	0.657903	NoDiff
Gm37472	28.7857	-2.30088	0.646473	NoDiff
Myd88	71.6208	-2.29178	0.537846	NoDiff
Pdk4	36.3142	-2.29031	0.819189	NoDiff
Atg4c	54.6367	-2.29003	0.54933	NoDiff
Dnah10	36.2499	-2.28992	0.668358	NoDiff
AC156546.1	23.9442	-2.28647	0.858345	NoDiff
Filip1	25.6543	-2.2804	0.781451	NoDiff
Agtr2	40.1235	-2.27757	0.771986	NoDiff
Mmp23	92.9726	-2.2738	0.224943	NoDiff
Rspo1	52.5624	-2.27271	0.693267	NoDiff
Zfp990	29.9812	-2.26644	0.811029	NoDiff
Gm17768	14.1921	-2.2637	0.876813	NoDiff
Gm34066	38.0994	-2.26066	0.664343	NoDiff
Gm15927	37.6095	-2.25779	0.540367	NoDiff
Gm8624	288.936	-2.25408	0.0766063	NoDiff
B230323A14Rik	13.6461	-2.25376	0.808444	NoDiff
Kynu	41.1675	-2.25326	0.495302	NoDiff
AI606473	45.0876	-2.25072	0.77179	NoDiff
Flt1	70.4534	-2.25021	0.45132	NoDiff
Armc3	30.3417	-2.24566	0.876944	NoDiff
Slc26a5	24.77	-2.2422	0.684724	NoDiff
Pabpc6	121.715	-2.24045	0.516492	NoDiff
Wbp2nl	154.269	-2.23788	0.219717	NoDiff
Gm4402	29.0511	-2.23662	0.881653	NoDiff
Gm5723	98.7049	-2.2306	0.251284	NoDiff
Gk2	11.9088	-2.22833	0.913654	NoDiff
Nmi	37.8471	-2.22807	0.711852	NoDiff
Gm16121	27.2173	-2.22737	0.830212	NoDiff
Mm2pr	24.2972	-2.22596	0.814131	NoDiff
Chrna3	16.4761	-2.22189	0.893894	NoDiff
Bco1	135.394	-2.22152	0.128798	NoDiff
Cdh17	96.6306	-2.22008	0.593319	NoDiff
Gm35315	80.5866	-2.21905	0.607128	NoDiff
Gm13605	35.6781	-2.21829	0.753847	NoDiff
Gm47088	31.0217	-2.2162	0.795199	NoDiff
Nhlrc3	194.565	-2.21441	0.210802	NoDiff
Gm36355	13.7628	-2.2139	0.931052	NoDiff
Abcc9	66.0221	-2.21224	0.436788	NoDiff
Car2	128.304	-2.21179	0.135251	NoDiff
Pnpla3	39.2645	-2.21048	0.78755	NoDiff
Lrrn1	161.071	-2.20973	0.22431	NoDiff
Tpsab1	114.468	-2.20059	0.560846	NoDiff
AC154200.1	50.5869	-2.19556	0.634871	NoDiff
Gm9703	14.6276	-2.19336	0.808444	NoDiff
Gm6352	13.8035	-2.19279	0.855442	NoDiff
Gm48009	42.0807	-2.1826	0.619913	NoDiff
Cfi	32.6795	-2.18096	0.852685	NoDiff
Ankle1	22.9196	-2.17805	0.860877	NoDiff
Cotl1	17.2828	-2.17682	0.882865	NoDiff
5730507A11Rik	18.5931	-2.17666	0.84614	NoDiff
H2-M1	44.5331	-2.16833	0.495089	NoDiff
Gm48766	32.7137	-2.16608	0.799105	NoDiff
Rassf10	63.1517	-2.16584	0.724054	NoDiff
Gm39662	56.6238	-2.15943	0.84614	NoDiff
Gm38309	62.8624	-2.15715	0.607128	NoDiff
4933433G19Rik	21.236	-2.15602	0.91185	NoDiff
Gm12569	28.7182	-2.15404	0.807644	NoDiff
Gm47643	26.5614	-2.15256	0.896592	NoDiff
Gm35585	27.2373	-2.15101	0.729029	NoDiff
Ecm1	42.041	-2.15056	0.833893	NoDiff
4833408A19Rik	20.5437	-2.14997	0.881653	NoDiff
Pigb	111.6	-2.14608	0.224331	NoDiff
Ccdc87	35.6103	-2.14558	0.77369	NoDiff
Gm50287	24.2275	-2.14365	0.904843	NoDiff
Hba-a1	110.445	-2.13833	0.560379	NoDiff
Gm37525	41.694	-2.13809	0.872975	NoDiff
C1qb	89.1556	-2.13691	0.326878	NoDiff
Aoc2	41.6199	-2.13147	0.758937	NoDiff
Txndc2	93.8694	-2.12801	0.636779	NoDiff
Oaf	15.6093	-2.12686	0.906137	NoDiff
Rnase1	22.9152	-2.12611	0.876226	NoDiff
Gm42666	32.0071	-2.12508	0.636282	NoDiff
4930431P22Rik	19.6487	-2.12424	0.859873	NoDiff
Gm48428	13.0397	-2.11898	0.93708	NoDiff
Heatr9	14.8227	-2.11868	0.8163	NoDiff
Gm3302	16.3736	-2.11541	0.86157	NoDiff
Irgq	51.2504	-2.11424	0.538957	NoDiff
Draxin	34.1333	-2.11403	0.827289	NoDiff
Bcl9l	16.2848	-2.11401	0.904843	NoDiff
9430037G07Rik	41.5918	-2.11255	0.700879	NoDiff
Keg1	43.2258	-2.1078	0.770005	NoDiff
Tmem106a	134.598	-2.10271	0.231649	NoDiff
C1s1	13.8517	-2.0941	0.881391	NoDiff
Esrrb	17.2777	-2.08759	0.893788	NoDiff
Gm49309	41.1802	-2.07918	0.586844	NoDiff
Gm33489	24.465	-2.07838	0.841167	NoDiff
Alg12	224.732	-2.07822	0.210485	NoDiff
Gm10639	23.184	-2.07652	0.840434	NoDiff
Zfp219	30.709	-2.07463	0.897187	NoDiff
Gm38111	17.0916	-2.07407	0.865969	NoDiff
Vasp	62.8882	-2.06844	0.457396	NoDiff
Tesk1	22.3318	-2.06337	0.740208	NoDiff
Gm46210	18.9718	-2.06163	0.875241	NoDiff
Fbxl19	86.7609	-2.06114	0.373271	NoDiff
Platr22	23.6137	-2.06013	0.872348	NoDiff
Lmntd2	19.9951	-2.0593	0.867939	NoDiff
Tmem38a	56.3524	-2.05704	0.451092	NoDiff
Gm11960	15.7548	-2.05684	0.935123	NoDiff
Hectd2	63.3694	-2.05682	0.571718	NoDiff
Hyal3	20.9722	-2.05372	0.867575	NoDiff
Gm9903	95.7097	-2.05277	0.373439	NoDiff
Gm29880	12.1949	-2.05141	0.924367	NoDiff
Dlx1	70.8395	-2.0501	0.382026	NoDiff
D830025C05Rik	13.7669	-2.04776	0.86281	NoDiff
Map6	60.4539	-2.0474	0.86281	NoDiff
2810429I04Rik	30.4915	-2.03885	0.878333	NoDiff
Gm34639	88.2292	-2.0319	0.607896	NoDiff
Gm6394	232.683	-2.02881	0.286126	NoDiff
Gm47467	34.983	-2.02211	0.678108	NoDiff
Esr2	97.8702	-2.01786	0.626567	NoDiff
Teddm2	131.317	-2.01739	0.322777	NoDiff
Hbegf	207.902	-2.01699	0.105207	NoDiff
Aqp11	114.459	-2.01684	0.391993	NoDiff
Ano5	34.1241	-2.01576	0.766453	NoDiff
Dkk4	25.559	-2.0115	0.914121	NoDiff
Gm3924	65.2442	-2.00968	0.437519	NoDiff
1700119H24Rik	17.3788	-2.00896	0.90171	NoDiff
Lrrc56	94.3124	-2.00888	0.464696	NoDiff
Gm272	23.509	-2.0084	0.865048	NoDiff
Zfp74	237.706	-2.0083	0.131209	NoDiff
Grik1	35.7019	-2.00652	0.898675	NoDiff
Gm14023	34.821	-2.00376	0.653481	NoDiff
Mertk	76.3785	-2.00353	0.73236	NoDiff
Olfr1382	24.6452	-2.00235	0.859818	NoDiff
Pcdhb17	37.6605	-1.99824	0.851123	NoDiff
Morrbid	60.9743	-1.99747	0.429429	NoDiff
Adgre4	52.6711	-1.99724	0.758937	NoDiff
Kbtbd8os	19.0344	-1.99663	0.857623	NoDiff
9330020H09Rik	16.9187	-1.99661	0.842791	NoDiff
9430053O09Rik	25.3179	-1.99445	0.916713	NoDiff
Grp	14.1684	-1.9923	0.942051	NoDiff
Grm8	27.3384	-1.99116	0.881432	NoDiff
F2rl1	52.6845	-1.98821	0.647729	NoDiff
4932422M17Rik	18.7308	-1.98719	0.905923	NoDiff
Oxld1	65.9837	-1.9854	0.564648	NoDiff
Tgm1	25.5057	-1.98278	0.804508	NoDiff
Gm26873	86.1703	-1.97929	0.625629	NoDiff
C430049B03Rik	22.3845	-1.97587	0.876944	NoDiff
Gnmt	13.0378	-1.97354	0.946046	NoDiff
Gm39154	51.7016	-1.97321	0.644784	NoDiff
Malrd1	93.0106	-1.97152	0.693229	NoDiff
Gm10343	21.9441	-1.96969	0.775798	NoDiff
Gm43328	12.3405	-1.96319	0.931241	NoDiff
Apol10b	38.8245	-1.96279	0.899418	NoDiff
4632418H02Rik	38.8245	-1.96279	0.899418	NoDiff
C730045M19Rik	17.5688	-1.96276	0.904843	NoDiff
4833421G17Rik	12.7755	-1.96208	0.881653	NoDiff
Gm15522	13.9274	-1.96134	0.945177	NoDiff
Gm12590	22.5239	-1.95738	0.775603	NoDiff
Gm37479	18.7981	-1.9519	0.935123	NoDiff
Gm30043	14.5629	-1.94638	0.92904	NoDiff
H2-Bl	14.0159	-1.94635	0.886497	NoDiff
1700016C15Rik	11.8344	-1.94537	0.950101	NoDiff
Stc1	40.6906	-1.94196	0.770145	NoDiff
Clstn3	25.5207	-1.93802	0.923074	NoDiff
Slc12a3	25.5207	-1.93802	0.923074	NoDiff
Gm36816	118.362	-1.93755	0.432038	NoDiff
Gm43318	13.7706	-1.93686	0.933036	NoDiff
Il34	175.159	-1.93562	0.211699	NoDiff
Tmem109	210.494	-1.93308	0.075727	NoDiff
Gm35572	12.1849	-1.93019	0.93708	NoDiff
C230085N15Rik	71.0808	-1.92249	0.740208	NoDiff
Srl	239.911	-1.92128	0.292619	NoDiff
Gm30124	85.5166	-1.91915	0.368068	NoDiff
Rdh12	94.8694	-1.91749	0.287823	NoDiff
Tmem79	27.7988	-1.91472	0.780323	NoDiff
Gm31356	16.5054	-1.91399	0.904843	NoDiff
Epha10	23.276	-1.91317	0.876944	NoDiff
E330021D16Rik	56.6001	-1.91284	0.748794	NoDiff
Gm47684	27.3485	-1.90927	0.753847	NoDiff
Lrrc75aos2	22.251	-1.90806	0.87962	NoDiff
Gm13234	106.691	-1.90734	0.269388	NoDiff
Pnp2	19.3262	-1.90508	0.895705	NoDiff
Gm37283	29.5124	-1.90364	0.790547	NoDiff
Car9	30.7705	-1.90327	0.919665	NoDiff
9530051G07Rik	37.5563	-1.90273	0.863268	NoDiff
2200002A13Rik	70.3381	-1.90183	0.456511	NoDiff
Gm37879	21.2455	-1.89635	0.904843	NoDiff
Arhgap31	27.8165	-1.89618	0.923074	NoDiff
Tacr3	34.2778	-1.89479	0.913654	NoDiff
Podn	24.9199	-1.89286	0.930226	NoDiff
Gm30228	103.754	-1.8918	0.758979	NoDiff
Gm47558	16.2231	-1.88605	0.944202	NoDiff
Lair1	260.515	-1.88387	0.072717	NoDiff
Gm15562	20.1412	-1.8838	0.830026	NoDiff
Gm16251	19.4735	-1.88335	0.939234	NoDiff
Mecom	51.7925	-1.88153	0.827671	NoDiff
Gm29170	69.3869	-1.87828	0.761209	NoDiff
Gm12057	23.0189	-1.87656	0.934313	NoDiff
Mlana	14.2689	-1.87644	0.919719	NoDiff
Gm36315	19.3253	-1.87445	0.909148	NoDiff
Apex2	146.694	-1.87337	0.245687	NoDiff
Dock10	24.9536	-1.87322	0.800444	NoDiff
9030622O22Rik	21.7787	-1.87225	0.935123	NoDiff
Sik2	89.5047	-1.86423	0.807224	NoDiff
Aknad1	36.6882	-1.86401	0.740594	NoDiff
Fam209	16.0299	-1.86308	0.932084	NoDiff
Sectm1a	40.8007	-1.86214	0.859499	NoDiff
Sult2b1	18.7598	-1.8547	0.940485	NoDiff
Spin2c	67.0981	-1.85411	0.855442	NoDiff
Gm49869	171.969	-1.85017	0.251158	NoDiff
Gm15675	118.501	-1.84648	0.47593	NoDiff
Fam78b	39.5633	-1.83775	0.865175	NoDiff
AU019990	73.0994	-1.83771	0.441011	NoDiff
Polk	142.926	-1.83641	0.306591	NoDiff
Col9a3	68.5492	-1.83626	0.520246	NoDiff
Gm16794	33.2413	-1.83446	0.848845	NoDiff
Tnfrsf12a	164.032	-1.83366	0.231885	NoDiff
Gm43593	25.9263	-1.83137	0.932486	NoDiff
Gm43061	21.2933	-1.82877	0.903566	NoDiff
Ccl7	149.541	-1.82831	0.562102	NoDiff
Mnt	90.1328	-1.82272	0.388111	NoDiff
Ldb1	114.576	-1.8215	0.465946	NoDiff
Gm21154	20.7096	-1.81957	0.819417	NoDiff
Pde4d	61.5905	-1.81813	0.676869	NoDiff
Fa2h	50.433	-1.81774	0.848512	NoDiff
Trav4-3	16.0076	-1.81747	0.868979	NoDiff
Pidd1	18.3719	-1.81428	0.914936	NoDiff
Lancl3	70.3531	-1.81332	0.4571	NoDiff
Angptl2	19.2301	-1.81303	0.891101	NoDiff
Slc16a12	51.5431	-1.80955	0.807289	NoDiff
Acot4	26.8386	-1.80838	0.875814	NoDiff
Fmn1	131.508	-1.8061	0.455608	NoDiff
Gm43185	98.7599	-1.80455	0.5122	NoDiff
Adgrf5	124.513	-1.80443	0.516134	NoDiff
4933406B17Rik	11.8821	-1.80386	0.961247	NoDiff
Gm5371	39.9388	-1.80295	0.667706	NoDiff
3222401L13Rik	35.9797	-1.79912	0.715218	NoDiff
Inpp5d	89.8439	-1.79802	0.402845	NoDiff
Ly6a	274.819	-1.79783	0.127966	NoDiff
Milr1	23.4848	-1.79654	0.860786	NoDiff
Pea15a	40.87	-1.79316	0.848512	NoDiff
1700086L19Rik	22.6946	-1.79271	0.939234	NoDiff
Gm42847	153.908	-1.79019	0.521814	NoDiff
Gm5089	14.9984	-1.78846	0.939234	NoDiff
5430427M07Rik	22.5971	-1.78735	0.831653	NoDiff
Cfap53	156.286	-1.78683	0.264286	NoDiff
Zfp940	300.807	-1.78521	0.133357	NoDiff
Nrbp2	39.5083	-1.78477	0.875814	NoDiff
Col6a4	128.787	-1.783	0.306823	NoDiff
Pla2g10	18.0367	-1.78207	0.946223	NoDiff
Tinagl1	17.1439	-1.78084	0.947716	NoDiff
Gm44760	18.9462	-1.77954	0.933036	NoDiff
Cd160	235.798	-1.77664	0.13354	NoDiff
Fam169b	17.8831	-1.77198	0.864927	NoDiff
Oas1c	223.306	-1.77138	0.431035	NoDiff
Gm41077	147.57	-1.76972	0.253629	NoDiff
Wdr89	71.0406	-1.76866	0.740853	NoDiff
Olfml2b	49.8143	-1.76745	0.786195	NoDiff
Tril	93.5887	-1.7659	0.437508	NoDiff
Zfp949	379.215	-1.76517	0.0800653	NoDiff
Kctd7	79.1469	-1.76288	0.561747	NoDiff
Gm5628	15.9474	-1.76168	0.906137	NoDiff
Mier2	23.0954	-1.7559	0.814631	NoDiff
Rhoj	34.0587	-1.75521	0.885437	NoDiff
Gm43859	83.2457	-1.75483	0.455438	NoDiff
Gm46426	212.631	-1.75469	0.143366	NoDiff
Tiam2	95.3748	-1.75338	0.441505	NoDiff
Gm15498	22.1843	-1.75226	0.942186	NoDiff
Gm38025	15.433	-1.75087	0.881145	NoDiff
Serpinb3b	26.573	-1.74912	0.93693	NoDiff
Gm9752	13.3014	-1.74587	0.93708	NoDiff
Alpk2	387.774	-1.74252	0.135434	NoDiff
Gm48408	17.0161	-1.73743	0.895087	NoDiff
H2-M5	31.6927	-1.73671	0.895914	NoDiff
Gm15186	19.0194	-1.73663	0.876829	NoDiff
Tex21	38.1276	-1.7365	0.819189	NoDiff
Tagln2	38.9958	-1.73494	0.810122	NoDiff
Tnfaip6	65.3492	-1.73429	0.652829	NoDiff
Gm49594	303.637	-1.72997	0.247865	NoDiff
Gm13622	27.8178	-1.7296	0.803044	NoDiff
Slc22a18	23.678	-1.72844	0.94259	NoDiff
Gm49916	19.2033	-1.7256	0.859526	NoDiff
Cdh9	75.3551	-1.72541	0.827671	NoDiff
Cntn1	65.574	-1.72426	0.815763	NoDiff
Gm16796	38.0064	-1.72413	0.883855	NoDiff
Gm3259	11.8529	-1.7187	0.930226	NoDiff
Calr4	105.665	-1.7128	0.488813	NoDiff
Sdr42e1	133.615	-1.71208	0.26092	NoDiff
Gm43072	12.0141	-1.71028	0.919824	NoDiff
Dapk3	37.7964	-1.70939	0.770256	NoDiff
Olfr591	20.7763	-1.70582	0.946684	NoDiff
Mapk8ip1	13.8508	-1.70529	0.961754	NoDiff
Fbxo43	331.618	-1.70233	0.472521	NoDiff
Timp1	174.031	-1.70067	0.43084	NoDiff
Emx2os	19.3078	-1.69746	0.883016	NoDiff
Gm10800	25.6487	-1.69364	0.855719	NoDiff
4921534A09Rik	42.3796	-1.69305	0.856535	NoDiff
Gm23849	14.9542	-1.69304	0.902821	NoDiff
Gm8515	16.5273	-1.69246	0.881145	NoDiff
Tmco5b	76.1639	-1.69194	0.725239	NoDiff
Lipn	41.6875	-1.69147	0.872348	NoDiff
Ccl6	108.929	-1.689	0.361064	NoDiff
Lepr	70.4157	-1.68659	0.632587	NoDiff
Tenm2	41.096	-1.68582	0.739014	NoDiff
Mterf2	158.885	-1.68558	0.344171	NoDiff
C630043F03Rik	106.792	-1.67794	0.472621	NoDiff
Gm11696	15.5486	-1.67696	0.939681	NoDiff
B430306N03Rik	14.5242	-1.67632	0.942186	NoDiff
Gm32939	86.0256	-1.67319	0.551412	NoDiff
Appbp2os	28.0006	-1.6729	0.842791	NoDiff
Gm16199	17.209	-1.67163	0.888636	NoDiff
Plekhd1os	28.2088	-1.67147	0.904843	NoDiff
Gm37296	69.694	-1.67134	0.541457	NoDiff
Neurl3	34.8853	-1.67028	0.883855	NoDiff
Slc30a3	179.366	-1.66822	0.288998	NoDiff
Gm43768	23.7569	-1.66811	0.946046	NoDiff
Gm45509	30.4413	-1.66199	0.939234	NoDiff
Synpo2	26.4562	-1.658	0.808444	NoDiff
Thap2	154.119	-1.65785	0.342813	NoDiff
Hecw1	327.628	-1.65655	0.15236	NoDiff
1700007J10Rik	25.3116	-1.65505	0.906598	NoDiff
Srrd	55.046	-1.65433	0.715244	NoDiff
Gpld1	26.9505	-1.65406	0.893476	NoDiff
Dnm3	101.993	-1.65363	0.54022	NoDiff
Gm35696	19.3682	-1.65359	0.953177	NoDiff
Tek	73.4304	-1.65282	0.867632	NoDiff
Gm11653	27.3819	-1.65058	0.903719	NoDiff
Ift57	1120.14	-1.6503	0.066191	NoDiff
Tgtp1	44.4867	-1.64682	0.876226	NoDiff
Gm8828	25.2614	-1.64467	0.827671	NoDiff
L3mbtl1	39.6404	-1.64376	0.775926	NoDiff
Ksr2	70.0508	-1.64248	0.804508	NoDiff
Upk3b	453.825	-1.64152	0.226699	NoDiff
Acoxl	129.608	-1.64109	0.782339	NoDiff
Phf11d	87.7203	-1.63881	0.752277	NoDiff
4931406P16Rik	106.259	-1.63507	0.464975	NoDiff
Slco1a5	144.239	-1.63203	0.344656	NoDiff
Gm36948	44.0804	-1.63188	0.710769	NoDiff
B3galt2	47.8579	-1.6307	0.931113	NoDiff
Bfsp1	35.7655	-1.63037	0.921621	NoDiff
Lmnb2	257.921	-1.63023	0.107507	NoDiff
Trip6	33.3097	-1.63017	0.891104	NoDiff
Zp1	290.718	-1.62332	0.224943	NoDiff
Kremen1	163.894	-1.62309	0.394957	NoDiff
Stat6	21.7989	-1.62223	0.939234	NoDiff
Gm43950	14.9284	-1.62205	0.940916	NoDiff
Far2	17.4058	-1.61945	0.940916	NoDiff
Gm8941	14.0536	-1.61807	0.965429	NoDiff
Cgref1	18.7806	-1.61767	0.945287	NoDiff
Svopl	287.289	-1.61687	0.198938	NoDiff
Zfp273	223.079	-1.61449	0.255338	NoDiff
Ehd3	289.903	-1.61325	0.22752	NoDiff
Gm37238	17.3166	-1.61039	0.935123	NoDiff
Cd55os	60.4601	-1.60975	0.777577	NoDiff
BC049715	12.7983	-1.60868	0.953355	NoDiff
Amy1	118.832	-1.60805	0.475379	NoDiff
Yipf2	254.634	-1.6052	0.128622	NoDiff
Olfr1511	13.1277	-1.60361	0.967247	NoDiff
Trpm1	12.9364	-1.60315	0.936686	NoDiff
Fam219a	19.9172	-1.60261	0.930226	NoDiff
H2bc4	224.915	-1.60257	0.390264	NoDiff
Gm43737	43.3899	-1.59951	0.729029	NoDiff
Edn2	18.8218	-1.59694	0.960221	NoDiff
Anks1b	139.073	-1.59596	0.417467	NoDiff
Pyroxd2	23.3199	-1.59584	0.867575	NoDiff
Gm44901	53.8806	-1.59561	0.929678	NoDiff
Smyd1	97.0436	-1.59236	0.856636	NoDiff
Gm35963	17.1251	-1.58943	0.93708	NoDiff
Myl4	22.8291	-1.58889	0.923201	NoDiff
4930579D07Rik	69.7496	-1.58785	0.735869	NoDiff
Gramd1b	49.4608	-1.58716	0.904843	NoDiff
Nedd9	111.153	-1.58525	0.646473	NoDiff
Gsta2	20.5889	-1.58501	0.906116	NoDiff
Dand5	143.45	-1.57761	0.318963	NoDiff
Nrip2	37.8527	-1.57624	0.770001	NoDiff
Ighm	61.5208	-1.57291	0.876944	NoDiff
Btbd11	24.5028	-1.57199	0.939681	NoDiff
Evc	358.514	-1.56696	0.210586	NoDiff
H3f4	143.035	-1.56672	0.41273	NoDiff
Gm48677	142.046	-1.56296	0.530069	NoDiff
Ube2uos	13.3313	-1.56287	0.930226	NoDiff
Tbc1d2	39.3659	-1.56173	0.905923	NoDiff
Cd72	13.9078	-1.56134	0.936533	NoDiff
C86187	460.1	-1.56107	0.0618397	NoDiff
Zar1	29.3009	-1.55811	0.89672	NoDiff
Zfp874b	24.8684	-1.55799	0.931241	NoDiff
Tmem259	104.749	-1.55774	0.502585	NoDiff
Gabrb1	56.184	-1.55747	0.711852	NoDiff
0610033M10Rik	48.8749	-1.55511	0.782391	NoDiff
Myom3	476.489	-1.55445	0.0596684	NoDiff
4930539E08Rik	41.9315	-1.5543	0.787145	NoDiff
Gm47672	18.7202	-1.55315	0.893476	NoDiff
Inha	174.564	-1.55285	0.231259	NoDiff
Vwde	38.7626	-1.54733	0.909148	NoDiff
Mpzl2	43.2906	-1.54722	0.854165	NoDiff
4930588J15Rik	13.5601	-1.547	0.970007	NoDiff
Vcl	202.343	-1.54431	0.206936	NoDiff
Tsga10ip	337.539	-1.54377	0.0931958	NoDiff
Gm19696	25.4299	-1.5409	0.925581	NoDiff
Frmpd2	34.3656	-1.53946	0.924385	NoDiff
Cpne9	18.244	-1.53686	0.962499	NoDiff
Gm36839	80.2939	-1.53668	0.630747	NoDiff
Gnb5	180.718	-1.53547	0.532194	NoDiff
Adam5	47.2894	-1.53516	0.808444	NoDiff
4932443L11Rik	17.5042	-1.53504	0.946046	NoDiff
Fxr2	94.3758	-1.53351	0.582641	NoDiff
Gm45040	29.8625	-1.53324	0.935123	NoDiff
D930019O06Rik	194.62	-1.53243	0.214869	NoDiff
Jade2	30.2658	-1.53068	0.93708	NoDiff
Gm28580	83.0875	-1.52895	0.560375	NoDiff
Scpep1os	16.8765	-1.52888	0.946758	NoDiff
BC147527	185.38	-1.52803	0.241818	NoDiff
Ano7	15.1012	-1.5268	0.928325	NoDiff
Gm45553	23.8217	-1.52515	0.870119	NoDiff
Smug1	303.406	-1.51996	0.109984	NoDiff
Camk1	105.177	-1.51925	0.569347	NoDiff
Gm21028	13.0011	-1.51895	0.960958	NoDiff
Lrrc29	45.5216	-1.51875	0.812508	NoDiff
Usp17lc	38.7088	-1.51728	0.868979	NoDiff
Pitpnc1	1328.04	-1.51709	0.140468	NoDiff
Chtf18	78.265	-1.51707	0.668239	NoDiff
Cfap52	51.7112	-1.51624	0.936903	NoDiff
Gm22146	69.3704	-1.51555	0.664197	NoDiff
Fam135b	97.1224	-1.51485	0.570353	NoDiff
Pin1rt1	51.9222	-1.51261	0.865175	NoDiff
Prss46	51.6526	-1.51144	0.848845	NoDiff
Crlf1	369.171	-1.50858	0.0595032	NoDiff
Aox3	14.8324	-1.50545	0.970007	NoDiff
Treml4	31.9744	-1.50424	0.932486	NoDiff
Epha3	58.7066	-1.5026	0.878333	NoDiff
Fer1l6	33.2869	-1.50257	0.92904	NoDiff
Zfp276	27.3224	-1.50084	0.902821	NoDiff
Fkbp7	44.9688	-1.50046	0.907626	NoDiff
Gm48768	60.2273	-1.49933	0.715244	NoDiff
Agbl4	108.668	-1.4991	0.458233	NoDiff
Rnaset2a	51.7658	-1.49849	0.721052	NoDiff
Ttc30a2	36.748	-1.4981	0.935307	NoDiff
Gm16861	44.9888	-1.49604	0.779516	NoDiff
E330012B07Rik	81.0474	-1.49451	0.570353	NoDiff
1500009C09Rik	13.9659	-1.4943	0.95726	NoDiff
Gm813	94.0499	-1.4927	0.598619	NoDiff
Gm47877	140.297	-1.49218	0.643347	NoDiff
2022-09-06	14.3709	-1.49197	0.960221	NoDiff
Tceal1	109.256	-1.49076	0.595184	NoDiff
Tmcc2	127.935	-1.48835	0.43478	NoDiff
2410137M14Rik	16.996	-1.48763	0.966943	NoDiff
Capn11	72.9395	-1.48748	0.695958	NoDiff
Rilpl1	13.9147	-1.48591	0.953249	NoDiff
Gja1	878.172	-1.48389	0.0885759	NoDiff
Gm11944	18.7148	-1.48336	0.946046	NoDiff
Gm43694	15.3736	-1.48191	0.918574	NoDiff
Vmn2r78	28.9189	-1.47975	0.904843	NoDiff
Car8	84.5423	-1.47967	0.581227	NoDiff
Olfr679	145.046	-1.47942	0.656871	NoDiff
Gm17737	80.7696	-1.47918	0.646473	NoDiff
Kdr	45.6354	-1.47872	0.902821	NoDiff
Cxcl10	84.9814	-1.47586	0.587151	NoDiff
Sbsn	30.5643	-1.4742	0.909148	NoDiff
Gm48582	38.3424	-1.47403	0.946369	NoDiff
Jup	252.799	-1.47232	0.271697	NoDiff
Frem1	25.1476	-1.47174	0.937978	NoDiff
Ecrg4	16.4155	-1.47169	0.960624	NoDiff
Trp53-ps	21.6475	-1.47105	0.904843	NoDiff
Rnf152	18.0695	-1.47048	0.953355	NoDiff
Papolb	115.014	-1.4696	0.732886	NoDiff
Samd4	57.3087	-1.46887	0.701352	NoDiff
Spata2l	27.7442	-1.46629	0.904843	NoDiff
Zfp874a	203.73	-1.46625	0.512067	NoDiff
Egfem1	27.9488	-1.46553	0.902821	NoDiff
Satl1	151.828	-1.46535	0.454029	NoDiff
D030045P18Rik	34.1696	-1.46531	0.950644	NoDiff
Gmip	103.349	-1.46424	0.559541	NoDiff
Dbil5	95.3374	-1.46379	0.564529	NoDiff
Vmn2r-ps87	22.4493	-1.46367	0.962499	NoDiff
Meg3	34.6298	-1.46351	0.92904	NoDiff
H2-Q10	23.6421	-1.46277	0.96186	NoDiff
Tmem260	190.967	-1.4627	0.350216	NoDiff
Cps1	556.783	-1.46215	0.0680733	NoDiff
Asah2	32.4832	-1.46125	0.855719	NoDiff
Gm11843	24.6089	-1.4574	0.914936	NoDiff
Trpm6	127.5	-1.45737	0.689273	NoDiff
C130032M10Rik	22.9793	-1.456	0.904843	NoDiff
Rrh	53.9304	-1.45566	0.940286	NoDiff
Lrch1	74.6281	-1.45519	0.7848	NoDiff
Gm10643	107.69	-1.45495	0.70906	NoDiff
Mro	140.856	-1.4549	0.398784	NoDiff
Gm20548	12.6805	-1.45455	0.940485	NoDiff
Ier3	153.823	-1.4512	0.737439	NoDiff
Ribc2	139.717	-1.45038	0.668371	NoDiff
Gm1968	23.2443	-1.45034	0.939234	NoDiff
BC002059	261.783	-1.4499	0.253553	NoDiff
Stard3	167.376	-1.44357	0.331188	NoDiff
Wdr78	31.1915	-1.43732	0.914936	NoDiff
4930500H12Rik	59.0184	-1.43588	0.701352	NoDiff
Ndor1	59.2999	-1.43385	0.700879	NoDiff
Gm42794	61.2607	-1.43371	0.807895	NoDiff
Gm7489	21.3108	-1.4327	0.93338	NoDiff
Olfr1420	15.7249	-1.43163	0.930533	NoDiff
Fhl2	56.794	-1.42902	0.804508	NoDiff
Gm37940	62.4508	-1.42861	0.854101	NoDiff
Anks4b	248.056	-1.42818	0.216987	NoDiff
Fkbp14	208.606	-1.42805	0.561078	NoDiff
Gm37776	84.4162	-1.42655	0.681187	NoDiff
Amt	385.881	-1.42641	0.159705	NoDiff
Gm45250	21.8143	-1.42625	0.955715	NoDiff
Lrrc63	13.4739	-1.42294	0.975782	NoDiff
Cntnap4	13.4739	-1.42294	0.975782	NoDiff
Bicral	223.678	-1.42294	0.294587	NoDiff
Mir17hg	219.474	-1.42216	0.570715	NoDiff
Dgkg	206.994	-1.42095	0.512134	NoDiff
Srgap3	61.9719	-1.42086	0.879644	NoDiff
Gm13231	81.1905	-1.41871	0.635555	NoDiff
Gm47874	14.5898	-1.41653	0.936903	NoDiff
Plce1	45.8824	-1.41631	0.883115	NoDiff
Dcaf6	464.895	-1.4163	0.107167	NoDiff
Fbxw10	30.5622	-1.41629	0.959934	NoDiff
Lockd	35.5677	-1.41598	0.819731	NoDiff
Sav1	41.8542	-1.41481	0.833893	NoDiff
Gm50302	18.0283	-1.41403	0.918299	NoDiff
Npas2	69.0528	-1.41254	0.775176	NoDiff
Rab25	28.4441	-1.41032	0.92904	NoDiff
Astl	42.4451	-1.40478	0.803376	NoDiff
Ccdc84	196.063	-1.40373	0.520246	NoDiff
Megf11	50.3874	-1.4023	0.777492	NoDiff
Gm20379	26.0774	-1.39988	0.903719	NoDiff
Gm37954	47.1923	-1.39941	0.775603	NoDiff
Gm9776	20.7026	-1.3994	0.968062	NoDiff
Frmd4b	145.377	-1.39891	0.382199	NoDiff
Mdga2	13.2922	-1.39856	0.977196	NoDiff
Cavin1	274.005	-1.39621	0.338421	NoDiff
Irf8	33.7109	-1.39366	0.845184	NoDiff
Slc2a1	114.936	-1.39337	0.61917	NoDiff
Oacyl	116.221	-1.39279	0.85648	NoDiff
Lrrc8c	24.2888	-1.39262	0.965072	NoDiff
Ces1c	37.3887	-1.3912	0.93338	NoDiff
Prss45	496.021	-1.3894	0.0595032	NoDiff
Pik3cb	157.59	-1.38909	0.634871	NoDiff
Dusp8	375.767	-1.3884	0.12649	NoDiff
Gm50215	44.6802	-1.38829	0.904843	NoDiff
Gm32391	62.787	-1.38712	0.753847	NoDiff
Slc41a1	391.886	-1.3867	0.0872298	NoDiff
A330032B11Rik	31.9963	-1.38609	0.936686	NoDiff
Ttpa	41.8947	-1.38588	0.832144	NoDiff
Gm37899	18.3606	-1.3858	0.971206	NoDiff
Gm43571	18.3606	-1.3858	0.971206	NoDiff
Hnmt	356.757	-1.38393	0.400042	NoDiff
Mos	565.265	-1.38353	0.0589181	NoDiff
H4c14	23.18	-1.38248	0.946843	NoDiff
Gm31363	28.5814	-1.38189	0.935123	NoDiff
Gm48458	23.142	-1.38107	0.893931	NoDiff
Sgk1	438.465	-1.38027	0.145331	NoDiff
Cnmd	79.4548	-1.37928	0.903202	NoDiff
Stxbp5l	99.1126	-1.37827	0.734738	NoDiff
Pspn	17.9866	-1.37743	0.935123	NoDiff
Gm22234	18.9546	-1.37614	0.919589	NoDiff
Tcf19	54.8084	-1.37599	0.739992	NoDiff
Sall1	25.0591	-1.37503	0.939234	NoDiff
Mmp2	58.057	-1.37448	0.915508	NoDiff
5033403F01Rik	23.2112	-1.37441	0.947566	NoDiff
Olfr206	117.305	-1.3739	0.67825	NoDiff
Cds2	467.145	-1.37257	0.0766063	NoDiff
Sfi1	532.236	-1.37232	0.100761	NoDiff
Ccdc51	233.673	-1.3712	0.261957	NoDiff
Mettl17	165.313	-1.37052	0.589824	NoDiff
Lipa	228.152	-1.36987	0.376441	NoDiff
Gm15521	18.3848	-1.36812	0.962499	NoDiff
Tead2	35.1164	-1.3678	0.914121	NoDiff
Cactin	303.324	-1.36779	0.27853	NoDiff
Zfp382	59.6336	-1.36656	0.867196	NoDiff
Tgfb3	335.375	-1.36445	0.229585	NoDiff
Spp1	26.1024	-1.36279	0.965452	NoDiff
Tmtc1	215.599	-1.36268	0.368768	NoDiff
Brip1os	198.855	-1.36075	0.545702	NoDiff
Tab1	105.644	-1.36012	0.579748	NoDiff
Pdgfb	113.697	-1.35593	0.573588	NoDiff
Gm35188	14.7664	-1.35507	0.977644	NoDiff
Sox11	80.6033	-1.35446	0.701352	NoDiff
Ptpre	381.671	-1.35347	0.0988495	NoDiff
Gm16001	29.0002	-1.35296	0.895809	NoDiff
Palmd	38.2276	-1.35265	0.95819	NoDiff
Bcl11a	26.5526	-1.35165	0.95726	NoDiff
Gm30302	177.581	-1.34983	0.377164	NoDiff
Gm11264	36.3761	-1.34899	0.851123	NoDiff
Eqtn	27.7728	-1.34704	0.946046	NoDiff
6720482G16Rik	23.0256	-1.34601	0.91646	NoDiff
Ntsr1	53.5717	-1.34599	0.805233	NoDiff
Gm6548	34.3175	-1.34443	0.9217	NoDiff
Lgals3	29.4124	-1.3437	0.965072	NoDiff
Zfp951	1012.85	-1.34181	0.234899	NoDiff
Krt25	68.5488	-1.34148	0.73516	NoDiff
Palm	25.074	-1.34097	0.92904	NoDiff
Rpl13-ps3	17.7238	-1.34003	0.933053	NoDiff
Gm42902	13.1084	-1.3397	0.971284	NoDiff
Hsp25-ps1	11.7036	-1.33941	0.961752	NoDiff
Myoz3	163.466	-1.33859	0.423077	NoDiff
Ifitm10	12.779	-1.33839	0.970094	NoDiff
Tcam1	58.7385	-1.33716	0.904843	NoDiff
Cflar	165.144	-1.33653	0.4863	NoDiff
Gm47064	12.8001	-1.33646	0.981405	NoDiff
Drc7	50.7935	-1.3357	0.929266	NoDiff
Stoml1	482.639	-1.33541	0.219797	NoDiff
Srxn1	128.637	-1.33398	0.808011	NoDiff
Slit3	81.92	-1.3322	0.712792	NoDiff
Bub1b	687.278	-1.33056	0.0678592	NoDiff
Lca5	193.349	-1.32937	0.326164	NoDiff
Frmd4a	228.245	-1.32907	0.368768	NoDiff
Lhfpl1	156.516	-1.32804	0.538008	NoDiff
Ninl	142.565	-1.32786	0.541642	NoDiff
Ankrd45	102.47	-1.32692	0.766787	NoDiff
Zfp13	63.8141	-1.32687	0.935123	NoDiff
Runx1	140.533	-1.32677	0.439478	NoDiff
Wdr64	118.873	-1.32664	0.734699	NoDiff
Kifc3	18.1811	-1.32578	0.961754	NoDiff
Col7a1	21.1086	-1.32334	0.92942	NoDiff
4930547E14Rik	24.1625	-1.32315	0.904843	NoDiff
Gm49871	36.5301	-1.32132	0.863058	NoDiff
Ceacam-ps1	20.6181	-1.31951	0.958269	NoDiff
Hebp1	50.3021	-1.31789	0.876226	NoDiff
Gm4861	33.7614	-1.31599	0.918279	NoDiff
D6Ertd527e	234.314	-1.31595	0.315536	NoDiff
Myc	160.955	-1.31472	0.449225	NoDiff
Gm39465	15.5943	-1.31464	0.962499	NoDiff
Gm29328	67.8821	-1.31361	0.730037	NoDiff
Ddx54	43.2354	-1.31332	0.838554	NoDiff
Map11	47.0884	-1.3132	0.804508	NoDiff
Gm13136	243.971	-1.3125	0.476441	NoDiff
Dnal4	287.413	-1.31197	0.358617	NoDiff
Emx2	41.0364	-1.31185	0.909148	NoDiff
Slc25a33	443.322	-1.31181	0.104632	NoDiff
C330011M18Rik	34.3753	-1.31091	0.876944	NoDiff
Zfp994	79.7855	-1.31045	0.83729	NoDiff
Zfp865	55.8077	-1.31003	0.770001	NoDiff
Mvk	42.6268	-1.30983	0.903719	NoDiff
Cldn16	55.8602	-1.30954	0.816366	NoDiff
Angptl3	31.8076	-1.309	0.948079	NoDiff
Gm31819	157.863	-1.3086	0.659117	NoDiff
Vill	84.007	-1.30809	0.896498	NoDiff
Fer1l5	59.2788	-1.30762	0.856535	NoDiff
Gm5801	62.7424	-1.30704	0.738786	NoDiff
C530044C16Rik	57.8684	-1.30695	0.910592	NoDiff
9430018G01Rik	48.0761	-1.30407	0.945867	NoDiff
Tmco6	65.8528	-1.30297	0.736964	NoDiff
Gucy2f	161.447	-1.30252	0.548509	NoDiff
Gm12408	12.597	-1.30144	0.983919	NoDiff
Gm12279	102.525	-1.29977	0.71141	NoDiff
Gm23292	52.7777	-1.29915	0.779516	NoDiff
Gm37718	53.6084	-1.29885	0.9446	NoDiff
A630089N07Rik	114.467	-1.29819	0.545956	NoDiff
Gm49618	12.2069	-1.29678	0.955697	NoDiff
Rela	396.053	-1.29607	0.226975	NoDiff
Emp2	78.1085	-1.29371	0.695786	NoDiff
Mtfr2	812.021	-1.2932	0.197572	NoDiff
Cerk	107.157	-1.29318	0.804035	NoDiff
Gas5	333.683	-1.29288	0.182868	NoDiff
Rcc1l	179.391	-1.29191	0.441505	NoDiff
Cacna1i	15.4044	-1.29109	0.969307	NoDiff
Ptges2	598.154	-1.28881	0.0687261	NoDiff
Ubtd1	17.0507	-1.28855	0.952548	NoDiff
AL805980.1	11.8842	-1.28851	0.985732	NoDiff
Khdrbs2	15.8173	-1.2882	0.95726	NoDiff
Gm20712	20.2797	-1.28649	0.966002	NoDiff
A430027C01Rik	36.5706	-1.28589	0.859526	NoDiff
Fastk	147.75	-1.28579	0.591357	NoDiff
Gm49706	46.083	-1.28494	0.940485	NoDiff
Gm11821	24.4336	-1.28441	0.971206	NoDiff
Gm44183	45.3087	-1.28363	0.832046	NoDiff
Paqr3	88.4962	-1.28353	0.657942	NoDiff
Zfp568	321.28	-1.28285	0.243989	NoDiff
Zbtb22	27.6261	-1.28258	0.931092	NoDiff
Atp5l-ps2	14.0339	-1.28244	0.965772	NoDiff
Anxa1	192.301	-1.28189	0.560846	NoDiff
Rapgef3	46.6314	-1.28079	0.833893	NoDiff
Gm15915	72.5557	-1.28076	0.751217	NoDiff
9530052C20Rik	33.4264	-1.27997	0.966002	NoDiff
Afg1l	164	-1.2783	0.59408	NoDiff
Gm10165	35.4794	-1.27801	0.965072	NoDiff
Stard13	40.5687	-1.27784	0.935763	NoDiff
Igkv6-32	14.3651	-1.27586	0.946046	NoDiff
Tmem91	65.778	-1.27558	0.791596	NoDiff
Gm36879	12.534	-1.27427	0.95726	NoDiff
2610008E11Rik	257.707	-1.27271	0.597067	NoDiff
Cadps	40.6049	-1.27198	0.936471	NoDiff
Arid5a	57.3938	-1.27173	0.807441	NoDiff
Pbld2	83.137	-1.27124	0.667706	NoDiff
Cox4i2	687.956	-1.27118	0.0845025	NoDiff
Gm45760	59.2363	-1.2665	0.7851	NoDiff
2010106G04Rik	11.8542	-1.26553	0.960958	NoDiff
Gm33301	503.924	-1.26549	0.187314	NoDiff
Zbtb5	227.984	-1.26442	0.379359	NoDiff
Pla2g4c	120.282	-1.26427	0.556727	NoDiff
Ppp1r3c	48.0303	-1.26314	0.827289	NoDiff
Gm42659	24.5822	-1.26253	0.909148	NoDiff
Slc19a2	146.931	-1.26241	0.624123	NoDiff
Lgi1	25.4486	-1.2624	0.92904	NoDiff
Hip1r	376.768	-1.26089	0.240276	NoDiff
Pck2	47.4516	-1.26078	0.940485	NoDiff
Pomgnt2	298.86	-1.26039	0.34147	NoDiff
Gm7517	58.9918	-1.26012	0.771986	NoDiff
Cav1	491.101	-1.26002	0.358617	NoDiff
Gm28940	12.0415	-1.25872	0.966002	NoDiff
4933417E11Rik	42.6786	-1.2586	0.865048	NoDiff
Galnt15	23.1419	-1.25788	0.935123	NoDiff
Zmynd12	95.4708	-1.25656	0.716825	NoDiff
Atp6v0d2	67.6583	-1.25602	0.790896	NoDiff
Fam193b	219.656	-1.25532	0.311877	NoDiff
Riox1	273.657	-1.25511	0.26996	NoDiff
Cfap206	23.2916	-1.25323	0.932353	NoDiff
Gm12856	25.853	-1.25303	0.904843	NoDiff
Fads2	187.624	-1.25261	0.516279	NoDiff
Rit2	70.837	-1.25169	0.932486	NoDiff
Mn1	924.183	-1.251	0.32015	NoDiff
1700104B16Rik	28.7439	-1.24908	0.895778	NoDiff
Pigl	615.426	-1.24725	0.0833551	NoDiff
Gm16958	12.328	-1.24682	0.986385	NoDiff
Zswim4	123.38	-1.24588	0.582641	NoDiff
Try4	80.8072	-1.24585	0.723807	NoDiff
Gm18080	30.5953	-1.24304	0.903202	NoDiff
Trpc5	18.8488	-1.24282	0.960958	NoDiff
Top3a	498.777	-1.24154	0.127445	NoDiff
4930422C21Rik	35.0677	-1.24127	0.925895	NoDiff
Spsb1	44.413	-1.24124	0.944202	NoDiff
Slc37a2	15.7621	-1.24075	0.950852	NoDiff
Gm43769	177.959	-1.23974	0.590197	NoDiff
Cdyl2	112.373	-1.23969	0.683749	NoDiff
Ubald1	209.403	-1.2393	0.477709	NoDiff
Tgfb1i1	42.4336	-1.23864	0.887924	NoDiff
Hfm1	2271.47	-1.23764	0.0788938	NoDiff
Gm10857	25.7486	-1.23711	0.957296	NoDiff
7530414M10Rik	12.2752	-1.23499	0.973301	NoDiff
1700066C05Rik	18.3881	-1.23272	0.962499	NoDiff
Gm46430	514.842	-1.22982	0.292619	NoDiff
Nudt15	90.4018	-1.22948	0.758757	NoDiff
Serpinh1	645.063	-1.22944	0.204361	NoDiff
Sall4	527.313	-1.22883	0.122221	NoDiff
Endog	53.3845	-1.22857	0.816442	NoDiff
Gm6331	15.4671	-1.22774	0.946046	NoDiff
Nrtn	28.3909	-1.22611	0.929266	NoDiff
Map3k13	195.277	-1.2255	0.678108	NoDiff
Khdc4	515.615	-1.22521	0.146702	NoDiff
Yipf7	93.596	-1.22479	0.77651	NoDiff
Gm28496	40.1993	-1.221	0.860761	NoDiff
1700123M08Rik	63.9002	-1.21857	0.7848	NoDiff
Ap4m1	20.2909	-1.21795	0.966002	NoDiff
Zfp759	264.405	-1.21734	0.334902	NoDiff
Emp1	203.177	-1.2173	0.442197	NoDiff
Atp6v0c-ps2	117.237	-1.21644	0.694797	NoDiff
Snx32	27.6729	-1.21565	0.972704	NoDiff
Zdhhc8	27.4012	-1.21549	0.933053	NoDiff
Gm45272	48.5114	-1.21377	0.848845	NoDiff
Kansl2-ps	343.099	-1.21332	0.197295	NoDiff
Gm1110	37.011	-1.21132	0.894407	NoDiff
Rccd1	141.483	-1.21083	0.688479	NoDiff
Krt8	1328.93	-1.21071	0.152452	NoDiff
Chst9	39.383	-1.21043	0.960228	NoDiff
Sf3a2	67.21	-1.20986	0.844163	NoDiff
Gm41492	70.9748	-1.20756	0.838554	NoDiff
6330549D23Rik	106.295	-1.2072	0.739244	NoDiff
Plcd3	83.8116	-1.20708	0.881432	NoDiff
Nat8f2	61.7063	-1.20646	0.799105	NoDiff
Gm45645	357.416	-1.2061	0.208862	NoDiff
Kdm4b	238.83	-1.20567	0.434144	NoDiff
Acbd7	84.0189	-1.20506	0.790323	NoDiff
Gm36976	55.1285	-1.2047	0.824332	NoDiff
Zfp345	523.297	-1.20303	0.156144	NoDiff
Wdr5b	48.674	-1.2026	0.92373	NoDiff
Gm36235	226.522	-1.20128	0.616193	NoDiff
Gm45663	23.5003	-1.20066	0.924242	NoDiff
Gm38162	27.1365	-1.20018	0.923074	NoDiff
Ybx1-ps2	12.3846	-1.20011	0.960589	NoDiff
Zer1	236.583	-1.19971	0.331188	NoDiff
Gm37219	58.9291	-1.19701	0.803406	NoDiff
Naa80	26.9494	-1.19674	0.966441	NoDiff
Vsig1	213.33	-1.19614	0.372237	NoDiff
Gm44829	24.9492	-1.19554	0.945215	NoDiff
Gm48218	33.4252	-1.19504	0.889388	NoDiff
Dsc2	49.3584	-1.19403	0.946046	NoDiff
Gtpbp2	81.4804	-1.19076	0.864927	NoDiff
Srd5a3	590.975	-1.19033	0.128181	NoDiff
Tmprss12	17.0464	-1.18973	0.983919	NoDiff
Plxna4	814.748	-1.18826	0.118439	NoDiff
Crlf2	570.056	-1.1877	0.0814044	NoDiff
Gm43848	39.5438	-1.18643	0.896592	NoDiff
Gm45483	11.8837	-1.18564	0.982179	NoDiff
Gm9335	23.9628	-1.18557	0.967361	NoDiff
Kcnc2	17.4251	-1.18503	0.96124	NoDiff
Gm5781	15.0629	-1.18472	0.962177	NoDiff
Gal3st2c	117.511	-1.18176	0.68017	NoDiff
Gmppa	597.78	-1.18064	0.224535	NoDiff
Arhgef28	474.056	-1.18053	0.225426	NoDiff
Wnt5b	20.329	-1.18034	0.95726	NoDiff
Gm33819	139.923	-1.17803	0.545462	NoDiff
Cntn4	488.078	-1.17781	0.280482	NoDiff
Aspscr1	401.579	-1.17766	0.242168	NoDiff
Otoa	65.0053	-1.17734	0.790323	NoDiff
Gm31812	85.8353	-1.17618	0.75716	NoDiff
4930455B14Rik	27.1164	-1.17549	0.974408	NoDiff
Plat	1153.19	-1.1752	0.191222	NoDiff
Gm45069	15.8992	-1.17507	0.970972	NoDiff
Loxl2	47.2767	-1.17457	0.857321	NoDiff
D330050I16Rik	17.5464	-1.17442	0.960221	NoDiff
Gm29453	51.4185	-1.17402	0.873168	NoDiff
Gm11587	162.625	-1.17075	0.645962	NoDiff
Rasa4	24.194	-1.17034	0.964251	NoDiff
Gm17177	17.5381	-1.16947	0.976653	NoDiff
Mdh1b	27.0052	-1.16924	0.966842	NoDiff
Serpine3	60.5551	-1.16905	0.878803	NoDiff
Treml1	12.5308	-1.16899	0.986769	NoDiff
Gm3089	16.8549	-1.16724	0.973818	NoDiff
Zkscan2	108.385	-1.16667	0.750241	NoDiff
Gdf11	102.536	-1.16659	0.74333	NoDiff
Il3ra	16.7445	-1.16543	0.973232	NoDiff
Gm13752	15.3276	-1.16537	0.97899	NoDiff
Gm11683	12.521	-1.16465	0.986769	NoDiff
Plaat3	28.0453	-1.16279	0.919151	NoDiff
Gm11560	38.5334	-1.162	0.881432	NoDiff
Fam131a	14.9982	-1.16033	0.976653	NoDiff
4833438C02Rik	23.861	-1.15942	0.932353	NoDiff
Sytl5	158.612	-1.15909	0.567944	NoDiff
Gm48594	16.3991	-1.15798	0.985756	NoDiff
Gm4864	105.988	-1.15712	0.683465	NoDiff
4921531C22Rik	340.17	-1.15579	0.240886	NoDiff
Rgcc	423.923	-1.15553	0.339071	NoDiff
Cyp2c52-ps	14.2439	-1.1542	0.986769	NoDiff
Gja6	21.7847	-1.15384	0.981405	NoDiff
2022-03-10	49.7701	-1.15365	0.939234	NoDiff
Gm11479	51.5326	-1.15283	0.840003	NoDiff
Gm5454	67.2762	-1.15206	0.807981	NoDiff
D730050B12Rik	33.9115	-1.15177	0.935123	NoDiff
Cryzl2	301.513	-1.15043	0.394859	NoDiff
Vwa1	16.6146	-1.14809	0.962499	NoDiff
4931440P22Rik	95.3662	-1.14808	0.739014	NoDiff
Gm50335	14.9421	-1.14806	0.960958	NoDiff
Crip1	50.7488	-1.14477	0.869941	NoDiff
Stk11	669.327	-1.14413	0.147656	NoDiff
Gm11240	23.6905	-1.1438	0.939681	NoDiff
Gm4430	11.9428	-1.14379	0.973464	NoDiff
Cpeb1os1	104.07	-1.14358	0.798652	NoDiff
Nnmt	42.4706	-1.14311	0.949349	NoDiff
Tmem150cos	38.6306	-1.14291	0.962177	NoDiff
Rbms3	253.683	-1.14006	0.819202	NoDiff
Xylb	51.9155	-1.14004	0.944202	NoDiff
D130040H23Rik	65.1021	-1.13909	0.861695	NoDiff
Gss	177.915	-1.13874	0.502542	NoDiff
Ralgapa2	407.534	-1.13776	0.295151	NoDiff
B3gntl1	285.057	-1.13605	0.60025	NoDiff
Col22a1	23.842	-1.13493	0.93338	NoDiff
Cgnl1	153.283	-1.13473	0.647413	NoDiff
Dclk3	69.727	-1.13473	0.819793	NoDiff
Tfip11	436.613	-1.13435	0.24329	NoDiff
Bicd2	533.369	-1.13425	0.412215	NoDiff
Gm5150	46.7887	-1.13402	0.875839	NoDiff
Taf6	543.44	-1.13385	0.182553	NoDiff
Grb14	117.35	-1.13349	0.91307	NoDiff
Tmem136	22.8341	-1.13316	0.971284	NoDiff
Serhl	326.437	-1.13304	0.41273	NoDiff
Gm28535	14.5219	-1.13296	0.962305	NoDiff
Dnah2	65.971	-1.13255	0.948417	NoDiff
Gm4824	31.7381	-1.13117	0.916713	NoDiff
Ap1b1	496.189	-1.13086	0.133957	NoDiff
Gm16589	51.206	-1.12967	0.855442	NoDiff
Nfkbid	76.4369	-1.1296	0.791063	NoDiff
Gm6938	50.379	-1.12885	0.881432	NoDiff
Col13a1	27.5901	-1.1288	0.923074	NoDiff
Gm36670	40.7467	-1.12698	0.897919	NoDiff
Phf11b	22.3337	-1.12682	0.982179	NoDiff
Asxl3	214.617	-1.12502	0.431656	NoDiff
Stx6	963.058	-1.12439	0.0596684	NoDiff
Gm15443	15.6608	-1.12404	0.958171	NoDiff
Lingo2	125.902	-1.12401	0.776167	NoDiff
Dcdc2b	14.7684	-1.12173	0.96433	NoDiff
Gm7556	15.1388	-1.12029	0.9776	NoDiff
Ctxn3	41.2034	-1.11999	0.972257	NoDiff
Gm8539	29.7902	-1.11866	0.92904	NoDiff
Tssc4	470.931	-1.11796	0.225045	NoDiff
9930012K11Rik	38.5856	-1.11666	0.962446	NoDiff
Adam1a	18.4309	-1.11665	0.962177	NoDiff
A630050E04Rik	50.429	-1.1166	0.876944	NoDiff
Fry	304.088	-1.11633	0.326878	NoDiff
Gpr179	32.1589	-1.1161	0.937223	NoDiff
Gm47689	21.4629	-1.11608	0.940485	NoDiff
Pgap2	569.336	-1.11589	0.146739	NoDiff
4930417O22Rik	49.0397	-1.11567	0.876886	NoDiff
Zkscan5	625.961	-1.11446	0.0811535	NoDiff
Zfp768	53.4607	-1.11413	0.881653	NoDiff
Wdcp	180.511	-1.11399	0.569026	NoDiff
Ybey	89.7005	-1.11377	0.776568	NoDiff
Thbd	41.7169	-1.11107	0.942526	NoDiff
Gm40538	231.715	-1.11055	0.4135	NoDiff
Gm16386	68.9038	-1.10793	0.914936	NoDiff
Olfr681	151.323	-1.10735	0.781451	NoDiff
Plbd1	190.236	-1.10701	0.715234	NoDiff
Mep1b	509.894	-1.10502	0.184761	NoDiff
Gm43668	108.873	-1.10429	0.878307	NoDiff
Dleu2	110.261	-1.10357	0.679617	NoDiff
Eid2	215.926	-1.10328	0.528426	NoDiff
Gm12743	104.42	-1.10242	0.701968	NoDiff
Gm15895	39.5569	-1.10212	0.896621	NoDiff
Inafm1	67.4042	-1.10168	0.805727	NoDiff
Gm9027	25.4936	-1.10081	0.933053	NoDiff
Irx3	43.3642	-1.0991	0.933054	NoDiff
Cthrc1	37.0279	-1.09778	0.93087	NoDiff
Map3k21	21.2123	-1.09762	0.976653	NoDiff
Gm5915	14.5624	-1.09694	0.966441	NoDiff
Fkbp5	787.251	-1.09646	0.0946486	NoDiff
2900052L18Rik	37.5997	-1.09636	0.91185	NoDiff
Trim7	13.4657	-1.09448	0.983919	NoDiff
Gm12729	16.113	-1.09396	0.966002	NoDiff
Tbc1d25	464.308	-1.09287	0.425076	NoDiff
Sox9	181.83	-1.09264	0.68497	NoDiff
Zfp866	300.114	-1.09247	0.372605	NoDiff
Nadsyn1	44.9947	-1.09224	0.95726	NoDiff
Dgka	43.2879	-1.09131	0.942051	NoDiff
Erbb3	79.6243	-1.09127	0.859818	NoDiff
Gm31718	22.0809	-1.08967	0.971284	NoDiff
Tgfa	205.603	-1.08531	0.491993	NoDiff
Elovl7	42.3009	-1.08444	0.914121	NoDiff
Gm13572	45.0128	-1.08405	0.884603	NoDiff
Cyp4f16	146.869	-1.08401	0.723896	NoDiff
Gm43268	94.3316	-1.08382	0.817892	NoDiff
Gm12195	71.545	-1.0834	0.832601	NoDiff
Zeb2	29.9688	-1.08306	0.947449	NoDiff
Man1c1	451.72	-1.08304	0.181826	NoDiff
Ovca2	54.5793	-1.08277	0.863178	NoDiff
Fbxl13	69.4452	-1.08187	0.805233	NoDiff
Gm48893	131.07	-1.08139	0.752277	NoDiff
Bfsp2	12.0405	-1.08093	0.98574	NoDiff
Oaz3	181.296	-1.08008	0.551107	NoDiff
Gm45861	16.1636	-1.07756	0.981405	NoDiff
Gm3219	22.5053	-1.07705	0.940916	NoDiff
Gm12774	25.2262	-1.07555	0.982353	NoDiff
Dis3l2	315.8	-1.0748	0.355289	NoDiff
Zfp609	496.077	-1.07366	0.361001	NoDiff
Rab11fip4os1	85.0903	-1.07287	0.876944	NoDiff
Actr1b	462.507	-1.0726	0.262915	NoDiff
Aurkb	319.551	-1.07112	0.338421	NoDiff
Ppp1r16a	124.804	-1.06905	0.682109	NoDiff
Pla2r1	75.4957	-1.06793	0.808011	NoDiff
Them7	70.1947	-1.06612	0.893931	NoDiff
Sarm1	40.5526	-1.06567	0.960958	NoDiff
Sult2a4	11.9431	-1.06517	0.990888	NoDiff
Grid1	288.78	-1.06478	0.664493	NoDiff
Rps15a-ps4	32.6028	-1.0646	0.920037	NoDiff
Zscan18	254.027	-1.06383	0.552853	NoDiff
Scand1	529.559	-1.06371	0.221737	NoDiff
4933424G05Rik	17.3907	-1.06282	0.961752	NoDiff
Fbxw26	312.362	-1.06243	0.349419	NoDiff
Ptpdc1	281.772	-1.06228	0.402322	NoDiff
Tpbg	95.1671	-1.06073	0.920053	NoDiff
Gpr33	68.5388	-1.0605	0.832046	NoDiff
Snx21	23.9615	-1.05886	0.970007	NoDiff
Gm33370	52.0482	-1.05741	0.881145	NoDiff
Ccdc80	176	-1.05636	0.560002	NoDiff
Mfsd3	315.25	-1.05506	0.482822	NoDiff
Gm31784	11.9903	-1.05461	0.990888	NoDiff
Gtse1	320.017	-1.05358	0.508006	NoDiff
Gm6091	13.424	-1.05093	0.968272	NoDiff
Slc16a4	100.775	-1.05011	0.888785	NoDiff
Pif1	21.8018	-1.04911	0.986385	NoDiff
Ssc4d	20.049	-1.04872	0.962446	NoDiff
Btbd8	350.678	-1.04778	0.33524	NoDiff
Wdr47	857.829	-1.04638	0.14436	NoDiff
Nat2	148.427	-1.04605	0.703213	NoDiff
Zfp60	840.838	-1.04551	0.240886	NoDiff
Lrrc31	381.125	-1.04481	0.48502	NoDiff
Sgms1	760.672	-1.04468	0.338606	NoDiff
Dipk1b	190.453	-1.04451	0.709514	NoDiff
Dzank1	164.697	-1.04344	0.678108	NoDiff
Elf3	221.78	-1.04332	0.506193	NoDiff
Ap3b2	1268.2	-1.04312	0.0540248	NoDiff
Rgl2	152.492	-1.04286	0.725052	NoDiff
Bckdha	303.991	-1.04284	0.472011	NoDiff
Sorbs3	15.8907	-1.04143	0.988509	NoDiff
Dhx38	128.049	-1.04092	0.808444	NoDiff
Gm37110	60.0517	-1.04061	0.86162	NoDiff
Arid3a	22.1338	-1.0399	0.961754	NoDiff
Nprl3	242.067	-1.03916	0.627475	NoDiff
Spink10	66.8554	-1.03891	0.881432	NoDiff
Lrrc1	248.302	-1.03861	0.561747	NoDiff
4930452G13Rik	174.683	-1.03793	0.623346	NoDiff
Try5	148.22	-1.03636	0.731336	NoDiff
H4c9	76.896	-1.03563	0.866822	NoDiff
Gm20337	31.8176	-1.03489	0.968272	NoDiff
C2cd3	352.43	-1.03459	0.299042	NoDiff
Gm48892	54.3154	-1.03404	0.878333	NoDiff
Slx4	137.976	-1.03252	0.657658	NoDiff
Nek2	754.008	-1.03218	0.077443	NoDiff
Sgcd	144.228	-1.03162	0.740594	NoDiff
Cyp4f41-ps	48.9894	-1.03106	0.95726	NoDiff
Gm15559	59.3566	-1.03089	0.955888	NoDiff
Nfya	614.258	-1.02932	0.141908	NoDiff
Sparcl1	256.325	-1.02902	0.47743	NoDiff
Gm38428	26.9455	-1.02827	0.939234	NoDiff
Best2	15.4395	-1.02785	0.978465	NoDiff
Gm45223	36.2796	-1.02735	0.970094	NoDiff
Ppp1r12c	197.161	-1.02719	0.553268	NoDiff
Bank1	308.467	-1.02519	0.371608	NoDiff
Fam161a	38.5587	-1.02481	0.946046	NoDiff
Piga	706.187	-1.02438	0.155668	NoDiff
Foxo6	22.2845	-1.02403	0.946684	NoDiff
Gm17200	22.9679	-1.02394	0.955033	NoDiff
8030455M16Rik	25.7901	-1.02329	0.96433	NoDiff
Traf3	260.947	-1.02321	0.52778	NoDiff
Pnp	268.267	-1.0232	0.649714	NoDiff
4930405A21Rik	52.3819	-1.02276	0.899507	NoDiff
Heatr5b	702.301	-1.02268	0.196036	NoDiff
B4galt5	149.075	-1.02057	0.726888	NoDiff
Nt5dc1	272.339	-1.0205	0.647539	NoDiff
Ms4a1	197.859	-1.02031	0.594695	NoDiff
Abcb1a	502.67	-1.01972	0.299856	NoDiff
Ms4a6d	76.7154	-1.01923	0.954845	NoDiff
Onecut2	57.6174	-1.01799	0.882719	NoDiff
Tmem127	582.775	-1.01759	0.181245	NoDiff
Shank2	22.3702	-1.01753	0.953562	NoDiff
Gga3	513.238	-1.01724	0.291589	NoDiff
S100a16	29.4803	-1.01696	0.940916	NoDiff
Cox17	411.239	-1.01696	0.564529	NoDiff
Gm48496	69.9425	-1.01644	0.848845	NoDiff
Cp	17.2775	-1.0163	0.988509	NoDiff
Gm44812	17.2775	-1.0163	0.988509	NoDiff
Slc15a1	14.6409	-1.01536	0.970297	NoDiff
Gm37986	17.3714	-1.01465	0.962499	NoDiff
Gm10785	14.7402	-1.01455	0.985732	NoDiff
Gja4	774.696	-1.01389	0.0787485	NoDiff
Gria4	91.9364	-1.01369	0.939681	NoDiff
Cyb5rl	466.105	-1.01263	0.338421	NoDiff
4930516B21Rik	118.944	-1.01239	0.721489	NoDiff
Nup188	1041.34	-1.01097	0.0890184	NoDiff
Mettl8	1128.2	-1.00961	0.109984	NoDiff
Ccdc173	500.34	-1.00939	0.311157	NoDiff
Gm14267	88.9116	-1.00936	0.818303	NoDiff
Ctbp2	514.384	-1.00917	0.43478	NoDiff
Gbf1	745.309	-1.00905	0.245665	NoDiff
Tenm4	112.22	-1.00841	0.859326	NoDiff
Thrb	447.465	-1.00829	0.363713	NoDiff
Hsf1	516.384	-1.00803	0.316099	NoDiff
Mcf2	392.449	-1.00556	0.388757	NoDiff
Zfp42-ps1	96.947	-1.00338	0.777577	NoDiff
Gm47246	30.4029	-1.00326	0.959934	NoDiff
Krt33b	169.587	-1.00322	0.681404	NoDiff
Neil1	33.2368	-1.00313	0.970094	NoDiff
BC024978	356.805	-1.00245	0.359726	NoDiff
Tox	551.867	-1.00214	0.373906	NoDiff
Timeless	974.235	-1.00209	0.19274	NoDiff
Gm47676	13.3752	-1.00205	0.986385	NoDiff
Trav19	31.0727	-1.00182	0.983919	NoDiff
Ppp2r3d	1285.41	-0.999989	0.0263512	NoDiff
Arhgap28	1191.63	-0.999511	0.0401034	NoDiff
Gm43578	67.3054	-0.998835	0.843909	NoDiff
Btbd2	432.12	-0.998586	0.3316	NoDiff
Mgam	54.1645	-0.996674	0.929266	NoDiff
Ephb4	20.8318	-0.995715	0.984257	NoDiff
Pde4b	53.1917	-0.995605	0.968062	NoDiff
Gm47715	24.2615	-0.993621	0.951579	NoDiff
Trim60	33.4013	-0.993078	0.983919	NoDiff
Gm28693	25.4865	-0.992459	0.979492	NoDiff
Trim45	235.21	-0.992197	0.582641	NoDiff
Fancb	594.131	-0.992051	0.181599	NoDiff
Klf3	213.696	-0.991813	0.632299	NoDiff
Zim2	49.5284	-0.990926	0.945215	NoDiff
Slc9a4	140.353	-0.990203	0.909063	NoDiff
Scg5	51.4476	-0.989858	0.886808	NoDiff
Snx11	1194.25	-0.989823	0.0860857	NoDiff
Fbxw22	270.217	-0.989564	0.556255	NoDiff
Tm4sf1	45.6638	-0.989441	0.947091	NoDiff
Upp1	72.9051	-0.988663	0.852866	NoDiff
Zfp263	1506.68	-0.988639	0.0254402	NoDiff
Ttc8	87.5836	-0.98825	0.805727	NoDiff
Rbpms	546.31	-0.98748	0.187535	NoDiff
Gm6745	20.2425	-0.986993	0.960221	NoDiff
Tcl1b2	399.071	-0.98694	0.306614	NoDiff
Fbxo27	56.5463	-0.985737	0.886497	NoDiff
Tspan9	38.5156	-0.985686	0.962339	NoDiff
Crat	111.906	-0.985351	0.776145	NoDiff
Tmem178	20.3822	-0.985324	0.96883	NoDiff
Ash2l	8931.13	-0.984825	4.27e-05	NoDiff
Gpr171	29.9134	-0.984109	0.948901	NoDiff
Gstt2	524.887	-0.983785	0.226319	NoDiff
Gm47272	217.371	-0.983759	0.62134	NoDiff
4933423P22Rik	44.5865	-0.983693	0.909148	NoDiff
Gm38142	68.0434	-0.982097	0.878011	NoDiff
Zfp7	234.377	-0.981581	0.50056	NoDiff
Atg13	1312.99	-0.980441	0.115725	NoDiff
Gm44792	192.677	-0.979878	0.571221	NoDiff
Krt18	2965.85	-0.979626	0.795003	NoDiff
Gtf2a1l	103.764	-0.979403	0.859442	NoDiff
Etv1	1746.06	-0.978399	0.173187	NoDiff
Zfr2	129.682	-0.977917	0.753847	NoDiff
Thsd1	34.5161	-0.977772	0.97743	NoDiff
Adgrl3	51.2254	-0.977534	0.948116	NoDiff
Slc15a2	150.041	-0.977489	0.943376	NoDiff
Dmkn	69.0351	-0.976732	0.93708	NoDiff
AA474408	40.3756	-0.976557	0.966842	NoDiff
D5Ertd615e	73.2014	-0.975217	0.837893	NoDiff
Fgd1	43.3604	-0.974478	0.962499	NoDiff
Gm6087	42.3292	-0.972558	0.91185	NoDiff
Krtcap3	1137.9	-0.972019	0.0386205	NoDiff
Cep72	1748.58	-0.971548	0.0603717	NoDiff
Hnrnpll	1594.89	-0.971302	0.0135818	NoDiff
Ttc23	551.338	-0.970773	0.26092	NoDiff
2310046K23Rik	12.0105	-0.969818	0.991277	NoDiff
Urm1	370.115	-0.969224	0.32347	NoDiff
Abcg8	42.6011	-0.968841	0.981405	NoDiff
Prdm1	139.934	-0.96884	0.827671	NoDiff
Gm42467	157.33	-0.968005	0.701499	NoDiff
Gm23511	23.221	-0.967926	0.960589	NoDiff
Txnrd2	390.856	-0.966155	0.408145	NoDiff
Gm12960	32.1801	-0.965997	0.93708	NoDiff
Ifit1bl2	981.184	-0.96559	0.231885	NoDiff
Gm6402	18.881	-0.965449	0.96883	NoDiff
Gm44789	22.9865	-0.964714	0.987495	NoDiff
Gm12397	20.099	-0.964624	0.961752	NoDiff
Sh2d3c	33.4266	-0.962929	0.946046	NoDiff
Cpe	1544.04	-0.962847	0.327604	NoDiff
4930402H24Rik	762.902	-0.962743	0.112236	NoDiff
Lrrc19	32.7346	-0.962584	0.953355	NoDiff
Fbxl12os	19.309	-0.961822	0.962499	NoDiff
4930442L01Rik	40.0037	-0.961582	0.932796	NoDiff
Tmem250-ps	8854.62	-0.960126	1.57e-06	NoDiff
Rbfox1	41.1047	-0.959923	0.93708	NoDiff
Try10	18.3643	-0.959566	0.966002	NoDiff
Plekhf2	3094.18	-0.959268	0.0386205	NoDiff
B020010K11Rik	107.882	-0.959048	0.772766	NoDiff
Naa60	379.884	-0.958664	0.32197	NoDiff
Stpg1	88.6548	-0.958595	0.93708	NoDiff
Gm2245	14.3092	-0.958479	0.974408	NoDiff
Gm8173	89.705	-0.957945	0.87404	NoDiff
4930423D22Rik	33.0358	-0.956686	0.961057	NoDiff
Mlf2	3344.64	-0.956651	0.00370141	NoDiff
Tns2	19.2727	-0.956204	0.976285	NoDiff
Tfpi	62.8762	-0.954692	0.876944	NoDiff
Ccar2	527.268	-0.954612	0.376513	NoDiff
2200002D01Rik	41.9002	-0.954164	0.955684	NoDiff
Frk	39.8464	-0.953695	0.968272	NoDiff
Dnase1l2	13.1294	-0.953513	0.991201	NoDiff
Gm9035	18.782	-0.952939	0.966002	NoDiff
Lin7b	16.213	-0.952779	0.986385	NoDiff
Frat2	44.6637	-0.951925	0.970353	NoDiff
Gm18283	12.5022	-0.950322	0.989058	NoDiff
Spag1	742.737	-0.948694	0.15209	NoDiff
Mapk7	98.0521	-0.94854	0.804508	NoDiff
Hhat	1525.46	-0.947298	0.0775399	NoDiff
Fgf22	160.211	-0.946289	0.758979	NoDiff
Adcy1	51.1984	-0.94628	0.937583	NoDiff
Pifo	19.4266	-0.944775	0.983919	NoDiff
Macrod2	1894.43	-0.944406	0.0259341	NoDiff
Tshz1	3011.66	-0.944256	0.00712708	NoDiff
Ptp4a1	18.9645	-0.941961	0.966002	NoDiff
Rgs12	319.306	-0.941402	0.470324	NoDiff
Gm36500	46.6339	-0.941276	0.942931	NoDiff
Zfp944	1378.23	-0.940705	0.0400064	NoDiff
Pim2	182.943	-0.940382	0.720941	NoDiff
Casp9	383.575	-0.939829	0.357213	NoDiff
Mgat4b	425.748	-0.939315	0.29991	NoDiff
Slc5a6	531.428	-0.939182	0.230191	NoDiff
Tubb2a	252.379	-0.939029	0.622252	NoDiff
Nod1	18.0133	-0.937719	0.986385	NoDiff
Slc14a1	6624.02	-0.937614	0.0226552	NoDiff
Chit1	28.6038	-0.936343	0.983919	NoDiff
Gm9856	126.531	-0.935914	0.753847	NoDiff
Spef1	123.626	-0.935729	0.775474	NoDiff
Fat3	25.4147	-0.935297	0.962085	NoDiff
Gm39214	26.4157	-0.935014	0.962085	NoDiff
Fam122a	98.2703	-0.93482	0.82107	NoDiff
Heatr6	696.876	-0.93452	0.185997	NoDiff
Catsperd	136.773	-0.934015	0.798652	NoDiff
Abhd3	109.102	-0.933954	0.876944	NoDiff
Ankra2	701.596	-0.933769	0.18361	NoDiff
Rad9a	138.251	-0.933593	0.753847	NoDiff
Cnnm4	12555.2	-0.933461	1.9e-05	NoDiff
Rps2-ps8	96.0665	-0.933254	0.813132	NoDiff
2700054A10Rik	947.064	-0.932343	0.140907	NoDiff
Cdk5rap1	2908.28	-0.932333	0.193493	NoDiff
Fbxo31	747.73	-0.93187	0.278353	NoDiff
Thap11	825.582	-0.931601	0.118439	NoDiff
Drd4	15.8618	-0.931334	0.991198	NoDiff
Gm30551	23.033	-0.930883	0.971206	NoDiff
Zfpm2	21.8541	-0.930729	0.9863	NoDiff
Zfp296	22.0231	-0.930561	0.982179	NoDiff
Galnt9	23.3317	-0.930297	0.981405	NoDiff
4933431M02Rik	585.292	-0.929355	0.344067	NoDiff
Gm37949	343.225	-0.929215	0.572261	NoDiff
AC117663.3	16.9231	-0.928514	0.970972	NoDiff
Gm2614	14.116	-0.9285	0.976658	NoDiff
Dnah9	284.878	-0.928264	0.598163	NoDiff
Gm48796	84.1842	-0.927717	0.870043	NoDiff
Arpin	35.2382	-0.926939	0.963886	NoDiff
Cbx7	109.905	-0.925868	0.82107	NoDiff
Cep152	248.277	-0.925849	0.602252	NoDiff
Tram1	11466.1	-0.925738	1.71e-05	NoDiff
Kctd6	643.281	-0.925118	0.408145	NoDiff
Zfp61	518.168	-0.924958	0.363713	NoDiff
Klc2	137.353	-0.924738	0.748794	NoDiff
Gm18180	15.9785	-0.923959	0.971343	NoDiff
Sh3bgr	184.84	-0.921745	0.720716	NoDiff
Ppp2r5d	517.371	-0.921517	0.27158	NoDiff
Crnde	180.932	-0.920947	0.673926	NoDiff
Pde8b	167.277	-0.920361	0.706914	NoDiff
Fbxl20	480.867	-0.920183	0.376042	NoDiff
Gm12678	22.8649	-0.919951	0.983408	NoDiff
Slc9c1	82.8446	-0.91978	0.882582	NoDiff
Rpp25	104.004	-0.919024	0.844163	NoDiff
Csrnp3	93.9717	-0.918479	0.970094	NoDiff
Zbp1	29.8276	-0.918411	0.959934	NoDiff
Ptpn23	149.156	-0.917541	0.700879	NoDiff
Rnf25	942.953	-0.917245	0.311302	NoDiff
Dnajc14	985.559	-0.916434	0.264286	NoDiff
Pfkl	57.4163	-0.916137	0.93913	NoDiff
Kcnh1	753.558	-0.915936	0.197572	NoDiff
Gm43868	17.2486	-0.915485	0.991198	NoDiff
L3mbtl4	123.794	-0.91517	0.904843	NoDiff
Gm35248	13.5563	-0.914993	0.979387	NoDiff
Llgl1	110.894	-0.914879	0.804508	NoDiff
Zbtb16	30.4975	-0.914773	0.97743	NoDiff
Dicer1	7749.17	-0.91384	0.000158402	NoDiff
Gm26877	44.0865	-0.913614	0.923935	NoDiff
Tut1	449.964	-0.913501	0.323813	NoDiff
Apba3	86.3295	-0.912995	0.84516	NoDiff
Cnp	35.9527	-0.912727	0.947716	NoDiff
Gm47180	358.609	-0.912311	0.388757	NoDiff
Ppp2r5a	3613.95	-0.911855	0.0916476	NoDiff
Tk2	1631.31	-0.911026	0.0407451	NoDiff
Gm44951	14.0269	-0.910531	0.991718	NoDiff
Sass6	582.141	-0.910483	0.368768	NoDiff
Gm28543	22.9172	-0.910418	0.966002	NoDiff
Gm48855	84.5271	-0.910328	0.93708	NoDiff
Ank2	79.1376	-0.910074	0.880791	NoDiff
B230303A05Rik	134.508	-0.909856	0.801784	NoDiff
Iqank1	19.3866	-0.909541	0.971206	NoDiff
Sox15	884.282	-0.909224	0.213748	NoDiff
Gm6305	16.7778	-0.909126	0.97197	NoDiff
Myot	883.242	-0.909049	0.146702	NoDiff
Bbs2	604.634	-0.907776	0.338557	NoDiff
Ppm1e	72.9006	-0.907592	0.949366	NoDiff
Spsb3	30.7159	-0.907433	0.946046	NoDiff
Lin52	1066.15	-0.907113	0.204912	NoDiff
Gm43362	84.717	-0.90702	0.858319	NoDiff
Rian	16.5972	-0.905924	0.979865	NoDiff
Spag6l	30.3113	-0.905196	0.986817	NoDiff
Trim75	431.615	-0.904402	0.607128	NoDiff
E230016K23Rik	301.251	-0.904004	0.490651	NoDiff
Mctp2	1405.42	-0.903668	0.0321986	NoDiff
Zfp267	349.956	-0.903182	0.637447	NoDiff
Prcc	150.81	-0.902897	0.709261	NoDiff
Tmem116	365.862	-0.902276	0.404356	NoDiff
Map2k3os	30.4345	-0.902248	0.960958	NoDiff
4930579H20Rik	60.5108	-0.901643	0.909148	NoDiff
Plek	43.67	-0.900657	0.97743	NoDiff
Uhrf1	1624.36	-0.899811	0.0401005	NoDiff
Dock2	127.699	-0.899444	0.904843	NoDiff
Sumf1	3736.81	-0.898602	0.192016	NoDiff
Pign	1425.74	-0.898156	0.0337146	NoDiff
Usp28	1431.19	-0.897531	0.0784104	NoDiff
4930404I05Rik	14.1961	-0.897276	0.988557	NoDiff
Slc10a4	25.0042	-0.897007	0.98117	NoDiff
[truncated: 14,540 more rows]

## Sheet: Fig.3b
Gene	baseMean	log2FoldChange	padj	cKO_VS_Ctrl
Sfr1	58917.2	-1.00081	2.44e-09	down
Tmem67	399.561	-1.00112	0.0121832	down
1700116B05Rik	206.673	-1.00147	0.044348	down
Haus3	4509.47	-1.00188	6e-07	down
Hspa4l	4030.09	-1.00204	2.95e-07	down
Map4k3	299.405	-1.00215	0.0199426	down
Mphosph9	651.59	-1.00219	0.000763042	down
Ccdc77	522.64	-1.00239	0.00304477	down
Tmem223	414.839	-1.00244	0.00699939	down
Rtf1	2812.59	-1.00283	0.00012773	down
Rnf11	2588.53	-1.00292	1.92e-06	down
Bbx	20753.7	-1.00348	4.84e-09	down
Nox1	302.75	-1.00379	0.0162338	down
Cnot6l	4013.65	-1.00486	2.58e-08	down
Cop1	1793.84	-1.00626	2.82e-06	down
Mapk1ip1	2776.08	-1.00627	3.19e-07	down
C330018D20Rik	2274.4	-1.00732	1.72e-05	down
Trnt1	7016.89	-1.00737	1.05e-08	down
Fam169a	1319.68	-1.0082	1.14e-05	down
Cep131	398.596	-1.00826	0.0161524	down
Nucb2	539.003	-1.00826	0.0101263	down
Fam8a1	1128.24	-1.00836	0.00011074	down
Calm2	59780.8	-1.00937	1.28e-07	down
Kpna2	61432.6	-1.00955	8.24e-11	down
Pik3c3	3355.95	-1.00994	4.08e-06	down
Med27	8134.46	-1.01026	3.38e-08	down
Dot1l	430.849	-1.01104	0.0133235	down
Tbca	6782.24	-1.0114	6.42e-07	down
Cep295	1469.42	-1.01152	8.85e-06	down
Supt4a	5966.77	-1.01163	2.42e-07	down
Enox2	1904.18	-1.01207	2e-06	down
Nuf2	4856.9	-1.01215	1.11e-07	down
Elf1	838.038	-1.01239	0.000256247	down
Fmc1	736.562	-1.01242	0.000702283	down
Borcs7	935.215	-1.01287	0.000622758	down
Gm20300	395.136	-1.01373	0.0308118	down
Slc44a1	1108.26	-1.014	8.21e-05	down
Ica1l	2339.35	-1.01405	5.13e-06	down
Rnf17	10654.6	-1.01602	1.84e-08	down
Zc3h6	3240.93	-1.01651	1.87e-06	down
Wdfy1	6052.49	-1.01678	2.39e-07	down
Sdccag8	486.738	-1.01684	0.00324603	down
Gm26760	263.762	-1.01719	0.0207993	down
Spcs2	31759.4	-1.0172	5.63e-08	down
Knl1	3731.21	-1.0173	5.42e-06	down
Tmem128	998.659	-1.01814	0.000284502	down
Dyrk1a	1626.4	-1.01854	8.3e-06	down
Zfand6	12265.4	-1.01913	7.73e-08	down
Dguok	1177.53	-1.01935	0.000224727	down
Gemin6	3521.49	-1.01951	4.91e-06	down
Bace1	677.389	-1.01951	0.00101996	down
Aptx	5858.67	-1.01983	2.99e-08	down
Sugt1	4522.63	-1.0199	1.03e-07	down
Asxl3	395.141	-1.02006	0.0109284	down
Tsacc	281.119	-1.02082	0.0184255	down
Polq	303.769	-1.02101	0.0151068	down
Fam149b	637.21	-1.02204	0.00177513	down
Tmem170b	2876	-1.02261	2.69e-06	down
Gm13453	806.939	-1.02274	0.000448635	down
Cryzl1	842.282	-1.02281	0.000779639	down
Wdfy3	3717.16	-1.02295	1.25e-05	down
Atl1	3444.92	-1.02329	1.65e-06	down
Ndufb11	18739.4	-1.02345	1.02e-09	down
Glt8d1	1360.52	-1.02399	2.8e-05	down
Gin1	1036.42	-1.02411	0.0107916	down
Caln1	336.482	-1.02442	0.0145055	down
Zfp800	2164.86	-1.02478	0.000228968	down
Adhfe1	766.61	-1.02501	0.000777627	down
Zfp950	708.518	-1.02508	0.00116394	down
Cab39	3211.08	-1.02603	5.04e-07	down
Rnf169	1189.56	-1.02632	2.28e-05	down
Wdr26	4887.95	-1.02659	1.88e-05	down
Myo6	1919.18	-1.027	1.69e-05	down
Igf1r	4256.81	-1.02742	6.02e-08	down
Stk38l	7862.11	-1.02761	4.94e-06	down
Taf13	3677.88	-1.02859	4.38e-07	down
E330009J07Rik	923.984	-1.02891	7.49e-05	down
Use1	3489.05	-1.02921	1.49e-07	down
Suco	3486.24	-1.02944	2.93e-05	down
Unc50	8151.1	-1.02992	1.58e-08	down
Alkbh5	11435.1	-1.03121	7.44e-08	down
Pim1	523.939	-1.03124	0.00581095	down
Polr2k	6226.45	-1.03162	9.62e-09	down
Gm34121	357.442	-1.0322	0.0166204	down
Tmed10	12518.7	-1.03252	1.04e-09	down
Gm4566	336.554	-1.03315	0.0146088	down
Lats1	290.328	-1.03319	0.0327377	down
Dipk1a	2993.42	-1.0334	1.15e-06	down
Ubxn2b	4386.04	-1.03371	2.11e-06	down
Bicd2	568.689	-1.03375	0.00206058	down
Zbtb8os	2673.72	-1.03436	1.39e-05	down
Srsf10	10024.4	-1.03451	1.41e-10	down
Cenpu	2051.12	-1.03502	2.56e-06	down
Lgr4	2571.62	-1.03532	9.38e-07	down
Znrd1	1070.7	-1.03534	3.63e-05	down
Naa15	5153.13	-1.03538	6.76e-08	down
Nek1	7292.48	-1.03548	2.29e-09	down
Trpm7	3795.34	-1.0356	5.08e-08	down
Plpp5	1724.15	-1.0367	4.59e-06	down
Fbp2	1380.93	-1.03707	0.000196647	down
Pde3a	1384.91	-1.03853	5.44e-05	down
Meaf6	1880.95	-1.03963	2.79e-05	down
Rbm34	1930.73	-1.0408	1.81e-05	down
Stag2	1393.95	-1.04101	6.59e-06	down
Zfp583	443.687	-1.04129	0.00281634	down
2022-03-07	8288.84	-1.04173	5.1e-08	down
Arap2	1124.49	-1.04174	0.000631635	down
Cenph	3975.91	-1.04252	1.03e-07	down
D8Ertd738e	11076	-1.04253	1.54e-09	down
Washc4	2721.54	-1.04328	1.02e-06	down
Rfxank	526.22	-1.04379	0.00186039	down
Efnb2	759.993	-1.04383	0.00185348	down
Cep135	620.111	-1.04384	0.00134177	down
Ndufb3	2170.04	-1.0454	1.24e-06	down
Usp53	1552.36	-1.04548	1.45e-06	down
Mtdh	7752.81	-1.04561	4.14e-07	down
Rbm15	1389.78	-1.04562	4.76e-05	down
Smc1b	56713.6	-1.04614	3.77e-10	down
Wdcp	289.27	-1.04615	0.017209	down
Arhgap12	3174.68	-1.04623	1.23e-06	down
Msh4	1117.58	-1.04629	0.000116999	down
Trio	954.289	-1.04676	0.00131561	down
Fgf9	905.605	-1.04681	0.000201253	down
Vdac3	18778.6	-1.04683	1.08e-08	down
Fundc1	5319.11	-1.04846	2.37e-09	down
Tmem126a	4470.15	-1.04924	1.68e-08	down
Ccpg1	208.921	-1.04938	0.0372314	down
Zcrb1	13665.9	-1.04939	9.81e-09	down
Ccsap	288.479	-1.04944	0.0375493	down
Gm13456	555.013	-1.04946	0.000748603	down
Strn3	1988.32	-1.05028	1.68e-05	down
Sf3b1	18094.9	-1.05127	2.48e-10	down
AI987944	1446.49	-1.05135	9.64e-06	down
Sfxn5	600.901	-1.05186	0.00141695	down
Cfdp1	5211.17	-1.05197	8.92e-10	down
Ppp2cb	554.652	-1.05245	0.00108464	down
Dnajc17	1075.68	-1.05322	1.71e-05	down
Bnip3l-ps	1856.49	-1.05372	1.21e-06	down
2022-09-07	29760.1	-1.05387	2.4e-11	down
Stamos	290.351	-1.05458	0.0191232	down
Gm48584	342.201	-1.05509	0.0108538	down
Adgrg6	579.758	-1.05597	0.000670633	down
Gas2l3	1382.69	-1.05598	7.77e-06	down
Mrpl45	4096.7	-1.05617	7.23e-08	down
Gsta4	18354.8	-1.0563	6.82e-07	down
Pex13	3363.98	-1.0567	6.66e-07	down
Ccni	7210.03	-1.05684	2.6e-08	down
Sclt1	847.361	-1.05705	0.000196129	down
Rfesd	817.053	-1.05705	8.4e-05	down
Bcas2	16050	-1.05734	9.68e-09	down
Polh	230.953	-1.05747	0.0410476	down
Gm1821	12409	-1.05789	1.88e-05	down
Gm33424	1639.89	-1.05825	4.47e-06	down
Baz2b	2786.63	-1.05852	9.8e-08	down
Nlrp5	127642	-1.06049	2.22e-12	down
Gm50462	255.936	-1.06064	0.0186444	down
Rps6kb1	5583.06	-1.06073	1.27e-07	down
9430038I01Rik	1412.81	-1.06107	1.77e-05	down
Il1r1	1519.84	-1.0614	0.000236478	down
Nolc1	6431.4	-1.06187	2.5e-09	down
Gm13340	1929.32	-1.06192	2.18e-07	down
Ggps1	2660.01	-1.06253	4.61e-06	down
Vdac3-ps1	2953.75	-1.06259	6.53e-07	down
Gm11346	401.298	-1.06294	0.00301974	down
Gm31717	412.331	-1.06344	0.00327449	down
Nsmce4a	923.899	-1.06349	0.000155706	down
Caap1	312.538	-1.06361	0.0127805	down
Bptf	3318.12	-1.06434	4.35e-08	down
Arid4b	6306.13	-1.06446	2.72e-08	down
Sp3	2220.97	-1.06453	1.39e-07	down
Zfp345	613.456	-1.06462	0.000807845	down
Ankrd50	1483.39	-1.06503	0.000133787	down
Pik3c2a	1925.13	-1.0651	5.92e-06	down
Lipt1	1005.7	-1.06515	1.75e-05	down
2610021A01Rik	1136.83	-1.06555	0.000243152	down
Nup43	6171.07	-1.06641	2.19e-08	down
Lrif1	1159.48	-1.06654	4.29e-05	down
Zfp984	673.394	-1.06745	0.00228614	down
Tulp4	3627.23	-1.06779	2.75e-05	down
Cd2ap	2296.39	-1.06782	4.67e-07	down
Cip2a	9956.81	-1.06914	3.46e-07	down
Ufc1	6845.71	-1.06947	4.41e-10	down
Dcaf13	18000.5	-1.07002	6.41e-10	down
Gm12115	507.296	-1.07017	0.00115803	down
Gm973	867.942	-1.07048	7.07e-05	down
Birc6	5585.62	-1.07068	1.32e-08	down
Spc24	12067.1	-1.07081	1.19e-08	down
Amn1	3290.44	-1.07098	5.32e-07	down
Zfp944	1496.21	-1.07148	5.72e-06	down
Fam171b	1093.81	-1.07149	0.00333468	down
Rbm28	2002.02	-1.07156	2.99e-06	down
Tmed10-ps	632.958	-1.0725	0.000430041	down
Crbn	10688.5	-1.07265	3.01e-08	down
Pkp4	2923.21	-1.07344	5.96e-07	down
Sec62	11088.2	-1.07346	5.8e-10	down
Hnrnph2	8666.86	-1.07469	1.68e-09	down
Lsm10	3314.47	-1.07473	6.02e-08	down
Magoh	4972.82	-1.07563	3.43e-08	down
2010001K21Rik	8453.13	-1.07599	4.84e-08	down
Gm4632	1128.17	-1.07749	5.24e-05	down
Dennd1b	1022.62	-1.07826	0.000394936	down
Gm12226	397.731	-1.0787	0.00448886	down
Acot13	4550.67	-1.07904	2.62e-08	down
Bmpr2	3396.7	-1.07931	7.01e-06	down
BC005624	3021.73	-1.07935	6.77e-08	down
Ndufb2	811.404	-1.0794	8.77e-05	down
Btg4	5352.07	-1.07946	2.2e-10	down
F8	299.822	-1.07948	0.0138381	down
Gm10146	2020.73	-1.07959	1.01e-05	down
C9orf72	10987.8	-1.07994	5.92e-07	down
Bola1	4106.19	-1.07998	1.78e-08	down
Nit2	7149.2	-1.0807	1.91e-08	down
Tcea1	4313.28	-1.08073	3.77e-07	down
Rbm25	10993.5	-1.08125	8.6e-10	down
Prim1	3376.18	-1.08154	5.56e-09	down
Nsa2-ps1	272.299	-1.08161	0.013679	down
Slc39a6	6018.96	-1.08185	3.75e-09	down
Smarca2	4048.58	-1.08275	1.14e-09	down
Arl3	3106.56	-1.08397	6.45e-07	down
Aspm	1534.54	-1.08445	5.5e-06	down
Hsbp1	17175	-1.08494	1.38e-10	down
Fndc3b	327.405	-1.08547	0.00619904	down
Trappc6b	3140.23	-1.08663	1.43e-07	down
Larp4	5119	-1.0874	1.48e-07	down
1700021F05Rik	4305.17	-1.08742	6.81e-08	down
Aggf1	1400.08	-1.08773	2.23e-05	down
Dhx36	6230.29	-1.08773	8.32e-08	down
3110009E18Rik	566.325	-1.0881	0.000471398	down
Lbhd1	255.494	-1.08812	0.0260335	down
Cntln	1316.72	-1.08821	0.00024726	down
Ing1	2735.39	-1.08855	3.76e-08	down
Itgav	944.177	-1.08872	4.86e-05	down
S100z	1299.05	-1.08911	4.39e-06	down
Trmt1l	1782.91	-1.08957	8.62e-06	down
Tcf4	2097	-1.08961	1.45e-07	down
2700049A03Rik	2475.27	-1.09081	2.11e-08	down
Psma2	14246.1	-1.09098	2.86e-10	down
Zbtb20	2249.02	-1.0912	1.38e-06	down
Ndufa5	9007.51	-1.09121	2.5e-10	down
Hnrnpa0	1448.24	-1.09262	1.56e-05	down
Vps50	2922.27	-1.09303	5.01e-05	down
Tmcc3	3282.64	-1.09317	5.04e-08	down
Ddx3x	10494.1	-1.09338	6.76e-11	down
Bend6	343.339	-1.09392	0.00733107	down
Gm13391	283.705	-1.09395	0.0190819	down
Olfr976	10200.9	-1.09466	2.41e-06	down
Akr1b10	266.345	-1.09558	0.0137846	down
Tcf12	5355.23	-1.09581	1.27e-09	down
Nadk2	2463.72	-1.09605	4.42e-08	down
Ndufaf4	8878.48	-1.09624	5.22e-11	down
E130311K13Rik	696.285	-1.09631	0.000104838	down
Uchl3	11702.7	-1.09637	3.01e-11	down
Akap17b	9808.6	-1.09652	1.72e-09	down
Plekha8	2405.37	-1.09778	1.83e-05	down
Prdm6	321.72	-1.098	0.0094064	down
Alkbh3	394.442	-1.09855	0.00325165	down
Klf4	374.759	-1.0991	0.0116401	down
Ccng2	498.092	-1.1004	0.00292368	down
Tyms	6178.03	-1.10042	2.68e-10	down
Spin1	31127.5	-1.10136	4.65e-09	down
4933404K13Rik	372.105	-1.10169	0.00499352	down
Foxo1	1421.3	-1.1018	1.49e-06	down
Rpgr	5836.06	-1.10197	1.48e-07	down
Zfp322a	1527.56	-1.10255	2.39e-05	down
Nrg4	1934.45	-1.10312	1.48e-07	down
Wdr33	12456	-1.10333	5.04e-10	down
Pcbd2	604.521	-1.10359	0.00101083	down
Pum2	7100.31	-1.10362	4.24e-11	down
Prkrip1	5374.54	-1.10418	2.45e-10	down
Gm38273	272.316	-1.10431	0.0107997	down
Rsrc1	8733.01	-1.10466	6.43e-09	down
Ssbp3	7389.04	-1.10508	1.87e-08	down
Swi5	18991.9	-1.10509	5.86e-09	down
Tmem237	2574.93	-1.10522	1.83e-06	down
Wdr17	172.529	-1.10578	0.0493692	down
Tmem29	3037.41	-1.10604	1.25e-08	down
Eif4e3	2275.79	-1.10668	1.01e-05	down
Slc25a17	11186.5	-1.10712	2.92e-08	down
Snhg1	175.39	-1.10742	0.0481516	down
Wtap	2549.31	-1.1078	3.53e-05	down
Ankrd36	2105.57	-1.10831	2.37e-07	down
Psenen-ps	558.777	-1.10834	0.000333285	down
Epha4	1611.99	-1.10856	3.29e-05	down
Lyar	7038.49	-1.10873	1.59e-11	down
Csnk1e	7705.25	-1.10878	5.88e-08	down
Ppp3cb	2733.15	-1.10899	1.98e-08	down
Gm10269	2540.62	-1.10949	1.36e-08	down
Ncoa3	982.683	-1.11008	1.27e-05	down
E330021D16Rik	1089.46	-1.11016	5.67e-06	down
Mier1	1662.58	-1.11041	7.71e-05	down
Gskip	1285.61	-1.11068	7.92e-06	down
Gnb1	39112.9	-1.11069	1.85e-07	down
Trim33	1504.25	-1.11086	4.48e-07	down
Tpx2	10049.7	-1.11117	3.25e-09	down
Zfand1	3281.89	-1.11148	1.71e-08	down
Tph2	733.591	-1.11157	8.34e-05	down
Adamdec1	219.059	-1.11179	0.0468389	down
Mpp6	2606.93	-1.11227	1.84e-08	down
Zfp759	291.496	-1.11227	0.012867	down
Ppp4r2	2189.77	-1.11234	1.99e-07	down
Top2b	683.392	-1.11319	0.00115612	down
Ccl25	685.992	-1.11343	0.000203204	down
Speer4a	1810.51	-1.11352	7.39e-05	down
Zbtb10	2905.52	-1.11381	6.12e-09	down
Tgs1	1306.83	-1.114	1.4e-06	down
Crnkl1	6505.56	-1.11452	4.09e-10	down
Psmd12	12023.7	-1.11484	1.45e-09	down
Trmt11	2644.38	-1.11496	9.29e-09	down
Slc18a2	918.104	-1.11525	2.14e-05	down
Tfcp2l1	784.799	-1.1153	3.68e-05	down
Blvra	2826.4	-1.11588	5.62e-09	down
Tle4	4614.14	-1.11678	1.44e-10	down
Hsp90b1	28434.2	-1.11704	4.8e-07	down
Oas1h	23148.7	-1.11716	8.77e-07	down
Nsa2	5244.34	-1.11737	1.21e-08	down
Rnft1	4309.73	-1.11739	2.99e-07	down
Kif3a	8587.94	-1.11759	1.27e-10	down
Dynlrb1	13749.3	-1.11786	2.75e-09	down
Mterf1a	341.851	-1.11891	0.00357525	down
Slc7a11	2606.47	-1.11931	6e-08	down
Zfp72	308.651	-1.11952	0.00659731	down
Nr3c1	1410.46	-1.12031	4.91e-05	down
Rybp	625.105	-1.12032	0.000488021	down
Ints12	7763.73	-1.12053	1.2e-09	down
Camsap2	1105.65	-1.12062	3.77e-06	down
Rpp21	5422.2	-1.12069	5.3e-10	down
Tcl1	40008.2	-1.12074	4.6e-10	down
Gm36608	359.219	-1.12075	0.00292012	down
Gm5141	523.935	-1.12107	0.00788706	down
Lmbrd2	792.909	-1.12158	3.54e-05	down
Tubd1	2453.75	-1.12201	5.48e-08	down
Usp15	11439.7	-1.12223	5.63e-08	down
Dctn6	6461.64	-1.12318	1.8e-08	down
Fra10ac1	4884.31	-1.12323	3.62e-10	down
Nsmce1	5252.79	-1.12363	2.07e-08	down
Gm2830	322.115	-1.1247	0.00791582	down
Slc25a16	232.28	-1.12479	0.0275928	down
A730082K24Rik	3511.57	-1.12508	2.69e-07	down
Cecr2	3784.91	-1.12513	8.49e-10	down
Morf4l1	14973.4	-1.12543	4.2e-12	down
Shld3	463.776	-1.12561	0.00082513	down
Zfp58	3219.95	-1.12635	6.53e-08	down
Cep57	1667.44	-1.12636	1.23e-06	down
Thoc2	6785.58	-1.12649	1.38e-09	down
Tex2	2736.19	-1.12656	1.99e-07	down
Stau2	7412.91	-1.12744	1.37e-08	down
Brca2	6014.32	-1.12754	5.46e-10	down
Pomp	15391.5	-1.12959	1.59e-11	down
Prpf4b	3826.56	-1.1303	1.5e-08	down
Crk	2809.5	-1.13033	8.7e-08	down
9930021J03Rik	1979.31	-1.13065	2.13e-07	down
Zfp667	1467.5	-1.13139	7.93e-05	down
Insr	621.575	-1.13158	0.00254153	down
Kmt2e	2964.86	-1.13207	8.03e-08	down
Abraxas2	3475.28	-1.13259	1.87e-08	down
Rnf139	371.141	-1.13276	0.00841674	down
Yy1	1972.99	-1.133	5.99e-08	down
Fam204a	2864.63	-1.13319	4.79e-06	down
Cenpq	4986.76	-1.13324	1.72e-09	down
Ccdc141	355.178	-1.13379	0.00300678	down
Tmem184c	3162.13	-1.13464	7.18e-08	down
Hsd3b6	755.999	-1.1348	0.000120085	down
Zeb1	1433.11	-1.1356	3.86e-06	down
Gm18867	204.69	-1.13568	0.0212047	down
Pura	466.905	-1.1357	0.00102723	down
Ssb	13939.5	-1.13585	1.01e-11	down
Bag1	1829.71	-1.13685	6.29e-07	down
Ddias	4600.8	-1.13736	1.43e-09	down
Oser1	14324.1	-1.13745	1.36e-10	down
Ube2v2	2529	-1.13762	5.5e-07	down
Clip1	3471.52	-1.13782	1.05e-08	down
Dlg1	1063.22	-1.13794	1.12e-05	down
Tmpo	1513.08	-1.13809	6.09e-05	down
Cep290	2530.07	-1.13815	1.71e-06	down
Cenpk	2848.09	-1.13819	2.78e-07	down
Ccdc12	3600.44	-1.1388	7.66e-10	down
Ubac1	1159.11	-1.13889	2.88e-06	down
Ergic2	5710.59	-1.1395	9.98e-09	down
Impact	4622.17	-1.1403	4.37e-09	down
Coa3	5743.24	-1.14137	2.87e-07	down
Zfp397	1645.43	-1.14147	3.66e-07	down
Shcbp1	1810.16	-1.14167	1.86e-07	down
Exosc1	9343.84	-1.142	8.84e-12	down
C87414	358.752	-1.1421	0.00283761	down
Ccdc181	5458.03	-1.1421	9.17e-09	down
Sbno1	16940.7	-1.14223	7.43e-09	down
Lrrc6	1713.24	-1.14259	9.65e-05	down
Rab11fip4	5997.53	-1.1439	1.86e-08	down
Qk	7955.89	-1.14395	6.54e-09	down
Gm9866	4564.27	-1.14428	9.49e-06	down
Gmps	14392.6	-1.14457	4.55e-12	down
Kansl1l	393.93	-1.14539	0.00296825	down
Gm47182	677.167	-1.14564	0.000174772	down
Zfp951	2189.74	-1.1467	1.7e-06	down
Lrrc8a	8224.95	-1.14692	6.09e-08	down
Irak1	2727.51	-1.14712	6.92e-07	down
Morc1	2884.07	-1.14712	3.81e-07	down
Wbp4	1961.56	-1.14754	1.41e-06	down
Acer2	430.446	-1.14755	0.00215499	down
Dnm1l	8180.62	-1.14845	1.37e-11	down
Acot2	1770.03	-1.14857	6.86e-07	down
Ccdc14	2353.69	-1.15007	3.49e-09	down
Scaper	5000.33	-1.15007	2e-08	down
Mrpl32	7708.61	-1.15013	2.98e-09	down
Gm17018	1439.1	-1.15017	6.58e-07	down
Eif4e	33226.7	-1.15023	3.75e-14	down
Gtpbp4	4893.6	-1.15048	2.37e-11	down
Gm4204	2486.72	-1.15054	3.29e-06	down
Syf2	6715.96	-1.15074	5.59e-10	down
Raph1	2992.41	-1.1508	4.42e-07	down
Ppig	10698.7	-1.15081	2.88e-11	down
Etfa	29971.3	-1.15113	2.77e-11	down
Brip1	2315.82	-1.15115	4.72e-06	down
Cpeb3	3588.89	-1.15163	4.32e-10	down
Zfp958	7137.82	-1.15178	1.89e-10	down
Cwc27	2875.37	-1.15185	1.31e-08	down
Tnrc6a	1436.38	-1.15195	1.71e-06	down
Cdk11b	10023.9	-1.15217	3.81e-12	down
Map4k5	1184.66	-1.15227	1.64e-06	down
Rsf1	2689.91	-1.15231	2.42e-07	down
Zfp414	2805.19	-1.15408	1.82e-09	down
Orc5	11183.1	-1.15414	7.57e-11	down
Zfp825	609.366	-1.15435	0.000135856	down
Lrrc51	375.653	-1.15451	0.00342994	down
Rbx1	28417.1	-1.15454	4.37e-11	down
Ppm1b	888.927	-1.15483	7.93e-05	down
Taf7	12707	-1.15488	2e-11	down
Slc25a36	3823.2	-1.15514	1.52e-07	down
Nipbl	12133.7	-1.15526	4.26e-08	down
Eed	6844.18	-1.15542	2.66e-11	down
Pex7	4289.86	-1.15706	1.03e-07	down
Fbxw18	4557.16	-1.15719	2.07e-10	down
Gm30198	1416.28	-1.15825	0.000890864	down
Lrriq1	185.055	-1.15897	0.0329098	down
Mcee	3160.69	-1.16015	6.75e-08	down
Rpap3	3216.26	-1.16089	1.52e-08	down
Smarca5	9671.59	-1.16133	1.13e-09	down
Rufy3	1205.09	-1.16139	7.77e-07	down
Zfp119a	184.902	-1.16212	0.0240453	down
Abi3bp	2977.71	-1.16223	4.26e-10	down
Gm37219	230.162	-1.16232	0.0130724	down
N4bp2l1	845.077	-1.16257	8.74e-06	down
Klhl24	4183.51	-1.16294	5.09e-09	down
Atp5j2	12473.9	-1.16299	9.25e-12	down
Wdr76	4869.02	-1.163	4.68e-09	down
B4galt1	621.582	-1.16333	0.00101942	down
Rabep1	5021.03	-1.16358	1.09e-08	down
Mrpl58	6538.3	-1.16428	7.33e-09	down
Fgl1	186.761	-1.16442	0.0333005	down
Dpy30	7826.14	-1.16523	5.82e-11	down
Eif2ak3	304.515	-1.1653	0.00611776	down
E2f5	6939.2	-1.16647	2.17e-09	down
Zfp949	496.573	-1.16662	0.000389575	down
Jph1	289.525	-1.16679	0.00899137	down
Mrpl35	8883.23	-1.16697	3.76e-11	down
Tlk2	1778.23	-1.16701	1.1e-05	down
Strbp	4214.85	-1.16742	4.42e-08	down
Cul3	5007.58	-1.16753	3.43e-11	down
Rtraf-ps	279.203	-1.16843	0.0143552	down
Ppp2r3c	3860.7	-1.1692	1.18e-09	down
Yjefn3	356.564	-1.17041	0.00193658	down
Gm20075	2234.87	-1.17057	1.31e-08	down
Tab3	1670.22	-1.1706	7.41e-08	down
Scai	3203.18	-1.17097	1.26e-07	down
Zfp992	1677.64	-1.17123	1.04e-05	down
Axdnd1	173.833	-1.17225	0.0416916	down
Ndufa7	13834.1	-1.17246	1.15e-10	down
Gtf2a1	9039.8	-1.17246	2.14e-07	down
4930402H24Rik	1512.75	-1.17343	5.69e-06	down
Arpp19	13629.9	-1.17357	1.76e-13	down
Sbds	2265.77	-1.17359	2.28e-07	down
Cdc123	7102.27	-1.17449	2.44e-09	down
Gm6206	232.522	-1.17467	0.0137712	down
Vbp1	22240.7	-1.17501	1.62e-11	down
Ccdc28b	194.6	-1.17515	0.0311757	down
Ahi1	572.882	-1.1753	0.00178071	down
Tecpr2	236.119	-1.17533	0.0252274	down
Zrsr1	152.058	-1.17609	0.0412953	down
Nedd4l	1488.62	-1.17643	2.28e-07	down
Tcerg1	4835.87	-1.17672	7.6e-12	down
Spag7	3801.43	-1.17681	9.57e-10	down
Agtpbp1	4800.74	-1.17692	6.39e-10	down
Mapk10	985.821	-1.17808	3.7e-06	down
Depdc7	3026.8	-1.1781	2.12e-10	down
Psma3	7713.07	-1.17836	6.32e-12	down
Fry	756.507	-1.17907	0.000315392	down
Gm47966	179.893	-1.17957	0.0253405	down
Pum1	5072.65	-1.18063	5.39e-11	down
Ift74	7786.87	-1.18064	1.31e-09	down
Trappc13	2742.87	-1.18095	8.53e-10	down
Pfdn4	7989.73	-1.18281	5.96e-11	down
4921524J17Rik	8241.44	-1.18294	4.92e-11	down
Snapc5	2765.64	-1.18304	2.59e-08	down
Cyb5a	5719.3	-1.18383	7.08e-10	down
Xpa	248.355	-1.1845	0.0132114	down
Ypel5	44804.1	-1.18553	1.69e-10	down
Ttyh2	1023.12	-1.18572	5.4e-06	down
Edem1	1049.16	-1.18635	0.00195513	down
Manba	752.563	-1.18693	0.00160683	down
Tex9	411.428	-1.18704	0.00175053	down
Gm6055	932.605	-1.18736	3.34e-05	down
Spata1	514.596	-1.1876	0.00208613	down
Ift43	5056.22	-1.18785	3.04e-12	down
Ebf1	602.986	-1.18792	0.000127754	down
Zwilch	2418.73	-1.18803	3.21e-09	down
Msantd3	1931.24	-1.18833	1.19e-08	down
Rc3h1	7209.41	-1.18924	7.19e-10	down
Gm15500	5425.08	-1.18944	7.44e-09	down
Serbp1	22521.1	-1.18985	4.53e-13	down
Zfp791	995.07	-1.18995	4.56e-05	down
Ppm1a	1753.13	-1.19026	3.85e-08	down
BC002059	363.578	-1.19078	0.0018846	down
Ccdc34	2195.47	-1.19107	6.88e-08	down
Cdadc1	1469.76	-1.19133	1.95e-05	down
Ccdc127	3834.55	-1.19169	8.15e-09	down
4930481A15Rik	393.61	-1.19312	0.00452182	down
Mib1	4232.52	-1.19339	6.23e-11	down
2310033P09Rik	1032.22	-1.19401	5.42e-06	down
Platr25	445.006	-1.19411	0.00100327	down
Arid1a	3217.55	-1.19451	1.01e-10	down
Exoc8	833.346	-1.19488	5.75e-05	down
Timm21	1248.16	-1.19504	1.27e-06	down
Smndc1	4732.16	-1.19601	2.9e-09	down
Rlim	15521.9	-1.19613	1.97e-12	down
Nsmaf	326.306	-1.19699	0.00259536	down
Tbc1d15	12786.2	-1.19713	1.8e-13	down
Sar1b	6316.96	-1.19925	6.79e-11	down
Tbcel	1449.07	-1.20042	1.62e-05	down
Fam50a	7346.38	-1.20051	9.43e-09	down
Tcf20	1032.58	-1.20183	1.95e-06	down
Oca2	183.615	-1.20261	0.0207884	down
Rab27a	1323.25	-1.20263	2.39e-07	down
Spcs3	19489.9	-1.20284	1.84e-11	down
4833420G17Rik	1119.26	-1.203	4.8e-07	down
Rchy1	5138.15	-1.20499	2.28e-12	down
Vps29	17866.6	-1.20528	3.75e-12	down
Eif3j1	2701.18	-1.20558	7.63e-09	down
Crebrf	1395.22	-1.2064	2.5e-07	down
Fbxw27	5562.71	-1.20722	5.2e-09	down
Tiparp	12129.7	-1.20758	3.62e-09	down
Gm15389	3232.4	-1.20777	2.67e-05	down
Zfp367	2036.7	-1.20853	2.05e-08	down
Fbxw21	1404.09	-1.20873	4.8e-07	down
Dlgap5	4694.6	-1.20884	1.81e-10	down
Gm28729	188.25	-1.21007	0.0368486	down
Hnrnpu	11766.8	-1.21029	5.64e-12	down
Gm10503	1144.39	-1.21039	2.69e-06	down
Zcchc10	3955.07	-1.21065	3.62e-10	down
Dmrta2	145.429	-1.21068	0.0377737	down
Heca	2409.64	-1.21116	3.38e-10	down
Mob4	7058.7	-1.2118	3.45e-09	down
1700010I14Rik	235.566	-1.21187	0.00871842	down
Polg2	353.936	-1.21238	0.00331557	down
Gm49420	487.246	-1.21325	0.000217683	down
Rpusd2	2479.21	-1.21325	1.41e-07	down
Ctps2	1738.41	-1.21429	1.95e-08	down
Exosc7	6328.84	-1.21624	1.32e-10	down
Pafah1b1	5964.05	-1.21626	9.03e-10	down
Tpbg	255.987	-1.21641	0.0109117	down
Ss18l2	2366.67	-1.21646	6.23e-10	down
Cops4	19393.2	-1.2177	7.91e-11	down
Srek1	4535.34	-1.21818	5.86e-10	down
Lrrc57	2827.44	-1.21873	3.21e-08	down
Gtf2a1l	1005.65	-1.2188	3.32e-06	down
Cetn4	1246.82	-1.21935	3.4e-07	down
Ywhaz	73114.3	-1.22068	1.14e-10	down
Prorsd1	714.709	-1.22175	2.66e-05	down
Nme7	1627.88	-1.22179	5.15e-07	down
Zc3h15	11615.7	-1.22216	8.87e-11	down
Ptn	552.62	-1.22242	0.00037397	down
Gm46560	241.859	-1.22495	0.0157577	down
Gm10324	435.1	-1.22543	0.00234722	down
Bud31	6025.48	-1.2273	6.04e-12	down
Lrr1	5297.87	-1.2277	4.7e-08	down
BC024978	566.366	-1.22863	0.000207666	down
Ankrd37	174.448	-1.22867	0.0206356	down
Cetn3	7189.41	-1.22922	3.73e-11	down
Nlrp4g	5287.05	-1.22973	6.81e-09	down
Esf1	5766.53	-1.23152	3.37e-10	down
Emg1	9362.14	-1.23161	8.69e-13	down
Aebp2	1340.37	-1.23197	4.21e-08	down
Slco1a5	426.588	-1.23207	0.000407345	down
Chrna5	367.477	-1.23223	0.00684249	down
Gm11822	268.579	-1.23234	0.01155	down
Thoc1	6718.3	-1.23465	2.96e-10	down
Eif2b1	16849.5	-1.23479	3.85e-12	down
Ryk	681.655	-1.23566	1.12e-05	down
Kdsr	2849.51	-1.23682	2.91e-10	down
Ccdc174	2721.64	-1.23699	4.21e-10	down
Tpd52	16853.8	-1.23749	7.45e-15	down
Akap9	4860.54	-1.23786	3.55e-09	down
Oard1	7288.39	-1.23801	1.78e-11	down
Gm14410	1188.54	-1.23848	1.56e-06	down
Fam193a	2993.64	-1.23851	2.69e-10	down
Ranbp9	2466.2	-1.23957	9.26e-08	down
Rnf20	7091.12	-1.23957	2.22e-09	down
Parp2	4753.88	-1.2415	3.23e-11	down
Gm10259	425.904	-1.24203	0.00038883	down
Gm10433	208.455	-1.24302	0.0139208	down
Cdkn1a	1861.7	-1.24345	6.83e-07	down
Lsm7	8994.08	-1.24368	3.71e-10	down
Nat2	401.578	-1.24456	0.000716841	down
Rhd	1541.1	-1.24537	1.23e-06	down
Eif2s2	20307.1	-1.24663	7.87e-12	down
Hdac8	595.258	-1.24675	0.000316684	down
Fbxw24	8610.54	-1.24686	1.23e-10	down
Map1lc3b	15375.4	-1.24724	3.35e-11	down
Mrpl24	7414.28	-1.24737	3.55e-12	down
Zup1	4693.08	-1.24764	3.03e-09	down
Uso1	1708.94	-1.24786	4.15e-07	down
Zfp942	667.373	-1.24794	2.6e-05	down
Polr2d	9548.61	-1.25034	1.75e-11	down
Gcc2	6122.98	-1.25078	3.69e-09	down
Npas3	773.242	-1.25227	3.31e-06	down
Ggnbp2	7858.48	-1.25228	2.66e-13	down
Zmat1	1296.62	-1.25294	3.28e-06	down
Ccdc47	3004.46	-1.25358	3.42e-09	down
Alg14	849.847	-1.2542	2.18e-05	down
Cox7b	7874.67	-1.25436	8.44e-13	down
Gps2	7141.63	-1.25487	8.54e-12	down
Clybl	9116.98	-1.25487	1.73e-10	down
Vps54	1781.48	-1.25538	8.03e-08	down
Gm6382	525.563	-1.25556	6.93e-05	down
Dnah14	525.229	-1.25576	0.000127592	down
Tax1bp1	25001.6	-1.25584	2.04e-14	down
Wdr45	353.812	-1.25604	0.00246709	down
Lypd6	1174.48	-1.25604	1.42e-07	down
Esco1	3002	-1.25862	3.43e-09	down
Maco1	3430.38	-1.25952	8.17e-11	down
Lrrc8b	715.654	-1.25993	5.15e-06	down
Fbxo3	4409.56	-1.26139	6.31e-10	down
Pip5k1b	443.338	-1.26247	0.000776898	down
Ndc80	3733.35	-1.26249	1.54e-11	down
Srgn	1826.81	-1.26271	2.5e-09	down
Hmgb1	12340	-1.263	1.37e-11	down
Slc12a2	5058.94	-1.26347	2.22e-07	down
Rwdd2a	1187.48	-1.2635	2.31e-06	down
Ugcg	3334.52	-1.26369	1.41e-08	down
Rbbp6	2795.49	-1.2637	3.45e-10	down
Tmem218	1037.63	-1.26376	1.1e-06	down
Cdyl	3250.28	-1.26435	8.13e-11	down
Tmem60	3777.45	-1.2651	6.51e-11	down
Tmem126b	2239.4	-1.26534	3.17e-07	down
Osbpl8	5041.2	-1.26547	9.17e-09	down
Nufip2	1178.36	-1.26817	7.18e-08	down
Rnf146	1211.06	-1.26867	3.11e-07	down
Rheb	12270.1	-1.2696	6.05e-14	down
Znrf2	1298.49	-1.27034	4.34e-07	down
Znrf3	2502.71	-1.27054	5.21e-08	down
Rasa1	6215.18	-1.27068	4.22e-09	down
Sgms2	2617.31	-1.27085	4.88e-11	down
Snw1	6208.74	-1.2735	4.58e-12	down
Gabarapl1	403.649	-1.27362	0.000859116	down
Siva1	5971.58	-1.2749	3.07e-10	down
Frg1	7756.97	-1.27518	2.16e-11	down
Mthfs	633.851	-1.27521	0.000138938	down
Dse	1182.91	-1.27549	1.82e-07	down
Rida	4437.12	-1.27557	5.12e-12	down
Clk4	1450.9	-1.27574	1.98e-07	down
Ttll7	275.918	-1.27651	0.0204945	down
Alg11	3412.75	-1.27712	3.25e-08	down
Bmx	154.605	-1.27739	0.039015	down
Ifit1bl2	1917.94	-1.27743	7.52e-07	down
Gm19428	1494.72	-1.27768	1.29e-05	down
Abraxas1	5587.3	-1.27942	3.64e-10	down
Lrrc58	2951.86	-1.27975	7.12e-09	down
Ctcf	2954.8	-1.27991	3.37e-09	down
Kdm7a	695.61	-1.27993	8.32e-06	down
Pdcl3	6606.9	-1.2802	3.09e-13	down
Cdc42bpa	4386.47	-1.28026	2.26e-13	down
Ak9	418.863	-1.28032	0.000526618	down
Gm14654	169.306	-1.28061	0.0410749	down
Cenpf	12476.2	-1.28075	2.17e-13	down
2700062C07Rik	4315.28	-1.28076	6.8e-11	down
D030028A08Rik	227.723	-1.28134	0.0155197	down
Rpl35	15562.8	-1.28142	6.08e-15	down
Zfp101	731.318	-1.28164	2.85e-05	down
Poglut2	247.058	-1.28198	0.00370883	down
Myh2	804.606	-1.28205	1.08e-05	down
Bmpr1a	2624.74	-1.28266	2.34e-10	down
Atg10	747.864	-1.2834	2.44e-06	down
Ttc1	20523.9	-1.28362	2.73e-13	down
Itgb3bp	976.319	-1.28378	6.63e-07	down
Thoc2l	1580.58	-1.28445	6.43e-09	down
Vps13a	12751	-1.28484	1.28e-12	down
Cebpz	3816.82	-1.2849	2.79e-12	down
Crebl2	1080.89	-1.28516	6.47e-06	down
Bet1	6365.05	-1.28615	1.38e-11	down
Mpp5	3777.5	-1.28733	1.15e-08	down
Rbm26	2389.37	-1.28819	5.36e-09	down
Apoo-ps	457.208	-1.28918	0.000119886	down
Tamm41	6177.06	-1.28921	6.73e-12	down
Kcmf1	2753.17	-1.28954	3.01e-10	down
Med8	9090.35	-1.28974	6.13e-13	down
Pex3	2396.2	-1.29015	2.1e-10	down
Csnk2a1	28996.1	-1.29017	1.96e-09	down
Fyn	1817.41	-1.29118	4.56e-10	down
Nectin3	1872.69	-1.29118	7.31e-09	down
C87198	773.654	-1.29131	4.09e-05	down
Actr6	3933.07	-1.29172	1.75e-11	down
Ube2h	11832.1	-1.29179	5.58e-09	down
4930519F16Rik	121.835	-1.29286	0.0445952	down
Pcf11	1175.84	-1.29288	3.56e-07	down
Brd3	8953.3	-1.29378	1.4e-14	down
Slf1	4047.09	-1.29394	2.14e-09	down
Tesc	4515.15	-1.29707	4.37e-10	down
Akr1e1	1468.7	-1.29721	4.11e-07	down
Gm23292	1109.66	-1.29738	7.34e-07	down
Frrs1	344.626	-1.29794	0.00111332	down
Gm45304	403.437	-1.29819	0.000407628	down
Lactb	1212.98	-1.29822	4.25e-08	down
Zfp292	4453.11	-1.29842	9.86e-11	down
Sumo1	18272.1	-1.29867	5.26e-14	down
Gm35031	1750.26	-1.29874	3.02e-09	down
Zfp934	378.203	-1.29878	0.00097212	down
Deptor	8810.01	-1.29881	6.2e-15	down
Btbd8	557.917	-1.29925	4.78e-05	down
Cpox	2116	-1.2993	1.95e-08	down
Btf3l4	10986	-1.3003	9.68e-15	down
Nkapd1	2810.23	-1.30063	5.95e-08	down
Snx6	23913.9	-1.301	1.13e-16	down
Cep83	2794.61	-1.30111	5.41e-09	down
Grsf1	4327.24	-1.30134	2.72e-11	down
Ube2q2	2259.75	-1.30173	2.82e-11	down
Ubb	460760	-1.3022	1.52e-10	down
Mthfsl	1424.78	-1.30406	1.11e-07	down
1810026B05Rik	189.549	-1.30461	0.0101134	down
Ccdc62	480.516	-1.30478	0.000297926	down
Mrpl27	1777.23	-1.30549	1.54e-08	down
1700028P14Rik	1459.41	-1.30552	7.02e-06	down
Myh11	332.187	-1.30584	0.0033215	down
Ttc33	5577.9	-1.30616	2.15e-14	down
BC005537	3240.67	-1.30668	6.07e-10	down
Nol8	8730.47	-1.3072	2.56e-10	down
Nap1l1	15306.2	-1.30804	3.73e-11	down
BC024063	766.409	-1.30975	4.04e-06	down
Gm12589	369.771	-1.31024	0.000367899	down
Mllt3	6403.2	-1.31061	3.68e-13	down
Pdcd7	4162.07	-1.31099	3.69e-09	down
Nsd3	2215.95	-1.31126	3.15e-08	down
Arid2	3138.78	-1.31151	3.41e-09	down
Fnip1	4517.28	-1.31209	6.18e-11	down
Etfrf1	2545.88	-1.3121	2.74e-10	down
Gm21399	392.293	-1.31243	0.000554346	down
Gda	4709.32	-1.31308	2.14e-10	down
Nlrp4f	46042.6	-1.31329	2.43e-11	down
Slmap	2551.99	-1.31485	3.24e-11	down
Fmn1	906.333	-1.31539	0.000418679	down
Ncbp3	3781.27	-1.31598	1.02e-08	down
Gm6201	221.965	-1.31759	0.00476435	down
Mrps33	6694.38	-1.31764	7.83e-10	down
Olah	3314.64	-1.3181	4.05e-11	down
Adarb2	3465.93	-1.31903	3.57e-13	down
Abhd17b	779.573	-1.31949	0.000323063	down
Zfp758	367.08	-1.32012	0.000373229	down
Tmem117	372.769	-1.32126	0.00317624	down
Pkd2l2	14255.5	-1.32176	1.06e-16	down
Efcab14	11926.6	-1.32179	5.58e-12	down
Crebbp	34368.4	-1.32226	2.51e-17	down
Myef2	1882.53	-1.32321	2.33e-07	down
Arhgap44	1749.19	-1.32327	4.35e-06	down
Ttc9c	6870.56	-1.32332	2.35e-15	down
Taok1	7511.91	-1.32335	1.04e-11	down
Smc2	14016.2	-1.32355	5.06e-11	down
Pbrm1	9565.73	-1.32356	6.55e-14	down
Ankmy2	3375.48	-1.32516	7.56e-09	down
Brcc3	5994.79	-1.32696	2.65e-12	down
Nsmce2	6157.49	-1.327	9.98e-12	down
Fam98b	1209	-1.32757	1.11e-06	down
Ccndbp1	4344.01	-1.32764	4.93e-14	down
Mphosph8	12322.5	-1.3282	7.73e-12	down
Sarnp	5267.1	-1.32882	1.83e-13	down
Gm7308	341.337	-1.32892	0.00101998	down
Pawr	318.936	-1.3292	0.000875299	down
Akip1	2515.35	-1.32967	2.55e-09	down
Dcst2	568.989	-1.33013	1.03e-05	down
Vta1	7559.15	-1.33058	4.9e-14	down
Cpne3	10034.2	-1.33101	7.04e-13	down
Larp1b	4378.57	-1.3313	3.8e-13	down
Smim8	2648.58	-1.33269	7.44e-11	down
Qtrt1	757.974	-1.33298	1.08e-06	down
Atl2	7552.45	-1.33335	2.44e-13	down
mt-Tp	434.476	-1.33489	0.0018891	down
Snrnp27	4859.15	-1.33494	2.12e-12	down
Acsl4	4428.72	-1.33504	1.12e-13	down
Dus4l	349.112	-1.33521	0.00155539	down
Gm14097	540.933	-1.33731	0.000104838	down
Kifap3	9864.43	-1.3378	1.91e-14	down
Prr13	9405.76	-1.33829	5.62e-17	down
Mllt10	3368.37	-1.3388	2.06e-10	down
Nsd1	3834.24	-1.33953	7.86e-13	down
Dcun1d1	15371.8	-1.33988	5.23e-16	down
Sirt1	1516.54	-1.34009	5.26e-06	down
Pdgfa	1348.38	-1.34025	2.41e-09	down
Zfp874b	132.322	-1.3414	0.0498738	down
Ankrd13c	2285.09	-1.34179	1.48e-09	down
Ctnnal1	940.141	-1.34182	5.52e-05	down
Gm17655	444.026	-1.34208	7.65e-05	down
Slu7	8354.6	-1.34225	1.97e-13	down
Hexim2	2003.51	-1.34402	3.57e-11	down
Stx8	4279.86	-1.34456	1.66e-10	down
Gm29453	274.147	-1.34462	0.00345512	down
Bclaf1	14150.5	-1.34509	5.37e-14	down
Auh	6680.98	-1.34572	1.25e-14	down
Gm48893	300.875	-1.34657	0.000812777	down
Mier3	4056.27	-1.3474	2.76e-09	down
Mfap1a	1709.5	-1.34749	3.17e-10	down
D6Ertd527e	2475.21	-1.34754	5.13e-09	down
9530062K07Rik	1002.78	-1.3477	3.54e-08	down
Pttg1	14585.1	-1.34803	1.76e-14	down
Olfr709-ps1	546.05	-1.34817	7.49e-05	down
Pnisr	5731.79	-1.34825	1.57e-12	down
1110059G10Rik	3862.3	-1.34846	1.17e-11	down
Smg1	1730.53	-1.3488	9.86e-11	down
Gm1140	150.621	-1.34921	0.0177836	down
Scaf11	11017.9	-1.34983	1.05e-16	down
Sel1l3	155.721	-1.35054	0.0179487	down
Prpf40b	572.99	-1.35073	8.31e-06	down
Smagp	2084.59	-1.35183	1.61e-10	down
Tsga10	3208.56	-1.3524	6.36e-09	down
Bod1	769.068	-1.35261	2.6e-06	down
Clk1	3835.52	-1.35304	2.59e-09	down
Epc2	1642.47	-1.35416	4.46e-09	down
2900097C17Rik	6353.72	-1.35443	3.97e-11	down
Csta2	245.284	-1.35575	0.0138034	down
Ppp2r2b	371.899	-1.35721	0.00207004	down
1700001L05Rik	5231.64	-1.35733	8.79e-12	down
Srsf11	8883.23	-1.35774	1.83e-15	down
Gm14820	2776.89	-1.35957	5.99e-10	down
Ing5	1657.02	-1.36073	4.26e-09	down
Cyp39a1	1530.01	-1.36114	1.52e-09	down
Poldip3	21914.1	-1.36116	2.92e-13	down
Xiap	1636.14	-1.36133	1.47e-07	down
Dcun1d5	2870.37	-1.36165	3.84e-09	down
Pcgf6	8541.18	-1.36186	6.16e-13	down
Gatad1	1912.8	-1.36192	2.59e-09	down
Nop14	7480.05	-1.36206	3.54e-15	down
Gm46516	193.152	-1.36219	0.00999879	down
Zfp808	486.869	-1.3622	0.0048912	down
Fubp3	1533.43	-1.36272	7.51e-09	down
Gpr137c	826.624	-1.36301	3.75e-07	down
Mgat4a	3185.17	-1.3631	1.93e-09	down
Lamtor2	10555.4	-1.36316	5.25e-13	down
Sucla2	22926.9	-1.36364	1.77e-15	down
Ywhae	55063.4	-1.36408	1.45e-16	down
2310009A05Rik	469.629	-1.36466	9.51e-05	down
Ppp1r12a	9711.63	-1.36476	6.81e-16	down
Nell2	885.735	-1.36555	3.68e-07	down
Pole2	686.43	-1.3661	1.36e-06	down
Pias1	9576.44	-1.36685	9.12e-14	down
Zfp120	3764.62	-1.36698	2.4e-11	down
Dctn4	11220.6	-1.36717	5.98e-13	down
Vamp9	111.41	-1.36801	0.0386396	down
4930522L14Rik	1187.65	-1.36913	3.55e-05	down
Smc4	28997.9	-1.3711	6.09e-18	down
Pacrg	813.965	-1.37209	1.8e-06	down
Cramp1l	986.294	-1.37243	4.25e-08	down
Dennd5b	603.818	-1.3726	0.000906792	down
Glmn	4587.76	-1.37361	3.73e-11	down
B930095G15Rik	276.485	-1.37375	0.00516454	down
Kif5b	8783.26	-1.37388	1.98e-11	down
Cux2	141.967	-1.37479	0.0205447	down
Gm18899	363.948	-1.37501	0.00551365	down
Ckap2	2506.7	-1.37794	2.12e-11	down
Ube3a	5308.85	-1.37961	2.87e-15	down
Mki67	1430.81	-1.37999	2.24e-08	down
Rps6ka5	609.844	-1.38008	2.67e-06	down
Tafa1	2435.06	-1.38016	2.63e-08	down
Gdap1	965.58	-1.38164	4.05e-07	down
Map7d2	11083.4	-1.38256	1.57e-12	down
Apool	3930.95	-1.38265	1.6e-11	down
Tet2	594.702	-1.38441	1.15e-05	down
Samd8	2388.8	-1.38593	7.33e-10	down
Zcchc9	985.756	-1.38682	7.27e-07	down
Gm6712	531.65	-1.38686	1.48e-05	down
Mblac2	1025.31	-1.38689	2.99e-07	down
Rrn3	12846.8	-1.38835	1.26e-16	down
Khdc1b	19217.4	-1.38928	0.0139538	down
Ell2	2535.8	-1.38929	3.96e-09	down
Tmem245	2148.56	-1.38958	3.22e-12	down
Nedd9	299.397	-1.39045	0.00048249	down
Gm38064	141.005	-1.39117	0.0255137	down
Psenen	8220.31	-1.39172	1.2e-17	down
Rab14	33882.1	-1.39178	3.99e-14	down
Fam120a	5259.15	-1.39207	3.49e-16	down
Cenpn	24287	-1.39241	3.79e-13	down
Ythdf2	21753.2	-1.39245	3.14e-18	down
Taf5	6082.15	-1.39307	4.44e-13	down
Apoo	12968	-1.39375	8.44e-16	down
Gm17767	682.642	-1.39454	5.63e-07	down
Gm2541	108.434	-1.39525	0.0416779	down
Ccdc171	3351.9	-1.39565	6.59e-13	down
Cdc73	1807.7	-1.39568	1.27e-09	down
Hmgcr	3606.65	-1.39591	3.17e-13	down
Gm36480	915.706	-1.39607	3.14e-06	down
Pinlyp	4068.8	-1.39645	8.38e-12	down
Qser1	4789.92	-1.39745	1.42e-14	down
Ptges3	53115.3	-1.39766	1.1e-10	down
Lrrcc1	1758.73	-1.3979	2.88e-11	down
Synj2bp	5740.91	-1.39812	5.83e-10	down
Gm15920	3684.64	-1.39907	1.18e-06	down
Zfp931	1637.62	-1.39922	8.89e-08	down
Cage1	2216.88	-1.39994	1.39e-12	down
Gm16026	274.526	-1.40029	0.00192648	down
Uba3	2478.69	-1.40053	6.86e-13	down
Nf1	1428.17	-1.40057	8.66e-08	down
Gxylt1	1160.4	-1.40098	1.61e-09	down
Aass	2037.06	-1.40123	8.92e-10	down
Rfc1	12019.4	-1.40155	1.39e-13	down
Ccdc73	8973.67	-1.40223	2.42e-13	down
Ncoa6	1007.81	-1.40344	5.13e-07	down
Enah	3548.28	-1.40364	1.75e-14	down
Rock2	3179.67	-1.40377	5.04e-11	down
Mrps18c	3135.37	-1.404	5.35e-13	down
Gm47432	968.429	-1.40641	2.74e-05	down
Pitpnc1	409.204	-1.40658	0.00606355	down
Zfp991	332.342	-1.4066	0.000498904	down
Ccdc191	2466.59	-1.4067	5.19e-11	down
Txndc9	32044.3	-1.40742	1.01e-16	down
Gm20618	120.88	-1.40756	0.0289212	down
Ankrd12	7087.32	-1.40766	2.53e-14	down
Rras2	3011.24	-1.40808	8.79e-09	down
4930562C15Rik	26063.8	-1.40847	4.93e-10	down
Col6a5	358.59	-1.40857	0.00715397	down
Mospd1	5827.55	-1.4087	9.12e-16	down
Rps13-ps1	356.799	-1.40883	0.00105352	down
Ly6a	1460.66	-1.40967	1.65e-09	down
B230219D22Rik	1154.16	-1.40999	2.4e-07	down
Gm8566	522.634	-1.41103	6.13e-06	down
Snrpn	1761.48	-1.41108	1.63e-10	down
Arrdc3	2275.62	-1.41177	1.27e-09	down
Gm9517	303.455	-1.41212	0.00053206	down
Zfp442	662.664	-1.41216	6.59e-07	down
Rpp38	3481.13	-1.41243	1.33e-12	down
Zc3h12c	411.664	-1.41263	0.000184181	down
Purb	1270.61	-1.41357	4.87e-10	down
Fbxw15	6624.03	-1.4137	1.48e-11	down
Usp37	17547.2	-1.41391	6.41e-10	down
Gm38093	298.663	-1.41515	0.00121442	down
1600002D24Rik	146.72	-1.41614	0.0156515	down
Oga	5537.93	-1.4165	3e-13	down
Sp110	684.731	-1.41657	7.22e-05	down
Zfp729b	857.264	-1.41778	2.69e-07	down
Pcdh15	1860.4	-1.4186	2.57e-12	down
0610009B22Rik	3306.96	-1.41887	5.07e-15	down
Gng3	304.056	-1.42039	0.00101727	down
Dnttip2	34579.9	-1.42109	7.12e-16	down
Zfp57	14233.4	-1.42144	1.9e-15	down
Spopl	554.016	-1.42207	5.26e-06	down
Insig1	13868.3	-1.4223	1.52e-15	down
Ftdc	10065.8	-1.42275	1.25e-16	down
Usp16	14045.2	-1.42358	2.12e-14	down
Serpina3l-ps	273.752	-1.42766	0.000611094	down
Gm42817	337.18	-1.42897	0.00020353	down
Gm28875	599.344	-1.42902	7.19e-06	down
Notch2	894.623	-1.42905	7.86e-06	down
Zcchc17	7742.75	-1.42947	6.4e-15	down
Ube2t	14671.4	-1.42962	3.3e-13	down
Mbd2	355.656	-1.43038	0.000166898	down
Bank1	1322.78	-1.43045	1.25e-05	down
Slc12a6	1790.81	-1.4312	1.17e-11	down
Hmgxb4	641.833	-1.43131	5.72e-05	down
2810403D21Rik	715.382	-1.43374	1.98e-07	down
Gm29328	124.159	-1.43411	0.0413457	down
Gm33378	99.8659	-1.43498	0.0446408	down
Upf2	4520.7	-1.4354	2.97e-10	down
Ly6c1	206.176	-1.43555	0.00609967	down
Esco2	11570.3	-1.43572	2.63e-15	down
Slc24a2	926.701	-1.43632	3.54e-08	down
Mbtd1	5346.4	-1.43672	4.78e-11	down
Gm5436	1340.47	-1.43685	2.62e-09	down
Gm16386	189.663	-1.43739	0.00877338	down
Gm7762	249.197	-1.43771	0.00200499	down
Il1r2	464.434	-1.43788	7.12e-05	down
Snx2	16960.3	-1.43855	9.89e-16	down
Kbtbd3	739.96	-1.43861	1.57e-06	down
Ubl3	2051.4	-1.44002	6.45e-13	down
Aknad1	1393.25	-1.44201	1.35e-06	down
C1d	16393.1	-1.44224	7.37e-15	down
Zbtb9	353.152	-1.44344	9.06e-05	down
Rtn4	7440.62	-1.44362	1.51e-11	down
Hnrnpd	1525.53	-1.44405	1.2e-08	down
Arid1b	4235.27	-1.44426	3.6e-16	down
Gm27164	1961.32	-1.44466	1.13e-11	down
Efcab7	352.937	-1.44473	0.00155224	down
Mastl	2972.07	-1.44508	1.12e-14	down
Yme1l1	9572.08	-1.44641	3.06e-17	down
Fam126b	5185.52	-1.44685	2e-12	down
Pcm1	7303.33	-1.4483	6.34e-14	down
Dppa3	425327	-1.45005	3.07e-13	down
Magea9-ps	591.52	-1.45027	0.000162556	down
Zfp975	878.383	-1.45042	1.8e-06	down
Myh9	756.962	-1.45079	3.85e-07	down
Sptbn1	8035.3	-1.45093	1.76e-16	down
Arhgap5	6606.15	-1.45131	3.63e-13	down
Jak2	2440.38	-1.45262	1.57e-11	down
Mnd1	4324.86	-1.45298	2.5e-11	down
Nsrp1	14682.6	-1.45325	2.82e-20	down
Hacd4	954.242	-1.45334	7.06e-07	down
Nemf	9279.32	-1.4536	1.2e-12	down
Spats2l	654.973	-1.45376	5.7e-07	down
Brd7	6756.99	-1.45452	9.72e-15	down
Ddx18	6611.07	-1.45662	6.71e-17	down
Dnajc28	217.596	-1.4571	0.00496747	down
B930092H01Rik	97.5747	-1.45728	0.0379293	down
Gm43769	1379.95	-1.45783	1.56e-08	down
Riok1	9335.45	-1.45869	1.26e-18	down
Gm7240	835.7	-1.46087	8.58e-07	down
Ankle2	6203.77	-1.46167	9.84e-19	down
Kdelr2	3880.45	-1.46175	1.64e-14	down
Dtwd2	2630.42	-1.4623	1.87e-10	down
Hscb	3468.8	-1.46232	1.42e-13	down
Mtf2	4026	-1.46376	1.25e-10	down
Rb1cc1	5355.64	-1.46454	3.01e-11	down
Zfp317	4526.1	-1.46579	3.2e-15	down
Gm21930	123.452	-1.46596	0.0228552	down
Mir17hg	241.269	-1.46643	0.00354511	down
Iqcf5	790.843	-1.46705	4.51e-06	down
Gm14305	541.707	-1.46819	1.73e-05	down
Mns1	1710.36	-1.46873	8.38e-12	down
Pkn2	2736.65	-1.46905	1.71e-10	down
Lsm3	10510.5	-1.46923	2.9e-16	down
Pudp	219.627	-1.46963	0.0155261	down
Rsrc2	6513.39	-1.46963	4.3e-14	down
Zfp329	1576.94	-1.46986	2.31e-10	down
Arl14ep	3815.35	-1.47182	6.52e-14	down
Zfp281	3711.87	-1.47363	1.02e-14	down
2410021H03Rik	446.794	-1.47396	0.000104838	down
Cox16	491.062	-1.47581	4.85e-06	down
Spcs2-ps	412.861	-1.47625	0.000104349	down
Snhg6	582.225	-1.4765	7.81e-07	down
Znrd1as	5436.41	-1.4765	4.8e-13	down
Foxn2	4798.41	-1.47665	1.07e-15	down
Fxr1	19631.3	-1.47671	1.38e-18	down
Arhgef26	2045.18	-1.47893	3.71e-10	down
Ints6	6453.3	-1.47906	6.08e-18	down
Stxbp3	3909.08	-1.47921	5.24e-14	down
Polr3k	15906	-1.47961	3.29e-18	down
Gm37768	122.913	-1.48058	0.0258277	down
Socs6	4022.15	-1.48157	1.77e-12	down
Tm2d1	11134.7	-1.48159	6.32e-12	down
Map3k20	2459.66	-1.48207	1.06e-08	down
Foxo3	6497	-1.48265	6.96e-17	down
Gpr174	242.807	-1.48325	0.00812545	down
Ythdc1	4248.01	-1.48357	2.01e-10	down
Ccdc88a	7012.75	-1.48455	3.54e-12	down
Mysm1	6952.89	-1.48547	6.79e-14	down
Esr1	26199.6	-1.48682	9.87e-10	down
Cul5	10241.9	-1.48731	5.16e-17	down
Suv39h2	1281.19	-1.48739	3.5e-09	down
Eea1	12021.4	-1.49261	2.37e-19	down
BC022960	17950.5	-1.49267	2.14e-20	down
Gm47180	2039.56	-1.49305	1.78e-11	down
Dnajb4	1023.63	-1.49368	8.58e-08	down
Brd1	3583.42	-1.4939	2.79e-15	down
Dnajc25	776.163	-1.49458	6.2e-05	down
Stxbp3-ps	234.126	-1.49733	0.0019489	down
Atrx	11477.8	-1.49771	9.5e-15	down
Gm5776	1746.95	-1.49788	3.03e-10	down
Cbx3	2001.81	-1.50056	2.06e-10	down
Gm8189	300.515	-1.50132	0.0030663	down
Gm15246	3496.95	-1.50146	2.64e-15	down
Gm32687	490.3	-1.50168	6.91e-06	down
Utp14a	3471.63	-1.50175	8.78e-16	down
Gm14269	585.941	-1.50245	2.23e-06	down
Rnf26	119.778	-1.50432	0.0165309	down
Gm4961	1677.69	-1.50545	2.16e-08	down
Spast	5230.94	-1.50704	2.29e-14	down
Ccdc59	4139.7	-1.50721	8.73e-18	down
Cdkn1b	1417.33	-1.50736	1.17e-11	down
Acsm4	224.342	-1.5075	0.00144091	down
Dhdh	193.889	-1.50752	0.00603151	down
Ufsp2	3923.71	-1.50761	4.88e-14	down
Efcab5	145.66	-1.5077	0.00873558	down
Cmc4	2922.31	-1.50796	2.35e-14	down
Cstf2t	4266.41	-1.51099	4.4e-16	down
Rdh13	1374.45	-1.51148	3.84e-09	down
Fermt2	7473.83	-1.5115	8.6e-17	down
Gm16433	204.699	-1.51254	0.00457329	down
H4c9	146.75	-1.51255	0.0385479	down
Egln1	2143.26	-1.5141	6.4e-14	down
Nav3	564.842	-1.51413	1.19e-06	down
Gm48185	142.315	-1.51651	0.0117781	down
Bod1l	3628.5	-1.51665	4.51e-14	down
Zfp36l2	1318.74	-1.51719	4.55e-10	down
2610008E11Rik	247.82	-1.51793	0.0336455	down
Tma16	2108.88	-1.51808	2.1e-12	down
Fbxw7	8788.9	-1.51965	2.18e-16	down
AA545190	834.235	-1.52154	1.58e-08	down
Zfp955b	3993.32	-1.52161	2.64e-12	down
Nudt5	9001.73	-1.52197	5.09e-16	down
Hsf2	3100.91	-1.52357	7.44e-11	down
Gm45272	577.707	-1.52396	6.11e-07	down
Gm5150	84.9724	-1.52425	0.0465563	down
Actb	98231.9	-1.52539	1.4e-15	down
Celf2	15688.4	-1.52579	6.78e-18	down
5430403G16Rik	708.442	-1.52748	1.42e-06	down
Dbpht2	169.423	-1.52867	0.0123137	down
C87487	599.616	-1.52991	8.94e-07	down
Txndc2	131.961	-1.53098	0.0176166	down
Ofd1	18577.9	-1.53193	1.19e-20	down
Enox1	7982.7	-1.53229	0.0249601	down
Oxr1	4320.28	-1.53306	9.53e-16	down
Med19	8853	-1.53571	2.96e-17	down
Col4a3	92.3364	-1.53779	0.0387861	down
Smc1a	4923.91	-1.53888	2.2e-12	down
Gm9892	2609.32	-1.53968	5.79e-13	down
Znf41-ps	418	-1.54038	0.000153451	down
Ncoa1	3037.12	-1.54162	4.96e-12	down
Timmdc1	1453.88	-1.54165	1.62e-11	down
Tpr	23142.2	-1.54343	1.4e-20	down
Kif9	2462.87	-1.54439	3.99e-14	down
Macroh2a1	9085.97	-1.54532	2.51e-17	down
Crls1	819.717	-1.5472	1.34e-06	down
Zdhhc20	5708.85	-1.54726	4.83e-10	down
Top1	7759.11	-1.54813	3.36e-19	down
Ankrd26	2683.66	-1.54824	2.54e-15	down
Mtif2	2402.26	-1.54891	1.06e-13	down
Tigd2	1283.42	-1.54897	1.74e-08	down
Pnrc2	6747.7	-1.55253	1.58e-17	down
Gins1	1998.1	-1.55278	5.63e-13	down
Tgif1	2934.8	-1.55374	7.96e-13	down
Wwp1	4197.65	-1.55438	5.31e-12	down
Zfp640	976.175	-1.55441	3.66e-10	down
Akr1c21	247.266	-1.55495	0.00129222	down
Trappc3l	1447.81	-1.55561	6.54e-09	down
Fam76b	749.641	-1.55586	2e-06	down
Crb1	405.925	-1.55605	0.000156486	down
Gan	756.774	-1.55673	8.38e-07	down
Cdc5l	6709.07	-1.5577	1.38e-20	down
Chac2	238.612	-1.55854	0.000800168	down
Cnpy4	844.471	-1.56136	9.25e-08	down
Ppp1r7	9651.82	-1.56178	1.4e-20	down
Fcf1	12670.1	-1.5623	9.63e-19	down
Ypel2	5081.94	-1.56296	1.3e-13	down
Phf21b	129.559	-1.56376	0.0124117	down
Naa16	3491.19	-1.56523	3.94e-16	down
Ammecr1	15572.2	-1.56591	4.95e-17	down
Rbx1-ps	133.34	-1.56759	0.00972697	down
Gm13752	260.036	-1.56884	0.000357219	down
Gm8797	832.838	-1.56904	6.87e-07	down
Dnajc15	18548.2	-1.56907	2.21e-15	down
Srsf2	2867.42	-1.56911	8.06e-12	down
Csnk2a3	1475.72	-1.57062	2.6e-06	down
Leo1	9814.42	-1.5722	2.19e-20	down
Nras	7821.69	-1.57229	5.67e-19	down
Zfp473	1523.97	-1.57296	3.79e-10	down
Ccdc85c	800.39	-1.57315	6.29e-09	down
Zfp131	6249.78	-1.57375	2.36e-18	down
D17H6S53E	204.273	-1.57394	0.00136567	down
Slc23a3	540.39	-1.57493	2.58e-07	down
Cep70	5419.1	-1.57528	9.83e-18	down
Foxp1	1568.39	-1.57577	4.64e-13	down
Sult1c1	1677.21	-1.57579	8.91e-08	down
Gm4924	2608.14	-1.57583	4.03e-16	down
Gm26973	868.011	-1.57658	2.29e-06	down
Gm30159	1772.99	-1.57683	5.13e-09	down
Scnm1	5180.53	-1.57785	5.02e-19	down
Scn2a	141.318	-1.57795	0.00911593	down
Ccdc112	1127.95	-1.57874	2.15e-09	down
Larp7	10359.8	-1.58011	2.83e-20	down
Nupr1	1057.87	-1.58143	1.09e-09	down
Gm11587	83.2922	-1.58311	0.0359469	down
Gm48969	226.717	-1.58369	0.00134702	down
Pramef20	2790.06	-1.58372	1.11e-07	down
Klf7	2035.79	-1.58485	8.04e-14	down
Mterf1b	121.951	-1.5853	0.0246979	down
Hao2	169.678	-1.58625	0.00452182	down
9330159M07Rik	100.624	-1.5868	0.0307362	down
Nmnat1	243.959	-1.58766	0.000930836	down
Gm8666	137.194	-1.58897	0.00657594	down
Gnl3	6404.81	-1.58937	6.44e-22	down
Fktn	685.485	-1.58952	2.95e-08	down
Omt2b	1925.09	-1.58959	2.21e-13	down
Dstn	8323.79	-1.59138	8.23e-15	down
Gm4811	75.8683	-1.59207	0.0495649	down
Amot	324.66	-1.59215	0.000251879	down
Dppa3-ps	823.391	-1.59285	1.18e-07	down
Usp42	5100.86	-1.59302	1.25e-11	down
Hddc3	210.576	-1.59438	0.00569486	down
Smc3	10781.1	-1.59502	1.21e-18	down
H3f3b	158600	-1.59531	3.17e-15	down
E430024I08Rik	104.358	-1.59676	0.0470757	down
Casp8ap2	2903.86	-1.59722	1.47e-17	down
Mrpl42	16641.3	-1.59846	5.98e-19	down
Tlk1	7443.16	-1.60042	5.42e-12	down
4930550C14Rik	2129.07	-1.60058	1.01e-14	down
Gm23646	233.649	-1.60328	0.00318408	down
Zfp607b	484.747	-1.60441	4.28e-06	down
Tbck	12789	-1.60515	1.5e-17	down
Iqgap1	8898.13	-1.60567	1.14e-21	down
Mad2l1	16801.9	-1.60821	2.13e-17	down
AW146154	834.684	-1.60879	3.09e-07	down
D5Ertd577e	143.114	-1.60883	0.009147	down
1500009L16Rik	89.86	-1.61021	0.0299198	down
Kif20b	7230.77	-1.61085	6.18e-16	down
7630403G23Rik	85.423	-1.61135	0.034968	down
Lyrm4	10727.9	-1.6125	1.38e-14	down
Spata24	433.941	-1.61375	1.85e-05	down
Pfdn6	11238.8	-1.61594	2.25e-20	down
Rps23-ps2	78.6213	-1.61598	0.0381139	down
Dek	16480.2	-1.6176	1.07e-18	down
Fbxo46	2298.05	-1.61979	1.64e-14	down
Gid4	12391.4	-1.62019	7.79e-19	down
Cox17	184.955	-1.62044	0.00243165	down
Maats1	146.09	-1.62159	0.00719541	down
Defb48	442.655	-1.62361	2.18e-06	down
Swt1	7768.85	-1.62396	3.06e-16	down
Gm10033	3070.89	-1.62409	1e-17	down
Zfp51	4396.67	-1.62568	3.31e-12	down
Suz12	2459.12	-1.62569	3.96e-11	down
Zfhx4	208.187	-1.62581	0.00250963	down
Ric1	2829.77	-1.62762	2.28e-11	down
Zfp433	358.086	-1.62773	8.36e-05	down
Gm13269	1419.26	-1.62778	1.17e-09	down
Cenpe	6979.76	-1.62844	1.74e-21	down
Gm6395	519.398	-1.6285	2.61e-07	down
Pik3ca	1521.64	-1.62869	5.64e-11	down
Cntn6	264.686	-1.6298	0.00492222	down
Id4	149.16	-1.63069	0.0100065	down
Snhg14	134.638	-1.63143	0.0283372	down
Nhsl1	621.77	-1.63345	5.86e-08	down
Ogfrl1	1477.51	-1.63459	7.68e-10	down
Golt1b	10423.9	-1.63466	3.63e-16	down
Trim13	1911.49	-1.63657	9.79e-14	down
Nebl	199.261	-1.63688	0.00174242	down
Eprs	50991.1	-1.63773	5.54e-16	down
Gm11221	543.746	-1.63885	8.13e-08	down
Rbfox1	109.703	-1.63916	0.0131137	down
Atxn7	830.434	-1.6397	1.76e-09	down
Cpb2	3115.59	-1.64166	2.44e-16	down
Isoc1	2898.33	-1.64235	1.2e-12	down
Slc39a1	2735.49	-1.64249	5.43e-13	down
Psmc2	24777.1	-1.64256	1.19e-16	down
Zswim6	1122.88	-1.64336	3.02e-08	down
Gm49144	236.003	-1.64345	0.000460365	down
Prss45	515.188	-1.64409	2.11e-07	down
Atp6ap1l	161.885	-1.64457	0.0027412	down
Paip2	40226.4	-1.6449	2.12e-18	down
Gm11413	149.902	-1.64656	0.00481675	down
Larp4b	18162	-1.6495	1.81e-17	down
Dynlt1a	1190.58	-1.64977	6.04e-06	down
5430440P10Rik	1924.82	-1.64988	3.07e-13	down
Bloc1s1	106.036	-1.65118	0.0130514	down
Eif5b	14020.1	-1.65276	1.07e-20	down
Zfp937	809.372	-1.6536	2.53e-09	down
Luc7l3	8908.87	-1.65416	3.34e-20	down
Klhl42	2246.01	-1.65442	1.39e-14	down
Trmt10b	8966.7	-1.65552	3.84e-17	down
Nqo1	175.254	-1.65712	0.00170887	down
Map4k4	3192.05	-1.65987	2.6e-20	down
Gm9214	69.8899	-1.66215	0.0481867	down
Jam3	2427.69	-1.66215	1.26e-13	down
Gm15634	139.331	-1.66342	0.00370368	down
Ginm1	7722.64	-1.66349	7.16e-21	down
Ybx3	5269.39	-1.66429	2.42e-13	down
Zfp182	1528.16	-1.66615	1.29e-13	down
Zfp691	406.934	-1.66727	4.56e-06	down
Pkib	4575	-1.66887	2.35e-18	down
Usp1	2019.05	-1.66887	1.94e-15	down
B230354K17Rik	672.898	-1.67214	1.34e-08	down
Gm14403	74.2671	-1.67268	0.0439573	down
Timm17a	15515.5	-1.6727	6.49e-16	down
Nck2	3080.23	-1.6733	8.79e-12	down
U2surp	19625.5	-1.67359	4.62e-23	down
Mphosph6	30071.2	-1.67594	5.46e-24	down
Aig1	18776.2	-1.67777	1.51e-15	down
C530044C16Rik	116.823	-1.67802	0.022614	down
Etaa1	2487.31	-1.67856	6.24e-13	down
Rbm48	2756.29	-1.67972	2.08e-17	down
Srpk2	12225.5	-1.68049	6.53e-19	down
Zfp977	205.033	-1.68176	0.00178055	down
Hexb	1796.59	-1.6825	7.29e-08	down
Abi2	8654.13	-1.68302	3.05e-21	down
Hyal3	106.798	-1.68411	0.0173081	down
Ankrd49	5657.84	-1.68563	7.67e-22	down
Abhd2	478.536	-1.6871	4.83e-07	down
Sobp	960.586	-1.68712	9.55e-12	down
Tial1	3684.53	-1.68752	6.71e-18	down
Sinhcaf	2607.66	-1.68787	1.07e-12	down
Gm10323	716.429	-1.69389	5.88e-10	down
Pls1	18313	-1.69498	3.25e-21	down
Gm33370	643.421	-1.69673	3.48e-09	down
Sms-ps	1827.52	-1.69722	6.89e-10	down
Zfp65	74.1386	-1.70132	0.0456752	down
2022-09-02	129.476	-1.70335	0.00474155	down
Sema4b	503.432	-1.70576	1.26e-07	down
Gm15286	334.176	-1.70764	6.46e-06	down
Gm47272	714.538	-1.70896	6.12e-08	down
Zfp873	622.523	-1.71011	8.91e-07	down
Sh3bgrl	886.103	-1.71142	2.32e-06	down
Cdv3	128163	-1.71251	9.81e-17	down
Parp4	1786.69	-1.71276	1.21e-12	down
Vmn2r57	117.737	-1.71415	0.00871401	down
Xrcc4	9452.67	-1.71499	1.97e-17	down
Zfp229	1542.4	-1.7175	5.64e-08	down
Dync1i2	21870	-1.7179	3.34e-17	down
Eif3j2	423.733	-1.7207	1.53e-06	down
Map3k1	5277.03	-1.72131	1.22e-21	down
Gm9182	93.6521	-1.72238	0.0157577	down
Ccar1	15828.5	-1.72314	2.43e-22	down
Gm23511	91.3946	-1.72344	0.0158575	down
Naalad2	2897.11	-1.72522	4.11e-15	down
Zranb1	7026.93	-1.7285	3.5e-15	down
Paxbp1	626.286	-1.7289	1.93e-07	down
Gm15966	87.7158	-1.72907	0.0340854	down
Rab37	347.484	-1.73043	1.01e-05	down
Mis18bp1	7669.68	-1.734	2.3e-21	down
Gm20379	73.573	-1.73458	0.042356	down
Gm3379	111.942	-1.73473	0.0065249	down
Tpd52-ps	152.393	-1.73607	0.00182697	down
Ccdc173	229.156	-1.73685	0.000223249	down
Gm47283	95.3491	-1.73771	0.0132531	down
Gsk3b	17753	-1.73806	4.6e-18	down
Gm7327	182.169	-1.73923	0.00064132	down
Atp6v1g2	63.1716	-1.73933	0.049386	down
Gm12427	134.734	-1.7395	0.00445847	down
A630050E04Rik	121.036	-1.73992	0.00524441	down
Acbd3	5028.5	-1.74057	7.67e-16	down
Ddx46	13765.3	-1.74156	3.21e-26	down
Nusap1	8397.24	-1.74273	6.14e-20	down
Brd9	5035.05	-1.74277	1.28e-15	down
Gm5946	102.962	-1.74503	0.0127805	down
Gm13414	256.903	-1.74687	7.83e-05	down
Gm46426	257.25	-1.74739	4.23e-05	down
Traf3ip1	1014.06	-1.74777	1.27e-09	down
Sms	6682.13	-1.74852	2.78e-14	down
Rif1	18701.7	-1.74963	7.28e-22	down
4930435F18Rik	169.982	-1.74988	0.000687406	down
Odr4	7844.45	-1.75103	6.03e-24	down
Senp6	6237.92	-1.7514	1.21e-20	down
8030462N17Rik	7049.96	-1.75278	1.1e-16	down
Ccdc66	2864.65	-1.7529	3.42e-18	down
Gm37116	169.718	-1.75469	0.00196962	down
Brix1	22274.3	-1.75632	2.81e-23	down
Ddit3	157.154	-1.75718	0.00114469	down
Gm36401	130.508	-1.75801	0.00637253	down
Bhlhe41	5346.15	-1.76075	5.94e-15	down
Eif5	87177.1	-1.76094	3e-20	down
Bbs4	10706.1	-1.76329	3.2e-25	down
Gm42067	64.8924	-1.76656	0.0398235	down
Kcnn4	95.9705	-1.76863	0.0103457	down
Gm6419	628.235	-1.76928	8.14e-09	down
1110032A03Rik	2671.04	-1.77175	1.14e-19	down
Gbp4	157.424	-1.77226	0.000967917	down
Evi5	6045.66	-1.77255	6.73e-20	down
Gm11261	2062.9	-1.77448	5.21e-17	down
Omt2a	1268.29	-1.77632	3.88e-09	down
Gm11448	71.4619	-1.77758	0.0337612	down
Fam133b	4687.47	-1.77891	2.96e-17	down
Gm15544	3720.87	-1.78015	2.64e-21	down
Gm47877	374.349	-1.7812	8.31e-07	down
Tmf1	10253.2	-1.78184	1.29e-13	down
Tagap1	1614.29	-1.78259	2.49e-11	down
Slc25a26	4180.94	-1.7826	9.21e-20	down
Actr2	17765.2	-1.78416	1.07e-20	down
Dnajb6	34024.3	-1.78479	1.26e-22	down
Rdx	87678.8	-1.78499	4.39e-25	down
4933431M02Rik	184.141	-1.78625	0.000322255	down
Gm13522	74.7944	-1.78686	0.0318433	down
Gnmt	196.188	-1.78786	0.000659148	down
Dbf4	3740.53	-1.78786	5.16e-22	down
Fbxl13	80.3994	-1.78844	0.0198081	down
Hsp90ab1	270545	-1.79203	8.62e-21	down
Xdh	38196.1	-1.79435	2.03e-16	down
Phactr2	4213.19	-1.79587	4.3e-15	down
Zfp936	871.676	-1.80082	4.37e-11	down
Micu3	6011.29	-1.80378	8.69e-13	down
Gm18270	858.223	-1.80774	5.2e-08	down
Akr1c19	190.003	-1.80841	0.000666177	down
Sgo1	5617.13	-1.80877	2.65e-20	down
Cfap47	2352.56	-1.80972	8.68e-13	down
Asf1a	11909.8	-1.81056	2.18e-22	down
Mmp23	67.2197	-1.81138	0.0449243	down
9130230N09Rik	86.1608	-1.81344	0.0138421	down
Sumo2	2784.86	-1.81484	9.73e-14	down
Gm13084	515.583	-1.81712	9.9e-09	down
Gtf3c2	2537.9	-1.81747	2.44e-21	down
Fbxw10	82.9812	-1.81865	0.0156801	down
Pfas	5199.71	-1.81878	8.24e-18	down
Rbm33	2016.76	-1.82011	2.48e-09	down
4930449I24Rik	117.238	-1.82361	0.00563186	down
Pou4f1	7619.33	-1.82756	1.52e-22	down
Fn3k	80.8257	-1.82877	0.0155684	down
Bmp2k	2227.79	-1.83065	2.25e-14	down
Gm7180	496.05	-1.8403	2.9e-07	down
Gm7890	119.166	-1.84053	0.00493909	down
Nup98	9328.16	-1.84227	1.2e-19	down
Fam124b	74.9612	-1.84342	0.0344294	down
Unc13c	57481.2	-1.8439	1.89e-19	down
Halr1	788.274	-1.84643	8.82e-11	down
Cenps	14950.2	-1.84797	3.31e-21	down
Nlrp5-ps	216.057	-1.85031	9.37e-05	down
AU041133	317.681	-1.85158	6.47e-06	down
Exosc8	13901.5	-1.85187	1.17e-25	down
Nmt2	88747.5	-1.85281	1.24e-29	down
Cd80	75.6824	-1.85462	0.0174959	down
Gm38560	81.8525	-1.85536	0.0144677	down
Amz1	85.4626	-1.85547	0.0127497	down
Prkar2a	3586.9	-1.85719	3.28e-17	down
Mylpf	1292.27	-1.8573	1.23e-14	down
Ccdc18	4269.14	-1.85763	1.72e-18	down
Inpp4a	5341.13	-1.86034	1.61e-15	down
Resf1	13782.5	-1.86173	2.63e-24	down
Dppa5a	19350.6	-1.86474	1.71e-19	down
1810013L24Rik	8478.88	-1.86481	4.09e-20	down
Mcmbp	3980.55	-1.86597	1.14e-20	down
Set	28316.7	-1.86734	7.52e-26	down
Ppp2r5c	14592.1	-1.86785	6.38e-24	down
Clcn4	1416.77	-1.86855	3.08e-08	down
Ptp4a2	43624.2	-1.87056	4.14e-22	down
Tmem263	16593.1	-1.87126	2.52e-19	down
Gm11966	731.238	-1.87171	1.73e-09	down
Gm47572	177.227	-1.87202	0.00028692	down
Ppp2r2d	3096.87	-1.87636	3.99e-19	down
Jag1	8815.54	-1.87685	1.38e-20	down
Zfp40	2070.34	-1.87812	1.05e-14	down
2022-09-11	6354.66	-1.87902	3.41e-27	down
Ifit1bl1	82.5942	-1.88083	0.017194	down
Wapl	16430	-1.88183	4.87e-22	down
Bend4	5554.28	-1.88243	1.73e-29	down
Myo10	5638.69	-1.88346	1e-25	down
Hmga2	564.134	-1.88573	7.59e-08	down
Cebpg	6405.84	-1.88975	1.81e-29	down
Ktn1	18856	-1.8928	6.27e-23	down
Ccz1	2231.13	-1.893	3.31e-13	down
Zfp960	777.564	-1.89313	2.57e-11	down
Gm15691	61.0107	-1.89394	0.0498299	down
Hsp90aa1	213077	-1.89421	1.51e-20	down
Gm5371	1111.28	-1.89538	3.5e-10	down
9130023H24Rik	1067.96	-1.89583	1.45e-14	down
Gm49359	76.669	-1.89889	0.0151837	down
Zscan5b	900.066	-1.90308	9.39e-09	down
Gm37486	169.68	-1.90372	0.000338584	down
Paip1	11475.9	-1.90502	2.57e-15	down
Lmna	6045.1	-1.90523	3.77e-19	down
Phf14	13317.4	-1.90669	4.13e-21	down
Dnase1l3	115.119	-1.90708	0.00389053	down
Uvssa	5002.99	-1.91084	1.08e-20	down
Gm21284	441.135	-1.91091	3.95e-06	down
Ptar1	1690.88	-1.91391	3.67e-18	down
D930019O06Rik	108.873	-1.91794	0.00441157	down
A630089N07Rik	488.661	-1.92254	8.64e-10	down
Gm47448	14263.2	-1.92635	3.41e-17	down
Gnl3l	5424.5	-1.92761	2.88e-23	down
Teddm2	536.386	-1.92774	7.53e-05	down
Gm49271	51.7993	-1.93665	0.043921	down
A530046M15Rik	87.3274	-1.93773	0.0081696	down
Golga4	14325.6	-1.93976	8.84e-27	down
Pan3	3266.24	-1.9446	1.4e-20	down
Zfp971	109.582	-1.9476	0.00329917	down
Ccdc178	199.967	-1.94902	0.000152933	down
Khdc1c	314.902	-1.95082	5.17e-06	down
Igf1	391.293	-1.95282	3.5e-07	down
Phf11b	103.61	-1.95293	0.00342156	down
Rad50	28921.3	-1.95531	3.46e-28	down
Ablim1	13279.6	-1.96015	8.4e-20	down
Gm7664	283.956	-1.9628	3.86e-06	down
Gm18284	266.221	-1.9637	1.96e-06	down
Klhl9	9255.17	-1.96667	4.69e-26	down
Samd15	198.841	-1.96823	0.000362414	down
Gm42764	2271.74	-1.96977	3.64e-10	down
Cpne9	130.12	-1.97146	0.00496747	down
Dnah12	521.707	-1.97733	1.61e-09	down
H1f0	5439.23	-1.97801	3.14e-21	down
Gm31219	169.791	-1.97811	0.00170216	down
Gm13803	746.864	-1.98365	8.42e-13	down
Gm3604	827.169	-1.98374	3.06e-09	down
Xrcc5	9583.03	-1.99272	2.19e-28	down
Cnot7	13054.4	-1.99472	2.3e-24	down
Mmp7	73.7663	-1.99593	0.0198997	down
Zbtb26	5187.12	-2.0005	6.76e-22	down
Zbtb21	3992.19	-2.00222	3.22e-27	down
Gm48458	51.3818	-2.00248	0.037584	down
2500004C02Rik	242.182	-2.00298	3.96e-06	down
3110045C21Rik	131.768	-2.00402	0.0114618	down
Gm43628	118.885	-2.00518	0.00805335	down
Gm6485	1251.4	-2.0052	2.4e-16	down
Zfp946	3932	-2.00614	9.21e-26	down
Zcchc7	14317.8	-2.00749	3.07e-25	down
Zscan26	2899.34	-2.01128	3.6e-23	down
Olfr666	63.7408	-2.01248	0.0191673	down
Hmmr	5719.16	-2.01357	1.58e-33	down
Gm5401	366.635	-2.02118	4.72e-07	down
Gm6474	69.5586	-2.0226	0.0133694	down
Gm5165	3102.07	-2.02264	2.75e-26	down
Arid5b	2809.9	-2.0228	4.18e-13	down
Zfp97	1003.94	-2.02332	4.58e-14	down
Cd59a	337.649	-2.02352	6.26e-05	down
Gm10461	638.742	-2.02407	1.25e-05	down
Thrb	442.046	-2.02681	6.81e-08	down
Ccdc125	76.6329	-2.02703	0.00978347	down
Gm48421	57.3849	-2.02738	0.0270579	down
Tbx3os1	130.044	-2.0298	0.000649823	down
4933434E20Rik	8703.66	-2.03066	3.5e-27	down
Hecw1	287.277	-2.03282	5.1e-06	down
Gm39469	148.313	-2.04111	0.000533419	down
Psip1	6969.6	-2.04306	2.56e-25	down
Mbnl1	4022.63	-2.0437	9.75e-29	down
Gm43303	11633.6	-2.04579	6.18e-22	down
Pcnp	27710.2	-2.0461	1.34e-24	down
E430014B02Rik	59.9291	-2.04825	0.0344456	down
Gm18342	57.8478	-2.0488	0.0294764	down
Gm4742	53.3073	-2.04979	0.031546	down
Mipep	4806.81	-2.05177	2.21e-18	down
Rufy2	409.974	-2.05403	3.48e-08	down
Pisd-ps2	106.648	-2.05423	0.00160071	down
Gm43668	174.072	-2.05594	9.17e-05	down
Nexn	10982.6	-2.05703	5.28e-26	down
Gm12420	60.7669	-2.05764	0.0202958	down
Gm2810	596.582	-2.05861	1.44e-10	down
Gm10478	230.158	-2.05911	0.000185304	down
Chsy1	5816.77	-2.06015	2.32e-22	down
Pdcd4	16631	-2.06127	9.32e-30	down
Gm15285	177.225	-2.06468	5.07e-05	down
4430402I18Rik	346.541	-2.0671	1.13e-05	down
Gsdme	13352.2	-2.07207	4.57e-19	down
Btg1	10253.8	-2.07408	2.3e-22	down
Gm12346	4995.85	-2.07425	5.87e-19	down
Csde1	232513	-2.07647	9.65e-35	down
Setd1b	9380.84	-2.07978	2.94e-25	down
Thg1l	1473.67	-2.08068	4.41e-17	down
Ado	29628	-2.08322	6.09e-29	down
Gm10297	4158.83	-2.08612	5.89e-19	down
Metap2	35368.6	-2.088	6.29e-31	down
H2aw	183.72	-2.08917	0.000119891	down
Ssr1	37996.2	-2.09062	1.22e-17	down
Olfr206	132.635	-2.09848	0.000377177	down
Sall4	1719.13	-2.09849	7.8e-24	down
4930568E12Rik	178.219	-2.10066	5.01e-05	down
Adgrg4	66.2652	-2.10312	0.0178023	down
Nipsnap2	25301.4	-2.1065	4.54e-23	down
Tshz1	3329.4	-2.11393	6.98e-23	down
Gtsf1	71540.5	-2.11471	6.06e-27	down
Gm37780	85.0565	-2.11824	0.00475913	down
Zfp932	2840	-2.1215	2.6e-21	down
St13	59882.1	-2.12334	6.14e-33	down
Gm49439	653.026	-2.12876	2.43e-11	down
Neb	9778.74	-2.12974	5.08e-28	down
Gm50056	87.2259	-2.13053	0.00289088	down
Poglut3	926.029	-2.13114	1.36e-16	down
Nlrp4b	755.668	-2.13184	9.31e-11	down
Pla1a	7101.84	-2.1319	1.27e-18	down
Gm45277	349.795	-2.13228	3.39e-09	down
Slc6a14	101.696	-2.13403	0.00199853	down
Arglu1	8911.06	-2.13528	3.13e-24	down
9530026P05Rik	102.574	-2.13542	0.00147211	down
Gm14295	498.87	-2.13599	3.5e-09	down
Gm15446	4632.4	-2.13881	6.77e-21	down
Plag1	858.987	-2.14094	4.64e-14	down
Gm31819	54.1484	-2.14164	0.0278353	down
Gm45941	140.058	-2.14232	0.000214694	down
Gm9595	46.4732	-2.15133	0.0375587	down
Gm6614	43.4502	-2.1554	0.0419748	down
Gm5605	105.587	-2.15649	0.00266476	down
Nav2	2649.52	-2.15932	7.73e-20	down
Gkap1	12338.5	-2.16147	8.85e-31	down
Smap1	12455.5	-2.16319	2.79e-21	down
Gm9333	200.134	-2.1636	3.96e-06	down
Cfap54	195.814	-2.16959	0.00147628	down
4933406C10Rik	68.123	-2.17208	0.0127855	down
Pde10a	111.266	-2.17291	0.00402777	down
Gm42715	474.614	-2.17387	8.89e-11	down
Carf	3537.23	-2.17827	8.07e-21	down
Zfp780b	580.343	-2.1783	1.12e-13	down
Srek1ip1	2992.82	-2.18612	2.5e-20	down
Gm16573	90.2665	-2.19153	0.00195513	down
Gm35315	308.251	-2.19414	1.26e-07	down
Thegl	184.458	-2.19434	0.000125203	down
Cir1	3886.44	-2.19928	3.28e-29	down
Gm6710	208.085	-2.20181	4.02e-06	down
Bnip3l	73163.8	-2.20351	2.97e-33	down
Gm48555	59.9974	-2.20563	0.0136209	down
Lair1	359.704	-2.20642	3.69e-09	down
Mrtfb	4934.38	-2.20807	4.1e-33	down
Pten	1635.71	-2.20906	3.47e-19	down
Glns-ps1	43.7782	-2.21796	0.0380982	down
Kcnb1	73.875	-2.22029	0.00681619	down
Hykk	3651.9	-2.22792	9.99e-22	down
Retreg1	13467.5	-2.22918	0.000712158	down
D930020B18Rik	2615.11	-2.23447	1.53e-31	down
Ros1	90.9794	-2.23602	0.00191241	down
Srp72	29004.4	-2.23612	1.79e-28	down
Rock1	37817.5	-2.23643	1.23e-29	down
Pgm2l1	11413.6	-2.24068	8.13e-37	down
Qrfprl	138.511	-2.24193	0.000121406	down
Gm30978	50.1903	-2.24296	0.0228697	down
Kcnj13	96.5901	-2.24929	0.0010204	down
Canx	151893	-2.25812	1.11e-25	down
4932438H23Rik	805.109	-2.26167	1.33e-11	down
Acbd7	315.034	-2.26278	2.38e-08	down
Ppm1h	18677.5	-2.2641	1.34e-31	down
Gm5475	108.833	-2.27642	0.000588167	down
Twf1	16639	-2.27717	5.21e-29	down
9630028I04Rik	1757.36	-2.27833	2.91e-19	down
Gm6961	130.219	-2.2801	0.00032162	down
Gtsf1l	133.427	-2.2869	0.00049892	down
H2bu2	100.191	-2.29158	0.00491972	down
Gm3055	91.3035	-2.29894	0.00138058	down
Ccdc6	20675.1	-2.3012	1.11e-33	down
Asic5	262.98	-2.30632	7.91e-06	down
Trav6-3	249.051	-2.30903	1.36e-05	down
1700006J14Rik	1869.55	-2.30947	6.42e-18	down
Ddhd2	19528	-2.31091	5.45e-28	down
Gm16137	34.9811	-2.31765	0.0499571	down
Foxn3	33886	-2.31769	1.12e-43	down
Gm46379	82.0052	-2.31793	0.00215499	down
Zbtb38	18473.7	-2.31897	4.14e-33	down
Zfhx3	4591.99	-2.32177	2.28e-34	down
Gm6667	55.5483	-2.32977	0.0129737	down
Gm47588	49.3464	-2.33096	0.0188619	down
Selenop	2287.07	-2.33494	3.44e-27	down
Gm13465	1213.16	-2.35278	6.72e-19	down
Trim30a	667.064	-2.35679	1.89e-17	down
Psmb6-ps2	32.7772	-2.37112	0.049861	down
Insyn2a	607.204	-2.37374	1.63e-15	down
Gm5844	1923.91	-2.37801	5.98e-19	down
Enkur	1019.37	-2.37844	1.89e-22	down
Gm43674	51.2893	-2.38364	0.0128561	down
Braf	7987.19	-2.38939	4.79e-36	down
Megf11	137.436	-2.39281	0.000134202	down
Tmco5b	225.325	-2.39471	4.97e-06	down
A430103D13Rik	121.166	-2.39697	0.000109787	down
Gm10705	50.2099	-2.40024	0.0129106	down
Gm36501	67.5719	-2.40056	0.00572435	down
0610040F04Rik	982.904	-2.41611	2.44e-21	down
Dkk4	41.3462	-2.42394	0.0229602	down
Rps15a-ps5	53.1278	-2.42726	0.0142236	down
Cwf19l2	3508.43	-2.44334	2.14e-30	down
Cd36	4792.37	-2.44462	1.5e-31	down
Spink13	33.7923	-2.44535	0.0428553	down
Gm45311	34.7294	-2.44593	0.044425	down
Gm19439	50.8684	-2.4523	0.00997863	down
Gas5	279.24	-2.45433	3.98e-07	down
Gm48222	56.0876	-2.45477	0.0104587	down
Ooep	28367.7	-2.46185	2.39e-41	down
Tmem170	3269.48	-2.46253	6.79e-26	down
Gm17354	123.387	-2.46362	3.81e-05	down
Fxyd4	47.8948	-2.46401	0.0142605	down
Msrb3	571.195	-2.46945	5.83e-15	down
Kif2a	15639.3	-2.4702	3.43e-34	down
C87499	53.2119	-2.47623	0.0143505	down
Sult2a4	35.8176	-2.47688	0.0355538	down
Satl1	328.047	-2.48076	2.82e-10	down
Snrpf	33.7143	-2.49003	0.0355235	down
Gm43185	83.9154	-2.49538	0.0105597	down
Elobl	9878.98	-2.49636	5.06e-22	down
Gm48360	50.858	-2.51544	0.00842103	down
Taar8c	46.1416	-2.51842	0.0244859	down
Slc19a3	46.1991	-2.52317	0.0355832	down
Gm45746	146.957	-2.53241	9.98e-06	down
Gm7203	118.249	-2.54614	2.84e-05	down
Oog2	53.6365	-2.55262	0.0374412	down
Gm28580	49.2463	-2.55332	0.0113759	down
Krt33a	176.849	-2.5587	1.76e-06	down
Sema3e	33.9244	-2.56279	0.0337537	down
Mdga2	70.9382	-2.56717	0.0145298	down
Gm49438	73.3063	-2.56839	0.00457865	down
Gm49871	71.697	-2.57512	0.00122608	down
AV099323	165.643	-2.57832	8.92e-07	down
Gm6329	209.297	-2.57865	4.69e-06	down
Dnajc21	10142.7	-2.57911	7.09e-36	down
Vmn2r25	45.8197	-2.58137	0.0112814	down
Gm35167	153.347	-2.58202	9.84e-06	down
C330021F23Rik	35.1473	-2.58699	0.0330931	down
Ezh2	7413.11	-2.59805	3.47e-40	down
4930520K02Rik	35.0549	-2.6138	0.0376329	down
Camta1	26675.9	-2.62057	3.27e-48	down
Gm17120	94.538	-2.62428	0.000158479	down
Vmn2r17	44.5042	-2.62575	0.0184426	down
Gm14264	61.3103	-2.63403	0.00784374	down
Ncmap	71.076	-2.63403	0.00103267	down
Gm19583	302.903	-2.64054	1.05e-09	down
Gm48885	127.617	-2.64427	0.0024686	down
Per3	13430.5	-2.64906	7.46e-56	down
Gm45965	69.0209	-2.66394	0.00123071	down
Hypk	98.7171	-2.67865	0.000114871	down
Zfp820	2215.67	-2.70369	3.83e-36	down
Gm12992	55.4149	-2.7157	0.00315778	down
Gm13880	34.7702	-2.73169	0.0249712	down
Gm37879	28.7521	-2.74667	0.0337612	down
Ifi30	688.133	-2.7564	2.02e-17	down
Gm39154	180.314	-2.7641	6.23e-05	down
Cfap53	1135.17	-2.78938	5.39e-29	down
Adh4	211.697	-2.80043	7.21e-08	down
Strn	22706.5	-2.81535	4.78e-44	down
Gm14736	96.2151	-2.82856	0.000200888	down
Gm13422	354.835	-2.83243	9.89e-15	down
Gm33962	58.9043	-2.8336	0.00478559	down
Gm3924	684.409	-2.83486	8.84e-23	down
Ap4s1	976.59	-2.83657	1.35e-13	down
Gm5064	191.865	-2.8566	2.25e-09	down
Gm7407	38.6824	-2.8794	0.00838601	down
Gm45629	564.334	-2.88328	3.59e-17	down
Gm43061	29.443	-2.88478	0.0254834	down
2210409E12Rik	163.331	-2.92842	8.96e-07	down
Gm5802	47.1822	-2.92905	0.00426223	down
Msr1	347.717	-2.93161	3.17e-15	down
Spin3-ps	33.2168	-2.95531	0.0152944	down
AI662270	25.4144	-2.95936	0.044316	down
H1f2	422.552	-2.96224	2.1e-08	down
Gm44829	37.4534	-2.97025	0.019333	down
Pard3bos3	259.517	-2.9746	5.13e-10	down
Ceacam-ps1	218.316	-3.00315	3.02e-07	down
Gm47471	120.358	-3.00506	2.67e-06	down
Tsga10ip	3520.7	-3.00838	1.71e-54	down
Gm13572	39.748	-3.03798	0.00555295	down
Gm5511	37.8474	-3.05573	0.0077247	down
Gm4956	128.791	-3.05622	1.38e-06	down
Hesx1	77.6861	-3.06836	0.000101625	down
Gm9570	248.161	-3.08882	8.88e-13	down
Fam81b	229.204	-3.11239	8.91e-10	down
Mog	50.952	-3.11403	0.00163675	down
Gm6878	2251.72	-3.11685	7.44e-43	down
Gm33172	58.174	-3.14811	0.0037596	down
Gm37402	32.2063	-3.19969	0.0182081	down
Pla2g4f	774.333	-3.22451	0.000519546	down
Musk	2833.25	-3.29253	0.009721	down
Pla2g7	72.207	-3.3059	0.00371429	down
Gm42856	33.3979	-3.30632	0.0144677	down
Gm46542	31.0517	-3.33797	0.0078819	down
Gm19757	19.1453	-3.3805	0.0420036	down
Amt	896.178	-3.38984	5.39e-29	down
Gm42732	31.9147	-3.41555	0.00557029	down
Gm6368	142.157	-3.42735	8.64e-09	down
Gm21154	64.3254	-3.50201	5.31e-05	down
Gm26877	532.623	-3.59373	1.12e-20	down
Trhr	31.6664	-3.61689	0.0146701	down
Edil3	26.4682	-3.6192	0.0260735	down
4930447J18Rik	25.18	-3.6457	0.0091266	down
A930017M01Rik	1180.28	-3.72375	7.65e-53	down
D14Ertd670e	17.1182	-3.79448	0.0310616	down
Gm12248	108.908	-3.79754	3.07e-08	down
B230303A05Rik	19.8051	-3.8219	0.0348956	down
Rpl18a-ps1	28.9331	-3.83345	0.0139795	down
Gm43435	16.8399	-3.85156	0.0480521	down
Ccdc148	25.3334	-3.87649	0.00717907	down
Tgtp1	22.0727	-3.88845	0.0283015	down
Gm29345	19.1595	-3.89575	0.0227706	down
Ednra	83.0237	-3.90466	6.42e-07	down
Spint4	39.5946	-3.91678	0.00105387	down
Defa29	27.2363	-4.07214	0.00883491	down
Gm13234	190.711	-4.09205	6.69e-14	down
Cd69	35.6034	-4.09938	0.0032652	down
Gm27013	18.2815	-4.17824	0.0182549	down
Gm43389	13.6357	-4.18198	0.0451768	down
Gm43857	18.0394	-4.20051	0.0156306	down
Gm21655	17.8174	-4.27633	0.0462027	down
Gm13148	13.6369	-4.30002	0.0477176	down
Cxcl10	30.8136	-4.30127	0.0116607	down
Tpsab1	25.9462	-4.32254	0.0118551	down
Cdh19	39.0076	-4.33877	0.000160526	down
H2bc4	812.681	-4.35274	5.96e-27	down
Gm5969	26.4674	-4.39426	0.00279838	down
Vmn2r23	64.7835	-4.41223	3.51e-06	down
Gm37262	32.1091	-4.54615	0.00164869	down
Olfr1296-ps1	21.9387	-4.57925	0.00774274	down
Gm45660	76.4607	-4.60781	2.14e-08	down
Prss46	59.7919	-4.74239	1.75e-06	down
Gm13237	13.2342	-4.77813	0.0268926	down
Ghrh	120.412	-4.78682	1.19e-12	down
A830082N09Rik	63.1345	-4.79287	7.35e-06	down
Gm3302	21.8301	-4.83689	0.0157587	down
Gm29725	13.9121	-4.85341	0.0209804	down
Olfr369-ps1	46.1817	-5.05021	1.49e-05	down
Igsf6	65.1493	-5.16509	2.16e-06	down
Gm44133	27.5633	-5.3319	0.000932819	down
Slamf7	37.6739	-5.3414	0.00126943	down
Gm14409	19.2079	-5.39346	0.00541065	down
Gm45033	10.9801	-5.5547	0.035739	down
Gm13632	13.3588	-5.7856	0.0296972	down
Gm8170	7.3905	-6.43423	0.0441871	down
Cxcl2	7.56724	-6.46864	0.04763	down
Gm12185	7.59186	-6.47325	0.0442711	down
Fcer1a	7.61209	-6.47558	0.0359469	down
Zfp114	7.83807	-6.51799	0.0325497	down
Gm44527	7.84246	-6.52011	0.0402587	down
Prss43	7.93655	-6.53545	0.0313952	down
Gm18990	8.31465	-6.6034	0.026633	down
Emcn	8.71737	-6.6722	0.0239043	down
Gm49787	9.12008	-6.73779	0.0236298	down
Gm42683	9.33288	-6.76807	0.0300298	down
Fam227b	9.63711	-6.81504	0.015994	down
Abcd2	9.6459	-6.81859	0.0185689	down
Gm38009	9.7734	-6.8375	0.0400927	down
Gm36879	9.91673	-6.85741	0.013324	down
Gm648	10.0152	-6.87123	0.0128008	down
Mrgprb1	10.024	-6.87401	0.0372441	down
Psg26	10.4382	-6.93025	0.0115512	down
Gm48936	10.4584	-6.93258	0.0335203	down
Smok2a	10.4628	-6.93355	0.0116739	down
Rgs18	10.5252	-6.94439	0.0322764	down
Cd53	10.5252	-6.94439	0.0322764	down
Csf2rb	10.5252	-6.94439	0.0322764	down
Gm43266	10.5252	-6.94439	0.0322764	down
Gm47715	10.8655	-6.98855	0.00917376	down
Gm42777	11.1451	-7.02619	0.00827084	down
Pnlip	11.2234	-7.03693	0.00937064	down
Il1rl1	11.277	-7.0439	0.0261844	down
Gapt	12.8167	-7.22651	0.00448852	down
Il23a	13.783	-7.33334	0.0136691	down
Gm13535	14.2842	-7.38486	0.0121018	down
Olfr679	14.8171	-7.43542	0.00246372	down
Ms4a2	15.4546	-7.49808	0.00172912	down
Gm37824	15.6717	-7.51687	0.00150247	down
Gm7151	19.5714	-7.83925	0.00204201	down
Ccl7	35.0506	-8.67983	1.77e-05	down
Oog3	72.8701	-9.73392	2.67e-08	down
Fabp1	69.0687	9.48146	0.0989103	NoDiff
Zscan4c	67.9608	9.45794	0.104389	NoDiff
Slc5a1	41.9708	8.76286	0.148911	NoDiff
Gm5039	33.2395	8.42607	0.168254	NoDiff
Zscan4-ps2	32.7321	8.40387	0.169681	NoDiff
Clca4b	32.5966	8.39824	0.169995	NoDiff
Usp17lc	32.2246	8.38132	0.171068	NoDiff
Apoa4	32.1705	8.37926	0.17116	NoDiff
Gm11543	31.7171	8.35842	0.172502	NoDiff
Gm2016	23.5975	7.93174	0.198834	NoDiff
Gm5662	22.8363	7.88443	0.202038	NoDiff
Tmem92	22.5826	7.86831	0.202963	NoDiff
Meltf	19.3875	7.64879	0.217662	NoDiff
Mcoln3	18.5353	7.58395	0.222449	NoDiff
Apoc3	18.1092	7.55041	0.224912	NoDiff
Cyp2j6	18.1092	7.55041	0.224912	NoDiff
Usp17la	16.7466	7.43689	0.233269	NoDiff
Zscan4a	56.0942	6.72378	0.120292	NoDiff
Guca2b	26.6687	6.67202	0.295329	NoDiff
Pramel5	9.13453	6.56068	0.0575541	NoDiff
Gm2061	8.94808	6.53539	0.0590248	NoDiff
Guca2a	23.686	6.49922	0.311024	NoDiff
Ckmt1	23.473	6.48604	0.312231	NoDiff
Wnt16	8.62706	6.47819	0.0663959	NoDiff
Mgat4c	8.52198	6.46503	0.0667261	NoDiff
G6pc	8.52198	6.46503	0.0667261	NoDiff
Trim21	8.0789	6.38309	0.0536923	NoDiff
Epx	7.88283	6.35259	0.0805131	NoDiff
Cnga3	7.86585	6.34487	0.0828513	NoDiff
Sec16b	7.86585	6.34487	0.0828513	NoDiff
Gata5os	7.86585	6.34487	0.0828513	NoDiff
Ankrd45	7.66978	6.31308	0.0860345	NoDiff
Soat2	7.49742	6.28064	0.0632483	NoDiff
Aldoart2	7.45673	6.27245	0.0916601	NoDiff
Sprr2e	7.36798	6.2507	0.0520751	NoDiff
A530064D06Rik	7.35837	6.24862	0.0963379	NoDiff
Ccdc177	7.31545	6.24426	0.05065	NoDiff
Kcnc3	7.27476	6.23642	0.0525594	NoDiff
Arhgap22	7.24592	6.22715	0.051673	NoDiff
Gm16751	7.17416	6.21443	0.0506268	NoDiff
Gm36241	7.17416	6.21443	0.0506268	NoDiff
Olfr1505	7.16455	6.21127	0.0521901	NoDiff
Gm11240	7.16455	6.21127	0.0521901	NoDiff
C2cd4a	7.15494	6.20823	0.0580613	NoDiff
Chrne	7.13347	6.20645	0.0515724	NoDiff
4921529L05Rik	7.13347	6.20645	0.0515724	NoDiff
Lmntd1	7.12386	6.20327	0.0526067	NoDiff
Klk8	7.12386	6.20327	0.0526067	NoDiff
Snai2	7.1024	6.20157	0.0552573	NoDiff
Six2	7.1024	6.20157	0.0552573	NoDiff
AA623943	7.10464	6.19798	0.103891	NoDiff
Kcne1l	7.08317	6.19522	0.0532054	NoDiff
Ttpa	7.06171	6.1935	0.0573003	NoDiff
Malrd1	7.0521	6.19036	0.053864	NoDiff
Rs1	7.06395	6.18934	0.0750426	NoDiff
Pipox	7.03063	6.18758	0.104232	NoDiff
Ces2e	7.03063	6.18758	0.104232	NoDiff
Pgf	7.03287	6.18395	0.0572609	NoDiff
Dmrt3	7.03287	6.18395	0.0572609	NoDiff
Unc93b1	7.01141	6.18224	0.055226	NoDiff
Igsf9	7.0018	6.179	0.0547519	NoDiff
Dio3os	7.0018	6.179	0.0547519	NoDiff
Lmo2	6.99219	6.17578	0.0573979	NoDiff
Gm28644	6.96111	6.17083	0.0556108	NoDiff
Otop3	6.93965	6.16892	0.0658264	NoDiff
Ccdc160	6.93003	6.16586	0.0583184	NoDiff
Itgb4	6.91081	6.15933	0.0580345	NoDiff
Gm19667	6.91081	6.15933	0.0580345	NoDiff
Magea8	6.88935	6.15759	0.060218	NoDiff
Chrna4	6.87974	6.15433	0.057755	NoDiff
Gm49705	6.85827	6.15213	0.0786157	NoDiff
Isx	6.81758	6.1432	0.111278	NoDiff
Crtam	6.81758	6.1432	0.111278	NoDiff
Fam181b	6.81982	6.13942	0.0633298	NoDiff
Hoxc6	6.75767	6.12922	0.061939	NoDiff
Tbkbp1	6.75767	6.12922	0.061939	NoDiff
A930012O16Rik	6.71699	6.12075	0.0636671	NoDiff
Gm17907	6.71699	6.12075	0.0636671	NoDiff
Gm42447	6.72884	6.11936	0.0730443	NoDiff
Sez6	6.70737	6.11739	0.0621152	NoDiff
Xkrx	6.70737	6.11739	0.0621152	NoDiff
Rem1	6.69776	6.11401	0.0639706	NoDiff
Parp9	6.6763	6.11222	0.0656037	NoDiff
Eva1c	6.6763	6.11222	0.0656037	NoDiff
Sync	6.68815	6.11077	0.0716324	NoDiff
Gm43311	6.68815	6.11077	0.0716324	NoDiff
Garem2	6.64522	6.10661	0.0847733	NoDiff
Gm30400	6.64522	6.10661	0.0847733	NoDiff
5033406O09Rik	6.64522	6.10661	0.0847733	NoDiff
Tbx2	6.65707	6.10544	0.064426	NoDiff
Fam20a	6.65707	6.10544	0.064426	NoDiff
Nefm	6.65707	6.10544	0.064426	NoDiff
Gm37183	6.64746	6.10214	0.0707036	NoDiff
Rhox3f	6.626	6.10027	0.0645041	NoDiff
Irx3os	6.59492	6.09498	0.0705275	NoDiff
Gm28153	6.59492	6.09498	0.0705275	NoDiff
Gm37105	6.58531	6.09163	0.0660061	NoDiff
Sox7	6.59716	6.09103	0.121222	NoDiff
Gm38111	6.59716	6.09103	0.121222	NoDiff
Cetn1	6.5757	6.08818	0.0660061	NoDiff
Pnmal2	6.55424	6.08627	0.0735068	NoDiff
Gm43164	6.56609	6.08477	0.0701191	NoDiff
Tomm40l	6.54462	6.08293	0.0676639	NoDiff
Gm13335	6.55647	6.08175	0.0894666	NoDiff
Gm42448	6.5254	6.07602	0.0702739	NoDiff
Prag1	6.50394	6.07418	0.0695196	NoDiff
Cx3cl1	6.47286	6.06861	0.0826797	NoDiff
Cdc20b	6.47286	6.06861	0.0826797	NoDiff
Aqp1	6.4751	6.06392	0.0803271	NoDiff
Pdx1	6.44402	6.05837	0.0711216	NoDiff
Gm49125	6.41295	6.05302	0.0708003	NoDiff
Lox	6.39149	6.05012	0.127035	NoDiff
Pck1	6.39149	6.05012	0.127035	NoDiff
Btbd16	6.39149	6.05012	0.127035	NoDiff
Kctd4	6.36265	6.04052	0.0726186	NoDiff
Cdk18	6.35304	6.03702	0.0777297	NoDiff
Prss33	6.33157	6.03511	0.0739597	NoDiff
AC115752.1	6.29089	6.02606	0.0759902	NoDiff
Gm50387	6.29089	6.02606	0.0759902	NoDiff
Gm20472	6.30274	6.02479	0.0975832	NoDiff
Scube3	6.28127	6.02246	0.0747251	NoDiff
St6gal2	6.27166	6.01886	0.0779237	NoDiff
Mlkl	6.2502	6.01696	0.0781595	NoDiff
H2-Oa	6.2502	6.01696	0.0781595	NoDiff
5730420D15Rik	6.2502	6.01696	0.0781595	NoDiff
Gm45083	6.26205	6.01552	0.0914646	NoDiff
Gm33466	6.22136	6.00625	0.0886725	NoDiff
Gm15050	6.1999	6.00417	0.0776011	NoDiff
Slc26a3	6.17844	6.00122	0.135686	NoDiff
Ugt2b34	6.17844	6.00122	0.135686	NoDiff
Ush1c	6.17844	6.00122	0.135686	NoDiff
Dmrtc1b	6.17844	6.00122	0.135686	NoDiff
Cacna1g	6.19029	6.0005	0.0790331	NoDiff
Gm7694	6.19029	6.0005	0.0790331	NoDiff
Gm49167	6.16882	5.99855	0.083621	NoDiff
Gm16576	6.15921	5.99494	0.0791748	NoDiff
Lhx1	6.1496	5.99124	0.0798524	NoDiff
Chrd	6.11852	5.98564	0.0809789	NoDiff
Muc13	6.11852	5.98564	0.0809789	NoDiff
Gm2245	6.11852	5.98564	0.0809789	NoDiff
Bmp8a	6.10891	5.98193	0.0809278	NoDiff
Hoxb7	6.10891	5.98193	0.0809278	NoDiff
Gm3126	6.0993	5.97826	0.0861797	NoDiff
Pla2g12b	6.07784	5.97628	0.0831597	NoDiff
Cyp2b10	5.96539	5.95061	0.145016	NoDiff
Gm47586	5.96539	5.95061	0.145016	NoDiff
Igsf21	5.95577	5.9478	0.0912423	NoDiff
Pisd-ps1	5.93655	5.94022	0.0881315	NoDiff
Lypd10	5.91509	5.93816	0.0947842	NoDiff
Gm42669	5.92694	5.93651	0.096226	NoDiff
Dmrt2	5.90547	5.93442	0.0888778	NoDiff
Pla2g2d	5.88625	5.92679	0.095624	NoDiff
Igsf1	5.8241	5.91495	0.0934474	NoDiff
Gdpd4	5.8241	5.91495	0.0934474	NoDiff
4933438A12Rik	5.8241	5.91495	0.0934474	NoDiff
Hsd17b1	5.83595	5.91409	0.153046	NoDiff
Pcdh11x	5.83595	5.91409	0.153046	NoDiff
H2-Q10	5.83595	5.91409	0.153046	NoDiff
Gprc5b	5.81449	5.91106	0.0918488	NoDiff
Vwa1	5.78341	5.90511	0.0962287	NoDiff
Gm26789	5.78341	5.90511	0.0962287	NoDiff
Gm43294	5.79526	5.90365	0.116582	NoDiff
Clrn3	5.75234	5.89816	0.154836	NoDiff
Slc6a2	5.75234	5.89816	0.154836	NoDiff
A330040F15Rik	5.75234	5.89816	0.154836	NoDiff
Gabrr1	5.76419	5.89728	0.0962387	NoDiff
Il23r	5.74272	5.8952	0.0993806	NoDiff
C4a	5.75458	5.89359	0.110193	NoDiff
Sfrp4	5.75458	5.89359	0.110193	NoDiff
Allc	5.73311	5.8913	0.0953501	NoDiff
Myh6	5.73311	5.8913	0.0953501	NoDiff
Kif7	5.73311	5.8913	0.0953501	NoDiff
Atoh1	5.73311	5.8913	0.0953501	NoDiff
Gm17322	5.73311	5.8913	0.0953501	NoDiff
Kndc1	5.70204	5.8852	0.103203	NoDiff
Soga1	5.69243	5.88131	0.097345	NoDiff
Gm27206	5.69243	5.88131	0.097345	NoDiff
Rgs20	5.66135	5.87511	0.107643	NoDiff
Ppfia3	5.66135	5.87511	0.107643	NoDiff
Gimap5	5.64213	5.86722	0.0994241	NoDiff
Gm32817	5.64213	5.86722	0.0994241	NoDiff
Hm629797	5.63251	5.86326	0.1057	NoDiff
Gipr	5.61105	5.86111	0.102173	NoDiff
Gm14685	5.61105	5.86111	0.102173	NoDiff
A230077H06Rik	5.60144	5.85707	0.100957	NoDiff
Gm43513	5.60144	5.85707	0.100957	NoDiff
Ackr4	5.57997	5.8546	0.123759	NoDiff
Gpr22	5.58221	5.84994	0.165765	NoDiff
Bdnf	5.58221	5.84994	0.165765	NoDiff
Btla	5.58221	5.84994	0.165765	NoDiff
Gm8332	5.58221	5.84994	0.165765	NoDiff
[truncated: 18,285 more rows]

## Sheet: Fig.3c
WT_POT_down	TPM_input						Robust_Zscore
	P1_PRC1ctr	P1_PRC1cKO	P5_PRC1ctr	P5_PRC1cKO		id	P1_PRC1ctr	P1_PRC1cKO	P5_PRC1ctr	P5_PRC1cKO
Tex101	191.06	303.345	0.965	91.475		Tex101	0.35	1.15	-1	-0.35
Tex13c2	1.735	4.015	0.135	1.38		Tex13c2	0.15	2.07	-1.2	-0.15
Fsip2l	16.02	22.035	0.57	3.395		Fsip2l	0.55	1.08	-0.8	-0.55
Gm20750	0.665	0.44	0.32	0.12		Gm20750	1.2	0.25	-0.25	-1.1
Gml	23.175	43.66	1.075	7.33		Gml	0.48	1.73	-0.87	-0.48
Ctag2l2	114.255	145.71	1.99	26.235		Ctag2l2	0.53	0.91	-0.82	-0.53
Magea8	1.52	7.415	0	0.675		Magea8	0.37	5.61	-0.97	-0.37
Nt5el	11.37	16.355	0.245	6.195		Nt5el	0.34	1.01	-1.13	-0.34
Glipr1l2	2.11	3.16	0.01	0.545		Glipr1l2	0.5	1.18	-0.85	-0.5
Crtac1	1.395	2.105	0	1.455		Crtac1	-0.06	1.29	-2.71	0.06
Nrk	0.01	0.285	0.005	0.535		Nrk	-0.66	0.66	-0.69	1.87
Paqr9	0	0.23	0.01	0.465		Paqr9	-0.7	0.65	-0.65	2.02
Magea5	4.52	11.615	0.045	0.91		Magea5	0.54	2.68	-0.8	-0.54
Esx1	2.8	6.65	0.105	8.41		Esx1	-0.46	0.46	-1.11	0.89
Magea6	2.515	9.44	0.02	0.725		Magea6	0.48	4.23	-0.87	-0.48
Rbp4	9.7	23.21	0.485	10.395		Rbp4	-0.05	1.79	-1.3	0.05
Lypd4	2.905	3.605	0.03	4.805		Lypd4	-0.25	0.25	-2.29	1.1
Tmem28	0	0.15	0	0.12		Tmem28	-0.67	1.01	-0.67	0.67
Rasef	0.175	1.1	0.415	2.855		Rasef	-0.85	0.5	-0.5	3.06
Spesp1	0.015	0.29	0.255	1.72		Spesp1	-1.26	0.09	-0.09	7.1
Enpp2	3.63	3.435	0.47	2.545		Enpp2	0.8	0.55	-3.13	-0.55
Trpd52l3	0	1.03	0	0.075		Trpd52l3	-0.67	17.85	-0.67	0.67
Ankrd45	1.165	1.205	0	0.25		Ankrd45	0.65	0.7	-1	-0.65
Ms4a6d	3.885	1.925	2.375	6.57		Ms4a6d	0.52	-0.83	-0.52	2.37
Nrxn1	2.205	8.45	0.2	5.91		Nrxn1	-0.44	1.04	-0.91	0.44
Col4a6	0.25	0.005	0	0.045		Col4a6	6.74	-0.6	-0.75	0.6
Gm14692	346.505	380.115	137.21	106.82		Gm14692	0.59	0.78	-0.59	-0.76
Hus1b	4.84	3.535	0.15	1.54		Hus1b	0.94	0.41	-0.98	-0.41
Gm15363	2.105	4.78	0.165	0.59		Gm15363	0.53	2.39	-0.82	-0.53
Magea4	5.34	4.57	0	0.37		Magea4	0.85	0.62	-0.73	-0.62
Gm18393	0.605	0.905	0	0.055		Gm18393	0.61	1.28	-0.74	-0.61
Shisa9	0.96	2.65	0.37	8.025		Shisa9	-0.5	0.5	-0.85	3.68
Ccdc160	0.635	2.16	0	0.355		Ccdc160	0.3	3.54	-1.05	-0.3
Jakmip2	0.72	0.505	0.215	0.505		Jakmip2	1.35	0	-1.82	0
Cers3	7.365	28.46	1.485	20.515		Cers3	-0.47	1.03	-0.88	0.47
Evx1os	0	0.12	0.1	0.215		Evx1os	-1.29	0.12	-0.12	1.23
mt-Ti	0	0	0	0		mt-Ti	NaN	NaN	NaN	NaN
Tshb	0.055	0	0.16	0.095		Tshb	-0.28	-1.06	1.21	0.28
Cldn34b1	1.68	2.78	0	0.205		Cldn34b1	0.59	1.48	-0.76	-0.59
Col8a1	0	0.02	0.16	0.29		Col8a1	-0.76	-0.59	0.59	1.69
Magea10	0.4	2.56	0.16	1.51		Magea10	-0.55	1.6	-0.79	0.55
Gsdmd	0	0.54	0	0.405		Gsdmd	-0.67	1.12	-0.67	0.67
Chrd	0	0.055	0	0.195		Chrd	-0.67	0.67	-0.67	4.11
Gm13231	1.415	0.355	0.205	0.57		Gm13231	3.52	-0.4	-0.95	0.4
Lrit3	0.415	0.71	0.025	0.255		Lrit3	0.28	1.3	-1.07	-0.28
Magea3	3.035	4.715	0	0.07		Magea3	0.66	1.41	-0.69	-0.66
Mirg	0	0.165	0.05	0.32		Mirg	-0.88	0.47	-0.47	1.74
Ttc30a2	1.165	0.385	0	0		Ttc30a2	3.41	0.67	-0.67	-0.67
Cetn1	8.98	12.41	0	0.705		Cetn1	0.62	1.14	-0.73	-0.62
Otud6a	0	0.555	0.215	0.52		Otud6a	-1.46	0.74	-0.61	0.61
Drc7	0.84	0.275	0.08	0.82		Drc7	0.7	-0.65	-1.12	0.65
Gdf11	0.79	0.445	0.545	1.5		Gdf11	0.48	-0.87	-0.48	3.26
Ctag2l1	249.955	320.555	4.925	59.02		Ctag2l1	0.53	0.91	-0.82	-0.53
Rhov	0	1.15	0.025	1.155		Rhov	-0.7	0.67	-0.67	0.68
Efcab10	12.29	21	0.115	0.935		Efcab10	0.63	1.59	-0.72	-0.63
Cdx1	0	0.19	0.055	0.375		Cdx1	-0.87	0.48	-0.48	1.79
H2bw2	0	2.36	0.195	0.76		H2bw2	-0.85	3.34	-0.5	0.5
Reg2	162.26	184	20.005	67.655		Reg2	0.55	0.8	-1.1	-0.55
Stum	0	0.445	0.215	0.915		Stum	-1	0.35	-0.35	1.77
Mageb17-ps	0.135	2.54	0	0.035		Mageb17-ps	0.5	24.53	-0.85	-0.5
Gm9795	5.045	4.33	0.08	0.85		Gm9795	0.79	0.56	-0.81	-0.56
Nup210l	1.46	3.125	0.1	0.345		Nup210l	0.55	2.2	-0.8	-0.55
Gbp2	2.255	0.445	0.315	0.39		Gbp2	19.07	0.29	-1.06	-0.29
Gm43748	0	0	0	0		Gm43748	NaN	NaN	NaN	NaN
Arhgap36	0.01	0.52	0.125	1.255		Arhgap36	-0.83	0.52	-0.52	2.47
Gm884	0.66	0.54	0	0.29		Gm884	0.89	0.46	-1.51	-0.46
1700013H16Rik	197.83	698.27	11.57	247.375		1700013H16Rik	-0.14	2.72	-1.21	0.14
Ptprz1	0.485	0.04	0	0.275		Ptprz1	1.61	-0.58	-0.77	0.58
Clca3a1	1.4	0.735	0.51	0.71		Clca3a1	4.06	0.07	-1.27	-0.07
Gm6207	0.25	4.365	0.43	2.81		Gm6207	-0.72	1.45	-0.63	0.63
Jhy	0.915	1.755	0	0.995		Jhy	-0.06	1.28	-1.53	0.06
Thpo	0	0.245	0	0.21		Thpo	-0.67	0.9	-0.67	0.67
Npffr1	0	0	0	0.015		Npffr1	NaN	NaN	NaN	NaN
Nkx2-4	0.025	0.155	0	0.265		Nkx2-4	-0.57	0.57	-0.78	1.52
Egfl6	1.16	2.415	0.195	0.225		Egfl6	0.65	2.41	-0.7	-0.65
Alpk3	0.06	0.01	0	0.02		Alpk3	3.04	-0.34	-1.01	0.34
Tal1	0.015	0.015	0	0.015		Tal1	NaN	NaN	NaN	NaN
Kcne1l	0	0.665	0	0.395		Kcne1l	-0.67	1.6	-0.67	0.67
Prag1	0.005	0.18	0	0.175		Prag1	-0.66	0.69	-0.69	0.66
Muc16	0.005	0	0	0.025		Muc16	0.67	-0.67	-0.67	6.07
C2cd4d	0	0	0	0		C2cd4d	NaN	NaN	NaN	NaN
Acan	0.12	0.38	0	0.22		Acan	-0.31	1.29	-1.04	0.31
Spata4	1.815	0.43	0.565	0.82		Spata4	3.88	-0.91	-0.44	0.44
Gm773	24.235	65.885	4.445	61.425		Gm773	-0.6	0.75	-1.24	0.6
Serp2	4.7	7.435	0	0.65		Serp2	0.58	1.37	-0.77	-0.58
Mir124-2hg	0	1.415	0	0.575		Mir124-2hg	-0.67	2.65	-0.67	0.67
Malrd1	0.665	0.14	0	0.145		Malrd1	4.86	-0.02	-1.33	0.02
Olfm2	0	0.025	0.09	0.82		Olfm2	-0.86	-0.49	0.49	11.43
Npy4r	0	0	0	0.035		Npy4r	NaN	NaN	NaN	NaN
Igfbp1	0	0	0.05	0		Igfbp1	NaN	NaN	NaN	NaN
Cldn16	2.875	0.94	0	0.265		Cldn16	3.26	0.48	-0.86	-0.48
Clca3b	1.635	1.21	1.235	1.915		Clca3b	0.63	-0.71	-0.63	1.52
mt-Tq	0	0	0	0		mt-Tq	NaN	NaN	NaN	NaN
9430078K24Rik	0	0.88	0	0.11		9430078K24Rik	-0.67	10.12	-0.67	0.67
Piezo2	0.255	0.33	0.43	0.93		Piezo2	-0.96	-0.39	0.39	4.24
4930579K19Rik	0	1.095	0.3	1.105		4930579K19Rik	-1.17	0.67	-0.67	0.68
Gm11240	0.865	0.415	0	0.955		Gm11240	0.56	-0.56	-1.6	0.79
Taf7l	165.505	267.435	7.465	90.345		Taf7l	0.32	1.19	-1.03	-0.32
Plekhg4	1.47	4.44	0.17	0.91		Plekhg4	0.29	3.37	-1.06	-0.29
1700029M20Rik	0.01	0.225	0.025	0		1700029M20Rik	-0.4	11.2	0.4	-0.94
Cutal	0	0.22	0.075	0.125		Cutal	-1.08	1.3	-0.27	0.27
Fam3b	10.745	41.735	0.515	13.845		Fam3b	-0.16	2.98	-1.19	0.16
4921534A09Rik	0.905	0.28	0.08	0.12		4921534A09Rik	4.76	0.54	-0.81	-0.54
Gm32885	41.58	90.025	7.27	14.485		Gm32885	0.53	2.44	-0.82	-0.53
Gm40621	0	0	0	0		Gm40621	NaN	NaN	NaN	NaN
Tm4sf5	2.46	3.615	0	1.27		Tm4sf5	0.34	1.01	-1.07	-0.34
Olfml2b	0.835	0.245	0	0.34		Olfml2b	2.15	-0.19	-1.16	0.19
Ociad2	0.515	1.96	1.065	1.77		Ociad2	-1.36	0.82	-0.53	0.53
Spag16	1.21	1.005	0.27	0.185		Spag16	0.94	0.6	-0.6	-0.74
Gm37933	2.22	3.45	0.51	0.695		Gm37933	0.6	1.57	-0.75	-0.6
Gm18273	1.35	1.525	0.29	0.375		Gm18273	0.62	0.84	-0.73	-0.62
Rbm43	1.615	3.87	0.305	4.65		Rbm43	-0.5	0.5	-1.08	0.85
5033403F01Rik	0.755	0.175	0.04	0.505		5033403F01Rik	1.2	-0.48	-0.87	0.48
Gm30437	0.3	0	0	0		Gm30437	NaN	NaN	NaN	NaN
Gm5373	1.675	1.175	0.065	1.745		Gm5373	0.59	-0.59	-3.22	0.76
Crygs	2.255	4.84	1.03	3.395		Crygs	-0.33	1.15	-1.02	0.33
Abcb11	0.005	0.025	0.16	0.045		Abcb11	-1.01	-0.34	4.22	0.34
Tspan2	0	0.15	0.165	0.575		Tspan2	-1.29	-0.06	0.06	3.41
Ptgs2	0.55	0.58	0.01	0.27		Ptgs2	0.61	0.74	-1.74	-0.61
Gm49368	21.605	17.325	0.945	0.635		Gm49368	1.01	0.66	-0.66	-0.69
Fam227b	4.685	4.11	0.235	0.02		Fam227b	0.83	0.64	-0.64	-0.71
Srrm4	0.005	0	0	0.005		Srrm4	0.67	-0.67	-0.67	0.67
Clmp	0.785	1.06	0.15	0.42		Clmp	0.39	0.97	-0.96	-0.39
Gm26708	0.04	1.115	0	0		Gm26708	0.67	36.93	-0.67	-0.67
Chrm4	0	0	0	0		Chrm4	NaN	NaN	NaN	NaN
Myog	0	0.23	0	0.02		Myog	-0.67	14.84	-0.67	0.67
H19	7.45	9.21	0	1.835		H19	0.51	0.84	-0.85	-0.51
Edn2	0.63	0.225	0.015	0		Edn2	3.06	0.63	-0.63	-0.72
Foxa1	0	0.295	0.04	0.8		Foxa1	-0.77	0.58	-0.58	2.89
Tmprss11f	0.295	0.85	0.015	0.5		Tmprss11f	-0.29	1.26	-1.06	0.29
Tmem200a	0.065	0.075	0.075	0.09		Tmem200a	-1.35	0	0	2.02
Magea2	0.34	5.705	0.13	0.245		Magea2	0.31	34.77	-1.04	-0.31
Gm50050	0.27	0.465	0.035	0		Gm50050	0.59	1.56	-0.59	-0.76
Zfp941	0.585	0.47	0.165	0.31		Zfp941	0.96	0.39	-1.1	-0.39
Dmrtc2	5.865	10.02	0.025	26.515		Dmrtc2	-0.28	0.28	-1.07	2.51
Cdc20b	0	0.375	0	0.39		Cdc20b	-0.67	0.67	-0.67	0.73
Gm8251	0.05	0.005	0	0		Gm8251	12.82	0.67	-0.67	-0.67
Serpinb9d	7.905	11.575	0.035	0.315		Serpinb9d	0.65	1.28	-0.7	-0.65
Gm16083	0.06	0.605	0.015	0.13		Gm16083	-0.41	5.98	-0.94	0.41
Ube2l6	5.63	7.575	0.31	1.535		Ube2l6	0.52	1.01	-0.83	-0.52
Gm14001	0	0	0	0		Gm14001	NaN	NaN	NaN	NaN
Fgl2	0.965	0.125	0.38	0.34		Fgl2	3.2	-1.24	0.11	-0.11
Zcwpw2	8.595	10.755	0.135	5.635		Zcwpw2	0.39	0.96	-1.84	-0.39
Omg	0.07	1.565	0.265	1.045		Omg	-0.81	1.26	-0.54	0.54
Dsg2	0.03	0.02	0.055	0.185		Dsg2	-0.48	-0.87	0.48	5.49
Gm46339	0.76	1.08	0.99	2.595		Gm46339	-1.16	0.19	-0.19	6.58
Gm47163	0.025	0.01	0	0.015		Gm47163	1.12	-0.22	-1.12	0.22
Arc	0	0.115	0.065	0.46		Arc	-1.06	0.29	-0.29	4.34
Arhgef9	0	0.095	0	0.31		Arhgef9	-0.67	0.67	-0.67	3.73
Tchh	0.32	0.45	0.075	0.24		Tchh	0.26	1.09	-1.32	-0.26
Gm49064	0	0.315	0.175	0.435		Gm49064	-1.27	0.36	-0.36	0.99
Tmem74b	0	0.23	0	3.505		Tmem74b	-0.67	0.67	-0.67	19.88
She	0.01	0.105	0.01	0.09		She	-0.67	0.93	-0.67	0.67
Ccdc146	1.1	0.425	1.675	0.71		Ccdc146	0.39	-0.96	1.54	-0.39
Bhmt2	0.325	0.055	0.06	0.12		Bhmt2	4.88	-0.73	-0.62	0.62
Rec8	0.845	1.36	0.075	1.305		Rec8	-0.6	0.75	-2.62	0.6
Fam71f2	0	0.33	0	0		Fam71f2	NaN	NaN	NaN	NaN
Nfam1	0	0	0	0		Nfam1	NaN	NaN	NaN	NaN
Nxf2	279.54	500.415	11.655	133.25		Nxf2	0.37	1.48	-0.98	-0.37
Ttpa	0.52	0.225	0	0.245		Ttpa	1.57	-0.06	-1.29	0.06
Mcmdc2	2.175	2.155	0.985	2.335		Mcmdc2	0.07	-0.07	-8.84	1.27
AV320801	36.16	49.83	2.365	18.23		AV320801	0.38	0.97	-1.06	-0.38
Nxf3	0.93	1.315	0.005	0.305		Nxf3	0.46	1.02	-0.89	-0.46
Gm3807	0.42	0.145	0	0		Gm3807	3.23	0.67	-0.67	-0.67
Lncenc1	0.465	0.425	0.095	0.205		Lncenc1	0.78	0.57	-1.14	-0.57
Mageb8-ps	6.845	6.52	0.805	1.165		Mageb8-ps	0.71	0.64	-0.72	-0.64
Got2-ps1	0.015	0	0	0.13		Got2-ps1	0.67	-0.67	-0.67	11.02
Gm37580	0	0	0	0		Gm37580	NaN	NaN	NaN	NaN
Gm41639	0	0	0	0		Gm41639	NaN	NaN	NaN	NaN
Gm47785	0.01	0.425	0.02	0		Gm47785	-0.34	27.65	0.34	-1.01
Lypd11	5.15	15.455	0.075	0.62		Lypd11	0.6	3.34	-0.75	-0.6
Nuggc	0.01	0.945	0.465	1.2		Nuggc	-1.28	0.44	-0.44	0.91
Syt13	0	0.06	0	0.095		Syt13	-0.67	0.67	-0.67	1.46
Gm270	0.425	0.705	0	0.745		Gm270	-0.59	0.59	-2.38	0.76
Rhod	0	0.41	0.135	0.99		Rhod	-0.9	0.45	-0.45	2.36
Gm5136	2.545	2.955	0.03	0.38		Gm5136	0.58	0.8	-0.77	-0.58
A230057D06Rik	12.98	6.105	67.89	80.06		A230057D06Rik	-0.6	-0.75	0.6	0.87
Gm26670	0.655	2.925	2.75	2.94		Gm26670	-15.5	0.62	-0.62	0.73
Crygb	7.24	17.735	1.95	9.475		Crygb	-0.2	1.68	-1.15	0.2
Slc1a6	0	0.01	0.095	0.45		Slc1a6	-0.75	-0.6	0.6	5.64
Gm6558	0.045	0.145	0.01	0.055		Gm6558	-0.15	2.85	-1.2	0.15
Gm45020	0.085	0.075	0.28	0		Gm45020	0.08	-0.08	3.17	-1.27
Arap3	0.4	0	0	0		Arap3	NaN	NaN	NaN	NaN
Gm14546	0.62	0.8	0.025	0.135		Gm14546	0.55	0.96	-0.8	-0.55
Fbln2	0	0.65	0.035	0.3		Fbln2	-0.75	2.17	-0.6	0.6
Parp14	0	0.035	0	0		Parp14	NaN	NaN	NaN	NaN
A530064D06Rik	0.345	0.92	0.11	0.425		A530064D06Rik	-0.17	2.29	-1.18	0.17
Car7	0.36	0.29	0	0.785		Car7	0.13	-0.13	-1.22	1.72
Tktl1	196.845	223.78	10.9	130.05		Tktl1	0.48	0.87	-2.2	-0.48
Car2	3.83	0.88	0.01	1.345		Car2	2.75	-0.23	-1.11	0.23
Slc16a5	0	0.76	0	0.07		Slc16a5	-0.67	13.97	-0.67	0.67
mt-Tm	0	0	0	0		mt-Tm	NaN	NaN	NaN	NaN
Gm48600	0.46	0.525	0.545	0.535		Gm48600	-4.72	-0.34	1.01	0.34
Gm39348	0	0	0	0		Gm39348	NaN	NaN	NaN	NaN
Kcnc2	0.33	0.055	0	0		Kcnc2	7.42	0.67	-0.67	-0.67
Gm36198	0.165	0	0	0		Gm36198	NaN	NaN	NaN	NaN
Igsf1	0	0	0	0.23		Igsf1	NaN	NaN	NaN	NaN
C130021I20Rik	0	0.075	0	0.03		C130021I20Rik	-0.67	2.7	-0.67	0.67
Cd1d1	3.125	1.865	0.585	7.93		Cd1d1	0.33	-0.33	-1.01	2.89
Cav2	2.265	0.035	0.005	0.1		Cav2	31.2	-0.46	-0.89	0.46
Ccdc116	0.02	0.065	0	0.115		Ccdc116	-0.47	0.47	-0.88	1.5
Gpr61	0	0	0	0		Gpr61	NaN	NaN	NaN	NaN
Pla2g2c	1.195	1.4	0.06	1.09		Pla2g2c	0.23	1.12	-4.71	-0.23
Itgb6	0.21	0.245	0.015	0.205		Itgb6	0.08	1.26	-6.49	-0.08
Spry4	0.38	0.585	0.205	0.22		Spry4	0.62	2.2	-0.73	-0.62
Foxd3	0	0	0	0.01		Foxd3	NaN	NaN	NaN	NaN
4933412E24Rik	0	1.59	0	0.39		4933412E24Rik	-0.67	4.83	-0.67	0.67
Notum	0	0	0	0.245		Notum	NaN	NaN	NaN	NaN
Igkv7-33	0.725	1.4	0.855	0		Igkv7-33	-0.13	1.22	0.13	-1.58
Gm40557	0.01	0.02	0.01	0		Gm40557	0	1.35	0	-1.35
Rnase4	1.355	2.67	0.2	1.89		Rnase4	-0.27	1.07	-1.46	0.27
AA474408	0.455	0.22	0.475	0.325		AA474408	0.58	-1.53	0.76	-0.58
Mir7-1	0	0	0	0		Mir7-1	NaN	NaN	NaN	NaN
Gm32123	0	0.55	0	0		Gm32123	NaN	NaN	NaN	NaN
Prkcb	1.825	1.565	6.315	7.055		Prkcb	-0.64	-0.71	0.64	0.85
Zfp995	3.95	8.855	3.36	5.835		Zfp995	-0.51	2.16	-0.84	0.51
Slc16a2	0.355	0.275	0.065	0.43		Slc16a2	0.35	-0.35	-2.18	1
Rgl3	0	0.185	0.29	0.075		Rgl3	-0.95	0.4	1.17	-0.4
Mat1a	3.31	5.26	0.335	8.52		Mat1a	-0.27	0.27	-1.08	1.16
Slc35g3	0.105	0	0	0		Slc35g3	NaN	NaN	NaN	NaN
Eno2	0	0.235	0	0		Eno2	NaN	NaN	NaN	NaN
Tns4	0.005	0.28	0	0.285		Tns4	-0.66	0.66	-0.69	0.69
Gm47781	0.735	1.21	0	0.06		Gm47781	0.62	1.49	-0.73	-0.62
H2-Ab1	2.475	8.355	0.455	10.97		H2-Ab1	-0.5	0.5	-0.85	0.95
Gml2	46.09	71.695	2.945	27.45		Gml2	0.29	1.09	-1.06	-0.29
Clstn3	0.825	0.2	0.1	0.46		Clstn3	1.85	-0.49	-0.86	0.49
Gm17893	0	0.025	0.03	0.045		Gm17893	-1.85	-0.17	0.17	1.18
Syce3	128.74	209.955	6.585	59.215		Syce3	0.38	1.28	-0.97	-0.38
Magea9	0	3.12	0.015	1.07		Magea9	-0.68	3.25	-0.67	0.67
Gm47518	0	0.84	0.035	0.21		Gm47518	-0.79	4.61	-0.56	0.56
Csf1	0.1	0.025	0	0.06		Csf1	1.29	-0.39	-0.96	0.39
Clca3a2	0.925	0.9	0.07	0.185		Clca3a2	0.7	0.65	-0.86	-0.65
Gm7344	0.475	0.48	0	0.095		Gm7344	0.67	0.68	-1	-0.67
Mettl4-ps1	0.135	0	0.08	0.235		Mettl4-ps1	0.27	-1.07	-0.27	1.27
Gm11464	0.1	0.045	0.065	0		Gm11464	1.1	-0.25	0.25	-1.35
Gm28453	0.065	0.4	0.41	0.185		Gm28453	-1.36	0.64	0.7	-0.64
Plppr1	0	0.7	0.09	2.205		Plppr1	-0.76	0.59	-0.59	3.49
Gm12580	0.295	0.755	0.195	0.63		Gm12580	-0.52	0.91	-0.83	0.52
Gm48790	1.29	1.835	0	0.09		Gm48790	0.63	1.2	-0.72	-0.63
Gm5067	0.11	0.255	0.025	0.25		Gm5067	-0.65	0.7	-1.44	0.65
Ntf3	0	0	0.27	0.215		Ntf3	-0.67	-0.67	1.02	0.67
Gm44116	0	0.44	0	0.245		Gm44116	-0.67	1.75	-0.67	0.67
Prdm5	0.955	3.325	0.12	1.04		Prdm5	-0.06	3.41	-1.29	0.06
Aspa	10.725	14.125	0.555	2.75		Aspa	0.53	0.98	-0.82	-0.53
Pcdh17	0	0.005	0	0.02		Pcdh17	-0.67	0.67	-0.67	4.72
4933424G05Rik	0.25	0.145	0	0.03		4933424G05Rik	1.51	0.53	-0.81	-0.53
4930453C13Rik	3.015	3.705	0	0.215		4930453C13Rik	0.63	0.94	-0.72	-0.63
Tcf21	0.02	0.57	0	0.115		Tcf21	-0.56	5.89	-0.79	0.56
Csf3r	0.005	0.01	0.005	0		Csf3r	0	1.35	0	-1.35
4933428M09Rik	1.54	0.885	0	0.51		4933428M09Rik	1.28	0.29	-1.06	-0.29
Drp2	0	0	0.02	0		Drp2	NaN	NaN	NaN	NaN
Slc6a2	0.005	0.045	0	0.085		Slc6a2	-0.6	0.6	-0.75	1.8
Scml1	4.26	5.325	0.445	2.725		Scml1	0.4	0.95	-1.58	-0.4
Cst8	12.845	7.635	0.535	1.135		Cst8	1.61	0.62	-0.73	-0.62
Wdr95	0.095	0.315	0	0.145		Wdr95	-0.23	1.81	-1.12	0.23
Gm38260	0.235	0	0	0.045		Gm38260	6.37	-0.67	-0.67	0.67
Ifi44	0	0.835	0	0.71		Ifi44	-0.67	0.91	-0.67	0.67
Ltb4r2	0	0	0	0.02		Ltb4r2	NaN	NaN	NaN	NaN
Slc6a11	0	0.005	0	0.09		Slc6a11	-0.67	0.67	-0.67	23.61
Dgkb	0.55	0.31	0.02	0.2		Dgkb	1.37	0.26	-1.09	-0.26
Pcdhga7	0	0	0	0		Pcdhga7	NaN	NaN	NaN	NaN
Svs5	1.59	3.12	0.04	0.57		Svs5	0.44	1.78	-0.91	-0.44
A1cf	0.255	0.455	0	0.345		A1cf	-0.3	1.05	-2.02	0.3
Rhox2f	7.375	12.39	0.14	4.3		Rhox2f	0.29	1.22	-1.06	-0.29
Gm18337	0	0.15	0	0		Gm18337	NaN	NaN	NaN	NaN
Gm36816	20.57	9.055	8.6	14.835		Gm36816	1.87	-0.63	-0.72	0.63
A730049H05Rik	0.06	0.065	0	0.155		A730049H05Rik	-0.05	0.05	-1.3	1.92
Gm43935	0	0	0.045	0.235		Gm43935	-0.67	-0.67	0.67	6.37
Insl5	0	0.69	0	0		Insl5	NaN	NaN	NaN	NaN
Ccnjl	0.01	0	0	0.175		Ccnjl	0.67	-0.67	-0.67	22.93
Gpr37	0.375	0.435	0.01	0.225		Gpr37	0.48	0.87	-1.86	-0.48
Hoxaas3	2.56	2.355	0.475	1.01		Hoxaas3	0.76	0.59	-1.05	-0.59
4933406K04Rik	0	0.405	0.255	0.305		4933406K04Rik	-2.52	1.12	-0.22	0.22
Gm5468	0	0.475	0	0.055		Gm5468	-0.67	10.98	-0.67	0.67
Gm6013	0	0.24	0	0.095		Gm6013	-0.67	2.73	-0.67	0.67
Fgf10	1.225	1.65	0.1	0.525		Fgf10	0.42	0.93	-0.93	-0.42
Mycn	0.295	0.005	0.05	0.87		Mycn	0.57	-0.78	-0.57	3.24
Gask1a	0	0.235	0.07	0.345		Gask1a	-0.88	0.47	-0.47	1.11
Gm13147	0.375	1.72	0.48	0.17		Gm13147	-0.23	5.62	0.23	-1.12
Irf5	0	0.02	0	0.7		Irf5	-0.67	0.67	-0.67	46.54
Ccdc180	0	0.035	0.01	0.115		Ccdc180	-0.87	0.48	-0.48	3.57
Gm49838	0.01	0.01	0	0		Gm49838	0.67	0.67	-0.67	-0.67
Fam171a2	0	0	0.005	0.01		Fam171a2	-0.67	-0.67	0.67	2.02
Coch	0	0.93	0	0.63		Coch	-0.67	1.32	-0.67	0.67
Krt8-ps	0	0	0	0		Krt8-ps	NaN	NaN	NaN	NaN
Ly6k	110.02	364.105	2.59	118.045		Ly6k	-0.05	2.92	-1.3	0.05
Gm38340	0	0	0	0.085		Gm38340	NaN	NaN	NaN	NaN
Adad1	15.95	35.94	1.195	42.465		Adad1	-0.51	0.51	-1.26	0.84
Lepr	1.565	0.24	0.905	4.26		Lepr	0.34	-1.01	-0.34	3.08
Gdpd4	2.21	1.225	0	0.175		Gdpd4	1.66	0.58	-0.77	-0.58
Gm15023	24.45	41.015	3.14	13.495		Gm15023	0.35	1.4	-1	-0.35
1700064M15Rik	7.385	4.615	0.485	0.625		1700064M15Rik	1.56	0.65	-0.7	-0.65
Hspa1a	10.575	6.52	0.145	0.585		Hspa1a	1.49	0.63	-0.72	-0.63
Pzp	2.775	4.015	5.365	3.7		Pzp	-1.18	0.17	1.64	-0.17
Caps2	2.13	3.17	1.63	2.06		Caps2	0.09	2.9	-1.25	-0.09
Zfp827	0.055	0.63	0.09	0.89		Zfp827	-0.72	0.63	-0.63	1.24
Gm32742	0.025	0.08	0.01	0.03		Gm32742	-0.17	3.54	-1.18	0.17
Pramel3	21.34	35.87	0.54	5.79		Pramel3	0.5	1.45	-0.84	-0.5
Emid1	0.035	0.06	0	0.315		Emid1	-0.28	0.28	-1.07	6.01
Zfp462	0.055	0.18	0.005	0.065		Zfp462	-0.11	2.7	-1.24	0.11
Trank1	2.745	4.555	0.135	3.2		Trank1	-0.17	1.18	-2.11	0.17
Kcns2	0.11	0.005	0	0.02		Kcns2	6.58	-0.51	-0.84	0.51
Zfp189	1.43	1.76	0.265	1.715		Zfp189	-0.58	0.77	-5.34	0.58
Laptm5	0.005	0	0.125	0.73		Laptm5	-0.65	-0.7	0.65	7.18
Sod3	0	0.07	0	0.095		Sod3	-0.67	0.67	-0.67	1.16
Lypd9	8.225	20.5	1.65	6.245		Lypd9	0.2	2.72	-1.15	-0.2
4933405D12Rik	1.02	1.565	0	0		4933405D12Rik	0.67	1.4	-0.67	-0.67
Gm44706	0	0	0	0		Gm44706	NaN	NaN	NaN	NaN
Sspo	0	0	0	0		Sspo	NaN	NaN	NaN	NaN
Gm13863	0	0.035	0	0		Gm13863	NaN	NaN	NaN	NaN
Mmp25	0	0	0	0.035		Mmp25	NaN	NaN	NaN	NaN
B630019K06Rik	0	0.355	0.005	0.445		B630019K06Rik	-0.68	0.66	-0.66	1.01
Hdgfl1	5.91	10.8	0.18	4.15		Hdgfl1	0.21	1.36	-1.14	-0.21
Plcb2	0.025	0.105	0	0.285		Plcb2	-0.51	0.51	-0.84	2.83
Ifitm1	8.76	19.84	2.785	6.895		Ifitm1	0.21	2.71	-1.14	-0.21
Gc	52.095	75.37	6.38	4.325		Gc	0.65	1.3	-0.65	-0.7
Prss16	0	3.15	0.21	3.38		Prss16	-0.72	0.63	-0.63	0.73
Ccnb3	5.34	6.79	1.325	11.27		Ccnb3	-0.18	0.18	-1.17	1.28
4930425O10Rik	6.085	7.49	1.37	2.47		4930425O10Rik	0.52	0.92	-0.83	-0.52
Tifab	1.095	0.67	0.005	0.215		Tifab	1.32	0.46	-0.89	-0.46
Gm15612	0.125	0.02	0	0		Gm15612	7.76	0.67	-0.67	-0.67
Gm45194	0.125	1.84	0.01	1.24		Gm45194	-0.61	1.27	-0.74	0.61
4930433N12Rik	2.81	3.82	1.43	3.075		4930433N12Rik	-0.18	1.17	-2.02	0.18
Plxdc1	0.245	0	0	0.335		Plxdc1	0.67	-0.67	-0.67	1.17
Mettl24	0	2.435	0.22	1.995		Mettl24	-0.75	0.9	-0.6	0.6
Dtx4	0.005	1.07	0.09	1.725		Dtx4	-0.73	0.62	-0.62	1.45
Tbr1	0.005	0.175	0.03	0.04		Tbr1	-1.16	5.4	-0.19	0.19
Mpz	0	0	0.14	0.055		Mpz	-0.67	-0.67	2.76	0.67
Dmgdh	0	0	0	0.085		Dmgdh	NaN	NaN	NaN	NaN
Gm10030	0.11	0.61	0.05	0.04		Gm10030	0.58	10.21	-0.58	-0.77
Tmprss12	0.71	0.235	0	0.35		Tmprss12	1.61	-0.22	-1.13	0.22
Gm41760	0	0	0	0		Gm41760	NaN	NaN	NaN	NaN
Nol4	7.205	5.06	0.33	3.285		Nol4	1.04	0.31	-1.32	-0.31
Elf4	0	0.34	0.03	0.555		Elf4	-0.73	0.61	-0.61	1.47
Fam81a	0.75	3.355	1.465	4.485		Fam81a	-0.86	0.49	-0.49	1.07
0610033M10Rik	3.11	1.235	0.88	2.23		0610033M10Rik	1.38	-0.5	-0.85	0.5
Odad3	0.675	0.935	0.105	0.495		Odad3	0.28	1.07	-1.47	-0.28
Smo	0.255	1.47	0.04	1.265		Smo	-0.56	0.79	-0.8	0.56
Gm15561	0	0	0.47	0.535		Gm15561	-0.67	-0.67	0.67	0.86
Gm8113	0.04	0.21	0.035	0.08		Gm8113	-0.6	4.5	-0.75	0.6
Nmbr	0.25	0	0.185	0.06		Nmbr	0.93	-0.89	0.46	-0.46
Necab1	0.56	0.095	0.05	0.05		Necab1	14.61	0.67	-0.67	-0.67
Gm48393	1.06	0.855	0.04	0.485		Gm48393	0.91	0.43	-1.48	-0.43
Mid1ip1	0.01	1.325	0.01	2.885		Mid1ip1	-0.67	0.67	-0.67	2.27
Gm16270	0	1.085	0	1.775		Gm16270	-0.67	0.67	-0.67	1.53
Enthd1	5.42	8.705	0.915	2.285		Enthd1	0.47	1.45	-0.88	-0.47
Cd44	0.08	0.355	0.3	0.635		Cd44	-1.21	0.13	-0.13	1.51
Spo11	15.385	23.025	1.225	15.685		Spo11	-0.03	1.32	-2.53	0.03
Ptprv	0	0.8	0.005	0.48		Ptprv	-0.68	1.57	-0.67	0.67
Thbs2	0.255	1.285	0.19	0.835		Thbs2	-0.61	1.55	-0.74	0.61
4933403O08Rik	0	0.07	0	0.19		4933403O08Rik	-0.67	0.67	-0.67	2.99
Krt8	36.85	15.025	0.505	4.5		Krt8	2.52	0.49	-0.86	-0.49
Hao1	0.16	0.19	1.565	0.55		Hao1	-0.73	-0.62	4.13	0.62
Slc26a7	0.58	1.38	0.36	0.765		Slc26a7	-0.31	2.36	-1.04	0.31
Rpl3l	0	2.465	0.12	0.495		Rpl3l	-0.84	5.88	-0.51	0.51
Tex16	6.695	22.275	1.705	12.225		Tex16	-0.35	1.64	-0.99	0.35
Stpg2	0.635	0.27	0.235	0.675		Stpg2	0.62	-0.62	-0.73	0.75
Cd276	0	0.29	0	0.19		Cd276	-0.67	1.38	-0.67	0.67
Dynlrb2	26.095	31.85	2.425	3.565		Dynlrb2	0.64	0.97	-0.71	-0.64
Dchs1	0.24	0	0	0.035		Dchs1	8.58	-0.67	-0.67	0.67
AA414768	0	1.945	0.175	2.2		AA414768	-0.74	0.61	-0.61	0.79
Tdrd6	0.055	0	0	0.185		Tdrd6	0.67	-0.67	-0.67	3.86
Sall1	0.19	0.075	0	0.08		Sall1	1.9	-0.04	-1.31	0.04
Apobec3	0.12	2.015	0.24	0.815		Apobec3	-0.79	2.89	-0.56	0.56
Itgae	0.32	0.965	0.03	0.375		Itgae	-0.11	2.41	-1.24	0.11
Cacng7	0.18	0.135	0	0.01		Cacng7	1.07	0.62	-0.72	-0.62
Cxcl1	19	15.395	5.65	2.01		Cxcl1	0.86	0.49	-0.49	-0.86
Ryr1	0.05	0.045	0.005	0.065		Ryr1	0.17	-0.17	-2.87	1.18
Pi16	1.08	3.36	0.375	0.435		Pi16	0.62	4.98	-0.73	-0.62
1700019A02Rik	16.13	14.635	5.435	7.63		1700019A02Rik	0.79	0.56	-0.9	-0.56
Gm44601	11.98	11.845	3.93	1.965		Gm44601	0.69	0.66	-0.66	-0.99
Wnt6	1.145	1.05	0.055	2.28		Wnt6	0.06	-0.06	-1.29	1.46
Igf2	2.15	4.565	0.32	5.17		Igf2	-0.54	0.54	-1.36	0.81
Epdr1	2.915	1.855	0.06	3.365		Epdr1	0.47	-0.47	-2.08	0.88
Mageb18	0	0.855	0	0.755		Mageb18	-0.67	0.85	-0.67	0.67
Morn5	123.065	119.165	12.745	18.235		Morn5	0.7	0.65	-0.72	-0.65
Fbxl16	0.18	0.02	0	0.025		Fbxl16	8.5	-0.13	-1.21	0.13
4930563M21Rik	0.74	2.58	0.09	0.79		4930563M21Rik	-0.05	3.5	-1.3	0.05
4930524B15Rik	0.96	2.92	0.275	5.92		4930524B15Rik	-0.5	0.5	-0.85	2.03
Catsperg2	0.005	0.225	0	0.16		Catsperg2	-0.65	1.2	-0.7	0.65
Fam228a	0	0.505	0	0.17		Fam228a	-0.67	3.33	-0.67	0.67
C2cd6	0.7	2.055	0.11	4.005		C2cd6	-0.47	0.47	-0.88	1.82
1700001G11Rik	2.79	9.745	2.02	6.245		1700001G11Rik	-0.55	1.67	-0.8	0.55
Igf2bp1	0.255	0.69	0.07	3.58		Igf2bp1	-0.47	0.47	-0.88	6.76
Ddah1	40.835	62.235	14.16	54.9		Ddah1	-0.44	0.91	-2.12	0.44
Pla2r1	0.965	0.225	0	0.22		Pla2r1	4.45	0.01	-1.33	-0.01
4933406P04Rik	1.475	0.265	0.175	0.24		4933406P04Rik	18.32	0.19	-1.16	-0.19
Hspa1b	0.605	0.325	0.015	0.05		Hspa1b	1.82	0.6	-0.75	-0.6
Dglucy	0.54	0.3	0	0.425		Dglucy	1	-0.35	-2.04	0.35
Scn3b	0	0	0.005	0		Scn3b	NaN	NaN	NaN	NaN
Ccdc187	0.02	0.21	0.04	0.05		Ccdc187	-1.12	7.42	-0.22	0.22
Boc	0	0.405	0	0.54		Boc	-0.67	0.67	-0.67	1.12
Meig1	19.895	20.515	2.19	5.525		Meig1	0.65	0.7	-0.95	-0.65
Dclk1	2.525	2.025	0.055	1.47		Dclk1	0.99	0.35	-2.16	-0.35
Stard6	18.5	13.95	4.88	4.83		Stard6	1.34	0.67	-0.67	-0.68
Prr19	10.56	15.64	0.34	23.635		Prr19	-0.26	0.26	-1.32	1.09
Ttc29	0.615	7.645	0.35	0.345		Ttc29	0.66	35.79	-0.66	-0.69
Parp3	0	0.365	0	0		Parp3	NaN	NaN	NaN	NaN
4930558K02Rik	7.82	6.05	0.835	1.05		4930558K02Rik	1.1	0.65	-0.7	-0.65
Spata22	96.6	168.7	4.04	46.415		Spata22	0.37	1.42	-0.98	-0.37
Gpx7	2.82	2.905	0.31	4.245		Gpx7	-0.04	0.04	-2.42	1.31
4930412M03Rik	2.51	3.115	0.24	0.25		4930412M03Rik	0.67	1.03	-0.68	-0.67
Doc2b	0.025	0.38	0.055	0.185		Doc2b	-0.8	2.19	-0.55	0.55
Zfp579	0	0.02	0	0.31		Zfp579	-0.67	0.67	-0.67	20.23
Tshz2	0.24	0.53	0.22	0.405		Tshz2	-0.6	1.51	-0.75	0.6
Gm25588	0	0	0	0		Gm25588	NaN	NaN	NaN	NaN
Ccdc177	0.21	0.36	0	0.125		Ccdc177	0.27	1.24	-1.08	-0.27
3830403N18Rik	24.685	43.075	0.105	16.495		3830403N18Rik	0.22	1.23	-1.12	-0.22
Rhox13	9.98	33.67	0.24	38.525		Rhox13	-0.56	0.56	-1.02	0.79
Zfp287	0.06	1.015	0.16	1.73		Zfp287	-0.75	0.6	-0.6	1.61
Zfp467	1.59	7.865	0.19	3.645		Zfp467	-0.4	2.05	-0.95	0.4
Hormad1	102.52	150.905	43.09	152.135		Hormad1	-0.66	0.66	-2.27	0.69
Majin	2.7	8.675	0.53	14.49		Majin	-0.49	0.49	-0.85	1.46
Adam23	0.545	1.125	0.175	1.26		Adam23	-0.55	0.55	-1.25	0.8
Fabp3	7.325	6.085	1.26	2.25		Fabp3	0.88	0.54	-0.81	-0.54
C4b	0	0.1	0	0.125		C4b	-0.67	0.67	-0.67	1.01
Ces1d	7.785	2.29	1.895	4.61		Ces1d	2.15	-0.58	-0.77	0.58
Gm13110	0	0.055	0	0.145		Gm13110	-0.67	0.67	-0.67	2.88
Lrp4	0.005	0.025	0.11	0.12		Lrp4	-0.89	-0.6	0.6	0.75
Trerf1	0.065	0.045	0.015	0.335		Trerf1	0.27	-0.27	-1.08	7.55
Wfdc15a	81.515	137.635	16.88	21.445		Wfdc15a	0.63	1.8	-0.72	-0.63
Col26a1	0.12	0.005	0.02	0.02		Col26a1	8.99	-1.35	0	0
Dcaf8l	25.905	36.075	3.455	7.3		Dcaf8l	0.56	1.17	-0.79	-0.56
Parp8	0.645	0.515	0.22	0.985		Parp8	0.21	-0.21	-1.14	1.29
Peg10	0	0.155	0.02	0.16		Peg10	-0.84	0.65	-0.65	0.7
Cox7b2	38.815	48.41	4.245	15.705		Cox7b2	0.48	0.87	-0.95	-0.48
Samd4	0.28	0.125	0.1	0.545		Samd4	0.58	-0.58	-0.77	2.57
Igsf5	0.97	1.155	0.01	1.08		Igsf5	-0.4	0.95	-7.4	0.4
Gask1b	0.155	0.14	0.075	0.2		Gask1b	0.17	-0.17	-1.63	1.18
Ndufb11b	0.725	1.87	0.27	2.37		Ndufb11b	-0.48	0.48	-0.87	0.9
Gbgt1	0	0	0	0.06		Gbgt1	NaN	NaN	NaN	NaN
Emp1	3.04	1.42	0.27	0.53		Emp1	2.42	0.52	-0.83	-0.52
Hs3st1	5.045	3.15	0.71	2.3		Hs3st1	1.28	0.23	-1.11	-0.23
Ednrb	2.765	2.67	1.085	2.36		Ednrb	0.83	0.52	-4.76	-0.52
Gm6215	1.97	1.18	0	1.31		Gm6215	1.24	-0.11	-2.13	0.11
Adamts16	0.18	0.76	0.03	0.07		Adamts16	0.49	5.71	-0.85	-0.49
Gm9530	0	0.005	0	0.04		Gm9530	-0.67	0.67	-0.67	10.12
Fam90a1b	8.815	8.92	1.95	5.695		Fam90a1b	0.65	0.7	-2.22	-0.65
1700030C10Rik	0.215	5.05	0.06	0.295		1700030C10Rik	-0.23	27.52	-1.12	0.23
Gm40466	1.29	4.495	0.37	0.91		Gm40466	0.28	4.98	-1.07	-0.28
Abca8a	1.33	0.815	0	0.22		Abca8a	1.34	0.49	-0.86	-0.49
Hoxb9	0.09	1.305	0	0.945		Hoxb9	-0.61	1.12	-0.74	0.61
Kcp	0.02	0.325	0.045	2.44		Kcp	-0.73	0.62	-0.62	9.97
D430019H16Rik	0	0.025	0.015	0.665		D430019H16Rik	-1.08	0.27	-0.27	34.8
Olfr681	2.89	0.96	0	0.07		Olfr681	3.34	0.63	-0.72	-0.63
Mthfd2l	1.04	1.135	0.04	1.92		Mthfd2l	-0.07	0.07	-1.61	1.28
Cdh23	0	0.255	0.005	1.9		Cdh23	-0.69	0.66	-0.66	9.36
Dhrs7	5.35	9.055	1.635	5.13		Dhrs7	0.04	1.39	-1.31	-0.04
Pla2g4a	1.655	2.99	0.935	1.655		Pla2g4a	0	2.5	-1.35	0
Zfp981	0.57	0.655	0.215	0.815		Zfp981	-0.23	0.23	-2.19	1.11
Rhox5	70.005	288.525	4.665	61.05		Rhox5	0.09	4.6	-1.26	-0.09
Zim1	0	0.105	0	0.05		Zim1	-0.67	2.16	-0.67	0.67
Gata6	0.93	0.68	0.475	1.28		Gata6	0.37	-0.37	-0.98	1.41
Tifa	1.37	1.125	1.83	2.2		Tifa	-0.44	-0.91	0.44	1.15
Wnt7a	0.57	0.535	0.1	1		Wnt7a	0.05	-0.05	-1.31	1.3
Gstm2	101.36	135.79	21.815	136.055		Gstm2	-0.67	0.67	-3.76	0.68
Sardh	0	0.085	0	0.515		Sardh	-0.67	0.67	-0.67	7.5
Meg3	0.74	0.275	0.11	0.73		Meg3	0.69	-0.66	-1.14	0.66
S100a10	12.355	7.98	2.68	7.94		S100a10	1.34	0.01	-1.61	-0.01
Pabpc6	1.935	0.365	0.075	0.355		Pabpc6	7.33	0.02	-1.33	-0.02
Adgb	0.015	0.03	0.06	0		Adgb	-0.34	0.34	1.69	-1.01
Mucl3	0.005	0.07	0.045	0.165		Mucl3	-1.09	0.26	-0.26	2.23
Xlr	153.285	260.515	26.235	132.24		Xlr	0.11	1.25	-1.24	-0.11
Ltk	0	0.16	0	0.01		Ltk	-0.67	20.91	-0.67	0.67
Ces2g	0.445	0.27	0.055	0.485		Ces2g	0.55	-0.55	-1.9	0.8
Pappa2	0.33	0.055	0.025	0.25		Pappa2	1.06	-0.58	-0.76	0.58
Kdr	0.37	0.12	0.025	0.01		Kdr	3.65	0.58	-0.58	-0.77
Aldh1b1	0.405	0.955	0.195	3.685		Aldh1b1	-0.49	0.49	-0.86	5.33
Sox11	0.37	0.12	0.135	0.235		Sox11	2.17	-0.76	-0.59	0.59
Irgm1	2.27	1.245	0.27	1.105		Irgm1	1.52	0.1	-1.25	-0.1
Rhox7-ps1	11.035	31.545	0.715	9.605		Rhox7-ps1	0.09	2.77	-1.26	-0.09
Stat5a	0.89	1.365	0.31	2.645		Stat5a	-0.3	0.3	-1.05	1.94
Myl9	16.37	25.585	2.35	17.81		Myl9	-0.11	1.24	-2.16	0.11
Meiob	28.28	26.555	7.14	23.27		Meiob	0.91	0.44	-4.79	-0.44
AI606473	1.185	0.265	0	0.11		AI606473	5.08	0.39	-0.95	-0.39
Ccdc8	0.065	0.185	0.035	0.175		Ccdc8	-0.62	0.73	-0.96	0.62
St8sia1	0.02	0.035	0	0.045		St8sia1	-0.4	0.4	-1.48	0.94
1700003E16Rik	0.01	0.01	0	0.165		1700003E16Rik	0	0	-1.35	20.91
Pde1a	4.25	1.4	1.26	0.975		Pde1a	9.27	0.22	-0.22	-1.13
Ereg	0	0.14	0.055	0		Ereg	-0.67	2.76	0.67	-0.67
Hoxd1	0	0.18	0.045	2.485		Hoxd1	-0.84	0.51	-0.51	17.78
Gm6682	1.56	1.55	0.07	0.025		Gm6682	0.68	0.67	-0.67	-0.71
Gm15529	0	0.065	0	0		Gm15529	NaN	NaN	NaN	NaN
Tmc2	3.745	2.58	0.58	1.105		Tmc2	1.28	0.5	-0.85	-0.5
Armcx2	0.6	1.125	0.085	0.89		Armcx2	-0.37	0.98	-1.7	0.37
Dlx1	1.335	0.365	0.045	0.915		Dlx1	1.08	-0.43	-0.92	0.43
Arhgdig	31.27	57.805	4.685	48.855		Arhgdig	-0.45	0.9	-1.8	0.45
Vegfa	0.01	0.155	0.035	0.33		Vegfa	-0.79	0.56	-0.56	2.19
Sp9	0.345	0.775	0.29	0.505		Sp9	-0.5	2.2	-0.85	0.5
Zhx2	0	0	0	0.055		Zhx2	NaN	NaN	NaN	NaN
Adamts1	0.645	1.69	0.105	0.695		Adamts1	-0.06	2.33	-1.29	0.06
Slc6a17	0	0.005	0.05	0.515		Slc6a17	-0.74	-0.61	0.61	13.15
Taf9b	44.8	84.165	15.805	76.24		Taf9b	-0.54	0.81	-1.53	0.54
Sptbn2	0	0.04	0	0.12		Sptbn2	-0.67	0.67	-0.67	3.37
Gm28167	9.285	8.725	0.695	2.08		Gm28167	0.73	0.62	-0.88	-0.62
Slc38a4	3.53	4.64	0.435	0.535		Slc38a4	0.65	1.14	-0.7	-0.65
Ntn3	0	0.035	0	0.055		Ntn3	-0.67	0.67	-0.67	1.45
Sox30	0.175	0.91	0.75	1.235		Sox30	-1.82	0.22	-0.22	1.13
Susd1	0	0	0.105	0.73		Susd1	-0.67	-0.67	0.67	8.7
Egflam	0.485	0.435	0	0.69		Egflam	0.13	-0.13	-2.43	1.22
Tm9sf5	240.62	218.165	56.23	144.45		Tm9sf5	0.83	0.52	-1.75	-0.52
Frem2	0	0.36	0	0.22		Frem2	-0.67	1.53	-0.67	0.67
4930519P11Rik	0.02	0.64	1.145	0.425		4930519P11Rik	-1.12	0.23	1.33	-0.23
Fst	1.095	1.905	1.21	2.135		Fst	-0.77	0.58	-0.58	0.96
Cdiptos	19.665	21.08	5.7	5.39		Cdiptos	0.66	0.79	-0.66	-0.69
Pik3ap1	0	0.615	0	0.77		Pik3ap1	-0.67	0.67	-0.67	1.01
Pyroxd2	0.315	0.165	0	0.32		Pyroxd2	0.65	-0.65	-2.09	0.7
Gm8615	0.27	0.895	0.39	1.59		Gm8615	-0.8	0.54	-0.54	2.05
Nexmif	1.405	9.075	1.385	7.05		Nexmif	-0.67	1.15	-0.68	0.67
AA386476	0	0.01	0.01	0.18		AA386476	-1.35	0	0	22.93
Cbln3	0.045	0.035	0.025	0.01		Cbln3	1.01	0.34	-0.34	-1.35
Plekha2	0.005	0.1	0.065	0.49		Plekha2	-1.1	0.25	-0.25	5.79
Faxc	0	0.2	0.13	1.365		Faxc	-1.11	0.24	-0.24	8.09
Lhx9	0.075	0.415	0.23	0.4		Lhx9	-1.75	0.73	-0.62	0.62
Alcam	0.005	2.31	0.16	5.27		Alcam	-0.72	0.63	-0.63	2.36
Cdh17	1.485	0.325	0.005	2.555		Cdh17	0.53	-0.53	-0.82	1.5
Gm9451	2.715	2.15	0.04	1.135		Gm9451	0.92	0.43	-1.37	-0.43
2310003L06Rik	7.96	9.57	0.39	0.85		2310003L06Rik	0.63	0.92	-0.72	-0.63
Abcc6	0.035	1.01	0.24	5.675		Abcc6	-0.82	0.53	-0.53	6.99
Fndc5	0.16	0.875	0.11	1.045		Fndc5	-0.63	0.63	-0.72	0.93
Gm42047	0.065	0.2	0.265	0.33		Gm42047	-1.74	-0.34	0.34	1.01
Gm36070	0	0	0	0.015		Gm36070	NaN	NaN	NaN	NaN
Gm36246	5.025	6.35	1.015	0		Gm36246	0.54	0.89	-0.54	-0.81
Gm44997	0.12	0.075	0.11	0.125		Gm44997	0.45	-3.6	-0.45	0.9
Ly86	3.13	8.615	0.735	5.23		Ly86	-0.32	1.33	-1.03	0.32
Pank1	0.455	2.955	0.225	2.1		Pank1	-0.59	1.21	-0.76	0.59
Pdk4	0.525	0.62	0	0		Pdk4	0.67	0.92	-0.67	-0.67
Islr	0.015	0.375	0	1.29		Islr	-0.65	0.65	-0.7	3.94
Scarf2	0.015	0.075	0	0.08		Scarf2	-0.62	0.62	-0.93	0.73
Rad21l	3.82	8.215	1.28	4.62		Rad21l	-0.16	1.61	-1.19	0.16
Edn3	0.585	0.075	0.295	1.585		Edn3	0.38	-0.97	-0.38	3.03
Bmp2	0.06	0.355	0.18	0.5		Bmp2	-0.95	0.4	-0.4	1.06
Carmil3	0	0.11	0.005	0.15		Carmil3	-0.71	0.64	-0.64	1.13
Smpdl3b	1.105	1.685	0.37	3.475		Smpdl3b	-0.3	0.3	-1.05	2.13
Supt20-ps	0	0.01	0.07	0.295		Supt20-ps	-0.77	-0.58	0.58	4.91
Ccdc152	119.28	134.195	25.635	35.63		Ccdc152	0.6	0.82	-0.75	-0.6
Platr21	0	0	0	0.15		Platr21	NaN	NaN	NaN	NaN
Meioc	2.6	6.555	1.895	22.61		Meioc	-0.57	0.57	-0.78	5.22
Gm11990	0	0.04	0	0		Gm11990	NaN	NaN	NaN	NaN
Pcdh18	0.715	0.265	0.055	0.74		Pcdh18	0.64	-0.64	-1.24	0.71
Lrp1b	1.535	0.655	0.23	0.52		Lrp1b	3.01	0.21	-1.13	-0.21
Odad2	3.95	2.51	1.75	7.33		Odad2	0.44	-0.44	-0.91	2.51
Acsbg1	0.505	0.81	0	0.695		Acsbg1	-0.42	0.93	-2.65	0.42
Parvb	2.075	2.335	0.52	1.77		Parvb	0.36	0.98	-3.35	-0.36
Vnn1	0.425	2.285	0.24	2.89		Vnn1	-0.61	0.61	-0.74	1.01
Clu	13.865	18.79	2.305	12.71		Clu	0.13	1.22	-2.44	-0.13
Zfp641	0	0.075	0	0.075		Zfp641	-0.67	0.67	-0.67	0.67
Otx1	0.095	0.51	0.07	3.38		Otx1	-0.64	0.64	-0.71	9.44
Mgat5b	0	0	0	0.16		Mgat5b	NaN	NaN	NaN	NaN
Rhpn1	0.16	0.705	0.085	2.13		Rhpn1	-0.59	0.59	-0.76	3.69
Pcsk1n	5.205	7.285	1.68	13.31		Pcsk1n	-0.25	0.25	-1.1	1.7
Rcn3	3.07	2.685	0.305	2.66		Rcn3	1.31	0.04	-7.79	-0.04
Tesmin	0.475	1.785	0.17	12.99		Tesmin	-0.55	0.55	-0.8	9.91
Dcaf12l1	0.2	0.395	0.185	1.615		Dcaf12l1	-0.63	0.63	-0.72	8.46
Zfp831	0	0.005	0	0.07		Zfp831	-0.67	0.67	-0.67	18.21
Sytl3	0.445	0	0.48	0.625		Sytl3	-0.13	-3.47	0.13	1.22
Kctd15	0.005	1.06	0	1.44		Kctd15	-0.67	0.67	-0.68	1.15
Col22a1	1.79	0.595	0.005	0.52		Col22a1	2.82	0.09	-1.26	-0.09
Gm715	0.57	2.5	0.06	0.545		Gm715	0.03	5.14	-1.32	-0.03
Dmrtc1c2	95.88	132.58	11.925	62.715		Dmrtc1c2	0.32	1.03	-1.3	-0.32
Drc1	9.1	7.19	0.73	4.645		Drc1	0.96	0.39	-1.57	-0.39
Dmrta1	1.42	1.07	0.145	1.245		Dmrta1	1.01	-0.34	-3.9	0.34
Kctd14	6.09	10.435	2.39	15.625		Kctd14	-0.36	0.36	-0.98	1.23
Ubxn10	0	0.425	0	0.975		Ubxn10	-0.67	0.67	-0.67	2.42
Ctcfl	2.06	7.675	0.64	2.93		Ctcfl	-0.26	3.05	-1.09	0.26
Clic1	11.915	11.205	2.655	7.79		Clic1	0.79	0.56	-2.24	-0.56
Scd2	1.1	0.655	0.395	1.025		Scd2	0.79	-0.56	-1.35	0.56
Runx1	1.19	0.4	0.275	1.97		Runx1	0.58	-0.58	-0.77	1.73
Ssmem1	12.95	11.16	2.785	2.39		Ssmem1	0.92	0.64	-0.64	-0.7
Camkv	0.12	0.54	0.025	2.215		Camkv	-0.55	0.55	-0.8	4.94
Anxa2	41.03	30.955	6.38	28.67		Anxa2	1.22	0.12	-2.56	-0.12
Pkd1l1	0.215	0.02	0	0.065		Pkd1l1	3.58	-0.47	-0.88	0.47
Selenon	0	0.005	0.015	0.245		Selenon	-0.9	-0.45	0.45	21.13
Gm48009	0.84	0.07	0.02	0		Gm48009	15.32	0.48	-0.48	-0.87
Rab11fip4os1	1.505	0.695	0.15	0.74		Rab11fip4os1	1.8	-0.05	-1.3	0.05
Pdcl2	37.37	43.295	5.945	6.55		Pdcl2	0.66	0.92	-0.69	-0.66
Gabrg3	1.135	1.26	0.58	1.28		Gabrg3	-0.58	0.58	-5.74	0.77
Cadps2	29.25	33.335	7.605	18.425		Cadps2	0.49	0.86	-1.47	-0.49
Cetn4	229.265	179.18	54.65	32.71		Cetn4	1.03	0.57	-0.57	-0.78
Phlda3	0.63	1.21	0.095	3.21		Phlda3	-0.35	0.35	-1	2.77
Ppp1r3c	0.81	0.345	0.065	0.535		Ppp1r3c	1.07	-0.28	-1.09	0.28
Ampd2	0	0.17	0.13	1.9		Ampd2	-1.19	0.16	-0.16	13.89
Gm43566	0.91	1.045	0.085	0.125		Gm43566	0.64	0.86	-0.71	-0.64
Vim	7.885	4.54	1.565	1.43		Vim	2.1	0.65	-0.65	-0.7
Gm32939	4.34	1.65	2.31	1.545		Gm32939	4.16	-0.58	0.58	-0.77
Zfp385b	14.82	14.195	8.115	10.54		Zfp385b	0.77	0.58	-1.34	-0.58
Msantd4	3.69	10.2	2.62	7.455		Msantd4	-0.53	1.29	-0.82	0.53
Lrrn1	2.345	0.46	0.135	1.87		Lrrn1	0.92	-0.55	-0.8	0.55
Gm47078	0.01	0.915	0	0.84		Gm47078	-0.67	0.79	-0.68	0.67
Adgrv1	0.13	2.47	0.72	1.09		Adgrv1	-1.09	2.2	-0.26	0.26
Flnc	0.05	0.035	0.005	0.03		Flnc	1.18	0.17	-1.85	-0.17
Zc3hav1	1.095	1.315	1.475	2.92		Zc3hav1	-1.06	-0.28	0.28	5.41
Gm34808	5.235	10.26	0.98	2.88		Gm34808	0.37	1.97	-0.98	-0.37
Ccdc96	0.325	0.03	0.19	0.42		Ccdc96	0.4	-1.33	-0.4	0.95
Cpn1	0.925	0.945	0.2	1.465		Cpn1	-0.02	0.02	-1.84	1.32
Dmrt1	0.645	0.78	0.19	9.56		Dmrt1	-0.15	0.15	-1.19	20.23
4930447C04Rik	46.67	60.46	24.195	46.355		4930447C04Rik	0.02	1.33	-2.13	-0.02
Gpr162	0	0	0	0		Gpr162	NaN	NaN	NaN	NaN
Xlr5b	106.08	204.465	43.73	69.445		Xlr5b	0.4	2.52	-0.95	-0.4
C1qtnf4	2.265	3.42	0.185	1.83		C1qtnf4	0.18	1.16	-1.58	-0.18
Creb5	0	0.16	0.11	0.31		Creb5	-1.14	0.21	-0.21	1.48
Nckap1l	0.315	0.47	0	0.795		Nckap1l	-0.22	0.22	-1.13	1.16
Gm14226	3.24	3.015	1.24	2.475		Gm14226	0.87	0.48	-2.65	-0.48
Ccdc103	1.165	1.76	0.825	1.63		Ccdc103	-0.53	0.82	-1.3	0.53
Topaz1	13.46	17.53	4.065	5.165		Topaz1	0.6	1.18	-0.75	-0.6
St3gal1	0	0.175	0	0.685		St3gal1	-0.67	0.67	-0.67	4.61
Tagln2	1.24	0.515	0.055	1.055		Tagln2	0.85	-0.5	-1.36	0.5
Setbp1	0	0.06	0	0.09		Setbp1	-0.67	0.67	-0.67	1.35
Gstm1	25.805	41.62	7.13	70.44		Gstm1	-0.31	0.31	-1.04	1.44
Arhgef40	1.495	3.98	1.8	1.85		Arhgef40	-1.25	8.19	-0.09	0.09
Gm14124	0.125	0.135	0.13	0.545		Gm14124	-1.01	0.34	-0.34	55.65
Slc6a16	2.935	2.915	0.76	1.045		Slc6a16	0.68	0.67	-0.87	-0.67
Fcgrt	2.15	2.79	0.13	7.325		Fcgrt	-0.16	0.16	-1.19	2.46
Tsc22d3	43.415	108.97	9.53	201.655		Tsc22d3	-0.44	0.44	-0.9	1.7
Cdh5	0.13	0.195	0.015	0.145		Cdh5	-0.16	1.19	-2.54	0.16
Prtg	11.17	16.14	5.625	5.985		Prtg	0.63	1.84	-0.72	-0.63
Gpr161	0	0.14	0.005	0.33		Gpr161	-0.7	0.65	-0.65	2.48
Gm15262	4.445	8.855	1.46	10.235		Gm15262	-0.51	0.51	-1.21	0.84
Zfp994	0.785	0.32	0.555	0.465		Zfp994	1.58	-1.09	0.26	-0.26
Cd63	52.935	111.115	10.295	121.84		Cd63	-0.57	0.57	-1.4	0.78
Gpc2	0.295	0.3	0.115	0.665		Gpc2	-0.02	0.02	-1.33	2.68
Gm33195	1.01	0.515	0.175	0.21		Gm33195	2.57	0.61	-0.74	-0.61
Mir9-3hg	9.01	9.755	0.56	8.845		Mir9-3hg	0.12	1.23	-12.4	-0.12
Gm38253	0	0.115	0.035	0.025		Gm38253	-1.16	3.28	0.19	-0.19
Csgalnact1	0.875	1.145	0.86	1.195		Csgalnact1	-0.64	0.64	-0.71	0.88
Sgce	9.19	7.36	0.95	2.875		Sgce	0.87	0.48	-0.89	-0.48
Rnasel	0	0.19	0.105	1.055		Rnasel	-1.05	0.3	-0.3	6.44
Cftr	0.58	1.365	0.07	0.55		Cftr	0.04	2.12	-1.31	-0.04
Gm371	4.335	7.155	0.945	4.995		Gm371	-0.16	1.19	-1.78	0.16
Sdk2	0.005	0.03	0.015	0.225		Sdk2	-0.94	0.4	-0.4	10.93
Gstm6	19.03	31.875	8.125	39.835		Gstm6	-0.42	0.42	-1.12	0.93
Trim36	0.425	1.925	0.29	1.62		Trim36	-0.61	0.92	-0.74	0.61
Gstm7	1.13	1.49	0.24	1.27		Gstm7	-0.26	1.09	-3.6	0.26
Gm19792	0.09	0.08	0.95	0.525		Gm19792	-0.66	-0.69	1.95	0.66
D1Pas1	14.37	20.31	2.31	7.41		D1Pas1	0.39	1.05	-0.96	-0.39
Nek11	0.005	0.905	0.195	0.7		Nek11	-0.86	0.89	-0.49	0.49
Zfp37	0.025	0.265	0.32	1.955		Zfp37	-1.22	-0.13	0.13	7.6
Vmn2r1	0.315	0.23	0.285	0.485		Vmn2r1	0.24	-1.11	-0.24	2.94
Gm33699	1.11	1.91	0.12	0.375		Gm33699	0.5	1.59	-0.85	-0.5
Crb2	0	0.255	0.01	0.28		Crb2	-0.7	0.65	-0.65	0.78
Rhoj	0.585	0.085	0.19	0.165		Rhoj	5.24	-1.19	0.16	-0.16
Fcnaos	0.87	0.23	0.475	0.345		Fcnaos	2.53	-0.99	0.36	-0.36
Prss50	4.975	11.475	0.015	24.515		Prss50	-0.38	0.38	-0.97	1.92
1700020N01Rik	7.14	39.39	2.65	13.61		1700020N01Rik	-0.4	3.57	-0.95	0.4
Nostrin	42.735	44.74	3.965	20.115		Nostrin	0.62	0.73	-1.5	-0.62
Cd63-ps	0	0.04	0.18	0.105		Cd63-ps	-0.93	-0.42	1.38	0.42
Gm42585	0.64	0.395	0.005	0.08		Gm42585	1.39	0.54	-0.8	-0.54
Ano4	0.665	1.68	0.51	1.185		Ano4	-0.52	1.51	-0.83	0.52
EU599041	3.8	1.855	2.025	2.635		EU599041	2.54	-0.82	-0.53	0.53
Hfm1	21.83	8.78	4.585	5.745		Hfm1	4.68	0.49	-0.86	-0.49
4933412E12Rik	0.685	1.095	0.33	0.525		4933412E12Rik	0.3	1.86	-1.04	-0.3
Maoa	9.52	6.69	2.29	6.47		Maoa	1.3	0.05	-1.9	-0.05
Frmd4a	2.035	0.655	0.325	1.115		Frmd4a	1.96	-0.39	-0.96	0.39
BC049715	0.135	0.275	0.015	1.485		BC049715	-0.36	0.36	-0.99	6.64
Gm10209	0.96	0.67	0.09	0.155		Gm10209	1.27	0.6	-0.75	-0.6
Col3a1	1.73	4.245	0.9	2.895		Col3a1	-0.39	1.31	-0.96	0.39
Fndc3c1	2.155	5.855	0.27	3.045		Fndc3c1	-0.22	1.58	-1.13	0.22
Mdk	13.445	20.68	2.9	8.99		Mdk	0.28	1.21	-1.06	-0.28
Epb41l1	0.15	0.06	0.005	0.255		Epb41l1	0.42	-0.42	-0.93	1.4
Btbd18	1.055	2.075	0.015	5.425		Btbd18	-0.33	0.33	-1.02	2.53
Smoc1	2.88	3.205	0.755	2.8		Smoc1	0.13	1.22	-6.94	-0.13
Gnasas1	0	0.215	0	0.225		Gnasas1	-0.67	0.67	-0.67	0.74
Phf2os1	1.63	0.81	0.055	0.35		Phf2os1	1.88	0.41	-0.94	-0.41
Srpk3	0	0	0	0.16		Srpk3	NaN	NaN	NaN	NaN
Grk4	10.315	11.605	4.89	4.48		Grk4	0.63	0.93	-0.63	-0.72
Bcor	27.685	24.38	4.78	10.755		Bcor	0.81	0.54	-1.02	-0.54
Col18a1	0.02	0.445	0.165	0.65		Col18a1	-0.9	0.44	-0.44	1.1
Sec1	0.025	1.36	0.15	3.895		Sec1	-0.74	0.61	-0.61	3.17
Slc16a7	0	1.26	0.66	1.065		Slc16a7	-1.94	0.89	-0.46	0.46
Dtx3	0	0.4	0.235	1.685		Dtx3	-1.07	0.28	-0.28	4.61
4930581F22Rik	0.185	1.155	0	0.03		4930581F22Rik	0.57	7.64	-0.78	-0.57
Magea13	64.5	97.89	8.485	35.995		Magea13	0.34	1.15	-1.01	-0.34
Mctp1	0.135	0.365	0.145	1.3		Mctp1	-0.7	0.65	-0.65	6.13
Gm44103	0	0	0.05	0.27		Gm44103	-0.67	-0.67	0.67	6.61
Col14a1	0.01	0.01	0.13	0.335		Col14a1	-0.67	-0.67	0.67	2.98
Ndn	3.72	5.74	0.675	3.845		Ndn	-0.04	1.31	-2.08	0.04
4930509G22Rik	0.22	0.115	0.44	0.355		4930509G22Rik	-0.41	-1.06	0.94	0.41
Adora1	0.41	0.335	0	0.32		Adora1	1.24	0.11	-4.91	-0.11
Zfp541	1.035	1.325	0.43	1.53		Zfp541	-0.4	0.4	-2.04	0.95
Igfbp4	0.435	0.63	0.195	0.535		Igfbp4	-0.35	1	-2.01	0.35
Col6a2	0.28	0.91	0	0.85		Col6a2	-0.61	0.74	-1.21	0.61
Platr14	248.695	201.165	63.005	58.31		Platr14	1.1	0.65	-0.65	-0.7
Kcng3	0	0.14	0.05	0.025		Kcng3	-1.01	2.77	0.34	-0.34
Armcx1	2.26	2.755	0.425	3.38		Armcx1	-0.3	0.3	-2.51	1.05
Arhgef25	0.485	2.445	0.09	1.58		Arhgef25	-0.5	1.28	-0.85	0.5
Myom3	8.805	2.91	1.475	1.015		Myom3	4.71	0.51	-0.51	-0.84
Lrrk2	0.05	1.385	0	0.465		Lrrk2	-0.6	3.27	-0.75	0.6
Vsig1	3.3	1.87	0.26	0.855		Vsig1	1.62	0.43	-0.92	-0.43
Wfdc1	2.15	5.68	2.41	14.225		Wfdc1	-0.72	0.62	-0.62	3.89
Gm45424	2.375	1.215	10.435	7.43		Gm45424	-0.55	-0.8	1.2	0.55
Gm41	24.59	34.985	4.06	18.44		Gm41	0.25	1.1	-1.42	-0.25
Rab34	0.575	1.27	0.355	3.405		Rab34	-0.51	0.51	-0.84	3.66
Epb42	0.51	0	0.59	0.825		Epb42	-0.17	-2.36	0.17	1.18
Oasl2	2.9	0.265	0.105	2.175		Oasl2	1.09	-0.62	-0.73	0.62
Rhox2d	18.455	81.05	5.225	44.565		Rhox2d	-0.45	1.7	-0.9	0.45
Gm2027	0	0	0	0		Gm2027	NaN	NaN	NaN	NaN
Map1a	0.125	0.025	0.01	0.04		Map1a	4.16	-0.34	-1.01	0.34
Trim50	0.33	0.67	0.165	0.345		Trim50	-0.06	2.49	-1.29	0.06
Kank4	0	0	0	0.165		Kank4	NaN	NaN	NaN	NaN
Foxl2	0.04	0.175	0.095	0.59		Foxl2	-0.95	0.4	-0.4	4.55
Lrch2	1.185	2.77	1.19	1.975		Lrch2	-0.68	2.03	-0.67	0.67
Hba-a1	8.825	3.605	0.45	8.83		Hba-a1	0.67	-0.67	-1.49	0.68
Thbd	0.48	0.185	0.17	0.455		Thbd	0.76	-0.64	-0.71	0.64
Slc9b1	15.285	26.92	9.57	16.23		Slc9b1	-0.1	2.26	-1.25	0.1
Gnao1	0.88	0.995	0.04	1.845		Gnao1	-0.08	0.08	-1.27	1.28
Lmx1b	0	0	0	0.595		Lmx1b	NaN	NaN	NaN	NaN
Astn1	3.57	3.56	0.985	3.645		Astn1	0.08	-0.08	-40.95	1.27
Arhgap30	0.14	0.32	0.095	0.45		Arhgap30	-0.54	0.54	-0.81	1.32
Trim56	0.125	0.01	0.07	0.11		Trim56	0.86	-1.96	-0.49	0.49
Fbn2	1.135	1.145	0.655	2.31		Fbn2	-0.01	0.01	-1.34	3.22
Sh3tc2	0.005	0.05	0	0.045		Sh3tc2	-0.6	0.75	-0.75	0.6
Srxn1	2.1	0.84	0.09	1.165		Srxn1	1.38	-0.2	-1.15	0.2
Setd7	0.06	0.235	0.015	0.405		Setd7	-0.54	0.54	-0.81	1.58
E130317F20Rik	0.41	0.405	0.185	0.15		E130317F20Rik	0.69	0.66	-0.66	-0.87
Mbnl3	25.19	44.9	6.085	23.205		Mbnl3	0.07	1.46	-1.28	-0.07
Hspb1	18.315	18.99	1.165	8.66		Hspb1	0.63	0.72	-1.61	-0.63
Hcst	19.035	15.715	7.565	8.885		Hcst	1.11	0.57	-0.78	-0.57
Adgrd1	0	0	0	0.2		Adgrd1	NaN	NaN	NaN	NaN
Cacna2d4	0.3	0.015	0.005	0.51		Cacna2d4	0.65	-0.65	-0.7	1.61
Cdk6	0.42	2.05	0.745	4.52		Cdk6	-0.81	0.54	-0.54	2.58
Emx2	1.54	0.405	0.36	1.55		Emx2	0.67	-0.67	-0.72	0.68
Foxl2os	0	0	0	0		Foxl2os	NaN	NaN	NaN	NaN
Dnajc6	1.755	1.17	0.275	0.655		Dnajc6	1.27	0.39	-0.96	-0.39
Gm12264	1.03	0.42	0.245	0.43		Gm12264	4.41	-0.04	-1.31	0.04
Gprc5b	0.42	0.32	0	0.24		Gprc5b	1.05	0.3	-2.1	-0.3
Pla2g5	0.395	0.36	0.175	0.565		Pla2g5	0.12	-0.12	-1.33	1.23
Sox4	8.1	8.315	4.6	9.73		Sox4	-0.09	0.09	-2.99	1.26
Cplx2	0.05	0.295	0.07	0.17		Cplx2	-0.79	1.97	-0.56	0.56
Rasgrf1	0.025	2.565	0.05	0.79		Rasgrf1	-0.7	3.78	-0.65	0.65
Gm6665	0	0.115	0	0		Gm6665	NaN	NaN	NaN	NaN
Klhl3	0.295	1.055	0.29	1.03		Klhl3	-0.67	0.72	-0.68	0.67
Fbxo15	19.895	15.445	14.065	16.715		Fbxo15	1.94	-0.32	-1.03	0.32
St8sia6	0.465	1.41	0.18	0.365		St8sia6	0.24	4.71	-1.11	-0.24
Bex4	36.28	116.5	26.985	49.085		Bex4	-0.39	4.51	-0.96	0.39
4933431K14Rik	0.585	1.22	0.16	0.285		4933431K14Rik	0.48	2.49	-0.87	-0.48
Kitl	11.4	10.75	2.28	6.26		Kitl	0.76	0.59	-1.63	-0.59
Lix1l	0.55	0.27	0.085	0.735		Lix1l	0.41	-0.41	-0.94	0.94
Dnai1	1.58	1.72	0.33	1.275		Dnai1	0.46	0.89	-3.33	-0.46
Fras1	0.45	1.155	0.055	0.59		Fras1	-0.18	1.6	-1.17	0.18
Aldh1a7	1.05	1.365	1	1.11		Aldh1a7	-0.37	3.5	-0.98	0.37
Cfap45	17.735	14.825	5.62	14.81		Cfap45	1.35	0	-4.24	0
Nynrin	0	0.285	0.04	0.095		Nynrin	-0.96	3.09	-0.39	0.39
Npr2	2.06	1.39	0.845	2.095		Npr2	0.64	-0.64	-1.68	0.71
Tgfb1i1	1.14	0.59	0.57	2.925		Tgfb1i1	0.65	-0.65	-0.7	4.88
Il9r	0.1	0.12	0	0.33		Il9r	-0.11	0.11	-1.24	2.47
Septin9	0.29	0.255	0.155	#N/A		Septin9	0.67	0	-1.93	NaN
Ebf3	0	0.61	0	0.78		Ebf3	-0.67	0.67	-0.67	1.05
Gja1	13.21	4.445	4.935	4.62		Gja1	23.21	-0.92	0.43	-0.43
Rfx8	0.46	1.365	0.215	0.29		Rfx8	0.47	5.45	-0.88	-0.47
Mmp19	0	0.355	0.16	0.455		Mmp19	-1.18	0.45	-0.45	0.9
Rps6kl1	0	0.05	0	0.075		Rps6kl1	-0.67	0.67	-0.67	1.35
Gm45889	0.54	0.875	0.11	0.37		Gm45889	0.27	1.32	-1.08	-0.27
Wnt4	0.095	0.66	0.085	0.345		Wnt4	-0.65	2.28	-0.7	0.65
Gm34256	0	0.04	0.115	0.015		Gm34256	-0.93	0.42	2.95	-0.42
Scube3	0	0.05	0	0.075		Scube3	-0.67	0.67	-0.67	1.35
Emp3	12.485	15.46	3.965	6.295		Emp3	0.49	0.96	-0.86	-0.49
Niban1	0.7	1.545	0.35	1.05		Niban1	-0.34	1.29	-1.01	0.34
Gm27045	0.04	1.615	0.275	1.11		Gm27045	-0.82	1.16	-0.53	0.53
Nrip3	5.96	5.76	0.475	10.365		Nrip3	0.03	-0.03	-1.58	1.32
Gm20337	1.34	0.56	0.26	1.625		Gm20337	0.49	-0.49	-0.87	0.85
Matn2	0.035	0.655	0.125	0.92		Matn2	-0.77	0.58	-0.58	1.15
Wls	2.84	3.19	0.805	1.575		Wls	0.53	0.82	-1.17	-0.53
Gm37785	0.03	0.1	0	0.01		Gm37785	0.45	3.6	-0.9	-0.45
Cachd1	3.57	3.3	0.165	1.31		Cachd1	0.76	0.59	-1.28	-0.59
Dpy19l2	2.335	1.61	0.015	1.005		Dpy19l2	1.04	0.31	-1.31	-0.31
Gm10648	0.495	0.36	0.085	0.09		Gm10648	1.32	0.66	-0.69	-0.66
Cpe	37.7	20.07	7.875	16.045		Cpe	2.17	0.22	-1.13	-0.22
Gm41496	10.125	9.995	3.6	8.58		Gm41496	0.73	0.62	-4.97	-0.62
Shank1	0.005	0.01	0	0.07		Shank1	-0.34	0.34	-1.01	8.43
A930007A09Rik	0.16	0.37	0	0.48		A930007A09Rik	-0.44	0.44	-1.12	0.91
Alpl	0.825	1.43	0.125	7.12		Alpl	-0.31	0.31	-1.04	6.19
Col6a1	0.73	1.025	0.055	0.655		Col6a1	0.14	1.21	-2.32	-0.14
Zfp608	0.045	0.005	0	0		Zfp608	11.47	0.67	-0.67	-0.67
Scml2	37.18	35.64	12.36	31.5		Scml2	0.86	0.49	-5.04	-0.49
9330175E14Rik	6.385	3.83	0.94	2.425		9330175E14Rik	1.52	0.33	-1.02	-0.33
Mgst1	24.705	37.285	7.97	37.495		Mgst1	-0.66	0.66	-2.43	0.69
Gm36371	0.015	0.605	0.46	0.545		Gm36371	-4.54	0.95	-0.4	0.4
Pde6a	0	0.005	0.11	0.15		Pde6a	-0.71	-0.64	0.64	1.13
Fat4	0.005	0.14	0.055	0.005		Fat4	-0.67	2.97	0.67	-0.67
Agtr2	0.635	0.125	0	0.98		Agtr2	0.54	-0.54	-0.81	1.27
Myrf	0.08	0.32	0	0.415		Myrf	-0.51	0.51	-0.84	0.91
Hoxa4	0.025	1.17	0.145	0.7		Hoxa4	-0.79	1.49	-0.55	0.55
Trabd2b	0.035	0.17	0.05	0.125		Trabd2b	-0.79	1.24	-0.56	0.56
Gm12319	0.725	0.085	0	0		Gm12319	10.83	0.67	-0.67	-0.67
Dtx1	0	0.43	0.375	0.18		Dtx1	-1.5	0.82	0.53	-0.53
Rian	0.56	0.09	0.04	0.19		Rian	3.78	-0.45	-0.9	0.45
Sorbs3	0.255	0.12	0.05	0.295		Sorbs3	0.52	-0.52	-1.06	0.83
Acot1	0.79	2.145	0.33	8.615		Acot1	-0.5	0.5	-0.85	5.31
Pparg	0.06	2.725	1.995	7.21		Pparg	-1.16	0.18	-0.18	2.45
Mapkapk3	0.02	0.05	0	0.325		Mapkapk3	-0.4	0.4	-0.94	7.82
Nsg1	0.61	2.87	0.455	3.74		Nsg1	-0.63	0.63	-0.72	1.12
Wdr35	14.905	15.27	1.24	7.5		Wdr35	0.64	0.71	-1.73	-0.64
Thbs1	3.28	3.095	1.625	1.64		Thbs1	0.84	0.67	-0.68	-0.67
Cyct	107.02	112.7	33.815	50.89		Cyct	0.61	0.74	-0.99	-0.61
Pdgfd	9.805	7.48	3.695	11.59		Pdgfd	0.38	-0.38	-1.62	0.97
Daam2	0.02	0.06	0	0.095		Daam2	-0.45	0.45	-0.9	1.24
Gatm	17.085	18.095	7.96	33.25		Gatm	-0.07	0.07	-1.28	2.08
Fbxo6	3.94	26.635	1.46	23.89		Fbxo6	-0.6	0.77	-0.75	0.6
Irf2bpl	0.08	0.65	0.04	0.38		Irf2bpl	-0.6	1.67	-0.75	0.6
Zfp280c	0.38	1.525	0	1.005		Zfp280c	-0.42	1.12	-0.93	0.42
Mpp2	0	0.005	0.025	0.14		Mpp2	-0.81	-0.54	0.54	6.74
Gm39459	12.325	10.62	6.465	9.75		Gm39459	1.12	0.23	-1.95	-0.23
Gm39464	2.73	0.58	0.085	0.805		Gm39464	3.82	-0.21	-1.14	0.21
Tmem44	0	0.26	0	0.09		Tmem44	-0.67	3.22	-0.67	0.67
Klhl33	0.63	0.515	0.05	0.405		Klhl33	1.02	0.33	-2.46	-0.33
Ucp2	1.295	1.63	0.28	6.55		Ucp2	-0.17	0.17	-1.18	5.08
Sfxn3	1.12	1.35	0.095	1.665		Sfxn3	-0.28	0.28	-2.82	1.06
Abca4	0	0.15	0.145	0.415		Abca4	-1.33	0.02	-0.02	2.41
Obsl1	0.795	1.635	0.42	3.29		Obsl1	-0.47	0.47	-0.88	2.3
Pak3	3.44	2.465	1.225	4.62		Pak3	0.31	-0.31	-1.08	1.04
Klf2	0.465	0.84	0.01	0.445		Klf2	0.03	1.31	-1.52	-0.03
Gm16835	0.77	1.075	0.055	0.575		Gm16835	0.26	1.09	-1.67	-0.26
Mme	0.48	1.515	0.405	0.335		Mme	0.35	9.98	-0.35	-1
Ntn5	0.21	0	0	0.04		Ntn5	6.41	-0.67	-0.67	0.67
Slc8a1	0.005	0.35	0.045	0.27		Slc8a1	-0.78	0.98	-0.57	0.57
Tcf7l2	4.55	5.235	3.365	10.005		Tcf7l2	-0.25	0.25	-1.1	3.69
Sarm1	0.76	0.315	0.05	0.715		Sarm1	0.74	-0.61	-1.41	0.61
Gpc3	1.51	1.885	0.27	7.735		Gpc3	-0.16	0.16	-1.19	5.04
Adgrl4	23.265	16.795	156.965	126.11		Adgrl4	-0.63	-0.71	1.02	0.63
Rhox7b	8.805	25.965	1.085	15.425		Rhox7b	-0.31	1.3	-1.04	0.31
Zfp711	38.22	53.345	3.57	23.03		Zfp711	0.34	1.01	-1.2	-0.34
Lgr6	0.025	0.265	0.025	1.235		Lgr6	-0.67	0.67	-0.67	6.13
Tktl2	1.53	3.8	0.91	2.84		Tktl2	-0.46	1.13	-0.89	0.46
Samd14	0.025	0	0	0.015		Samd14	1.57	-0.67	-0.67	0.67
Mfsd13b	0.21	0.275	0.555	1.245		Mfsd13b	-0.8	-0.55	0.55	3.25
Cnksr2	1.865	5.86	0.985	2.435		Cnksr2	-0.27	3.45	-1.08	0.27
D430041D05Rik	0	0.105	0	0.425		D430041D05Rik	-0.67	0.67	-0.67	4.79
Soga1	0.005	0.02	0	0.075		Soga1	-0.51	0.51	-0.84	4.22
Sycp2	31.765	68.695	11.06	24.58		Sycp2	0.23	2.64	-1.11	-0.23
Ehd2	0.125	0.27	0.02	0.615		Ehd2	-0.39	0.39	-0.96	2.25
Efhc2	12.985	8.835	4.84	10.34		Efhc2	1.1	-0.24	-1.54	0.24
Taf7l2	10.71	29.07	2.97	14.655		Taf7l2	-0.23	1.89	-1.12	0.23
Eda2r	0.63	1.345	1.39	1.09		Eda2r	-2.64	0.57	0.78	-0.57
Alpk2	9.555	4.62	2.475	1.965		Alpk2	3.05	0.54	-0.54	-0.8
Zfp13	1.45	0.755	0.12	0.565		Zfp13	1.68	0.2	-1.15	-0.2
Ildr2	0.285	0.295	0.045	0.37		Ildr2	-0.08	0.08	-3.89	1.27
Slc25a24	0.11	0.465	0	0.705		Slc25a24	-0.51	0.51	-0.83	1.21
Ropn1l	27.345	31.895	7.1	28.765		Ropn1l	-0.21	1.14	-6.21	0.21
Gm7167	0	0	0	0		Gm7167	NaN	NaN	NaN	NaN
Dmp1	6.8	9.39	0.76	7.35		Dmp1	-0.14	1.21	-3.29	0.14
Rsl1	0.465	0.785	1.515	2.435		Rsl1	-0.88	-0.47	0.47	1.65
Gm17690	4.065	4.19	2.255	1.75		Gm17690	0.63	0.72	-0.63	-0.98
Mir6236	0	0	0	0		Mir6236	NaN	NaN	NaN	NaN
Nr2f1	0.425	2.48	0.035	2.555		Nr2f1	-0.65	0.65	-0.9	0.7
Armcx4	0	0.025	0	0.025		Armcx4	-0.67	0.67	-0.67	0.67
Adgre5	0.075	0.795	0.02	1.315		Adgre5	-0.63	0.63	-0.72	1.53
Zmat4	0.03	0.145	1.59	3.655		Zmat4	-0.72	-0.62	0.62	2.41
Piwil4	17.235	19.705	6.01	12.38		Piwil4	0.45	0.9	-1.62	-0.45
Xist	0.115	0.105	0.08	0.08		Xist	1.21	0.67	-0.67	-0.67
Aebp1	0.065	0.315	0.015	0.47		Aebp1	-0.56	0.56	-0.79	1.26
1700018B24Rik	380.905	507.8	143.775	217.395		1700018B24Rik	0.47	1.19	-0.88	-0.47
Plbd1	4.025	1.86	1.14	3.485		Plbd1	0.84	-0.51	-0.95	0.51
Plp2	5.665	11.765	0.72	19.61		Plp2	-0.37	0.37	-0.98	1.33
Rnls	16.97	19.08	4.105	10.71		Rnls	0.5	0.84	-1.57	-0.5
Lgals7	27.09	23.68	4.12	6.65		Lgals7	0.82	0.59	-0.76	-0.59
Mest	3.565	2.72	1.035	5.86		Mest	0.23	-0.23	-1.12	1.45
Ccdc173	11.125	5.39	5.875	2.58		Ccdc173	2.25	-0.1	0.1	-1.25
Adcy10	2.625	3.27	0.375	0.72		Adcy10	0.57	0.96	-0.78	-0.57
Zbtb32	23.44	25.385	3.59	29.035		Zbtb32	-0.23	0.23	-5.02	1.11
Map10	5.27	2.79	0.64	3.1		Map10	1.27	-0.08	-1.26	0.08
Rragd	0	1.095	0.035	1.395		Rragd	-0.7	0.65	-0.65	1.02
Kif1a	0	0.33	0.05	0.23		Kif1a	-0.82	1.11	-0.53	0.53
Slc9a5	0	0.005	0	0.22		Slc9a5	-0.67	0.67	-0.67	58.68
Epn3	0	0.58	0.005	0.245		Epn3	-0.69	2.51	-0.66	0.66
Axl	1.14	1.09	0.375	0.9		Axl	0.82	0.53	-3.48	-0.53
Prdx4	539.37	512.17	91.775	294.645		Prdx4	0.75	0.6	-1.72	-0.6
Nup62cl	156.46	205.945	52.565	109.015		Nup62cl	0.33	1.02	-1.12	-0.33
Ddit4	0.27	0.425	0.03	2.055		Ddit4	-0.26	0.26	-1.08	5.83
Trib2	0.025	0.855	0.215	1.24		Trib2	-0.83	0.52	-0.52	1.15
Gm15564	0.085	0.07	0.17	0.115		Gm15564	-0.45	-0.9	2.1	0.45
Bmp3	0	0.04	0.165	0.365		Bmp3	-0.84	-0.51	0.51	2.15
Sycp1	709.255	867.195	331.39	742.085		Sycp1	-0.14	1.21	-3.37	0.14
BC049762	29.695	32.615	9.285	17.385		BC049762	0.55	0.8	-1.26	-0.55
Sdr39u1	73.04	60.77	11.1	53.725		Sdr39u1	1.1	0.25	-3.22	-0.25
Maged2	93.955	82.735	15.14	123.6		Maged2	0.19	-0.19	-2.42	1.16
Stambp-ps1	0	0	0.38	0.215		Stambp-ps1	-0.67	-0.67	1.71	0.67
Cabs1	0.17	0.335	0.14	0.155		Cabs1	0.34	7.76	-1.01	-0.34
Hoxd8	1.79	2.86	0.67	3.515		Hoxd8	-0.42	0.42	-1.29	0.93
Mageb6-ps	30.235	35.71	5.455	21.725		Mageb6-ps	0.41	0.94	-1.98	-0.41
Cntd1	8.905	10.74	5.88	7.87		Cntd1	0.24	1.11	-1.18	-0.24
Itga5	0.085	0.01	0	0.305		Itga5	0.6	-0.6	-0.75	4.09
Tcaf1	0.075	0.435	0.015	0.665		Tcaf1	-0.58	0.58	-0.77	1.32
Rgs11	0	0	0	0.04		Rgs11	NaN	NaN	NaN	NaN
Ier5	0.305	0.425	0.03	0.22		Ier5	0.28	1.07	-1.53	-0.28
Ttc26	1.91	1.285	0.42	0.495		Ttc26	1.59	0.62	-0.73	-0.62
Hexa	32.33	33.865	3.27	37.755		Hexa	-0.19	0.19	-7.42	1.16
Tg	0.075	0	0	0.405		Tg	0.67	-0.67	-0.67	6.61
Cdc42ep5	3.4	3.2	0.24	5.835		Cdc42ep5	0.05	-0.05	-1.57	1.3
Dact1	0.01	0.075	0.14	0.365		Dact1	-1.01	-0.34	0.34	2.67
mt-Ta	0	0	0	0		mt-Ta	NaN	NaN	NaN	NaN
Obscn	0.15	0.65	0.02	0.25		Obscn	-0.29	2.64	-1.06	0.29
Gm29208	0.75	0.49	0.055	0		Gm29208	1.31	0.6	-0.6	-0.75
Srgap3	0.325	0.115	0.035	0.08		Srgap3	3.84	0.3	-1.05	-0.3
Cx3cl1	0	0	0	0.16		Cx3cl1	NaN	NaN	NaN	NaN
Zbtb3	0.525	0.88	0.195	1.355		Zbtb3	-0.35	0.35	-1	1.28
Npr1	2.775	3.645	0.57	4.495		Npr1	-0.34	0.34	-2.07	1.01
Mgat3	0.005	0.005	0	0.375		Mgat3	0	0	-1.35	99.82
Hecw2	2.74	0.145	0.11	1.03		Hecw2	3.16	-0.65	-0.7	0.65
Cavin2	1.365	1.165	0.55	1.455		Cavin2	0.47	-0.47	-3.33	0.88
Ngef	0	0.03	0.025	1.24		Ngef	-1.24	0.11	-0.11	54.52
Vopp1	0.98	2.105	0.32	4.615		Vopp1	-0.43	0.43	-0.92	2.32
Gm17232	2.005	5.37	1.225	2.945		Gm17232	-0.37	2.27	-0.98	0.37
4930452G13Rik	3.98	2.225	0.31	1.455		4930452G13Rik	1.51	0.27	-1.08	-0.27
4930556C24Rik	17.13	25.56	1.69	3.08		4930556C24Rik	0.61	1.35	-0.74	-0.61
Gm37285	0	0.945	0	0.505		Gm37285	-0.67	1.85	-0.67	0.67
Krt18	98.665	48.745	3.03	9.88		Krt18	2.05	0.57	-0.78	-0.57
Slc6a8	0	0.9	0.1	1.1		Slc6a8	-0.75	0.6	-0.6	0.9
Smarca1	1.505	4.64	1.4	1.305		Smarca1	0.35	21.5	-0.35	-0.99
Sdcbp2	13.11	9.665	11.835	22.29		Sdcbp2	0.25	-1.1	-0.25	3.84
Serpinb6b	1.875	2.15	0.715	0.745		Serpinb6b	0.66	0.98	-0.69	-0.66
Col24a1	4.3	3.09	1.305	1.36		Col24a1	1.57	0.65	-0.7	-0.65
Spaca1	19.195	25.57	1.785	17.79		Spaca1	0.12	1.23	-2.9	-0.12
Tnfrsf1a	0.69	0.045	0	1.7		Tnfrsf1a	0.63	-0.63	-0.72	2.61
Lrp2	0	0.175	0	0.965		Lrp2	-0.67	0.67	-0.67	6.76
Cers4	0.11	2.07	0.165	2.185		Cers4	-0.69	0.66	-0.66	0.73
Lrp3	0.55	1.62	0	1.83		Lrp3	-0.56	0.56	-1.14	0.79
Nrn1	2.655	2.555	0.825	0.39		Nrn1	0.71	0.64	-0.64	-0.96
Wt1	2.39	5.165	0.925	1.43		Wt1	0.44	3	-0.91	-0.44
2510009E07Rik	0	0.745	0.185	1.475		2510009E07Rik	-0.84	0.51	-0.51	1.83
Pck2	1.005	0.57	0.195	1.28		Pck2	0.41	-0.41	-1.13	0.94
Prss42	1.16	0.96	0.32	0.44		Prss42	0.97	0.55	-0.8	-0.55
Zfp947	7.58	5.825	12.31	11.07		Zfp947	-0.5	-1	0.85	0.5
Cdcp1	0.005	0.175	0.005	0.425		Cdcp1	-0.67	0.67	-0.67	2.66
Rhox9	5.805	16.635	2.13	29.23		Rhox9	-0.5	0.5	-0.85	1.67
Rnf17	207.83	216.105	147.12	110.19		Rnf17	0.59	0.76	-0.59	-1.32
Flicr	0	0.69	0.6	0.94		Flicr	-2.56	0.18	-0.18	1.17
Gm38300	0.525	2.6	0.275	0.555		Gm38300	-0.07	9.92	-1.28	0.07
Asrgl1	9.37	14.52	1.275	13.805		Asrgl1	-0.58	0.77	-2.7	0.58
Serpine1	0.07	0.035	0.03	0.03		Serpine1	10.12	0.67	-0.67	-0.67
4930469K13Rik	41.79	69.25	7.32	22.905		4930469K13Rik	0.37	1.44	-0.98	-0.37
Lrrn4	0.4	0.47	0.085	3.335		Lrrn4	-0.12	0.12	-1.23	10.16
Zhx1	4.72	9.28	2.115	7.08		Zhx1	-0.35	1	-1.12	0.35
Fermt1	0.145	0.615	0.23	0.505		Fermt1	-0.83	0.93	-0.52	0.52
Hsf5	7.07	20.925	6.195	13.385		Hsf5	-0.59	2.01	-0.76	0.59
Pdha2	2.41	6.38	1.05	5.89		Pdha2	-0.59	0.76	-1.05	0.59
Ccdc136	29.06	30.555	5.14	12.41		Ccdc136	0.62	0.73	-1.16	-0.62
1700088E04Rik	13.89	19.085	10.575	16.85		1700088E04Rik	-0.38	0.96	-1.25	0.38
Cald1	8.23	11.94	1.74	5.2		Cald1	0.31	1.09	-1.03	-0.31
Srcin1	0.11	0.01	0	0.05		Srcin1	2.16	-0.54	-0.81	0.54
Gm43442	0	0	0	0		Gm43442	NaN	NaN	NaN	NaN
Cpq	16.175	18.76	3.38	6.81		Cpq	0.53	0.82	-0.92	-0.53
Meikin	2.485	7.205	3.36	3.46		Meikin	-1.28	5.25	-0.07	0.07
Speg	0	0.57	0	0.48		Speg	-0.67	0.93	-0.67	0.67
Fstl1	2309.99	2184.56	1751.68	1612.14		Fstl1	0.83	0.52	-0.52	-0.86
Spaca6	1.235	0.73	0.005	0.835		Spaca6	1.21	-0.14	-2.08	0.14
Tmsb4x	103.595	108.415	39.435	78.58		Tmsb4x	0.57	0.78	-2.34	-0.57
Aard	0.415	0.4	0.275	3.01		Aard	0.07	-0.07	-1.28	25.08
Scd3	15.33	12.245	2.445	18.315		Scd3	0.34	-0.34	-2.52	1.01
Ltbr	0	0.635	0.01	0.84		Ltbr	-0.69	0.66	-0.66	1.1
Tfap2a	0.095	0.265	0.55	1.3		Tfap2a	-0.93	-0.42	0.42	2.65
2700081O15Rik	0.425	0.505	0.08	0.67		2700081O15Rik	-0.22	0.22	-2.12	1.13
Bc1	2.45	9.975	3.895	1.805		Bc1	-0.47	4.39	0.47	-0.88
Arhgef2	0.15	0.265	0.065	1.06		Arhgef2	-0.39	0.39	-0.96	5.75
Bmp1	0.305	0.39	0.06	0.19		Bmp1	0.39	0.96	-1.26	-0.39
1810014B01Rik	14.975	26.11	2.695	5.54		1810014B01Rik	0.52	1.74	-0.83	-0.52
6330418K02Rik	11.66	8.365	5.34	2.855		6330418K02Rik	1.18	0.37	-0.37	-0.98
Radil	0.695	0.67	0.07	0.39		Radil	0.73	0.62	-2.03	-0.62
Tram1l1	1.345	1.47	0.45	2.45		Tram1l1	-0.08	0.08	-1.27	1.38
Adgrb1	0	0	0	0.175		Adgrb1	NaN	NaN	NaN	NaN
Gas1	0.24	0.53	0.32	0.545		Gas1	-1.11	0.63	-0.63	0.72
Plin2	2.84	7	2.555	30.865		Plin2	-0.63	0.63	-0.72	7.87
Id1	318.075	289.37	43.075	132.595		Id1	0.78	0.57	-1.22	-0.57
Plagl1	1.02	1.405	0.56	2.71		Plagl1	-0.31	0.31	-1.04	2.39
Rab31	1.23	1.49	0.765	2.895		Rab31	-0.24	0.24	-1.11	2.86
Eno3	1.57	1.56	0.38	1.38		Eno3	0.71	0.64	-7.74	-0.64
Mex3b	0.36	0.81	0.11	0.78		Mex3b	-0.63	0.72	-1.38	0.63
Cav1	9.875	4.05	0.35	0.65		Cav1	2.74	0.62	-0.73	-0.62
1700037C18Rik	5.405	9.27	0.385	9.085		1700037C18Rik	-0.64	0.71	-2.39	0.64
2810414N06Rik	1.655	2.615	1.615	1.595		2810414N06Rik	0.45	22.03	-0.45	-0.9
Cntn4	7.785	2.745	3.075	4.48		Cntn4	3.12	-0.8	-0.55	0.55
Ahnak	0.16	0.755	0.17	0.585		Ahnak	-0.69	1.2	-0.66	0.66
Cd109	0.245	0.78	0.235	0.08		Cd109	0.04	4.41	-0.04	-1.31
Gm46603	3.4	5.14	0.11	2.78		Gm46603	0.18	1.17	-1.7	-0.18
Gm49864	0.01	0.135	0	0.055		Gm49864	-0.55	2.51	-0.8	0.55
Magea14	36.96	49.175	9.145	14.775		Magea14	0.54	1.13	-0.81	-0.54
Rbms3	3.255	0.915	0.595	2.3		Rbms3	1.3	-0.55	-0.8	0.55
Pfn4	2.77	5.925	0.82	3.92		Pfn4	-0.25	1.12	-1.1	0.25
Stox2	0.005	0.055	0.08	0.28		Stox2	-1.12	-0.22	0.22	3.82
Tmem25	0.225	0.695	0.005	0.875		Tmem25	-0.49	0.49	-0.94	0.86
Akr1c14	4.16	3.855	3.295	6.35		Akr1c14	0.24	-0.24	-1.11	3.65
Kank3	71.67	61.87	10.63	29.765		Kank3	0.83	0.52	-1.13	-0.52
Mt1	4.55	24.49	3.46	6.54		Mt1	-0.44	8.3	-0.91	0.44
Ptprk	0.99	1.715	0.04	2.74		Ptprk	-0.29	0.29	-1.06	1.12
Gm42559	0.545	0.92	0.595	0.6		Gm42559	-1.29	7.91	-0.06	0.06
Dyrk3	0.91	0.485	0.365	2.16		Dyrk3	0.53	-0.53	-0.82	3.62
Xlr5e-ps	0	0.14	0	0		Xlr5e-ps	NaN	NaN	NaN	NaN
Aldh1a1	5.675	12.83	2.88	9.225		Aldh1a1	-0.38	1.14	-0.97	0.38
Gm13140	0.965	1.23	0.09	0.45		Gm13140	0.45	0.9	-1.07	-0.45
Sox3	0.125	0.455	0.08	0.965		Sox3	-0.59	0.59	-0.76	2.43
Sp5	0.05	0.235	0.08	0.325		Sp5	-0.78	0.57	-0.57	1.22
Ttc39d	0.78	0.585	0.3	0.71		Ttc39d	0.92	-0.43	-2.4	0.43
Mageb4	606.525	705.26	171.885	591.045		Mageb4	0.09	1.26	-5.04	-0.09
Fhl4	9.185	10.07	5.835	9.27		Fhl4	-0.06	1.28	-5.17	0.06
Gm38250	3.27	3	2.075	2.245		Gm38250	0.94	0.55	-0.8	-0.55
Tdrd12	12.76	36.19	13.16	25.285		Tdrd12	-0.7	1.83	-0.65	0.65
Nenf	5.5	11.72	3.005	9.855		Nenf	-0.47	0.88	-1.01	0.47
Fam228b	5.3	7.345	2.795	5.655		Fam228b	-0.12	1.23	-1.77	0.12
Cfap65	0.005	0	0	0.025		Cfap65	0.67	-0.67	-0.67	6.07
Hspb11	53.855	56.12	50.845	46.775		Hspb11	0.38	0.96	-0.38	-1.43
Gm37669	0.405	0.59	0	0.155		Gm37669	0.42	1.03	-0.93	-0.42
B4galt3	1.805	3.425	0.685	6.03		B4galt3	-0.4	0.4	-0.95	1.68
Pced1a	1.925	2.92	0.36	3.885		Pced1a	-0.34	0.34	-1.42	1.01
Glb1l	1.635	1.065	0.03	0.595		Glb1l	1.05	0.31	-1.04	-0.31
Kcnd3	0.295	1.345	0.13	0.535		Kcnd3	-0.4	3.1	-0.95	0.4
Srsf12	3.35	5.785	1.075	12.47		Srsf12	-0.35	0.35	-1	2.26
Ttc30a1	1.125	1.485	0.395	2.095		Ttc30a1	-0.25	0.25	-1.27	1.1
Zik1	0	0.475	0.095	0.595		Zik1	-0.81	0.54	-0.54	0.88
Gm9728	0	0	0	0		Gm9728	NaN	NaN	NaN	NaN
Abo	2.665	3.385	1.53	2.285		Abo	0.23	1.12	-1.16	-0.23
Plcd1	0	0.425	0.03	1.655		Plcd1	-0.72	0.63	-0.63	4.53
Zfp629	5.37	2.595	1.115	0.94		Zfp629	2.87	0.6	-0.6	-0.75
Ms4a1	2.805	1.265	1.79	7.195		Ms4a1	0.44	-0.9	-0.44	4.29
Gm17494	16.11	16.6	8.095	12.315		Gm17494	0.6	0.75	-1.93	-0.6
Plxnb1	0.09	0.28	0.015	0.235		Plxnb1	-0.51	0.83	-1.05	0.51
Adad2	3.78	3.44	1.53	8.96		Adad2	0.1	-0.1	-1.25	3.21
Xlr3c	91.61	131.61	16.13	81.06		Xlr3c	0.14	1.21	-1.87	-0.14
Ier3	7.18	2.52	0.41	0.735		Ier3	3.55	0.57	-0.78	-0.57
Tcam1	0.86	0.32	0.115	1.52		Tcam1	0.49	-0.49	-0.86	1.68
Snx32	0.87	0.27	0.065	1.135		Snx32	0.5	-0.5	-0.85	0.95
Fam78b	0.615	0.195	0.17	0.035		Fam78b	3.65	0.11	-0.11	-1.24
Papolb	1.21	0.435	0.14	0.255		Papolb	3.96	0.41	-0.94	-0.41
Nr5a1	0	0.415	0.045	0.615		Nr5a1	-0.75	0.6	-0.6	1.25
Dusp3	1.015	1.105	0.175	4.23		Dusp3	-0.07	0.07	-1.28	4.6
Akap3	0.435	0.08	0.01	0.63		Akap3	0.56	-0.56	-0.79	1.18
Zfp36l1	5.435	4.63	1.715	3.345		Zfp36l1	0.93	0.41	-1.47	-0.41
Fam83h	0	0.235	0.015	0.2		Fam83h	-0.73	0.86	-0.62	0.62
Mdfi	0.55	0.09	0.08	1.845		Mdfi	0.66	-0.66	-0.69	4.38
Itga3	0.17	0.015	0	0.35		Itga3	0.61	-0.61	-0.73	2.04
Kirrel	0	0	0	0.135		Kirrel	NaN	NaN	NaN	NaN
Rgs6	0.315	1.34	0.14	1.165		Rgs6	-0.56	0.79	-0.79	0.56
Dusp6	1.465	1.72	0.465	1.31		Dusp6	0.25	1.09	-3.04	-0.25
Gm42600	0.755	0.765	0.66	0.96		Gm42600	-0.06	0.06	-1.28	2.57
Sulf1	3.105	2.465	0.345	2.485		Sulf1	1.33	-0.02	-4.49	0.02
Ddx25	36.05	57.2	6.955	23.93		Ddx25	0.28	1.26	-1.07	-0.28
Gm37296	1.245	0.395	3.04	4.055		Gm37296	-0.46	-0.89	0.46	0.98
Ccnd2	34.54	23.54	5.485	25.055		Ccnd2	1.26	-0.09	-2.31	0.09
Neto2	2.01	5.525	1.375	4.815		Neto2	-0.55	0.83	-0.8	0.55
Pald1	0.03	0.285	0.025	1.01		Pald1	-0.66	0.66	-0.69	4.42
Bbs1	1.785	0.925	0.13	0.17		Bbs1	2.1	0.64	-0.71	-0.64
Gm7061	5.34	3.945	0.33	2.65		Gm7061	1.02	0.32	-1.49	-0.32
M1ap	32.755	42.415	5.825	117.695		M1ap	-0.18	0.18	-1.17	2.95
Mei1	1.04	2.16	2.57	4.34		Mei1	-1.17	-0.18	0.18	1.74
Cmtm3	0.71	1.72	0.245	2.385		Cmtm3	-0.46	0.46	-0.89	1.07
Zfp979	5.575	9.155	20.855	33.765		Zfp979	-0.83	-0.52	0.52	1.66
Fzd4	0.165	0.2	0.045	0.395		Fzd4	-0.15	0.15	-1.2	1.85
Kif26b	0.125	0.17	0.02	0.345		Kif26b	-0.2	0.2	-1.15	1.78
Rom1	0	0.13	0	0.535		Rom1	-0.67	0.67	-0.67	4.88
4632427E13Rik	8.145	6.115	2.045	2.73		4632427E13Rik	1.23	0.56	-0.79	-0.56
Gem	2.94	2.86	1.43	4.925		Gem	0.04	-0.04	-1.31	1.81
Acoxl	3.205	0.81	0.505	2.095		Acoxl	1.49	-0.55	-0.8	0.55
Gm26850	0.355	0.265	0.21	0.56		Gm26850	0.42	-0.42	-0.93	2.33
Amhr2	3.34	1.99	0.155	3.63		Amhr2	0.56	-0.56	-2.06	0.79
Lyn	3.225	2.985	0.975	2.42		Lyn	0.88	0.47	-2.89	-0.47
Mipol1	10.34	9.3	4.97	4.655		Mipol1	0.93	0.63	-0.63	-0.72
Gm6567	0	0	0	0		Gm6567	NaN	NaN	NaN	NaN
Hk2	0.235	0.815	0.425	2.5		Hk2	-0.9	0.45	-0.45	4.37
Col12a1	0.16	0.68	0.03	0.505		Col12a1	-0.49	0.99	-0.86	0.49
2810039B14Rik	2.87	4.785	1.095	3.76		2810039B14Rik	-0.31	1.04	-1.56	0.31
Tkfc	2.325	1.355	0.36	3.24		Tkfc	0.35	-0.35	-1.06	1
Mtch2	124.01	127.6	29.595	62.185		Mtch2	0.64	0.71	-1.31	-0.64
Morn4	0.51	0.37	0.12	0.995		Morn4	0.24	-0.24	-1.11	1.92
Gata4	0.07	0.475	0.195	0.99		Gata4	-0.88	0.47	-0.47	2.18
Sulf2	0.395	1.385	0.475	3.365		Sulf2	-0.73	0.62	-0.62	3.32
Mlc1	0.315	0.14	0.15	0.8		Mlc1	0.64	-0.71	-0.64	4.37
Gm34225	19.84	16.865	4.49	3.885		Gm34225	0.95	0.64	-0.64	-0.71
1700008J07Rik	0.685	0.15	0.235	0.28		1700008J07Rik	4.44	-1.12	-0.23	0.23
Tdrd9	51.055	50.46	12.315	37.985		Tdrd9	0.71	0.64	-3.29	-0.64
Lrrc56	2.25	0.625	0.06	2.51		Lrrc56	0.58	-0.58	-0.99	0.77
Meiosin	15.275	17.015	2.46	11.505		Meiosin	0.46	0.89	-2.68	-0.46
E330023G01Rik	15.7	17.295	10.685	4.41		E330023G01Rik	0.51	0.84	-0.51	-1.79
Ctsw	0.03	0	0.125	0.475		Ctsw	-0.51	-0.84	0.51	4.29
Ccar2	6.13	3.36	0.48	1.55		Ccar2	1.72	0.42	-0.93	-0.42
Nfib	1.78	1.99	1	2.28		Nfib	-0.28	0.28	-2.39	1.07
Stag3	29.62	29.15	4.93	17.82		Stag3	0.7	0.65	-2.12	-0.65
Spock2	0.12	1.15	0	0.35		Spock2	-0.44	3.53	-0.91	0.44
Cspg4b	0.445	0.845	0.12	1.03		Cspg4b	-0.46	0.46	-1.21	0.89
Six1	0.08	2.41	0.28	5.405		Six1	-0.73	0.62	-0.62	2.35
Mir100hg	0.075	0.015	0.165	0.265		Mir100hg	-0.4	-0.94	0.4	1.3
Lrrc4	0.065	0.585	0.185	0.085		Lrrc4	-0.79	5.06	0.56	-0.56
Ppil6	3.32	2.84	1.21	1.325		Ppil6	1.02	0.63	-0.72	-0.63
Gm26590	3.735	3.495	2.57	1.6		Gm26590	0.81	0.54	-0.54	-1.66
Arrb1	0	0.06	0.005	0.16		Arrb1	-0.73	0.62	-0.62	2.87
Spata17	2.505	3.43	3.15	4.625		Spata17	-1.14	0.2	-0.2	1.95
Bcorl1	0.065	0.23	0.05	1.22		Bcorl1	-0.62	0.62	-0.73	8.04
Gm14790	0.4	0	0	2.005		Gm14790	0.67	-0.67	-0.67	6.09
Mid2	0.11	0.405	0.16	0.57		Mid2	-0.79	0.56	-0.56	1.31
Naf1	1.245	2.44	1.49	2.125		Naf1	-0.86	0.97	-0.49	0.49
Myo19	0.48	0.23	0.525	1.485		Myo19	-0.1	-1.25	0.1	4.49
Vrtn	0.235	0.775	0.51	2.975		Vrtn	-1.02	0.33	-0.33	5.83
Ikzf1	0.005	0.505	0.2	1.58		Ikzf1	-0.94	0.41	-0.41	3.31
8030474K03Rik	82.575	96	13.405	91.425		8030474K03Rik	-0.44	0.9	-7.4	0.44
Gm26981	0.32	0.3	0.01	0.225		Gm26981	0.82	0.53	-3.59	-0.53
Plxnc1	2.225	2.185	1.425	2.555		Plxnc1	0.07	-0.07	-2.84	1.28
Dync2h1	9.485	8.27	3.65	7.82		Dync2h1	1.17	0.18	-3.56	-0.18
Lratd1	1.54	0.855	1.815	2.615		Lratd1	-0.19	-1.16	0.19	1.32
Sox5	2.075	0.715	0.275	0.94		Sox5	2.53	-0.23	-1.12	0.23
Itm2c	4.965	3.955	0.305	13.455		Itm2c	0.15	-0.15	-1.2	2.6
Myc	3.26	1.31	0.36	0.685		Myc	3.21	0.44	-0.91	-0.44
Spef1l	1.605	3.11	1.19	3.48		Spef1l	-0.54	0.54	-0.84	0.81
Arnt2	0.255	0.145	0.43	0.36		Arnt2	-0.4	-1.25	0.94	0.4
Gab1	3.41	2.5	0.6	3.395		Gab1	0.69	-0.66	-3.48	0.66
Vps25	331.76	323.28	185.44	271.99		Vps25	0.77	0.58	-2.53	-0.58
Hs6st2	0.735	2.09	0.955	3.385		Hs6st2	-0.78	0.56	-0.56	1.85
Gm30238	0.375	0	0	0.125		Gm30238	3.37	-0.67	-0.67	0.67
Ttc21b	0.53	4.365	1.36	4.695		Ttc21b	-0.94	0.61	-0.61	0.74
Copg2	34.395	33.515	13.335	22.99		Copg2	0.73	0.62	-1.76	-0.62
Cyb5r1	13.885	18.845	3.77	8.605		Cyb5r1	0.35	1.01	-1	-0.35
Fbn1	0.455	0.995	0.14	0.505		Fbn1	-0.09	1.9	-1.26	0.09
Slit2	0.88	1.37	0.435	1.82		Slit2	-0.35	0.35	-1	1
Smyd1	1.365	0.435	0.01	1.035		Smyd1	0.91	-0.44	-1.05	0.44
Akr1cl	12.565	17.705	9.325	13.825		Akr1cl	-0.19	1.35	-1.16	0.19
Efhc1	8.635	10.505	3.455	9.105		Efhc1	-0.17	1.18	-3.91	0.17
Cpxm1	0.33	4.015	0	10.495		Cpxm1	-0.62	0.62	-0.73	2.8
Hormad2	26.245	40.565	10.985	33.95		Hormad2	-0.36	0.99	-1.8	0.36
St6gal1	0.03	0.16	0.385	0.355		St6gal1	-1.36	-0.58	0.76	0.58
Timp1	11.515	3.385	0.55	1.18		Timp1	4.39	0.52	-0.82	-0.52
Parm1	0.01	0.885	0.415	2.15		Parm1	-0.99	0.36	-0.36	2.31
Gm16759	0.03	0.155	0.005	0.225		Gm16759	-0.56	0.56	-0.79	1.19
Shoc1	4.47	5.225	5.42	7.05		Shoc1	-1.21	-0.14	0.14	2.45
Cep19	21.335	26.11	14.275	21.715		Cep19	-0.05	1.3	-2.05	0.05
C1ql1	0.75	0.805	0.185	1.515		C1ql1	-0.06	0.06	-1.29	1.6
Tmem223	78.9	75.15	30.225	21.78		Tmem223	0.73	0.62	-0.62	-0.86
Col5a2	0.14	0.09	0.03	0.12		Col5a2	0.94	-0.4	-2.02	0.4
Ptprm	6.645	5.165	0.72	2.78		Ptprm	0.93	0.42	-1.14	-0.42
Pitpnm1	0	0.375	0	0.205		Pitpnm1	-0.67	1.79	-0.67	0.67
Lrrc73	0.655	1.21	0.735	2.105		Lrrc73	-0.77	0.58	-0.58	2.75
Unc119b	5.775	7.96	1.77	5.855		Unc119b	-0.02	1.32	-2.5	0.02
Grhl2	2.97	3.915	0.84	3.04		Grhl2	-0.05	1.3	-3.09	0.05
Mageb10-ps	529.71	616.595	151.315	484.77		Mageb10-ps	0.23	1.12	-3.64	-0.23
Igdcc3	0.015	0.625	0.005	0.31		Igdcc3	-0.65	2.05	-0.7	0.65
Cdkl2	7.64	9.65	2.13	3.545		Cdkl2	0.5	0.99	-0.85	-0.5
Xlr5c	132.805	285.11	14.355	48.71		Xlr5c	0.48	2.21	-0.87	-0.48
Erbb4	0.355	0.79	0.155	0.405		Erbb4	-0.13	2.21	-1.21	0.13
Nr4a1	1.24	3.215	0.215	1.785		Nr4a1	-0.23	1.46	-1.11	0.23
Pmel	0.635	1.055	0.345	1.275		Pmel	-0.44	0.44	-1.05	0.91
Mmp14	0.075	0.37	0.125	0.73		Mmp14	-0.79	0.56	-0.56	2.21
1700067K01Rik	9.285	6.055	1.35	22.485		1700067K01Rik	0.27	-0.27	-1.07	2.52
Gm7361	0.12	0.295	0.27	0.06		Gm7361	-0.58	0.77	0.58	-1.04
Zc3h12b	1.35	1.825	0.78	1.275		Zc3h12b	0.09	1.26	-1.31	-0.09
Trp53i11	0.03	0.215	0.065	0.465		Trp53i11	-0.8	0.55	-0.55	2.37
Acot9	75.67	92.96	41.955	63.66		Acot9	0.28	1.07	-1.28	-0.28
Patz1	7.765	8.475	2.405	7.94		Patz1	-0.17	1.18	-10.35	0.17
Src	0.04	0.065	0.06	0.675		Src	-1.21	0.13	-0.13	33.05
Shcbp1l	87.22	33.88	37.25	66.195		Shcbp1l	1.48	-0.74	-0.6	0.6
Dusp9	9.415	12.505	1.81	27.15		Dusp9	-0.19	0.19	-1.15	2.04
Tent5d	2.325	2.555	1.335	2.125		Tent5d	0.31	1.04	-2.79	-0.31
Stxbp6	0.285	3.63	0.82	9.605		Stxbp6	-0.78	0.57	-0.57	2.98
Hpse2	0.33	0.565	0.3	1.82		Hpse2	-0.6	0.6	-0.75	6.99
Dmrtb1	11.01	8.545	1.73	15.645		Dmrtb1	0.23	-0.23	-1.53	1.11
Plekhd1	0.15	0.505	0.045	2.35		Plekhd1	-0.52	0.52	-0.83	5.93
Stk31	279.735	361.385	154.95	203.775		Stk31	0.41	1.29	-0.94	-0.41
Dnah5	0.14	0.1	0.185	0.205		Dnah5	-0.47	-1.3	0.47	0.88
Sox8	0.735	0.12	0.19	3.135		Sox8	0.6	-0.75	-0.6	5.86
Ldhc	2.26	7.32	1.275	9.915		Ldhc	-0.56	0.56	-0.78	1.14
2700046G09Rik	3.235	5.585	0.835	1.215		2700046G09Rik	0.57	1.89	-0.78	-0.57
Ribc2	3.63	1.415	1.45	3.605		Ribc2	0.68	-0.69	-0.67	0.67
Adtrp	30.53	41.415	7.695	13.52		Adtrp	0.5	1.15	-0.85	-0.5
Fancd2	30.835	21.11	13.31	26.06		Fancd2	1.01	-0.34	-1.43	0.34
Stat5b	0	0.3	0.03	0.36		Stat5b	-0.74	0.61	-0.61	0.88
Gm16234	0.03	0.38	0.325	0.2		Gm16234	-1.74	0.88	0.47	-0.47
Socs3	0	0.05	0.12	0.095		Socs3	-1.4	-0.43	0.92	0.43
Gm19605	3.68	4.09	1.605	2.175		Gm19605	0.53	0.82	-0.93	-0.53
Glt8d2	1.375	0.26	0.245	0.555		Glt8d2	4.21	-0.64	-0.71	0.64
Ccn1	12.52	17.095	3.05	7.51		Ccn1	0.36	1.01	-0.99	-0.36
Gm9899	0.17	0	0	0.005		Gm9899	45.19	-0.67	-0.67	0.67
Smim11	25.885	27.62	26.56	30.91		Smim11	-0.94	0.41	-0.41	2.97
Igfbp3	5.715	11.02	1.22	9.785		Igfbp3	-0.52	0.83	-1.66	0.52
Cnnm1	4.49	3.1	1.225	3.08		Cnnm1	1.34	0.01	-1.78	-0.01
Sult4a1	0.685	0.545	0.135	10.76		Sult4a1	0.17	-0.17	-1.18	24.88
Xkr6	0.13	1.27	0.055	0.435		Xkr6	-0.54	3.51	-0.81	0.54
Nipal2	5.485	13.25	2.975	9.64		Nipal2	-0.42	1.15	-0.93	0.42
Psma8	63.69	56.365	13.42	38.905		Psma8	0.87	0.48	-1.86	-0.48
Colec12	1.765	2.395	4.815	7.665		Colec12	-0.81	-0.54	0.54	1.8
Lrriq3	8.735	13.31	11.805	15.16		Lrriq3	-1.54	0.3	-0.3	1.05
Igfbp5	1.27	1.285	0.25	0.5		Igfbp5	0.66	0.69	-1.09	-0.66
App	6.655	17.69	0.95	19.795		App	-0.57	0.57	-1.15	0.78
4933431M02Rik	18.52	9.25	6.73	3.495		4933431M02Rik	2.47	0.3	-0.3	-1.05
Sema4f	0	1.23	0.115	0.87		Sema4f	-0.76	1.14	-0.59	0.59
Tspan18	124.795	113.43	106.785	77.7		Tspan18	1.1	0.25	-0.25	-2.43
Klhl35	1.8	3.545	0.51	2.665		Klhl35	-0.33	1.01	-1.33	0.33
Cited1	50.05	142.435	14.68	207.315		Cited1	-0.49	0.49	-0.86	1.17
Adamts19	0.52	0.785	0.545	1.16		Adamts19	-0.74	0.61	-0.61	2.52
Helz2	0	0.015	0	0.005		Helz2	-0.67	3.37	-0.67	0.67
Ece1	0.92	1.04	0.505	2.61		Ece1	-0.15	0.15	-1.2	4.11
Bicd1	0.565	1.145	1.23	2.225		Bicd1	-1.26	-0.09	0.09	2.1
Nid1	2.45	0.86	1.095	1.805		Nid1	1.43	-0.84	-0.51	0.51
Clstn2	0	0.195	0.285	0.485		Clstn2	-1.14	-0.21	0.21	1.16
Tmem69	4.05	5.785	0.67	1.92		Tmem69	0.43	1.12	-0.92	-0.43
Rnpep	0.885	1.055	0.04	2.555		Rnpep	-0.11	0.11	-1.24	2.11
Sparc	15.43	13.11	10.575	17.64		Sparc	0.35	-0.35	-1.1	1
Ankrd29	1.93	4.72	0.935	3.825		Ankrd29	-0.46	0.89	-0.94	0.46
Gm21926	2.205	1.285	1.88	3		Gm21926	0.24	-1.11	-0.24	1.4
Greb1l	0	0.775	0.04	0.415		Greb1l	-0.74	1.78	-0.61	0.61
Gatb	32.18	34.1	15.395	26.025		Gatb	0.51	0.83	-2.29	-0.51
Samd15	3.725	5.455	6.835	3.25		Samd15	-0.53	0.53	1.37	-0.82
Gm37755	0	0	0	0.01		Gm37755	NaN	NaN	NaN	NaN
Pogk	3.59	7.805	2.635	5.34		Pogk	-0.44	1.67	-0.91	0.44
Col9a2	0.055	0.01	0.07	0.245		Col9a2	-0.17	-1.18	0.17	4.1
Tex19.2	2.645	4.95	0.26	9.77		Tex19.2	-0.33	0.33	-1.02	1.72
Cdnf	1.14	0.715	0.475	1.35		Cdnf	0.45	-0.45	-0.96	0.9
Rhox7-ps2	12.575	33.75	2.005	14.72		Rhox7-ps2	-0.11	2.13	-1.24	0.11
Syne1	0.795	0.555	0.505	0.995		Syne1	0.56	-0.56	-0.79	1.49
Galnt7	0.305	2.04	0.16	2.895		Galnt7	-0.62	0.62	-0.73	1.24
Dync2li1	57.025	59.38	14.155	24.865		Dync2li1	0.63	0.72	-1.05	-0.63
Etv1	48.83	22.945	10.6	16.775		Etv1	3.17	0.34	-1.01	-0.34
Id3	210.395	209.71	26.825	61.11		Id3	0.68	0.67	-0.98	-0.67
Boll	7.63	12.275	6.455	24.42		Boll	-0.54	0.54	-0.81	3.35
Fkbp6	1003.62	994.905	422.72	638.515		Fkbp6	0.69	0.66	-1.46	-0.66
Lpar1	6.625	16.97	7.525	15.52		Lpar1	-0.74	0.83	-0.61	0.61
Ccne2	42.725	50.71	53.91	67.605		Ccne2	-1.16	-0.19	0.19	1.84
Lonrf3	35.7	36.345	16.455	28.05		Lonrf3	0.62	0.73	-2.51	-0.62
Zdhhc15	2.2	3.1	0.495	1.185		Zdhhc15	0.4	1.11	-0.95	-0.4
Pwwp3b	13.735	11.05	13.325	15.555		Pwwp3b	0.12	-1.5	-0.12	1.22
Tex12	135.655	201.22	88.34	200.865		Tex12	-0.67	0.68	-1.64	0.67
Adgrg4	0.785	0.48	3.345	1.495		Adgrg4	-0.47	-0.88	2.93	0.47
Plp1	2.91	2.265	0.535	0.785		Plp1	1.08	0.58	-0.77	-0.58
Rgs2	1.57	4.185	8.64	9.04		Rgs2	-1.35	-0.62	0.62	0.73
Ptprs	4.735	7.435	3.05	12.63		Ptprs	-0.42	0.42	-0.93	2.01
Gm16310	0.685	0	0	0		Gm16310	NaN	NaN	NaN	NaN
Dcdc2a	10.165	10.605	8.79	12.345		Dcdc2a	-0.16	0.16	-1.19	1.46
Igfbp2	12.675	19.005	0.9	71.605		Igfbp2	-0.24	0.24	-1.11	4.15
Prrg3	0.01	1.57	0.69	1.65		Prrg3	-1.57	0.62	-0.62	0.73
Cdh2	1.085	6.105	1.065	7.635		Cdh2	-0.67	0.67	-0.68	1.08
Smarca5-ps	2.12	2.29	0.475	0.825		Smarca5-ps	0.6	0.75	-0.92	-0.6
Begain	0.04	0.24	0.055	0.83		Begain	-0.73	0.62	-0.62	4.6
Lipa	3.455	1.305	0.49	4.33		Lipa	0.49	-0.49	-0.86	0.89
Rcl1	12.67	11.635	3.18	11.59		Rcl1	1.32	0.03	-10.53	-0.03
Aga	73.865	69.965	20.115	36.875		Aga	0.75	0.6	-1.21	-0.6
2410152P15Rik	32.8	21.625	10.18	6.345		2410152P15Rik	1.49	0.51	-0.51	-0.84
Mybpc1	15.925	10.785	5.96	21.29		Mybpc1	0.35	-0.35	-1	1.07
Frmd6	0.715	1.305	0.055	1.175		Frmd6	-0.53	0.82	-2.03	0.53
A630052C17Rik	0.765	1.18	0.455	1.75		A630052C17Rik	-0.39	0.39	-0.96	1.45
Phtf1	9.37	9.275	5.675	5.45		Phtf1	0.69	0.66	-0.66	-0.74
Pdia6	304.33	320.48	72.265	234.13		Pdia6	0.55	0.8	-3.08	-0.55
Ppfia4	1.16	0.53	0.36	0.56		Ppfia4	4.15	-0.1	-1.25	0.1
Rorc	16.53	10.845	1.805	10.855		Rorc	1.35	0	-2.15	0
Srsf3-ps	0.125	0.12	0.095	0.175		Srsf3-ps	0.11	-0.11	-1.24	2.36
Nr2f2	1.82	6.355	1.395	3.25		Nr2f2	-0.52	2.78	-0.83	0.52
Il18	17.57	17.85	6.985	16.185		Il18	0.56	0.79	-8.01	-0.56
Gm7072	5.545	4.23	7.15	7.14		Gm7072	-0.67	-1.78	0.68	0.67
Npdc1	0.74	0.76	0	2.08		Npdc1	-0.02	0.02	-1.33	2.36
Klf4	2.19	3.48	4.46	3.15		Klf4	-1.18	0.17	1.2	-0.17
Crlf1	18.89	6.29	1.425	3.405		Crlf1	3.89	0.4	-0.95	-0.4
Mov10l1	189.075	166.51	70.68	165.855		Mov10l1	1.33	0.02	-5.55	-0.02
Ankrd42	9.88	9.815	3.365	10.255		Ankrd42	0.1	-0.1	-19.87	1.25
Sorcs2	0.135	0.17	0.2	0.635		Sorcs2	-1.04	-0.31	0.31	9.34
Arsb	0.52	2.555	0.84	5.955		Arsb	-0.78	0.57	-0.57	2.82
Npm3	368.27	384.03	87.405	209.125		Npm3	0.61	0.74	-1.55	-0.61
Gm29675	0.245	0.235	0.095	0.11		Gm29675	0.72	0.62	-0.77	-0.62
Itih2	5.835	4.225	1.38	1.45		Itih2	1.42	0.66	-0.69	-0.66
Mettl21a	8.14	10.46	3.725	7.845		Mettl21a	0.08	1.27	-2.2	-0.08
F8	1.2	1.865	2.86	2.44		F8	-1.29	-0.39	0.96	0.39
Neat1	0	0.01	0.115	0.03		Neat1	-0.9	-0.45	4.27	0.45
Ccdc137	2.97	4.84	2.26	6.54		Ccdc137	-0.49	0.49	-0.86	1.38
Gm47918	110.76	65.905	22.84	21.145		Gm47918	2	0.65	-0.65	-0.7
Ift57	36.09	12.27	5.97	12.095		Ift57	5.12	0.02	-1.33	-0.02
Tcf19	1.635	0.61	0.38	3.165		Tcf19	0.55	-0.55	-0.8	2.2
Sntb1	3.695	3.065	1.47	2.195		Sntb1	0.96	0.39	-1.04	-0.39
Trib1	0.555	0.35	0.175	0.495		Trib1	0.87	-0.48	-1.63	0.48
Nfatc3	1.965	2.5	0.805	1.93		Nfatc3	0.04	1.31	-2.7	-0.04
Tasor2	6.385	15.165	8.125	10.66		Tasor2	-0.95	1.82	-0.4	0.4
Zkscan2	0.525	0.77	0.135	1.62		Zkscan2	-0.26	0.26	-1.09	2.07
Rad9b	21.84	21.74	20.725	22.995		Rad9b	0.06	-0.06	-1.29	1.46
5930403N24Rik	30.575	19.81	9.81	15.28		5930403N24Rik	1.76	0.31	-1.04	-0.31
Pih1d2	13.545	13.355	6.76	8.145		Pih1d2	0.7	0.65	-1	-0.65
Socs2	14.825	27.345	3.915	11.98		Socs2	0.18	1.72	-1.17	-0.18
Gm47260	0.485	0.69	0.155	0.69		Gm47260	-0.67	0.67	-2.85	0.67
Prps1	284.1	301.445	114.63	138		Prps1	0.6	0.75	-0.8	-0.6
Atp2b4	1.33	1.57	0.295	1.205		Atp2b4	0.23	1.12	-3.59	-0.23
Dnajb3	2.895	5.155	0.615	6.255		Dnajb3	-0.45	0.45	-1.37	0.9
Ajuba	0.87	2.13	1.74	4.04		Ajuba	-1.14	0.21	-0.21	2.25
Klf9	1.055	1.11	0.61	2.295		Klf9	-0.07	0.07	-1.27	3.27
Gm650	1.605	1.865	0.72	1.675		Gm650	-0.18	1.17	-4.77	0.18
Nup205	6.415	5.005	2.4	6.065		Nup205	0.84	-0.51	-3	0.51
Pdia5	18.885	19.14	6.545	27.3		Pdia5	-0.02	0.02	-2	1.33
4930513N10Rik	0.075	0.36	0.215	0.675		4930513N10Rik	-1.01	0.34	-0.34	1.83
Gm49774	0.055	0.065	0.015	0.035		Gm49774	0.45	0.9	-1.35	-0.45
Egr3	0.075	0.515	0.25	0.095		Egr3	-0.75	2.64	0.6	-0.6
Ccnb1ip1	94.97	138.46	33.045	96.555		Ccnb1ip1	-0.02	1.32	-1.95	0.02
Tsku	0	0.055	0.035	0.14		Tsku	-1.1	0.25	-0.25	2.33
Tfrc	16.76	12.49	5.46	9.27		Tfrc	1.13	0.31	-1.04	-0.31
Mettl16	18.005	19.515	10.995	14.575		Mettl16	0.47	0.88	-1.45	-0.47
Rims2	1.01	1.115	1.965	1.425		Rims2	-0.85	-0.5	2.26	0.5
Tspan3	192.48	176.51	38.69	152.94		Tspan3	0.95	0.4	-4.3	-0.4
Ppp1r26	0	0.635	0.21	0.69		Ppp1r26	-1.19	0.6	-0.6	0.75
Mettl25	8.815	5.71	2.495	3.23		Mettl25	1.82	0.52	-0.83	-0.52
Rasd2	6.38	10.315	3.515	13.93		Rasd2	-0.39	0.39	-0.96	1.11
Suv39h1	44.35	30.765	7.12	27.2		Suv39h1	1.21	0.14	-1.72	-0.14
Ipcef1	4.455	0.615	0.495	3.47		Ipcef1	1.09	-0.65	-0.7	0.65
Fbxo7	59.84	57.485	9.115	44.585		Fbxo7	0.78	0.57	-3.71	-0.57
Ttn	13.78	4.585	64.15	65.1		Ttn	-0.66	-0.9	0.66	0.69
Mkrn3	0.42	0.505	0.175	0.735		Mkrn3	-0.18	0.18	-1.23	1.17
Pus7l	1.395	4.85	0.14	6.035		Pus7l	-0.5	0.5	-0.87	0.85
Odad4	0.575	1.77	0.71	1.635		Odad4	-0.76	0.76	-0.59	0.59
Spef1	4.02	1.51	0.255	1.52		Spef1	2.67	-0.01	-1.34	0.01
Uggt2	11.015	17.665	14.77	10.215		Uggt2	-0.56	1.41	0.56	-0.79
Chordc1	62.445	51.12	42.3	52.325		Chordc1	1.44	-0.08	-1.27	0.08
Stk33	13.805	8.265	3.88	5.07		Stk33	2.2	0.49	-0.86	-0.49
Fmr1nb	406.545	500.095	142.12	234.33		Fmr1nb	0.44	0.92	-0.91	-0.44
4933433G15Rik	0	0.7	0.2	0.65		4933433G15Rik	-1.15	0.74	-0.61	0.61
Mcam	0.415	0.95	0.085	2.335		Mcam	-0.42	0.42	-0.93	2.58
Cbln1	1.365	6.06	0.8	4.515		Cbln1	-0.57	1.13	-0.78	0.57
Ddr2	0.465	0.495	0.17	1.17		Ddr2	-0.06	0.06	-1.29	2.86
Cdk4	36.61	46.09	12.215	34.855		Cdk4	0.11	1.24	-2.82	-0.11
Pip4p2	6.085	7.81	10.765	15.015		Pip4p2	-0.92	-0.43	0.43	1.65
Podxl	0.585	0.6	0.07	0.915		Podxl	-0.03	0.03	-2.14	1.32
Sbf2	5.545	5.555	2.455	3.625		Sbf2	0.67	0.68	-1.49	-0.67
Ccdc73	351.65	305.975	241.695	142.38		Ccdc73	0.95	0.39	-0.39	-1.61
Acat1	541.99	392.875	136.925	153.895		Acat1	1.42	0.63	-0.72	-0.63
Gm11837	19.34	43.505	7.595	30.155		Gm11837	-0.32	1.12	-1.03	0.32
C330011M18Rik	0.385	0.19	0.41	0.44		C330011M18Rik	-0.31	-5.09	0.31	1.04
Pim1	14.1	11.395	11.33	6.905		Pim1	1.33	0.02	-0.02	-2.17
Kmt2c	34.81	32.905	23.715	34.6		Kmt2c	0.75	-0.6	-7.11	0.6
Clcf1	0	0.585	0	0.29		Clcf1	-0.67	2.05	-0.67	0.67
Dlk1	38.65	48.095	6.785	248.95		Dlk1	-0.15	0.15	-1.19	6.71
1700016H13Rik	87	74.995	31.29	45.735		1700016H13Rik	0.87	0.48	-0.95	-0.48
Slc10a3	7.375	7.735	4.055	11.505		Slc10a3	-0.07	0.07	-1.28	1.45
Pin1	110.32	100.46	12.535	34.66		Pin1	0.76	0.59	-0.98	-0.59
Ldha	6.47	20.48	2.78	76.33		Ldha	-0.53	0.53	-0.82	4.79
Sppl2b	0.37	0.175	0.03	0.29		Sppl2b	0.95	-0.4	-1.4	0.4
Trim52	9.845	9.055	6.155	6.8		Trim52	0.89	0.52	-0.82	-0.52
Utp23	92.04	81.01	38.525	41.97		Utp23	0.97	0.62	-0.73	-0.62
Zbtb26	36.305	35.01	47.47	18.255		Zbtb26	0.07	-0.07	1.28	-1.88
C130083M11Rik	1.725	2.145	0.925	0.965		C130083M11Rik	0.64	1.35	-0.71	-0.64
Myo7a	4.08	3.33	1.19	3.665		Myo7a	1.05	-0.3	-4.15	0.3
Slc25a31	259.8	290.71	123.78	211.31		Slc25a31	0.41	0.94	-1.9	-0.41
Ssr2	423.655	375.15	61.64	229.11		Ssr2	0.84	0.51	-1.67	-0.51
Syt11	3.875	2.03	6.215	6.62		Syt11	-0.57	-1.48	0.57	0.77
Wdr44	13.555	20.21	7.695	10.535		Wdr44	0.35	1.88	-1	-0.35
Wdr77	15.115	22.515	4.7	25.17		Wdr77	-0.5	0.5	-1.89	0.85
Samd7	6.65	2.34	0.48	1.86		Samd7	3.3	0.17	-1.17	-0.17
Enkd1	10.61	10.995	3.07	7.535		Enkd1	0.6	0.75	-2.34	-0.6
Septin10	3.355	2.285	1.105	#N/A		Septin10	0.67	0	-0.74	NaN
Ubtd1	0.405	0.1	0.07	0.78		Ubtd1	0.61	-0.61	-0.73	2.12
Rbakdn	141.62	159.925	21.265	42.25		Rbakdn	0.57	0.78	-0.81	-0.57
B4galt7	5.825	7.96	7.15	7.105		B4galt7	-2.06	1.31	0.04	-0.04
Ptger4	0.04	0.365	0.26	2.175		Ptger4	-1.13	0.22	-0.22	7.73
Hes1	70.88	22.325	9.42	70.735		Hes1	0.68	-0.67	-1.03	0.67
Apcdd1	0.02	0.205	0.075	0.12		Apcdd1	-1.05	1.45	-0.3	0.3
Vsig10	0.095	0.015	0.07	0.355		Vsig10	0.21	-1.14	-0.21	4.59
Ugt8a	2.05	3.305	1.135	4.895		Ugt8a	-0.39	0.39	-0.96	1.38
Jade3	30.025	32.73	8.19	20.71		Jade3	0.52	0.83	-1.93	-0.52
A930018P22Rik	6.62	0.19	1.72	6.075		A930018P22Rik	0.75	-1.02	-0.6	0.6
Cfap20dc	12.69	7.855	1.695	4.795		Cfap20dc	1.39	0.34	-1.01	-0.34
Stk39	3.345	10.175	3.75	17.835		Stk39	-0.71	0.63	-0.63	2.15
Bex1	21.025	58.44	18.72	65.64		Bex1	-0.64	0.64	-0.71	0.88
Abcb1a	7.9	4.16	7.61	10.925		Abcb1a	0.06	-1.46	-0.06	1.29
Anpep	1.215	2.195	1.015	4.835		Anpep	-0.56	0.56	-0.79	3.58
Mapk10	15.71	20.01	12.89	8.48		Mapk10	0.27	1.08	-0.27	-1.1
Cox8c	15.885	26.04	9.98	31.985		Cox8c	-0.43	0.43	-0.92	0.93
Gabbr1	0	0.265	0	0.425		Gabbr1	-0.67	0.67	-0.67	1.49
Smarcd3	0.62	0.71	0.21	1.075		Smarcd3	-0.13	0.13	-1.35	1.22
Magohb	67.77	65.425	41.62	31.115		Magohb	0.73	0.61	-0.61	-1.16
Ano1	2.06	3.17	0.465	5.695		Ano1	-0.28	0.28	-1.07	1.54
Ndufaf1	59.93	54.42	36.76	46.89		Ndufaf1	0.96	0.39	-1.44	-0.39
Rnf212	48.725	63.705	17.22	43.865		Rnf212	0.17	1.18	-1.98	-0.17
Crip2	21.71	31.89	7.86	58.54		Crip2	-0.29	0.29	-1.06	1.78
Pecam1	1.865	2.505	4.27	4.885		Pecam1	-0.86	-0.5	0.5	0.85
Lacc1	5.215	6.655	1.97	7.455		Lacc1	-0.43	0.43	-2.39	0.92
Gm6658	0.02	0.74	0.235	0.385		Gm6658	-1.07	1.59	-0.28	0.28
4930556M19Rik	1.845	1.005	1.95	1.745		4930556M19Rik	0.33	-5.2	1.02	-0.33
4921531C22Rik	9.165	3.7	3.48	6.895		4921531C22Rik	1.53	-0.63	-0.72	0.63
Maz	2.6	2.92	0.725	4.245		Maz	-0.13	0.13	-1.67	1.22
Mogs	1.485	2.205	0.9	2.21		Mogs	-0.67	0.67	-1.76	0.68
Ccdc112	12.535	13.76	20.5	10.4		Ccdc112	-0.25	0.25	2.95	-1.1
Tril	0.85	0.205	0.235	0.97		Tril	0.64	-0.71	-0.64	0.89
Col4a2	0.35	0.185	0.1	0.985		Col4a2	0.45	-0.45	-0.9	3.87
Prss36	22.125	14.385	4.06	25.43		Prss36	0.47	-0.47	-1.73	0.88
Carns1	0.08	0.125	0.4	1.34		Carns1	-0.77	-0.58	0.58	4.54
Gramd1a	0	0.1	0.54	2.14		Gramd1a	-0.8	-0.55	0.55	4.55
Sdc3	0.07	0.54	0.115	0.585		Sdc3	-0.74	0.61	-0.61	0.74
Gm38077	0	0.025	0.005	0		Gm38077	-0.67	6.07	0.67	-0.67
2900052L18Rik	0.955	0.22	0.04	0.11		2900052L18Rik	5.92	0.41	-0.94	-0.41
Insyn1	0.01	0.36	0.035	0.28		Insyn1	-0.74	1.01	-0.61	0.61
Efcab2	50.665	30.995	21.055	15.605		Efcab2	2.16	0.44	-0.44	-0.91
Zfp518a	59.07	67.47	48.97	47.99		Zfp518a	0.61	1.64	-0.61	-0.73
Ckap5	68.66	75.205	40.885	39.155		Ckap5	0.63	0.93	-0.63	-0.71
Rpl10l	206.27	192.45	65.485	102.755		Rpl10l	0.76	0.58	-1.07	-0.58
Tmed8	2.21	3.12	0.755	1.13		Tmed8	0.5	1.34	-0.85	-0.5
Efemp2	2.875	4.445	1.02	10.585		Efemp2	-0.31	0.31	-1.04	2.73
Carm1	4.35	2.88	0.685	2.825		Carm1	1.32	0.02	-1.92	-0.02
Rhbdf2	1.84	1.315	0.41	1.685		Rhbdf2	0.87	-0.48	-2.8	0.48
Pofut1	0.955	3.29	0.39	1.565		Pofut1	-0.35	2.33	-1	0.35
Cldn7	9.08	9.06	2.515	7.445		Cldn7	0.68	0.67	-4.73	-0.67
Adamts9	0.805	0.005	0.32	0.205		Adamts9	2.32	-1.1	0.25	-0.25
mt-Rnr2	1066.58	1755.56	651.065	667.86		mt-Rnr2	0.65	2.88	-0.7	-0.65
Tbkbp1	0.105	0.245	0	0.12		Tbkbp1	-0.08	1.49	-1.26	0.08
Gm19196	40.44	37.345	19.225	17.83		Gm19196	0.84	0.63	-0.63	-0.72
C87487	53.305	54.09	19.27	10.94		C87487	0.66	0.69	-0.66	-0.98
Pak2	33.905	33.29	30.965	31.385		Pak2	0.91	0.55	-0.8	-0.55
Cfap47	37.725	24.77	62.32	26.69		Cfap47	0.57	-0.77	3.14	-0.57
Mtfmt	22.075	16.895	9.19	20.265		Mtfmt	0.91	-0.44	-2.45	0.44
Abcd1	1.05	1.095	0.315	2.415		Abcd1	-0.04	0.04	-1.31	2.32
Sfpq	34.41	35.845	14.41	17.51		Sfpq	0.62	0.73	-0.85	-0.62
Glrb	2.12	3.67	2.585	14.565		Glrb	-0.88	0.47	-0.47	9.95
Klf10	33.31	46.305	6.75	55.885		Klf10	-0.39	0.39	-1.98	0.96
1500004A13Rik	0.95	0.665	2.19	2.22		1500004A13Rik	-0.66	-0.96	0.66	0.69
Sgk1	9.16	3.88	2.64	10.2		Sgk1	0.56	-0.56	-0.83	0.79
Sec11a	300.93	294.26	116.41	165.675		Sec11a	0.71	0.64	-1.13	-0.64
Btf3-ps18	110.465	65.075	44.615	39.54		Btf3-ps18	2.94	0.54	-0.54	-0.81
Mapk7	1.67	0.705	0.35	3.635		Mapk7	0.49	-0.49	-0.86	2.5
Morn2	72.925	79	29.815	35.23		Morn2	0.59	0.78	-0.76	-0.59
Lama1	0.51	0.71	0.225	3.305		Lama1	-0.28	0.28	-1.07	7.5
Sema3f	0.03	0	0.005	0.49		Sema3f	0.56	-0.79	-0.56	21.25
Platr25	14.45	17.53	10.83	6.545		Platr25	0.36	0.98	-0.36	-1.23
Gli3	1.315	1.45	0.68	2.625		Gli3	-0.12	0.12	-1.23	2.18
Hectd2	1.61	0.445	0.49	0.76		Hectd2	4.22	-0.77	-0.58	0.58
Snrpg	216.615	282.09	104.525	126.73		Snrpg	0.54	1.33	-0.81	-0.54
Angptl4	4.77	9.88	0.475	12.255		Angptl4	-0.46	0.46	-1.23	0.89
Baz1a	35.77	34.29	33.58	32.44		Baz1a	1.34	0.26	-0.26	-1.09
Gm1140	346.505	380.115	137.21	106.82		Gm1140	0.59	0.78	-0.59	-0.76
Gtf2h1	49.875	52.84	24.095	43.445		Gtf2h1	0.46	0.89	-3.24	-0.46
Alkbh1	7.885	8.895	2.39	6.185		Alkbh1	0.42	0.93	-2.31	-0.42
Cfap69	7.47	11	4.025	5.91		Cfap69	0.31	1.69	-1.04	-0.31
Atp1b2	1.36	0.185	0.3	6.985		Atp1b2	0.61	-0.74	-0.61	7.07
Arhgap31	0.16	0.11	0.195	0.325		Arhgap31	-0.28	-1.07	0.28	2.34
Cep290	8.495	10.295	19.02	13.22		Cep290	-0.93	-0.42	2.07	0.42
Bhlhe40	0.9	2.135	0.19	1.515		Bhlhe40	-0.34	1.01	-1.11	0.34
Myd88	2.24	0.4	0.55	2.285		Myd88	0.66	-0.77	-0.66	0.69
Prkca	4.925	3.6	1.55	3.1		Prkca	1.16	0.18	-1.33	-0.18
Gm14827	0.1	0.34	0.14	0.085		Gm14827	-0.49	5.4	0.49	-0.86
Rnf32	35.685	27.435	14.045	18.28		Rnf32	1.29	0.46	-0.89	-0.46
Elp4	56.57	44.835	24.865	47.12		Elp4	1.22	-0.13	-2.43	0.13
Serf1	304.8	357.62	167.91	168.8		Serf1	0.67	1.19	-0.68	-0.67
Robo1	1.225	1.59	0.5	3.655		Robo1	-0.23	0.23	-1.12	2.78
Slc15a4	2.28	2.23	1.33	5.515		Slc15a4	0.04	-0.04	-1.31	4.63
Eef2kmt	23.12	17.215	12.355	20.805		Eef2kmt	0.94	-0.41	-1.52	0.41
Sdc4	20.9	14.915	17.425	23.8		Sdc4	0.39	-0.96	-0.39	1.05
Chtop	102.745	87.62	53.98	102.61		Chtop	0.68	-0.67	-3.67	0.67
Birc6	35.02	36.295	79.27	40.015		Birc6	-0.85	-0.5	11.1	0.5
Dennd2a	1.32	2.08	0.81	3.255		Dennd2a	-0.4	0.4	-0.95	1.65
Zswim5	7.35	4.385	2.79	4.195		Zswim5	2.59	0.08	-1.27	-0.08
Ccdc39	1.215	2.705	0.67	0.93		Ccdc39	0.35	4.04	-1	-0.35
Rexo5	15.005	16	8.93	18.51		Rexo5	-0.19	0.19	-2.53	1.16
Urb1	1.745	1.005	0.43	1.58		Urb1	0.82	-0.52	-1.57	0.52
Card6	0.06	0.29	0.18	0.26		Card6	-1.96	0.86	-0.49	0.49
Gm15706	5.785	4.605	1.205	3.26		Gm15706	0.99	0.36	-1.46	-0.36
Acad9	17.335	11.425	7.2	16.49		Acad9	0.77	-0.58	-1.54	0.58
CN725425	4.485	6.02	2.17	5.335		CN725425	-0.37	0.98	-2.41	0.37
Gm10069	1.76	2.66	2.585	2.18		Gm10069	-1.75	0.78	0.57	-0.57
Fbxl17	9.36	13.3	9.705	8.12		Fbxl17	-0.15	3.21	0.15	-1.2
Lta4h	8.335	6.42	1.055	6.515		Lta4h	1.32	-0.03	-3.81	0.03
Emilin2	0.325	0.29	0.135	0.58		Emilin2	0.12	-0.12	-1.22	1.93
Zbtb2	7.725	5.07	1.995	4.725		Zbtb2	1.27	0.08	-1.31	-0.08
Spata33	146.01	176.08	56.865	74.95		Spata33	0.54	0.99	-0.81	-0.54
Mcmbp	26.835	23.355	41.955	16.86		Mcmbp	0.24	-0.24	2.28	-1.11
Gm11346	9.88	16.5	10.645	6.655		Gm11346	-0.13	2.11	0.13	-1.22
Ccnh	231.935	229.835	120.92	115.915		Ccnh	0.69	0.66	-0.66	-0.72
Riox1	5.455	2.27	1.465	2.88		Riox1	2.75	-0.29	-1.06	0.29
Josd2	69.665	64.175	16.44	97.6		Josd2	0.11	-0.11	-2.04	1.24
Lin28b	2.645	3.95	2.08	3.805		Lin28b	-0.6	0.75	-1.18	0.6
Yaf2	48.68	39.23	10.745	25.42		Yaf2	0.95	0.4	-1.25	-0.4
Mfge8	7.505	8.495	0.735	39.235		Mfge8	-0.09	0.09	-1.26	5.43
4930519G04Rik	1.2	0.755	0.57	0.7		4930519G04Rik	3.45	0.2	-1.15	-0.2
Twnk	12.735	8.81	8.835	14.875		Twnk	0.67	-0.68	-0.67	1.41
Stim1	3.08	2.385	1.01	4.62		Stim1	0.23	-0.23	-1.12	1.23
Snx25	13.69	17.92	6.46	4.885		Snx25	0.55	1.2	-0.55	-0.8
Syne2	11.8	9.69	4.005	17.295		Syne2	0.19	-0.19	-1.2	1.16
Jun	6.285	4.31	0.635	4.89		Jun	1.15	-0.2	-2.71	0.2
Stk16	93.42	93.61	19.415	47.02		Stk16	0.67	0.68	-1.47	-0.67
Gpc1	0.66	0.58	0.1	1.36		Gpc1	0.1	-0.1	-1.25	1.78
Lrrc46	6.45	6.01	1.255	4		Lrrc46	0.8	0.55	-2.06	-0.55
Ncoa6	12.765	14.66	14.47	6.17		Ncoa6	-0.61	0.74	0.61	-5.3
Hmox1	3.405	6.785	2.055	10.33		Hmox1	-0.48	0.48	-0.87	1.49
Nxt2	23.725	20.03	19.725	28.045		Nxt2	0.62	-0.62	-0.73	2.08
Wdfy4	0.005	0.19	0.015	0.255		Wdfy4	-0.71	0.64	-0.64	1.11
Capn10	9.965	15.36	2.71	11.935		Capn10	-0.25	1.1	-2.06	0.25
Zbtb12	0.46	0.305	0.55	0.445		Zbtb12	0.1	-1.89	1.25	-0.1
Krit1	30.945	20.835	15.68	24.055		Krit1	1.37	-0.26	-1.09	0.26
Myo1c	0.02	0.185	0	1.18		Myo1c	-0.6	0.6	-0.75	7.86
Rmi1	36.505	32.43	32.53	38.31		Rmi1	0.66	-0.69	-0.66	1.26
Mdn1	30.755	25.565	20.875	28.795		Mdn1	0.93	-0.42	-1.64	0.42
Il18bp	0.125	0.47	0.305	0.265		Il18bp	-1.2	1.39	0.15	-0.15
Pbx3	3.615	4.335	3.215	6.13		Pbx3	-0.43	0.43	-0.92	2.6
Anp32b-ps1	0.055	0.105	0.09	0.36		Anp32b-ps1	-1.15	0.2	-0.2	7.08
Arl13b	4.75	4.855	7.115	6.59		Arl13b	-0.71	-0.64	1.02	0.64
Mesd	29.125	28.85	6.425	17.395		Mesd	0.69	0.66	-1.92	-0.66
Zfp160	3.47	5.125	6.76	7.585		Zfp160	-1.36	-0.45	0.45	0.9
Lrrc42	73.25	64.63	30.53	62.875		Lrrc42	1.23	0.11	-4.32	-0.11
Pop1	2.38	2.555	0.82	4.965		Pop1	-0.07	0.07	-1.28	1.94
Mcfd2	111.955	127.39	31.615	46.415		Mcfd2	0.55	0.81	-0.8	-0.55
Kpna4	20.48	19.91	12.175	14.315		Kpna4	0.74	0.61	-1.08	-0.61
1700052K11Rik	0.6	1.095	0.19	0.775		1700052K11Rik	-0.24	1.11	-1.36	0.24
Mfsd6l	0.31	0.74	0.14	1.675		Mfsd6l	-0.48	0.48	-0.87	2.59
Osgep	94.765	114.63	32.505	44.455		Osgep	0.55	0.98	-0.8	-0.55
Trdmt1	15.04	11.44	11.51	9.575		Trdmt1	2.49	-0.02	0.02	-1.32
Mpped2	4.035	6.47	5.48	8.99		Mpped2	-1.07	0.27	-0.27	1.67
Gucy1a1	0.965	1.55	0.375	1.875		Gucy1a1	-0.43	0.43	-1.31	0.92
Cacna2d3	6.45	5.125	3.31	7.565		Cacna2d3	0.37	-0.37	-1.37	0.98
Nefh	2.45	13.415	10.505	17.115		Nefh	-1.94	0.3	-0.3	1.05
mt-Nd1	2307.91	2745.34	1182.91	1903.84		mt-Nd1	0.32	1.03	-1.48	-0.32
Sesn2	0.325	0.995	0.295	2.37		Sesn2	-0.65	0.65	-0.7	3.3
Herc4	23.47	24.795	9.035	15.975		Herc4	0.57	0.78	-1.63	-0.57
Gm6969	135.74	40.91	1.59	4.235		Gm6969	3.88	0.63	-0.72	-0.63
Zbtb33	2.12	2.275	0.64	2.02		Zbtb33	0.26	1.08	-7.56	-0.26
Rgl1	0.195	0.815	0.6	2.11		Rgl1	-1.12	0.23	-0.23	3.05
Nae1	354.465	384.5	195.075	205.12		Nae1	0.63	0.89	-0.72	-0.63
Mthfr	1.495	0.21	0.405	0.81		Mthfr	2	-0.89	-0.46	0.46
Tcf7	7.965	11.615	6.59	14.595		Tcf7	-0.49	0.49	-0.86	1.29
Hmga1b	60.615	56.8	28.785	134.955		Hmga1b	0.08	-0.08	-1.27	3.23
Atrnl1	1.695	2.98	1.9	2.36		Atrnl1	-0.88	1.72	-0.47	0.47
1700112D23Rik	35.765	59.05	36.61	48.395		1700112D23Rik	-0.72	1.77	-0.63	0.63
Plcb4	0.92	7.275	3.525	3.86		Plcb4	-1.27	1.64	-0.08	0.08
Apmap	15.165	11.56	2.575	8.61		Apmap	1.05	0.3	-1.55	-0.3
Metrn	0.905	3.665	0.645	4.385		Metrn	-0.62	0.62	-0.73	0.94
Tex15	282.755	262.765	293.705	236.095		Tex15	0.44	-0.44	0.91	-1.6
Dusp1	11.695	20.73	1.345	6.6		Dusp1	0.33	1.51	-1.02	-0.33
Pprc1	6.54	4.45	2.225	2.945		Pprc1	1.72	0.46	-0.89	-0.46
Naa15	45.735	34.055	37.045	28.07		Naa15	1.53	-0.22	0.22	-1.12
Zdhhc13	29.895	26.65	24.705	27.16		Zdhhc13	1.64	-0.14	-1.21	0.14
Nnat	1.685	1.41	0.07	0.715		Nnat	0.87	0.48	-1.38	-0.48
Lekr1	7.51	5.555	3.92	4.655		Lekr1	1.98	0.37	-0.98	-0.37
2210016F16Rik	105.66	94.205	29.825	51.405		2210016F16Rik	0.82	0.53	-1.07	-0.53
Psph	9.09	6.535	2.645	6.695		Psph	1.31	-0.04	-2.1	0.04
Bud23	26.83	30.985	8.165	22.855		Bud23	0.33	1.02	-2.77	-0.33
AI429214	1.47	1.19	0.35	0.24		AI429214	0.99	0.6	-0.6	-0.75
Ift81	70.08	77.89	61.06	56.99		Ift81	0.46	1.27	-0.46	-0.88
Gm47461	10.78	9.555	2.08	7.395		Gm47461	0.92	0.43	-2.55	-0.43
Gm5380	0.045	0.02	0.04	0.04		Gm5380	1.35	-5.4	0	0
Mfap4	7.935	5.595	1.55	7.195		Mfap4	0.89	-0.46	-2.79	0.46
Ppp1r16a	3.3	1.35	0.57	1.51		Ppp1r16a	2.68	-0.11	-1.23	0.11
Hmga1	17.97	12.875	4.185	39.46		Hmga1	0.25	-0.25	-1.1	2.35
Fgfr2	2.225	0.005	0.36	1.79		Fgfr2	0.87	-0.81	-0.54	0.54
Tcea2	18.86	25.29	22.8	26.75		Tcea2	-1.77	0.43	-0.43	0.92
Dazl	412.505	525.76	209.765	426.25		Dazl	-0.08	1.27	-2.5	0.08
Rad1	111.525	116.885	62.84	86.56		Rad1	0.56	0.79	-1.61	-0.56
Gucd1	1.83	2.49	0.705	3.86		Gucd1	-0.25	0.25	-1.1	1.28
Mta2	0.91	3.14	0.61	7.1		Mta2	-0.59	0.59	-0.75	2.71
Ubr1	4.11	3.2	1.725	2.31		Ubr1	1.24	0.41	-0.94	-0.41
Gm9761	0	0	0.345	0		Gm9761	NaN	NaN	NaN	NaN
Gmpr2	13.785	11.69	8.34	11.765		Gmpr2	1.32	-0.02	-2.18	0.02
Gtpbp2	1.585	1.3	0.61	2.165		Gtpbp2	0.22	-0.22	-1.3	1.13
Msn	0.56	0.5	0.295	3.56		Msn	0.15	-0.15	-1.2	15.42
Fbxo47	10.86	6.785	4.375	9.165		Fbxo47	0.96	-0.39	-1.19	0.39
Plod3	2.405	1.53	0.525	1.42		Plod3	1.27	0.08	-1.3	-0.08
P4ha1	15.02	13.755	11.08	16.695		P4ha1	0.29	-0.29	-1.52	1.06
Gm14634	3.105	1.98	1.295	0.975		Gm14634	1.97	0.46	-0.46	-0.89
mt-Tl1	0	0	0	0		mt-Tl1	NaN	NaN	NaN	NaN
Ugp2	82.685	82.305	35.885	49.89		Ugp2	0.68	0.67	-1.24	-0.67
Zfp264	2.925	2.945	1.155	1.815		Zfp264	0.66	0.69	-1.45	-0.66
Utp20	6.395	6.55	3.9	6.34		Utp20	0.18	1.17	-15.85	-0.18
Mcm3	29.845	38.32	26.8	40.29		Mcm3	-0.55	0.55	-0.94	0.8
Rrp15	58.445	82.695	27.305	50.97		Rrp15	0.16	1.21	-1.19	-0.16
Noa1	5.845	6.015	3.21	7.96		Noa1	-0.05	0.05	-1.73	1.29
Tnfrsf19	6.435	8.93	3.26	10.835		Tnfrsf19	-0.38	0.38	-1.36	0.97
Pet100	134.665	177.795	31.165	31.38		Pet100	0.67	1.24	-0.68	-0.67
Rims1	22.45	12.37	9.73	15.575		Rims1	1.96	-0.37	-0.98	0.37
Clcn6	1.895	1.37	0.235	0.49		Clcn6	1.15	0.52	-0.83	-0.52
Cacybp	436.045	461.91	172.305	213.765		Cacybp	0.6	0.74	-0.83	-0.6
Irx2	0.07	2.5	0.44	5.46		Irx2	-0.78	0.57	-0.57	2.21
Htra2	19.76	12.965	4.51	16.4		Htra2	1.01	-0.34	-2.02	0.34
Zswim8	1.605	1.375	0.36	4.225		Zswim8	0.12	-0.12	-1.22	2.96
Tmem231	3.015	2.33	1.055	3.28		Tmem231	0.49	-0.49	-2.3	0.86
Ccdc122	20.4	24.47	20.535	24.55		Ccdc122	-0.71	0.66	-0.66	0.69
Lmnb1	18.71	21.17	5.175	16.63		Lmnb1	0.31	1.04	-3.71	-0.31
Pramel1	0.28	0.405	0.04	0.78		Pramel1	-0.23	0.23	-1.12	1.62
Lyrm2	71.205	74.225	49.94	35.17		Lyrm2	0.59	0.76	-0.59	-1.41
Egfr	3.145	4.27	1.455	3.625		Egfr	-0.29	1.06	-2.31	0.29
Rin2	1.025	2.005	0.545	3.215		Rin2	-0.45	0.45	-0.9	1.57
Gm29170	0.78	0.195	0.105	0.24		Gm29170	5.62	-0.22	-1.12	0.22
Orc4	247.45	242.98	130.365	128.265		Orc4	0.71	0.66	-0.66	-0.69
Ptpn4	4.75	5.405	2.515	3.335		Ptpn4	0.46	0.89	-1	-0.46
Dnhd1	0	0.725	0	0.035		Dnhd1	-0.67	27.27	-0.67	0.67
Zfp39	4.445	6.695	2.675	5.99		Zfp39	-0.46	0.89	-1.52	0.46
mt-Rnr1	127.66	294.47	98.725	77.485		mt-Rnr1	0.39	4.87	-0.39	-0.96
Zfp612	24.51	25.19	13.27	14.705		Zfp612	0.63	0.72	-0.82	-0.63
Dars	164.3	166	72.265	106.845		Dars	0.66	0.69	-1.44	-0.66
Invs	2.12	1.305	1.365	2.1		Invs	0.69	-0.76	-0.66	0.66
Gnaz	6.81	7.285	5.85	11.38		Gnaz	-0.22	0.22	-1.13	4.07
Spdya	5.135	11.865	4.475	17.805		Spdya	-0.61	0.61	-0.73	1.7
Wdpcp	11.28	8.68	1.23	3.415		Wdpcp	0.95	0.48	-0.87	-0.48
Ppa1	170.065	220.58	77.465	137.445		Ppa1	0.26	1.08	-1.24	-0.26
Pou4f1	80.135	55.23	215.46	92.735		Pou4f1	-0.23	-1.12	4.64	0.23
Rundc3b	9.995	12.56	5.975	7.35		Rundc3b	0.44	1.3	-0.91	-0.44
Kctd18	6.35	4.4	1.005	5.345		Kctd18	1.02	-0.33	-2.68	0.33
Tmem268	0.005	1.42	0.32	2.235		Tmem268	-0.82	0.52	-0.52	1.3
1810037I17Rik	34.64	38.895	36.455	35.645		1810037I17Rik	-1.05	2.11	0.3	-0.3
Eef1akmt2	110.125	137.145	85.315	67.045		Eef1akmt2	0.39	1.23	-0.39	-0.96
Ttc16	1.4	1.065	0.28	1.64		Ttc16	0.39	-0.39	-2.23	0.96
Map3k15	5.07	8.445	2.07	5.265		Map3k15	-0.04	1.38	-1.31	0.04
Timp3	3.65	2.42	0.61	1.41		Timp3	1.29	0.38	-0.97	-0.38
Arl6	40.65	38.805	17.125	26.38		Arl6	0.76	0.59	-1.46	-0.59
Ascc3	24.915	15.17	11.155	12.835		Ascc3	3.67	0.39	-0.96	-0.39
Spg21	115.44	64.39	59.195	143.51		Spg21	0.61	-0.61	-0.74	1.29
F3	17.29	15.68	3.505	4.54		F3	0.8	0.62	-0.73	-0.62
Slc27a3	9.595	13.42	0.89	10.265		Slc27a3	-0.12	1.23	-3.19	0.12
Klf6	39.375	35.13	13.665	19.26		Klf6	0.82	0.53	-0.91	-0.53
Nfe2l2	17.36	17.63	14.385	13.305		Nfe2l2	0.62	0.73	-0.62	-1.07
Zbtb4	0.33	0.45	0.395	0.51		Zbtb4	-1.09	0.32	-0.32	1.03
Gm6263	0	0	0	0		Gm6263	NaN	NaN	NaN	NaN
Peli1	79.62	65.735	54.865	82.405		Peli1	0.56	-0.56	-1.44	0.79
Hnrnpa2b1	611.06	497.915	177.605	395.925		Hnrnpa2b1	1.03	0.32	-1.69	-0.32
Znrf1	3.265	2.34	1.39	1.995		Znrf1	1.56	0.24	-1.1	-0.24
Bpnt2	#N/A	#N/A	#N/A	#N/A		Bpnt2	NaN	NaN	NaN	NaN
Sacs	0.415	0.57	0.655	0.895		Sacs	-1.11	-0.24	0.24	1.59
Tenm3	1.95	3.82	0.775	3.545		Tenm3	-0.58	0.77	-1.42	0.58
Kif15	23.33	21.295	9.075	13.26		Kif15	0.81	0.54	-1.1	-0.54
Prdm16	5.115	4.61	8.525	30.12		Prdm16	-0.59	-0.76	0.59	8.03
Henmt1	38.735	23.815	21.475	19.535		Henmt1	5.07	0.37	-0.37	-0.98
Pigx	77.9	95.085	75.67	101.525		Pigx	-0.6	0.6	-0.75	1.04
Rnd2	22.37	31.17	6.915	21.15		Rnd2	0.08	1.27	-2	-0.08
Atic	14.185	13.865	4.115	19.315		Atic	0.04	-0.04	-2.45	1.31
BC065397	2.345	2	0.47	1.025		BC065397	0.85	0.5	-1.07	-0.5
Fmn2	1.375	2.34	2.09	2.125		Fmn2	-3.95	1.25	-0.09	0.09
Trmt10a	26.41	27.215	21.64	21		Trmt10a	0.59	0.8	-0.59	-0.75
Kat6a	1.02	1.185	0.585	1.215		Kat6a	-0.57	0.57	-3.58	0.78
Kpna1	16.045	14.405	6.315	11.16		Kpna1	0.9	0.45	-1.79	-0.45
Dnajc24	47.92	52.605	23.32	25.855		Dnajc24	0.6	0.86	-0.74	-0.6
Zfp862-ps	0.26	0.4	0.355	0.195		Zfp862-ps	-0.46	0.89	0.46	-1.08
Lrif1	22.975	19.375	23.665	15.585		Lrif1	0.57	-0.57	0.78	-1.76
Ovgp1	1.87	1.03	0.15	0.51		Ovgp1	1.69	0.4	-0.95	-0.4
Tex13b	29.17	25.92	7.875	21.06		Tex13b	0.94	0.4	-2.6	-0.4
Zfp326	14.675	15.13	5.91	10.61		Zfp326	0.61	0.74	-2.01	-0.61
Kbtbd7	12.895	7.425	5.83	10.165		Kbtbd7	1.28	-0.43	-0.92	0.43
Zfp41	0.29	0.55	0.37	2.295		Zfp41	-0.88	0.47	-0.47	9.52
Nkap	26.93	26.215	37.45	25.35		Nkap	0.31	-0.31	9.29	-1.04
Six5	1.235	1.305	0.49	0.735		Six5	0.59	0.76	-1.17	-0.59
Lrba	1.425	1.685	0.75	1.31		Lrba	0.21	1.14	-2.22	-0.21
Zfp800	20.835	24.17	23.655	23.18		Zfp800	-3.52	1.03	0.32	-0.32
Spen	1.31	1.045	0.53	1.035		Spen	1.32	0.02	-2.5	-0.02
Ppia	3017.15	2979.48	1429.59	1927.98		Ppia	0.7	0.65	-1.27	-0.65
Agbl3	15.48	12.88	11.385	15.49		Agbl3	0.67	-0.67	-1.44	0.68
Wdr36	192.64	156.295	63.22	124.3		Wdr36	1.03	0.32	-1.52	-0.32
Slc2a4	0.94	0.015	0.02	0.105		Slc2a4	13.15	-0.71	-0.64	0.64
Uba6	20.06	25.22	20.28	27.885		Uba6	-0.7	0.65	-0.65	1.34
Wdr13	5.815	5.74	3.02	5.77		Wdr13	1.08	-0.27	-49.19	0.27
Klhl23	5.81	7.2	1.74	4.3		Klhl23	0.35	1	-1.54	-0.35
Gtf3c4	2.01	3.6	1.03	1.58		Gtf3c4	0.3	2.48	-1.05	-0.3
Armc6	4.395	5.79	1.465	10.565		Armc6	-0.22	0.22	-1.13	1.71
Tmem126b	80.81	79.78	45.885	28.2		Tmem126b	0.69	0.65	-0.65	-1.34
Sf3b3	25.81	20.28	10.895	31.045		Sf3b3	0.35	-0.35	-1.52	1
Heatr1	14.535	15.83	8.805	16.735		Heatr1	-0.4	0.4	-3.91	0.95
Gm20568	0	0	0	0		Gm20568	NaN	NaN	NaN	NaN
Slc25a11	23.935	21.77	10	23.37		Slc25a11	0.85	-0.5	-7.83	0.5
Prkar2b	19.875	23.31	11.675	14.28		Prkar2b	0.46	1.03	-0.89	-0.46
Tmem9b	35.515	30.385	11.755	27.505		Tmem9b	1.11	0.24	-2.9	-0.24
Golgb1	42.505	47.53	36.3	26.015		Golgb1	0.37	0.98	-0.37	-1.61
Slc25a13	5.475	5.01	3.195	8.93		Slc25a13	0.14	-0.14	-1.21	2.18
Serpinb6a	77.34	73.76	20.66	67.9		Serpinb6a	0.93	0.42	-7.17	-0.42
Dynlt2b	#N/A	#N/A	#N/A	#N/A		Dynlt2b	NaN	NaN	NaN	NaN
Tex11	170.885	212.03	92.56	160.44		Tex11	0.14	1.21	-1.91	-0.14
A230072C01Rik	10.125	8.745	6.36	6.12		A230072C01Rik	1.32	0.61	-0.61	-0.74
Zmym6	14.16	14.62	7.515	6.19		Zmym6	0.63	0.72	-0.63	-0.88
Map3k9	1.245	1.115	0.52	2.255		Map3k9	0.12	-0.12	-1.23	2
Rtca	49.63	62.7	21.7	66.805		Rtca	-0.51	0.51	-2.71	0.84
Id2	369.465	237.37	198.39	161.67		Id2	2.7	0.35	-0.35	-1
Yars	15.59	13.745	3.635	14.735		Yars	0.99	-0.36	-7.75	0.36
Ptpmt1	12.51	14.775	4.235	10.61		Ptpmt1	0.31	1.04	-2.37	-0.31
Gtf3c1	1.285	1.44	0.455	2.72		Gtf3c1	-0.11	0.11	-1.24	1.86
Tsc22d2	8.575	7.52	4.055	5.71		Tsc22d2	0.92	0.43	-1.21	-0.43
Efcab7	29.22	24.69	13.64	6.76		Efcab7	0.87	0.48	-0.48	-1.07
Ssbp2	175.73	163.43	60.885	114.715		Ssbp2	0.81	0.54	-1.73	-0.54
Mettl1	31.955	47.225	20.78	38.82		Mettl1	-0.3	1.05	-1.29	0.3
Poli	15.925	10.655	12.315	16.895		Poli	0.53	-1.02	-0.53	0.82
Trappc11	21.2	19.135	8.27	22.965		Trappc11	0.36	-0.36	-4.19	0.99
Smc6	173.165	177.81	81.585	93.62		Smc6	0.64	0.71	-0.83	-0.64
Btbd3	4.865	5.625	0.84	2.51		Btbd3	0.51	0.84	-1.23	-0.51
Map3k11	4.865	3.27	1.25	5.545		Map3k11	0.47	-0.47	-1.67	0.88
Prdm11	0.06	0.82	0.315	0.53		Prdm11	-1.04	1.14	-0.31	0.31
Timm22	147.52	168.84	64.065	77.68		Timm22	0.56	0.91	-0.78	-0.56
Nkrf	6.3	6.06	4.315	4.585		Nkrf	0.77	0.58	-0.79	-0.58
Kdm3a	7.47	14.355	4.97	6.71		Kdm3a	0.21	3.92	-1.14	-0.21
Zkscan7	0.53	1.16	0.675	1.37		Zkscan7	-0.83	0.52	-0.52	0.97
Taf1b	122.38	130.985	55.54	67.43		Taf1b	0.58	0.77	-0.84	-0.58
Eif3a	104.09	109.445	104.41	66.05		Eif3a	-0.04	1.31	0.04	-9.62
Kdm4c	6.185	4.995	3.42	5.25		Kdm4c	1.2	-0.14	-1.93	0.14
Rabep2	0.89	1.01	0.32	2.31		Rabep2	-0.12	0.12	-1.23	2.66
Srsf3	148.05	161.18	78.705	98.875		Srsf3	0.53	0.82	-0.97	-0.53
Asz1	197.995	241.55	117.39	210.19		Asz1	-0.19	1.16	-2.69	0.19
Washc5	25.665	24.54	12.845	23.505		Washc5	1.03	0.32	-6.98	-0.32
Foxred1	11.85	11.115	3.185	21.595		Foxred1	0.06	-0.06	-1.29	1.57
Hells	193.51	199.81	253.155	257.27		Hells	-0.77	-0.63	0.63	0.72
Nid2	0.7	1.07	0.415	1.665		Nid2	-0.38	0.38	-0.97	1.61
mt-Nd2	544.07	700.96	348.795	443.125		mt-Nd2	0.35	1.43	-1	-0.35
4632404H12Rik	0.37	0.855	0.955	0.915		4632404H12Rik	-6.95	-0.4	0.94	0.4
Grwd1	25.9	27.635	5.195	40.815		Grwd1	-0.08	0.08	-1.95	1.27
Zcwpw1	243.155	313.31	184.41	211.555		Zcwpw1	0.36	1.97	-0.99	-0.36
Bst2	4.765	13.68	9.94	45.535		Bst2	-1.07	0.28	-0.28	5.1
Gm5617	214.37	204.21	70.645	51.355		Gm5617	0.72	0.63	-0.63	-0.81
Tmem8b	1.11	1.31	0.81	1.775		Tmem8b	-0.27	0.27	-1.08	1.52
Gprasp2	2.32	6.505	1.655	4.95		Gprasp2	-0.54	1.17	-0.81	0.54
Fam216a	182.6	226.835	107.055	134.73		Fam216a	0.43	1.22	-0.92	-0.43
Wdr93	11.745	11.235	6.275	11.01		Wdr93	1.14	0.21	-8.9	-0.21
Eid1	5.305	7.86	3.54	2.655		Eid1	0.45	1.75	-0.45	-0.9
Gm4779	56.095	55.285	12.435	96.505		Gm4779	0.01	-0.01	-1.42	1.34
Wdfy1	46.38	48.07	55.96	47.035		Wdfy1	-0.94	0.41	6.71	-0.41
Ank2	1.25	0.635	0.5	2.27		Ank2	0.55	-0.55	-0.8	2.39
Arhgap35	2.215	2.01	1.115	2.475		Arhgap35	0.3	-0.3	-2.89	1.05
Sbk1	0.305	0.745	0.14	0.765		Sbk1	-0.65	0.65	-1.13	0.7
Fn1	10.155	7.37	2.9	9.01		Fn1	0.95	-0.4	-2.56	0.4
Gstm4	19.525	15.115	4.345	25.79		Gstm4	0.28	-0.28	-1.64	1.07
Dock3	2.31	2.955	1.135	2.49		Dock3	-0.19	1.16	-2.65	0.19
Thap12	14.1	13.585	5.755	6.775		Thap12	0.72	0.63	-0.81	-0.63
Cyp2r1	9.72	9.87	7.105	14.055		Cyp2r1	-0.04	0.04	-1.31	2.08
Atg10	42.015	46.22	27.03	17.35		Atg10	0.53	0.82	-0.53	-1.21
Fam122b	11.34	13.025	4.855	11.795		Fam122b	-0.18	1.17	-5.37	0.18
Dnaaf5	3.185	1.59	0.96	3.21		Dnaaf5	0.66	-0.66	-1.19	0.68
mt-Tc	0	0	0	0		mt-Tc	NaN	NaN	NaN	NaN
Ccdc25	30.435	27.945	26.055	28.38		Ccdc25	1.32	-0.13	-1.22	0.13
Tomm34	43.05	42.375	24.51	50.21		Tomm34	0.06	-0.06	-3.13	1.29
Gm2a	4.995	8.895	5.035	16.36		Gm2a	-0.68	0.67	-0.67	3.25
Iqch	1.11	1.415	1.335	2.22		Iqch	-1.17	0.18	-0.18	3.74
4930516B21Rik	2.57	0.43	0.35	0.605		4930516B21Rik	10.86	-0.46	-0.89	0.46
Chd2	12.685	21.58	32.85	14.54		Chd2	-0.82	0.53	2.24	-0.53
Heatr5a	2.95	2.1	1.18	2.795		Heatr5a	0.8	-0.55	-2.01	0.55
Stat1	4.915	7.82	3.46	15.575		Stat1	-0.45	0.45	-0.9	2.85
Cib1	274.8	312.21	142.245	240.475		Cib1	0.32	1.03	-2.17	-0.32
Fgfrl1	0.565	1.525	0.2	1.385		Fgfrl1	-0.58	0.77	-1.09	0.58
Sav1	0.91	0.615	0.8	0.73		Sav1	1.09	-1.12	0.26	-0.26
Gm4076	0.09	0.11	0.05	0		Gm4076	0.45	0.9	-0.45	-1.57
Zfp507	5.07	5.1	2.745	4.345		Zfp507	0.65	0.7	-3.51	-0.65
Sec14l1	6.25	2.67	0.86	3.63		Sec14l1	1.51	-0.23	-1.12	0.23
Gm43951	0.485	0	0.855	0.705		Gm43951	-0.4	-2.17	0.95	0.4
Hdac2	105.475	97.33	85.025	64.88		Hdac2	0.94	0.41	-0.41	-1.73
Rpa3	194.41	187.92	180.94	147.52		Rpa3	1	0.35	-0.35	-3.7
Sfmbt2	0.22	3.95	0.75	4.215		Sfmbt2	-0.83	0.62	-0.62	0.73
Gab3	126.275	148.115	75.955	103.045		Gab3	0.35	1	-1.16	-0.35
Dmc1	3.105	4.255	1.165	14.49		Dmc1	-0.25	0.25	-1.1	4.72
Ash1l	2.3	4.03	2.66	2.9		Ash1l	-1.08	2.81	-0.27	0.27
Arhgap29	7.27	11.735	3.715	10.465		Arhgap29	-0.48	0.87	-1.56	0.48
Cdc5l	144.715	130.245	131.215	68.775		Cdc5l	1.3	-0.05	0.05	-5.78
Ptpn12	14.185	15.765	10.145	10.035		Ptpn12	0.66	1.17	-0.66	-0.69
Xrra1	1.03	1.745	0.395	2.745		Xrra1	-0.36	0.36	-0.99	1.36
Tbc1d32	4.09	1.285	1.295	3.07		Tbc1d32	1.44	-0.68	-0.67	0.67
Selenoi	6.825	4.585	3.375	7.085		Selenoi	0.6	-0.6	-1.26	0.74
Rps28	288.73	544.885	201.825	350.12		Rps28	-0.28	2.05	-1.07	0.28
Lbr	36.015	29.865	35.395	24.905		Lbr	0.74	-0.61	0.61	-1.69
Ddx43	0.305	0.69	0.64	0.25		Ddx43	-0.59	0.76	0.59	-0.78
Hdac9	2.015	3.08	2.235	2.02		Hdac9	-0.69	5.84	0.66	-0.66
Mov10	1.035	1.34	0.73	3.37		Mov10	-0.34	0.34	-1.01	4.83
Coro1b	50.745	47.97	13.9	76.825		Coro1b	0.06	-0.06	-1.66	1.28
Zfp536	1.835	1.44	0.665	0.41		Zfp536	1.02	0.51	-0.51	-0.84
1700029J07Rik	19.27	23.43	13.165	21.435		1700029J07Rik	-0.35	1	-2.33	0.35
Cyb561	3.64	4.45	1.28	10.895		Cyb561	-0.17	0.17	-1.18	2.91
Tsr2	92.185	92.95	28.7	56.115		Tsr2	0.66	0.69	-1.66	-0.66
Tub	0.005	0.495	0.055	0.48		Tub	-0.8	0.7	-0.65	0.65
Rab24	66.58	9.1	4.815	13.025		Rab24	9.12	-0.32	-1.03	0.32
Kmt5a	11.75	8.975	5.93	6.455		Kmt5a	1.79	0.56	-0.79	-0.56
Kbtbd6	3.94	5.6	3.19	6.94		Kbtbd6	-0.46	0.46	-0.88	1.21
Ppic	18.645	27.95	6.3	31.36		Ppic	-0.49	0.49	-1.8	0.86
Tcfl5	8.025	10.405	7.525	7.525		Tcfl5	0.67	7.1	-0.67	-0.67
Pik3r3	22.37	19.33	11.17	43.365		Pik3r3	0.18	-0.18	-1.17	2.71
Fer	20.2	21.755	12.995	11.23		Fer	0.55	0.79	-0.55	-0.83
Itprid2	5.765	5.395	2.3	3.945		Itprid2	0.81	0.54	-1.76	-0.54
Mrfap1	381.235	403.845	357.72	350.935		Mrfap1	0.52	1.53	-0.52	-0.83
Bbs2	8.8	5.33	3.725	5.77		Bbs2	2.14	-0.15	-1.2	0.15
Recql	42.23	45.475	21.655	38.535		Recql	0.36	0.99	-3.64	-0.36
Pmpcb	83.645	83.75	50.14	69.725		Pmpcb	0.67	0.68	-2.55	-0.67
Mrpl43	56.225	69.93	18.355	55.47		Mrpl43	0.04	1.31	-3.5	-0.04
Gpat2	11.26	11.225	4.63	27.905		Gpat2	0	0	-1.35	3.39
Hcfc2	59.105	57.765	11.85	18.945		Hcfc2	0.7	0.65	-0.89	-0.65
Rgl2	2.475	0.875	1.175	1.33		Rgl2	3.62	-1.12	-0.23	0.23
Parva	0.955	1.665	0.39	2.34		Parva	-0.38	0.38	-0.97	1.09
Bms1	32.72	39.67	27.375	36.23		Bms1	-0.34	1.01	-1.38	0.34
Sipa1l1	2.865	3.475	1.27	2.94		Sipa1l1	-0.08	1.27	-3.61	0.08
Serpinh1	13.66	5.58	0.75	17.59		Serpinh1	0.45	-0.45	-1	0.9
Msto1	23.5	24.625	6.265	43.53		Msto1	-0.04	0.04	-1.31	1.43
Ranbp2	8.59	8.45	5.575	5.955		Ranbp2	0.71	0.64	-0.83	-0.64
Dync2i2	9.205	6.76	1.83	16.15		Dync2i2	0.22	-0.22	-1.13	1.49
Faap100	6.935	3.31	1.97	5.535		Faap100	0.95	-0.42	-0.93	0.42
Gla	8.775	10.67	4.645	7.285		Gla	0.3	1.05	-1.35	-0.3
Nova1	0.45	0.365	0.625	0.17		Nova1	0.22	-0.22	1.13	-1.23
Anp32b	314.825	96.635	83.3	178.975		Anp32b	2.5	-0.58	-0.77	0.58
Psmc3ip	212.33	201.71	93.925	90.04		Psmc3ip	0.78	0.65	-0.65	-0.7
Apc	2.815	3.09	1.24	1.135		Apc	0.63	0.85	-0.63	-0.72
Brd7	131.065	95.135	124.175	75.425		Brd7	0.8	-0.55	0.55	-1.29
Zfp235	1.6	2.015	1.405	4.335		Zfp235	-0.46	0.46	-0.89	5.59
Ndufc1	2562.05	3426.06	1566.93	1162.48		Ndufc1	0.48	1.31	-0.48	-0.87
C4a	0	0	0	0.305		C4a	NaN	NaN	NaN	NaN
Hnrnph1	126.39	145.37	51.615	59.945		Hnrnph1	0.6	0.94	-0.75	-0.6
Zfp72	5.6	3.945	4.405	3.385		Zfp72	1.88	-0.3	0.3	-1.04
Mrpl3	60.565	62.37	29.365	53.07		Mrpl3	0.54	0.81	-3.98	-0.54
Gtf2a1	92.705	69.105	70.29	47.305		Gtf2a1	1.35	-0.03	0.03	-1.31
Scrib	3.935	3.39	0.855	3.61		Scrib	1.08	-0.27	-6.55	0.27
Trim37	63.99	55.415	21.37	32.065		Trim37	0.86	0.49	-0.95	-0.49
Hprt	329.345	398.905	202.645	209.435		Hprt	0.64	1.38	-0.71	-0.64
Stxbp4	7.085	5.05	11.995	14.345		Stxbp4	-0.48	-0.87	0.48	0.93
Lrrc49	10.55	8.645	4.48	11.42		Lrrc49	0.46	-0.46	-2.49	0.89
Zscan2	0.34	3.72	1.35	1.005		Zscan2	-1.12	3.4	0.23	-0.23
Polg	10.74	15.04	4.96	15.445		Polg	-0.62	0.62	-2.27	0.73
Papolg	24.54	20.66	17.665	17.985		Papolg	2.35	0.6	-0.75	-0.6
Dtd1	95.115	108.88	44.585	63.955		Dtd1	0.47	0.88	-1.05	-0.47
Vps37a	59.985	55.805	25.865	49.215		Vps37a	0.94	0.41	-3.34	-0.41
Lactb	30.255	19.845	25.81	15.705		Lactb	0.99	-0.4	0.4	-0.95
Rragb	1.33	0.975	0.245	1.1		Rragb	1.11	-0.24	-3.01	0.24
Dppa4	28.52	51.915	24.37	38.135		Dppa4	-0.47	1.82	-0.88	0.47
Rcn2	77.92	78.62	36.44	117.145		Rcn2	-0.01	0.01	-1.44	1.34
Nme5	84.825	100.02	43.93	36.005		Nme5	0.56	0.98	-0.56	-0.78
Wdr90	4.525	3.285	2.77	6.515		Wdr90	0.48	-0.48	-0.87	2.01
A930037H05Rik	1.22	2.77	1.465	2.12		A930037H05Rik	-0.86	1.47	-0.49	0.49
Rfesd	53.225	47.695	42.925	33.71		Rfesd	1.04	0.31	-0.31	-1.52
Arv1	8.125	16.825	8.48	11.975		Arv1	-0.74	2.31	-0.61	0.61
Hspg2	0.04	0.62	0.345	4.02		Hspg2	-1.03	0.32	-0.32	8.23
Gm15728	2.99	3.405	2.735	5.06		Gm15728	-0.42	0.42	-0.93	3.75
Fgf13	2.875	16.005	1.605	11.525		Fgf13	-0.59	1.2	-0.76	0.59
Hemk1	11.93	12.195	1.585	6.245		Hemk1	0.64	0.7	-1.7	-0.64
Clba1	5.74	8.595	1.425	6.195		Clba1	-0.11	1.24	-2.15	0.11
Gm5903	0	0	0	0.015		Gm5903	NaN	NaN	NaN	NaN
Urb2	1.615	2.39	0.475	2.245		Urb2	-0.55	0.8	-2.53	0.55
Rrs1	22.105	24.68	8.155	22.44		Rrs1	-0.09	1.26	-7.4	0.09
Arid1a	8.105	7.325	14.925	10.37		Arid1a	-0.5	-0.85	2.52	0.5
Kif3b	1.01	1.52	1.22	2.205		Kif3b	-0.95	0.4	-0.4	2.21
Fbl	242.1	179.45	39.825	172.365		Fbl	1.28	0.07	-2.63	-0.07
Gins3	8.33	9.335	4.575	10.69		Gins3	-0.29	0.29	-2.43	1.06
Tmem86b	0.585	0.85	0.17	0.43		Tmem86b	0.25	1.11	-1.1	-0.25
Ostc	529.095	536.78	257.825	261.195		Ostc	0.67	0.7	-0.68	-0.67
Smarcd2	4.735	8.975	3.155	8.77		Smarcd2	-0.64	0.71	-1.14	0.64
Ndufs1	124.235	132.325	53	80.57		Ndufs1	0.57	0.78	-1.29	-0.57
Dzip3	19.72	19.475	27.62	23.325		Dzip3	-0.63	-0.72	2.14	0.63
Wrnip1	14.395	18.28	5.82	11.32		Wrnip1	0.3	1.05	-1.36	-0.3
Nedd4	12.535	19.585	8.905	16.445		Nedd4	-0.37	0.97	-1.07	0.37
Crls1	9.85	8.31	17.645	8.255		Crls1	0.65	-0.65	7.24	-0.7
Dcaf1	14.38	14.35	8.005	14.195		Dcaf1	0.78	0.57	-45.7	-0.57
Tmtc1	1.03	0.425	0.295	0.59		Tmtc1	2.39	-0.38	-0.97	0.38
Gm8186	372.39	462.165	181.73	217.4		Gm8186	0.55	1.18	-0.8	-0.55
Catsper2	11.625	6.155	4.41	7.445		Catsper2	2.14	-0.29	-1.06	0.29
Smc1b	380.275	394.46	577.345	416.61		Smc1b	-0.94	-0.41	6.38	0.41
Rcor2	0.19	0.93	0.055	2.61		Rcor2	-0.57	0.57	-0.78	3.16
Srsf7	339.145	301.75	112.25	258.735		Srsf7	0.99	0.36	-2.82	-0.36
Top2a	18.49	16.49	26.68	28.065		Top2a	-0.58	-0.86	0.58	0.77
Gm10052	44.81	17.71	13.315	41.26		Gm10052	0.76	-0.59	-0.8	0.59
Qsox2	1.515	2.41	0.455	2.25		Qsox2	-0.55	0.8	-2.15	0.55
Zdhhc23	2.665	2.575	0.455	1.185		Zdhhc23	0.72	0.63	-1.3	-0.63
Cnp	1.125	0.38	0.83	5.28		Cnp	0.27	-1.08	-0.27	7.79
4930503L19Rik	9.58	12.165	13.36	18.725		4930503L19Rik	-1.14	-0.21	0.21	2.13
Naa60	16.145	7.255	2.18	10.595		Naa60	1.16	-0.27	-1.08	0.27
Pdss1	16.155	20.295	16.395	21		Pdss1	-0.71	0.64	-0.64	0.87
Gcc2	43.585	108.21	60.905	44.895		Gcc2	-0.73	4.31	0.62	-0.62
Syde2	2.185	2.665	2.52	2.18		Syde2	-0.66	1.24	0.66	-0.68
Mapkapk2	0.47	1.08	0.29	2.235		Mapkapk2	-0.52	0.52	-0.83	2.49
Ubqln2	1.26	1.535	1.285	2.335		Ubqln2	-0.74	0.61	-0.61	4.54
Setd5	11.655	9.81	4.92	7.925		Setd5	1.01	0.34	-1.43	-0.34
Snrpa	66.065	44.88	20.96	89.055		Snrpa	0.32	-0.32	-1.05	1.03
Rhob	1.725	3.415	0.76	4.685		Rhob	-0.43	0.43	-0.92	1.07
Aspm	6.23	4.49	7.075	6.21		Aspm	0.02	-2.7	1.33	-0.02
Ints8	28.59	30.32	17.9	17.09		Ints8	0.63	0.83	-0.63	-0.72
Gm27164	99.025	107.18	72.23	33.055		Gm27164	0.52	0.83	-0.52	-2.03
Ccdc15	23.825	13.625	13.08	14.715		Ccdc15	7.97	-0.45	-0.9	0.45
Tmem101	12.945	11.605	4.085	17.365		Tmem101	0.16	-0.16	-1.92	1.19
Spata6	12.45	12.875	5.175	14.77		Spata6	-0.12	0.12	-4.35	1.23
Ipo7	16.62	17.52	17.325	22.03		Ipo7	-1.2	0.15	-0.15	6.91
Gtf3c3	24.82	24.645	20.67	19.055		Gtf3c3	0.7	0.65	-0.65	-1.17
Coq2	9.375	7.625	2.585	6.445		Coq2	1.08	0.27	-2.05	-0.27
Jrkl	0.335	0.85	0.245	1.64		Jrkl	-0.57	0.57	-0.77	2.34
Ctc1	4.87	9.16	2.52	9.885		Ctc1	-0.58	0.58	-1.21	0.77
Plcl2	3.81	8.295	1.715	5.225		Plcl2	-0.27	1.45	-1.08	0.27
Stk11ip	0.66	1.565	0.625	2.33		Stk11ip	-0.65	0.65	-0.7	1.75
Lonrf2	5.96	5.225	4.15	5.76		Lonrf2	0.86	-0.49	-2.46	0.49
Ccdc158	8.25	5.05	15.935	13.625		Ccdc158	-0.47	-1.03	0.88	0.47
Ola1	96.78	98.01	40.985	77.475		Ola1	0.63	0.71	-3.03	-0.63
Atn1	4.735	3.195	0.735	5.51		Atn1	0.45	-0.45	-1.88	0.9
Alg8	35.425	26.245	15.475	37.03		Alg8	0.57	-0.57	-1.92	0.77
Cyb561a3	1.535	2.565	1.22	7.775		Cyb561a3	-0.52	0.52	-0.83	5.74
Tmem39a	25.88	17.815	7.14	24.825		Tmem39a	0.76	-0.59	-2.37	0.59
Cenpk	135.19	123.39	151.595	95.405		Cenpk	0.28	-0.28	1.07	-1.62
Larp1b	78.17	61.8	129.34	73.1		Larp1b	0.21	-1.14	4.43	-0.21
Mmachc	10.91	7.47	5.095	12.355		Mmachc	0.47	-0.47	-1.13	0.87
Terb1	40.935	40.16	26.4	36.19		Terb1	0.78	0.56	-3.35	-0.56
Tram2	1.615	2.405	2.15	2.3		Tram2	-3.23	0.95	-0.4	0.4
Dgat1	11.465	9.055	4.76	19.88		Dgat1	0.24	-0.24	-1.11	1.94
Zfp719	3.86	4.75	4.43	5.655		Zfp719	-1.11	0.24	-0.24	1.61
Pomgnt1	6.6	6.225	10.015	9.655		Pomgnt1	-0.6	-0.75	0.75	0.6
Piwil2	66.51	56.23	24.315	74.585		Piwil2	0.38	-0.38	-2.72	0.97
Gapvd1	35.21	40.67	33.8	31.815		Gapvd1	0.28	2.45	-0.28	-1.07
Mylk	0.64	0.665	0.32	1.46		Mylk	-0.05	0.05	-1.3	3.16
Gm13092	178.01	215.495	81.215	60.43		Gm13092	0.56	0.99	-0.56	-0.79
Pip4k2b	0.23	0.445	0.16	0.49		Pip4k2b	-0.56	0.56	-0.92	0.79
Cnih4	180.145	183.39	132.545	127		Cnih4	0.63	0.72	-0.63	-0.78
Agrn	8.065	9.05	3.84	9.57		Agrn	-0.44	0.44	-4.23	0.91
Arhgap33	0.005	0.055	0.095	0.57		Arhgap33	-1.05	-0.3	0.3	7.42
Tut4	10.56	14.12	5.835	7.665		Tut4	0.41	1.43	-0.94	-0.41
1190007I07Rik	33.475	36.95	21.845	35.535		1190007I07Rik	-0.4	0.95	-4.91	0.4
Stk40	0.59	0.435	0.18	0.91		Stk40	0.25	-0.25	-1.09	1.31
Pbdc1	180.6	183.745	109.77	124.21		Pbdc1	0.64	0.71	-0.97	-0.64
Adnp2	4.215	2.955	2.505	4.215		Adnp2	0.67	-0.67	-1.16	0.67
Micos10	1304.59	1510.22	621.25	659.53		Micos10	0.64	1.04	-0.71	-0.64
Ahctf1	26.465	22.435	13.485	9.475		Ahctf1	0.89	0.47	-0.47	-0.88
Wbp2nl	4.365	0.965	2.26	10.21		Wbp2nl	0.42	-0.93	-0.42	2.74
Cyrib	60.37	44.22	17.46	34.985		Cyrib	1.1	0.25	-1.18	-0.25
Ppp1r10	52.775	56.64	12.94	24.085		Ppp1r10	0.59	0.75	-1.06	-0.59
Rbm44	34.745	39.695	47.105	63.455		Rbm44	-0.94	-0.4	0.4	2.19
Yars2	36.22	15.115	7.38	14.69		Yars2	3.72	0.04	-1.31	-0.04
Gstcd	0.67	2.46	2.02	4.66		Gstcd	-1.18	0.17	-0.17	1.82
Cacna2d2	0.265	0.355	0.075	1.19		Cacna2d2	-0.22	0.22	-1.13	4.24
Zdbf2	1.9	3.555	1.505	1.56		Zdbf2	0.58	6.23	-0.77	-0.58
Hras	6.855	14.9	3.11	6.71		Hras	0.03	2.92	-1.32	-0.03
Cdc16	179.85	170.305	86.275	100.55		Cdc16	0.76	0.59	-0.84	-0.59
Jcad	1.625	1.8	0.835	2.02		Jcad	-0.3	0.3	-3	1.05
9130401M01Rik	34.12	29.015	7.53	43.255		9130401M01Rik	0.24	-0.24	-2.28	1.11
Gm13339	0	0.095	0	0		Gm13339	NaN	NaN	NaN	NaN
Hnrnpdl	146.065	126.22	44.915	65.245		Hnrnpdl	0.84	0.51	-0.85	-0.51
Inca1	39.89	40.03	20.455	53.415		Inca1	-0.01	0.01	-1.95	1.34
Tgfb3	4.375	1.515	1.005	5.535		Tgfb3	0.57	-0.57	-0.78	1.04
Top2b	7.845	14.255	8.745	6.41		Top2b	-0.26	3.44	0.26	-1.09
Zfp157	1.51	2.36	2.63	4.23		Zfp157	-1.19	-0.16	0.16	2.09
Derl3	9.355	7.275	2.94	17.665		Derl3	0.22	-0.22	-1.13	1.97
Zscan29	6.51	5.815	2.675	7.245		Zscan29	0.33	-0.33	-3.29	1.02
Fgd1	1.445	1.245	0.36	1.195		Fgd1	1.21	0.13	-4.64	-0.13
Tmed4	119.83	118.035	36.36	77.22		Tmed4	0.7	0.65	-1.94	-0.65
Pcgf5	104.61	90.71	30.745	33.165		Pcgf5	0.96	0.65	-0.7	-0.65
Tmem198b	0.25	1.18	0.195	2.21		Tmem198b	-0.64	0.64	-0.71	2.05
Gm4617	6.85	5.87	2.92	9.4		Gm4617	0.19	-0.19	-1.31	1.16
Uqcrb	861.46	871.075	654.305	584.305		Uqcrb	0.64	0.7	-0.64	-1.08
Zc3hc1	79.615	74.97	23.3	60.765		Zc3hc1	0.84	0.51	-3.19	-0.51
Brix1	405.21	301.555	835.155	372.22		Brix1	0.21	-1.13	5.81	-0.21
Fasn	1.99	2.465	0.53	5.14		Fasn	-0.17	0.17	-1.18	2.03
Srsf2	91.995	119.9	125.57	78.36		Srsf2	-0.56	0.56	0.79	-1.11
Srsf10	200.935	189.865	137.27	112.77		Srsf10	0.79	0.56	-0.56	-1.08
mt-Nd6	380.03	489.56	468.16	559.81		mt-Nd6	-1.45	0.16	-0.16	1.19
Zdhhc7	2.305	1.97	0.58	3.07		Zdhhc7	0.21	-0.21	-1.91	1.14
Lig3	6.88	6.4	4.61	9.865		Lig3	0.14	-0.14	-1.21	1.92
Ercc8	8.82	11.105	3.03	8.02		Ercc8	0.17	1.17	-2.36	-0.17
Psma1	218.25	202.675	121.155	141.38		Psma1	0.81	0.54	-0.89	-0.54
Snapc3	58.71	62.225	49.695	58.68		Snapc3	0.01	1.34	-3.42	-0.01
Opn3	10.695	5.95	2.225	9.96		Opn3	0.78	-0.57	-1.63	0.57
Klhl15	90.57	82.135	38	44.475		Klhl15	0.83	0.58	-0.77	-0.58
Psma5	304.47	317.725	161.92	197.695		Psma5	0.6	0.75	-1	-0.6
Ubn1	9.58	7.255	3	11.78		Ubn1	0.35	-0.35	-1.62	1
Hira	7.5	10.03	1.67	4.8		Hira	0.35	1	-1.16	-0.35
Ndufaf7	119.505	126.095	74.09	83.38		Ndufaf7	0.57	0.78	-0.86	-0.57
Zrsr1	5.71	4.23	5.165	2.97		Zrsr1	0.92	-0.43	0.43	-1.57

## Sheet: Fig.3d
P5_up	POT_down	P5up_vs_Wtdown(548)
Cpxm1	Tex101	AC154607.1	ENSMUSG00000118559
Lrp2	Tex13c2	Gm46603	ENSMUSG00000117592
0610040J01Rik	Fsip2l	Gm270	ENSMUSG00000113823
Cacna1s	Gm20750	Spata22	ENSMUSG00000112920
Gm5698	Gml	Gm47461	ENSMUSG00000112540
Spag4	Ctag2l2	Gm47078	ENSMUSG00000112275
Gm13119	Magea8	Gm5373	ENSMUSG00000110685
Prss50	Nt5el	Gm15262	ENSMUSG00000108981
Pitx2	Glipr1l2	Rhox7-ps2	ENSMUSG00000106388
Scara5	Crtac1	Tex13c2	ENSMUSG00000105993
Gsc2	Nrk	9130401M01Rik	ENSMUSG00000101892
Dmrtc2	Paqr9	Mir124-2hg	ENSMUSG00000100252
Gm16270	Magea5	Mir9-3hg	ENSMUSG00000097023
Myo1c	Esx1	Rhox2f	ENSMUSG00000095741
Prkcq	Magea6	Rhox2d	ENSMUSG00000095698
Gm6489	Rbp4	Gm6215	ENSMUSG00000095599
Phf24	Lypd4	Rhox5	ENSMUSG00000095180
Scube1	Tmem28	D430019H16Rik	ENSMUSG00000094910
Barhl2	Rasef	Klhl33	ENSMUSG00000090799
Tmem74b	Spesp1	Gm16270	ENSMUSG00000089775
Kdm4dl	Enpp2	Gm371	ENSMUSG00000087522
Ebf3	Trpd52l3	Gm16835	ENSMUSG00000087479
Fam149a	Ankrd45	Btbd18	ENSMUSG00000086598
Lrp3	Ms4a6d	Gm11837	ENSMUSG00000086587
Zfp280c	Nrxn1	Scml1	ENSMUSG00000086540
Pik3ap1	Col4a6	Cd63-ps	ENSMUSG00000085939
Haglr	Gm14692	Gm4969	ENSMUSG00000085601
Ppm1j	Hus1b	Mageb6-ps	ENSMUSG00000085577
Tnfrsf1a	Gm15363	Dpy19l2	ENSMUSG00000085576
Aldh3b1	Magea4	Rhox7-ps1	ENSMUSG00000084009
Acot6	Gm18393	Gm14790	ENSMUSG00000083114
Slc6a3	Shisa9	Gm7061	ENSMUSG00000082776
Utf1	Ccdc160	Mageb10-ps	ENSMUSG00000082033
Kctd15	Jakmip2	Dnajb3	ENSMUSG00000081984
Pdlim2	Cers3	Gm41	ENSMUSG00000080069
Rassf2	Evx1os	Rhox7b	ENSMUSG00000079626
Cdh17	mt-Ti	Fsip2l	ENSMUSG00000079606
Prss23	Tshb	Ctag2l1	ENSMUSG00000079536
Bean1	Cldn34b1	Ctag2l2	ENSMUSG00000079532
Gm4981	Col8a1	Gm15023	ENSMUSG00000079432
Hoxb9	Magea10	Jrkl	ENSMUSG00000079083
Egflam	Gsdmd	Col22a1	ENSMUSG00000079022
Cebpa	Chrd	Syce3	ENSMUSG00000078938
Jhy	Gm13231	Hmga1b	ENSMUSG00000078249
Gm14790	Lrit3	Ttc30a1	ENSMUSG00000075271
Npdc1	Magea3	Hpse2	ENSMUSG00000074852
Islr	Mirg	Taf7l2	ENSMUSG00000074734
St3gal1	Ttc30a2	Pappa2	ENSMUSG00000073530
Mal	Cetn1	Arhgdig	ENSMUSG00000073433
Atoh8	Otud6a	H2-Ab1	ENSMUSG00000073421
Pcdhb17	Drc7	Gm773	ENSMUSG00000073177
Pth1r	Gdf11	Drc1	ENSMUSG00000073102
Alppl2	Ctag2l1	Acot1	ENSMUSG00000072949
Boc	Rhov	C2cd6	ENSMUSG00000072295
Hoxb13	Efcab10	4933412E24Rik	ENSMUSG00000071749
Agbl2	Cdx1	Rom1	ENSMUSG00000071648
Myo1a	H2bw2	Mta2	ENSMUSG00000071646
Xpnpep2	Reg2	Vrtn	ENSMUSG00000071235
B020017C02Rik	Stum	Zfp827	ENSMUSG00000071064
Acss1	Mageb17-ps	Ctcfl	ENSMUSG00000070495
Nckap1l	Gm9795	Serpinh1	ENSMUSG00000070436
Adgre5	Nup210l	Prss36	ENSMUSG00000070371
Cd163	Gbp2	Hba-a1	ENSMUSG00000069919
Creb3l1	Gm43748	Nr2f1	ENSMUSG00000069171
Tmem51	Arhgap36	Msto1	ENSMUSG00000068922
Tle7	Gm884	Gstm6	ENSMUSG00000068762
Zfp647	1700013H16Rik	Ptprz1	ENSMUSG00000068748
Gm10605	Ptprz1	Gml2	ENSMUSG00000068600
Ubxn10	Clca3a1	Zfp467	ENSMUSG00000068551
Ly75	Gm6207	D430041D05Rik	ENSMUSG00000068373
Bche	Jhy	Gml	ENSMUSG00000068349
Ifit3	Thpo	Htra2	ENSMUSG00000068329
AC154607.1	Npffr1	Agtr2	ENSMUSG00000068122
Krt71	Nkx2-4	Rhox9	ENSMUSG00000068048
Slc22a14	Egfl6	Sptbn2	ENSMUSG00000067889
Apln	Alpk3	Myl9	ENSMUSG00000067818
Gm28455	Tal1	Xlr5c	ENSMUSG00000067764
Gm8674	Kcne1l	Mageb18	ENSMUSG00000067649
Gm6507	Prag1	Pramel3	ENSMUSG00000067360
Coro2a	Muc16	Wdr35	ENSMUSG00000066643
Fam205c	C2cd4d	Plekhd1	ENSMUSG00000066438
Rab9b	Acan	Paqr9	ENSMUSG00000064225
Nuak2	Spata4	Cdc42ep5	ENSMUSG00000063838
Sec14l2	Gm773	Plppr1	ENSMUSG00000063446
Gal3st1	Serp2	Ldha	ENSMUSG00000063229
Il17f	Mir124-2hg	Tex101	ENSMUSG00000062773
Lad1	Malrd1	Lypd4	ENSMUSG00000062732
Abcc2	Olfm2	Trank1	ENSMUSG00000062296
Ptprz1	Npy4r	Hs6st2	ENSMUSG00000062184
Lypd4	Igfbp1	Armc4	ENSMUSG00000061802
Nefl	Cldn16	Snrpa	ENSMUSG00000061479
Tmem37	Clca3b	Sfmbt2	ENSMUSG00000061186
Itga3	mt-Tq	Pyroxd2	ENSMUSG00000060224
Ankmy1	9430078K24Rik	Kcp	ENSMUSG00000059022
D430041D05Rik	Piezo2	Prr19	ENSMUSG00000058741
Hbb-bs	4930579K19Rik	Spock2	ENSMUSG00000058297
Wnt7b	Gm11240	Xlr3c	ENSMUSG00000058147
Gpr88	Taf7l	Gstm1	ENSMUSG00000058135
Gpr20	Plekhg4	Lepr	ENSMUSG00000057722
Apob	1700029M20Rik	Ece1	ENSMUSG00000057530
Amn	Cutal	Nxf3	ENSMUSG00000057000
Hsf4	Fam3b	Rab31	ENSMUSG00000056515
Cd3e	4921534A09Rik	Gpc3	ENSMUSG00000055653
Myrf	Gm32885	Fbxo6	ENSMUSG00000055401
Samd13	Gm40621	Smyd1	ENSMUSG00000055027
Ak5		AV320801	ENSMUSG00000054994
Frem2	Tm4sf5	Kctd18	ENSMUSG00000054770
Prima1	Olfml2b	1700013H16Rik	ENSMUSG00000054727
H2-M3	Ociad2	Srsf12	ENSMUSG00000054679
Btn1a1	Spag16	Xlr	ENSMUSG00000054626
Mylk2	Gm37933	Rhob	ENSMUSG00000054364
Zfp9	Gm18273	Nkx2-4	ENSMUSG00000054160
Hoxa1	Rbm43	Grwd1	ENSMUSG00000053801
Ism2	5033403F01Rik	Plxnb1	ENSMUSG00000053646
Matn3	Gm30437	Aldh1a1	ENSMUSG00000053279
Slc22a4	Gm5373	2700081O15Rik	ENSMUSG00000053080
Usp18	Crygs	Nrk	ENSMUSG00000052854
Sult1d1	Abcb11	Jun	ENSMUSG00000052684
Chst15	Tspan2	A1cf	ENSMUSG00000052595
Lmx1b	Ptgs2	B630019K06Rik	ENSMUSG00000052364
Vangl2	Gm49368	Mest	ENSMUSG00000051855
Baiap2l2	Fam227b	Kctd14	ENSMUSG00000051727
Neurl3	Srrm4	Ccnb3	ENSMUSG00000051592
Rps6ka4	Clmp	Wdfy4	ENSMUSG00000051506
Abcc8	Gm26708	Meioc	ENSMUSG00000051455
St8sia2	Chrm4	Six1	ENSMUSG00000051367
Cpne7	Myog	Cited1	ENSMUSG00000051159
Fbxo17	H19	Map10	ENSMUSG00000050930
Gpa33	Edn2	1700020N01Rik	ENSMUSG00000050844
Gm50022	Foxa1	Tcf19	ENSMUSG00000050410
Gpr35	Tmprss11f	Rhox13	ENSMUSG00000050197
Car7	Tmem200a	Sarm1	ENSMUSG00000050132
Susd2	Magea2	Bex1	ENSMUSG00000050071
Mgat3	Gm50050	Ccdc137	ENSMUSG00000049957
Epha10	Zfp941	Cox7b2	ENSMUSG00000049387
Vat1l	Dmrtc2	Krt8	ENSMUSG00000049382
Eva1a	Cdc20b	Tmprss11f	ENSMUSG00000048764
Insc	Gm8251	Prss50	ENSMUSG00000048752
Des	Serpinb9d	Mfsd6l	ENSMUSG00000048329
Crb2	Gm16083	Frmd6	ENSMUSG00000048285
Gm37566	Ube2l6	Pdha2	ENSMUSG00000047674
Zfp324	Gm14001	BC049715	ENSMUSG00000047515
Clgn	Fgl2	Taf9b	ENSMUSG00000047242
Hoxa10	Zcwpw2	Tmem198b	ENSMUSG00000047090
Sim1	Omg	Fbl	ENSMUSG00000046865
Gm8711	Dsg2	8030474K03Rik	ENSMUSG00000046774
Mapk4	Gm46339	Bst2	ENSMUSG00000046718
Lrfn3	Gm47163	Hmga1	ENSMUSG00000046711
Myom2	Arc	1700067K01Rik	ENSMUSG00000046408
Arhgef2	Arhgef9	Gpat2	ENSMUSG00000046338
Pdcd1	Tchh	Stxbp6	ENSMUSG00000046314
Gpr75	Gm49064	4930550L24Rik	ENSMUSG00000046180
Ocstamp	Tmem74b	Tmem268	ENSMUSG00000045917
Arrb1	She	Hdgfl1	ENSMUSG00000045835
Slc5a11	Ccdc146	C1ql1	ENSMUSG00000045532
Ighd	Bhmt2	Dcaf12l1	ENSMUSG00000045284
Pcdhb20	Rec8	Gm4779	ENSMUSG00000045010
D230049E03Rik	Fam71f2	Ly6k	ENSMUSG00000044678
Tap1	Nfam1	Tram1l1	ENSMUSG00000044528
Spns3	Nxf2	Tmem74b	ENSMUSG00000044364
Map6d1	Ttpa	Lacc1	ENSMUSG00000044350
Slc25a43	Mcmdc2	Adgrd1	ENSMUSG00000044017
Elmo3	AV320801	Ubxn10	ENSMUSG00000043621
Gm47342	Nxf3	2510009E07Rik	ENSMUSG00000043391
Mageb18	Gm3807	Cox8c	ENSMUSG00000043319
Cdhr5	Lncenc1	Lrrn4	ENSMUSG00000043110
Tdrd6	Mageb8-ps	Rasef	ENSMUSG00000043003
Tesk1	Got2-ps1	Notum	ENSMUSG00000042988
Them6	Gm37580	Egflam	ENSMUSG00000042961
Meis3	Gm41639	Hecw2	ENSMUSG00000042807
Kcna2	Gm47785	Lgr6	ENSMUSG00000042793
Hmx1	Lypd11	Id1	ENSMUSG00000042745
Gm884	Nuggc	Map3k9	ENSMUSG00000042724
Minar2	Syt13	4933428M09Rik	ENSMUSG00000042525
Ifi44	Gm270	Hoxd1	ENSMUSG00000042448
Aldh3b2	Rhod	Mfap4	ENSMUSG00000042436
Myo7b	Gm5136	Adora1	ENSMUSG00000042429
Tbx1	A230057D06Rik	Mgat3	ENSMUSG00000042428
Gabrq	Gm26670	Crtac1	ENSMUSG00000042401
Fam163b	Crygb	Kank3	ENSMUSG00000042099
Col5a1	Slc1a6	Arsb	ENSMUSG00000042082
Pdzk1ip1	Gm6558	Rnpep	ENSMUSG00000041926
Zscan4-ps3	Gm45020	Nol4	ENSMUSG00000041923
Cd19	Arap3	Pramel1	ENSMUSG00000041805
Pthlh	Gm14546	Phlda3	ENSMUSG00000041801
Scnn1a	Fbln2	Kirrel	ENSMUSG00000041734
Nphp3	Parp14	Cacna2d4	ENSMUSG00000041460
Daam2	A530064D06Rik	Ssr2	ENSMUSG00000041355
Irf5	Car7	Ankrd42	ENSMUSG00000041343
Fblim1	Tktl1	Atp1b2	ENSMUSG00000041329
Gpr45	Car2	Msantd4	ENSMUSG00000041124
Abcg8	Slc16a5	Kcnd3	ENSMUSG00000040896
Lrrc3b	mt-Tm	Begain	ENSMUSG00000040867
Shh	Gm48600	Dlk1	ENSMUSG00000040856
Zcchc12	Gm39348	Gpr161	ENSMUSG00000040836
Col6a2	Kcnc2	C1qtnf4	ENSMUSG00000040794
Tbx18	Gm36198	Clcf1	ENSMUSG00000040663
Igfbpl1	Igsf1	Pck2	ENSMUSG00000040618
Rilp	C130021I20Rik	Ildr2	ENSMUSG00000040612
Lrrn4cl	Cd1d1	Gstm2	ENSMUSG00000040562
Gulp1	Cav2	Sec1	ENSMUSG00000040364
6430571L13Rik	Ccdc116	Slc25a24	ENSMUSG00000040322
Apol7b	Gpr61	Cdk6	ENSMUSG00000040274
Gabbr1	Pla2g2c	Daam2	ENSMUSG00000040260
Nek10	Itgb6	Tdrd6	ENSMUSG00000040140
Scml4	Spry4	Plcb2	ENSMUSG00000040061
Dpysl4	Foxd3	Dtx4	ENSMUSG00000039982
Gpr85	4933412E24Rik	Ptger4	ENSMUSG00000039942
9930014A18Rik	Notum	Urb1	ENSMUSG00000039929
Olfml2b	Igkv7-33	Gpr37	ENSMUSG00000039904
Adcy2	Gm40557	Arhgap29	ENSMUSG00000039831
Minar1	Rnase4	Wdr34	ENSMUSG00000039715
Ptprh	AA474408	Ubn1	ENSMUSG00000039473
Spsb2	Mir7-1	Tex19.2	ENSMUSG00000039337
Sptbn2	Gm32123	Igfbp2	ENSMUSG00000039323
Dlx6	Prkcb	Pcsk1n	ENSMUSG00000039278
Dao	Zfp995	Suv39h1	ENSMUSG00000039231
Irs4	Slc16a2	Polg	ENSMUSG00000039176
Siglec15	Rgl3	Anpep	ENSMUSG00000039062
Spock2	Mat1a	Foxred1	ENSMUSG00000039048
Gm9796	Slc35g3	Lmx1b	ENSMUSG00000038765
Lims2	Eno2	Nup205	ENSMUSG00000038759
Sult1b1	Tns4	Josd2	ENSMUSG00000038695
2900041M22Rik	Gm47781	Lrrc56	ENSMUSG00000038637
Prokr2	H2-Ab1	Olfml2b	ENSMUSG00000038463
AC109619.1	Gml2	Dennd2a	ENSMUSG00000038456
Ak1	Clstn3	Mat1a	ENSMUSG00000037798
A330015K06Rik	Gm17893	Vopp1	ENSMUSG00000037788
Fndc11	Syce3	Pced1a	ENSMUSG00000037773
Gm12408	Magea9	Clba1	ENSMUSG00000037594
Tgfbr2	Gm47518	Klf10	ENSMUSG00000037465
2610035F20Rik	Csf1	Islr	ENSMUSG00000037206
Rhox3c	Clca3a2	Setd7	ENSMUSG00000037111
Fermt3	Gm7344	Frem2	ENSMUSG00000037016
Epha2	Mettl4-ps1	Bcorl1	ENSMUSG00000036959
Btg1b	Gm11464	Stag3	ENSMUSG00000036928
Mogat2	Gm28453	Zfp280c	ENSMUSG00000036916
Usp17ld	Plppr1	Neto2	ENSMUSG00000036902
Clec14a	Gm12580	Arhgap33	ENSMUSG00000036882
Nutm1	Gm48790	Wnt4	ENSMUSG00000036856
2810459M11Rik	Gm5067	Tcaf1	ENSMUSG00000036667
Slc43a1	Ntf3	Qsox2	ENSMUSG00000036327
Gm2099	Gm44116	Noa1	ENSMUSG00000036285
Tspyl3	Prdm5	Lrrk2	ENSMUSG00000036273
Gm8723	Aspa	Arhgap36	ENSMUSG00000036198
Gm20707	Pcdh17	Mbnl3	ENSMUSG00000036109
Gm49266	4933424G05Rik	Colec12	ENSMUSG00000036103
Msx3	4930453C13Rik	Myrf	ENSMUSG00000036098
Itgb2	Tcf21	Aldh1b1	ENSMUSG00000035561
Krt87	Csf3r	Cdcp1	ENSMUSG00000035498
Kbtbd13	4933428M09Rik	Foxa1	ENSMUSG00000035451
Plekha6	Drp2	Mageb4	ENSMUSG00000035427
Optc	Slc6a2	Crb2	ENSMUSG00000035403
Slc2a5	Scml1	Xrra1	ENSMUSG00000035211
Spink1	Cst8	Parm1	ENSMUSG00000034981
2810433D01Rik	Wdr95	Ttc21b	ENSMUSG00000034848
Gm11546	Gm38260	Nrip3	ENSMUSG00000034825
Tm4sf5	Ifi44	Nostrin	ENSMUSG00000034738
Fah	Ltb4r2	Fras1	ENSMUSG00000034687
Flt3	Slc6a11	Sema3f	ENSMUSG00000034684
Irx3	Dgkb	Lrrn1	ENSMUSG00000034648
Ildr1	Pcdhga7	Tex16	ENSMUSG00000034555
Postn	Svs5	Rasd2	ENSMUSG00000034472
Fgfr3	A1cf	Cyb561a3	ENSMUSG00000034445
Itga5	Rhox2f	Tkfc	ENSMUSG00000034371
Hlx	Gm18337	Gm884	ENSMUSG00000034239
Irx4	Gm36816	Rhov	ENSMUSG00000034226
Kirrel	A730049H05Rik	Gpc1	ENSMUSG00000034220
Nrm	Gm43935	Trim36	ENSMUSG00000033949
Mep1a	Insl5	Klf9	ENSMUSG00000033863
Lilra5	Ccnjl	Fndc3c1	ENSMUSG00000033737
Robo3	Gpr37	Ucp2	ENSMUSG00000033685
Rhox13	Hoxaas3	Pank1	ENSMUSG00000033610
Plcb2	4933406K04Rik	Ndn	ENSMUSG00000033585
Arsa	Gm5468	Pus7l	ENSMUSG00000033356
Il1rl2	Gm6013	Wnt6	ENSMUSG00000033227
Creb3l3	Fgf10	Camkv	ENSMUSG00000032936
P2ry1	Mycn	Ugt8a	ENSMUSG00000032854
Ssbp4	Gask1a	Ank2	ENSMUSG00000032826
Pcdhb9	Gm13147	Lama1	ENSMUSG00000032796
Gm6215	Irf5	Gtf3c1	ENSMUSG00000032777
Il9r	Ccdc180	Mdfi	ENSMUSG00000032717
Gm15762	Gm49838	Hemk1	ENSMUSG00000032579
Adora1	Fam171a2	Mapkapk3	ENSMUSG00000032577
Gm43544	Coch	Ptgs2	ENSMUSG00000032487
Grik3	Krt8-ps	Zcwpw2	ENSMUSG00000032443
Adgrd1	Ly6k	Rasgrf1	ENSMUSG00000032356
Tmem63a	Gm38340	Tspan3	ENSMUSG00000032324
Prr23a2	Adad1	Rcn2	ENSMUSG00000032320
B4galnt1	Lepr	Acsbg1	ENSMUSG00000032281
Nr1h4	Gdpd4	Anxa2	ENSMUSG00000032231
Fgfbp3	Gm15023	Fam81a	ENSMUSG00000032224
Large2	1700064M15Rik	Carm1	ENSMUSG00000032185
Acsm2	Hspa1a	Mcam	ENSMUSG00000032135
Gm40375	Pzp	Ddx25	ENSMUSG00000032101
Fut4	Caps2	Jhy	ENSMUSG00000032023
Sema6b	Zfp827	Pdgfd	ENSMUSG00000032006
Kcnq2	Gm32742	Urb2	ENSMUSG00000031976
Lrrc61	Pramel3	Car7	ENSMUSG00000031883
Nphs2	Emid1	Cmtm3	ENSMUSG00000031875
Rsph4a	Zfp462	Zdhhc7	ENSMUSG00000031823
Phlda3	Trank1	Drc7	ENSMUSG00000031786
Vill	Kcns2	Gnao1	ENSMUSG00000031748
Slc5a4b	Zfp189	Gab1	ENSMUSG00000031714
Bdkrb2	Laptm5	Cbln1	ENSMUSG00000031654
Flrt2	Sod3	Galnt7	ENSMUSG00000031608
Tap2	Lypd9	Tenm3	ENSMUSG00000031561
Gprin3	4933405D12Rik	Slit2	ENSMUSG00000031558
A1cf	Gm44706	Col4a2	ENSMUSG00000031503
Rps19-ps7	Sspo	Tsc22d3	ENSMUSG00000031431
Fes	Gm13863	Tktl1	ENSMUSG00000031397
Fut2	Mmp25	Dusp9	ENSMUSG00000031383
Btbd18	B630019K06Rik	Abcd1	ENSMUSG00000031378
Clcf1	Hdgfl1	Pak3	ENSMUSG00000031284
H19	Plcb2	Msn	ENSMUSG00000031207
Snx31	Ifitm1	3830417A13Rik	ENSMUSG00000031179
Smim10l2a	Gc	Plp2	ENSMUSG00000031146
C230012O17Rik	Prss16	Fgf13	ENSMUSG00000031137
Gm12794	Ccnb3	3830403N18Rik	ENSMUSG00000031125
Ngfr	4930425O10Rik	Elf4	ENSMUSG00000031103
Mboat1	Tifab	Ano1	ENSMUSG00000031075
Gm8300	Gm15612	Tub	ENSMUSG00000031028
4833418N02Rik	Gm45194	Stim1	ENSMUSG00000030987
Kremen2	4930433N12Rik	Dnhd1	ENSMUSG00000030882
Ace2	Plxdc1	Ldhc	ENSMUSG00000030851
Fibcd1	Mettl24	Abcc6	ENSMUSG00000030834
Adap1	Dtx4	Tgfb1i1	ENSMUSG00000030782
Zscan4f	Tbr1	Parva	ENSMUSG00000030770
Nkx6-2	Mpz	Zkscan2	ENSMUSG00000030757
Kcnj11	Dmgdh	Rabep2	ENSMUSG00000030727
Ttc6	Gm10030	Maz	ENSMUSG00000030678
Cdcp1	Tmprss12	Acan	ENSMUSG00000030607
Slc9a5	Gm41760	Mfge8	ENSMUSG00000030605
Irf7	Nol4	Cers3	ENSMUSG00000030510
Syt17	Elf4	Kctd15	ENSMUSG00000030499
Zic2	Fam81a	Akap3	ENSMUSG00000030344
Agtr2	0610033M10Rik	Tnfrsf1a	ENSMUSG00000030341
Tescl	Odad3	Ltbr	ENSMUSG00000030339
Gjb1	Smo	Wnt7a	ENSMUSG00000030093
Gpr161	Gm15561	M1ap	ENSMUSG00000030041
Ano9	Gm8113	Irf5	ENSMUSG00000029771
Ntrk2	Nmbr	Wdr95	ENSMUSG00000029658
Gm38042	Necab1	Oasl2	ENSMUSG00000029561
Pyroxd2	Gm48393	Slc15a4	ENSMUSG00000029416
Apol7d	Mid1ip1	Mthfd2l	ENSMUSG00000029376
Gm37173	Gm16270	Dmp1	ENSMUSG00000029307
Gm26648	Enthd1	Nsg1	ENSMUSG00000029126
Gm4862	Cd44	Sesn2	ENSMUSG00000028893
Fitm1	Spo11	Smpdl3b	ENSMUSG00000028885
Rom1	Ptprv	Yars	ENSMUSG00000028811
Inka2	Thbs2	Alpl	ENSMUSG00000028766
Cldn2	4933403O08Rik	Hspg2	ENSMUSG00000028763
Popdc3	Krt8	Pik3r3	ENSMUSG00000028698
Slc16a6	Hao1	Dmrtb1	ENSMUSG00000028610
C130071C03Rik	Slc26a7	Gpx7	ENSMUSG00000028597
Evpl	Rpl3l	Cachd1	ENSMUSG00000028532
Gm12250	Tex16	Plin2	ENSMUSG00000028494
Plppr2	Stpg2	Zfp37	ENSMUSG00000028389
Gm48871	Cd276	Spaca1	ENSMUSG00000028264
Fzd10os	Dynlrb2	Faxc	ENSMUSG00000028246
Naip5	Dchs1	Cdh17	ENSMUSG00000028217
Slc25a24	AA414768	Ddah1	ENSMUSG00000028194
Gm50332	Tdrd6	Rorc	ENSMUSG00000028150
4933428M09Rik	Sall1	Hormad1	ENSMUSG00000028109
Gm270	Apobec3	Cd1d1	ENSMUSG00000028076
Slc1a4	Itgae	Arhgef2	ENSMUSG00000028059
Tmed11	Cacng7	Ifi44	ENSMUSG00000028037
Slc25a18	Cxcl1	Glrb	ENSMUSG00000028020
Duoxa2	Ryr1	Slc27a3	ENSMUSG00000027932
9130604C24Rik	Pi16	Npr1	ENSMUSG00000027931
Dglucy	1700019A02Rik	Slc6a17	ENSMUSG00000027894
Penk	Gm44601	Gstm4	ENSMUSG00000027890
Ccrl2	Wnt6	Ampd2	ENSMUSG00000027889
Arhgef9	Igf2	Adad1	ENSMUSG00000027719
Cdh7	Epdr1	Epb41l1	ENSMUSG00000027624
Gpr37	Mageb18	Car2	ENSMUSG00000027562
4930563E22Rik	Morn5	Edn3	ENSMUSG00000027524
Gm47691	Fbxl16	Cpxm1	ENSMUSG00000027408
Gm48762	4930563M21Rik	Spef1	ENSMUSG00000027329
Pik3r5	4930524B15Rik	Gatm	ENSMUSG00000027199
Unc93a	Catsperg2	Lrp2	ENSMUSG00000027070
Hhip	Fam228a	Stk39	ENSMUSG00000027030
Nrk	C2cd6	Ddr2	ENSMUSG00000026674
Gm31834	1700001G11Rik	Astn1	ENSMUSG00000026587
Gm42514	Igf2bp1	Tagln2	ENSMUSG00000026547
Gm4610	Ddah1	Opn3	ENSMUSG00000026525
Ltbr	Pla2r1	Kif26b	ENSMUSG00000026494
Gm50287	4933406P04Rik	Fam129a	ENSMUSG00000026483
Gm16577	Hspa1b	Capn10	ENSMUSG00000026270
Hsd17b13	Dglucy	Ngef	ENSMUSG00000026259
Gm37470	Scn3b	Itm2c	ENSMUSG00000026223
Notum	Ccdc187	Obsl1	ENSMUSG00000026211
Cnga2	Boc	Speg	ENSMUSG00000026207
Grid2ip	Meig1	Fn1	ENSMUSG00000026193
Speg	Dclk1	Atic	ENSMUSG00000026192
Gm19569	Stard6	Boll	ENSMUSG00000025977
Ifnar2	Prr19	Adam23	ENSMUSG00000025964
Flrt1	Ttc29	Arhgef9	ENSMUSG00000025656
A930004J17Rik	Parp3	Podxl	ENSMUSG00000025608
8030453O22Rik	4930558K02Rik	Zfp711	ENSMUSG00000025529
Gm13991	Spata22	Faap100	ENSMUSG00000025384
Wnt9b	Gpx7	Cd63	ENSMUSG00000025351
4833412C15Rik	4930412M03Rik	Prdx4	ENSMUSG00000025289
Pamr1	Doc2b	Maged2	ENSMUSG00000025268
B3gnt3	Zfp579	Hexa	ENSMUSG00000025232
Grxcr2	Tshz2	Sfxn3	ENSMUSG00000025212
Cacna2d4	Gm25588	Scd3	ENSMUSG00000025202
Lpar3	Ccdc177	Fasn	ENSMUSG00000025153
H2-Q5	3830403N18Rik	Pik3ap1	ENSMUSG00000025017
9430034N14Rik	Rhox13	Rcor2	ENSMUSG00000024968
Zcchc18	Zfp287	Efemp2	ENSMUSG00000024909
Vstm2b	Zfp467	Tesmin	ENSMUSG00000024905
Samd9l	Hormad1	Dmrt1	ENSMUSG00000024837
Gm15663	Majin	Coro1b	ENSMUSG00000024835
Gm13404	Adam23	Majin	ENSMUSG00000024786
Lgals3bp	Fabp3	Rcl1	ENSMUSG00000024785
Pdgfrb	C4b	Lipa	ENSMUSG00000024781
Rprml	Ces1d	Ms4a1	ENSMUSG00000024673
Akr1c18	Gm13110	Asrgl1	ENSMUSG00000024654
Mroh7	Lrp4	Fbn2	ENSMUSG00000024598
Abca9	Trerf1	Lmnb1	ENSMUSG00000024590
Cckbr	Wfdc15a	Setbp1	ENSMUSG00000024548
Mapkapk3	Col26a1	Ppic	ENSMUSG00000024538
Rlbp1	Dcaf8l	Gabbr1	ENSMUSG00000024462
Duxbl1	Parp8	Cdh2	ENSMUSG00000024304
Lhx2	Peg10	Adad2	ENSMUSG00000024266
Gm4825	Cox7b2	Dusp1	ENSMUSG00000024190
Notch1	Samd4	Sox8	ENSMUSG00000024176
4833405L11Rik	Igsf5	Meiob	ENSMUSG00000024155
Dnhd1	Gask1b	Nrxn1	ENSMUSG00000024109
4933412E24Rik	Ndufb11b	Esx1	ENSMUSG00000023443
Themis2	Gbgt1	Wfdc1	ENSMUSG00000023336
Plekhd1os	Emp1	Amhr2	ENSMUSG00000023047
Fads1	Hs3st1	Nr4a1	ENSMUSG00000023034
Car2	Ednrb	App	ENSMUSG00000022892
3830403N18Rik	Gm6215	Robo1	ENSMUSG00000022883
Msx1	Adamts16	Pdia5	ENSMUSG00000022844
Tmem25	Gm9530	Mylk	ENSMUSG00000022836
Crmp1	Fam90a1b	Boc	ENSMUSG00000022687
Ddx60	1700030C10Rik	Alcam	ENSMUSG00000022636
Gm47078	Gm40466	Rhpn1	ENSMUSG00000022580
Gm32996	Abca8a	Dgat1	ENSMUSG00000022555
Tmem121	Hoxb9	Hes1	ENSMUSG00000022528
Sfrp2	Kcp	Nckap1l	ENSMUSG00000022488
Tbx19	D430019H16Rik	Wbp2nl	ENSMUSG00000022455
Mid1ip1	Olfr681	Dmc1	ENSMUSG00000022429
Acsbg1	Mthfd2l	Enpp2	ENSMUSG00000022425
Lmcd1	Cdh23	Zhx1	ENSMUSG00000022361
Setbp1	Dhrs7	Pop1	ENSMUSG00000022325
Gm5784	Pla2g4a	Grhl2	ENSMUSG00000022286
Igfbp2	Zfp981	Ropn1l	ENSMUSG00000022236
BC049715	Rhox5	Sdr39u1	ENSMUSG00000022223
Clvs2	Zim1	Clu	ENSMUSG00000022037
Ushbp1	Gata6	Zswim8	ENSMUSG00000021819
Etnk2	Tifa	Nid2	ENSMUSG00000021806
L3hypdh	Wnt7a	BC067074	ENSMUSG00000021763
Gper1	Gstm2	Nt5el	ENSMUSG00000021718
Radx	Sardh	Mctp1	ENSMUSG00000021596
Fam111a	Meg3	Ly86	ENSMUSG00000021423
Gm23935	S100a10	Gli3	ENSMUSG00000021318
Dlec1	Pabpc6	Tgfb3	ENSMUSG00000021253
Gm48168	Adgb	Dglucy	ENSMUSG00000021185
Tex101	Mucl3	Tmem101	ENSMUSG00000020921
Gpihbp1	Xlr	Ctc1	ENSMUSG00000020898
Arg1	Ltk	Hoxb9	ENSMUSG00000020875
Apol6	Ces2g	Sec14l1	ENSMUSG00000020823
Kcp	Pappa2	Rhbdf2	ENSMUSG00000020806
Ncs1	Kdr	Aspa	ENSMUSG00000020774
3830417A13Rik	Aldh1b1	Tcam1	ENSMUSG00000020712
Esx1	Sox11	Lig3	ENSMUSG00000020697
Nkx2-4	Irgm1	Trib2	ENSMUSG00000020601
Rai2	Rhox7-ps1	Pdia6	ENSMUSG00000020571
Usp17le	Stat5a	Hormad2	ENSMUSG00000020419
Spock3	Myl9	4930524B15Rik	ENSMUSG00000020299
Tesmin	Meiob	Il9r	ENSMUSG00000020279
Cyp46a1	AI606473	Col6a2	ENSMUSG00000020241
Kcnq5	Ccdc8	Ddit4	ENSMUSG00000020108
Sema3f	St8sia1	Pald1	ENSMUSG00000020092
Nxf3	1700003E16Rik	Mybpc1	ENSMUSG00000020061
AW822073	Pde1a	Sgk1	ENSMUSG00000019970
Hcn3	Ereg	Ptprk	ENSMUSG00000019889
Gm26653	Hoxd1	Plagl1	ENSMUSG00000019817
Osbpl7	Gm6682	Cyb561	ENSMUSG00000019590
Lsr	Gm15529	Arhgef25	ENSMUSG00000019467
Epdr1	Tmc2	Tm4sf5	ENSMUSG00000018919
Adrb2	Armcx2	Arrb1	ENSMUSG00000018909
Sox13	Dlx1	Sult4a1	ENSMUSG00000018865
Myod1	Arhgdig	Ikzf1	ENSMUSG00000018654
Fcgrt	Vegfa	Cldn7	ENSMUSG00000018569
Hoxc9	Sp9	Myo1c	ENSMUSG00000017774
Zscan10	Zhx2	Sulf1	ENSMUSG00000016918
Acan	Adamts1	Mapkapk2	ENSMUSG00000016528
St8sia5	Slc6a17	Lta4h	ENSMUSG00000015889
Sult4a1	Taf9b	Slc25a13	ENSMUSG00000015112
Gm13191	Sptbn2	Npdc1	ENSMUSG00000015094
Hoxd1	Gm28167	Slc9a5	ENSMUSG00000014786
Ikbke	Slc38a4	St3gal1	ENSMUSG00000013846
Dpy19l2	Ntn3	Igf2bp1	ENSMUSG00000013415
Srsf4	Sox30	Ptprs	ENSMUSG00000013236
Cthrc1	Susd1	Cdh23	ENSMUSG00000012819
Gm45483	Egflam	Dmrtc2	ENSMUSG00000011349
Atp2a3	Tm9sf5	Plcd1	ENSMUSG00000010660
Col22a1	Frem2	Ebf3	ENSMUSG00000010476
Wnt6	4930519P11Rik	Cacna2d2	ENSMUSG00000010066
Gm5705	Fst	Nxf2	ENSMUSG00000009941
Igf2bp1	Cdiptos	Taf7l	ENSMUSG00000009596
Crtac1	Pik3ap1	Derl3	ENSMUSG00000009092
1700056E22Rik	Pyroxd2	Mgst1	ENSMUSG00000008540
Tmem229b	Gm8615	Mid1ip1	ENSMUSG00000008035
Hsf3	Nexmif	Sulf2	ENSMUSG00000006800
Alpl	AA386476	Cnp	ENSMUSG00000006782
Akap3	Cbln3	Crip2	ENSMUSG00000006356
Tmem198b	Plekha2	Zbtb32	ENSMUSG00000006310
Prr19	Faxc	Prss16	ENSMUSG00000006179
Plcl1	Lhx9	1700037C18Rik	ENSMUSG00000005983
Parvg	Alcam	Naa60	ENSMUSG00000005982
Dscaml1	Cdh17	Otx1	ENSMUSG00000005917
Lgals4	Gm9451	Hmox1	ENSMUSG00000005413
9630010A21Rik	2310003L06Rik	Hspb1	ENSMUSG00000004951
Camkv	Abcc6	Map3k11	ENSMUSG00000004054
Mfge8	Fndc5	Stat5a	ENSMUSG00000004043
Xylt1	Gm42047	Dusp3	ENSMUSG00000003518
Gprc5c	Gm36070	Fcgrt	ENSMUSG00000003420
Gm40881	Gm36246	Adgre5	ENSMUSG00000002885
Paqr9	Gm44997	Tmem39a	ENSMUSG00000002845
Dmrt1	Ly86	Epdr1	ENSMUSG00000002808
Plekhd1	Pank1	Armc6	ENSMUSG00000002343
Tmc6	Pdk4	Angptl4	ENSMUSG00000002289
Cmtm8	Islr	Metrn	ENSMUSG00000002274
Plekhh2	Scarf2	Mov10	ENSMUSG00000002227
Slc9a3	Rad21l	Rab34	ENSMUSG00000002059
Igfn1	Edn3	Tmem25	ENSMUSG00000002032
Oasl1	Bmp2	Lrp3	ENSMUSG00000001802
Rhov	Carmil3	Fbxo7	ENSMUSG00000001786
Cfap74	Smpdl3b	Rin2	ENSMUSG00000001768
Krt88	Supt20-ps	Smo	ENSMUSG00000001761
Ifrd2	Ccdc152	Itga3	ENSMUSG00000001507
Itprip	Platr21	Irx2	ENSMUSG00000001504
Aplp1	Meioc	Fndc5	ENSMUSG00000001334
Cd82	Gm11990	Rnd2	ENSMUSG00000001313
Cdc42se1	Pcdh18	Gramd1a	ENSMUSG00000001248
Rhox4f	Lrp1b	Mapk7	ENSMUSG00000001034
Myorg	Odad2	Hk2	ENSMUSG00000000628
Dmbx1	Acsbg1	Wdr77	ENSMUSG00000000561
Atp8b1	Parvb	Itga5	ENSMUSG00000000555
Isg15	Vnn1	Pparg	ENSMUSG00000000440
Cdh23	Clu	Ccnd2	ENSMUSG00000000184
Plvap	Zfp641	H19	ENSMUSG00000000031
Mapk8ip1	Otx1
Rhox2f	Mgat5b
Slc22a18	Rhpn1
Myh3	Pcsk1n
Neurl1a	Rcn3
H2-Ab1	Tesmin
Rasgrf2	Dcaf12l1
H2-D1	Zfp831
Mylk3	Sytl3
Dbh	Kctd15
Asic2	Col22a1
Nfasc	Gm715
Gm960	Dmrtc1c2
Vstm4	Drc1
Socs1	Dmrta1
Arhgap25	Kctd14
Cxcl14	Ubxn10
Gstt3	Ctcfl
Slc6a9	Clic1
Marveld1	Scd2
Pald1	Runx1
Kcng1	Ssmem1
Fam92b	Camkv
Ntsr1	Anxa2
Camkk1	Pkd1l1
Ptgs2	Selenon
Snx33	Gm48009
Vash2	Rab11fip4os1
Ly6k	Pdcl2
Itm2c	Gabrg3
B630019K06Rik	Cadps2
Trim29	Cetn4
Chd5	Phlda3
Otx1	Ppp1r3c
4931428F04Rik	Ampd2
Klhdc8a	Gm43566
Cdh15	Vim
Pappa2	Gm32939
D430019H16Rik	Zfp385b
Mir124-2hg	Msantd4
Lrrk2	Lrrn1
Scube2	Gm47078
Cth	Adgrv1
Rtn1	Flnc
Syt12	Zc3hav1
Adgrb2	Gm34808
Dlk1	Ccdc96
Mthfd2l	Cpn1
Pced1c-ps	Dmrt1
Scn1b	4930447C04Rik
Pwwp2b	Gpr162
Atp1b2	Xlr5b
Arhgef4	C1qtnf4
Gusb	Creb5
Mas1	Nckap1l
Pou2f3	Gm14226
Gm43858	Ccdc103
Clcnka	Topaz1
Als2cl	St3gal1
Gldc	Tagln2
Lck	Setbp1
Tcaf1	Gstm1
Lrrc56	Arhgef40
Cap2	Gm14124
Pdlim1	Slc6a16
Amhr2	Fcgrt
Usp44	Tsc22d3
Nrxn1	Cdh5
Dusp26	Prtg
Slc12a8	Gpr161
Nr2f1	Gm15262
Slc4a4	Zfp994
Plp2	Cd63
Calb2	Gpc2
Gm43672	Gm33195
Spata2l	Mir9-3hg
Fmo5	Gm38253
Tuba3b	Csgalnact1
Alcam	Sgce
Bfsp1	Rnasel
Gdpd5	Cftr
Smyd1	Gm371
Nrbp2	Sdk2
Celsr2	Gstm6
Ngef	Trim36
Mxra7	Gstm7
Glis1	Gm19792
Padi3	D1Pas1
Wnt5a	Nek11
Lrrn4	Zfp37
Bace2	Vmn2r1
Tex19.2	Gm33699
Lmx1a	Crb2
Fam20c	Rhoj
Gnao1	Fcnaos
Mbp	Prss50
Tagln2	1700020N01Rik
Adad1	Nostrin
Rac2	Cd63-ps
Ccnd3	Gm42585
Pacsin3	Ano4
Ldha	EU599041
Faxc	Hfm1
Zcwpw2	4933412E12Rik
F2rl1	Maoa
Sfxn3	Frmd4a
Gm45659	BC049715
Bmp8b	Gm10209
4931428L18Rik	Col3a1
4930524B15Rik	Fndc3c1
Shc2	Mdk
Plcd1	Epb41l1
Igsf23	Btbd18
Nlrx1	Smoc1
Pus7l	Gnasas1
Angptl4	Phf2os1
Rhox3g	Srpk3
Ddit4	Grk4
Reep1	Bcor
Thnsl2	Col18a1
Gm48077	Sec1
Dbn1	Slc16a7
Majin	Dtx3
Syne3	4930581F22Rik
Ntrk1	Magea13
Spsb3	Mctp1
Gm3696	Gm44103
Vipr2	Col14a1
Cavin3	Ndn
Slc35e4	4930509G22Rik
Fscn1	Adora1
Map6	Zfp541
Ankrd9	Igfbp4
Tlnrd1	Col6a2
Setd7	Platr14
Mcam	Kcng3
Epsti1	Armcx1
Gabra5	Arhgef25
Scrn2	Myom3
Adamts10	Lrrk2
Trim35	Vsig1
Espn	Wfdc1
Fam219a	Gm45424
Fam174b	Gm41
Ucp2	Rab34
Fdxr	Epb42
Fam110a	Oasl2
Ptprk	Rhox2d
Serpinh1	Gm2027
Ltbp1	Map1a
Efcab15	Trim50
1700037C18Rik	Kank4
Amph	Foxl2
Lgr6	Lrch2
Rhpn1	Hba-a1
Fbxo39	Thbd
Zfp385a	Slc9b1
Zfp982	Gnao1
Gm32567	Lmx1b
Wdr95	Astn1
Epb41l1	Arhgap30
Zfp239	Trim56
Hoxa7	Fbn2
App	Sh3tc2
Gpc1	Srxn1
Peg12	Setd7
Chrdl1	E130317F20Rik
Ifit1	Mbnl3
Hpn	Hspb1
Adcy5	Hcst
Pdlim4	Adgrd1
Egln3	Cacna2d4
Ace	Cdk6
P3h1	Emx2
Rhox2-ps	Foxl2os
Slc1a2	Dnajc6
Nt5el	Gm12264
Wnt4	Gprc5b
Aph1a	Pla2g5
Ydjc	Sox4
Rspo4	Cplx2
Adgrb3	Rasgrf1
Smo	Gm6665
Btbd17	Klhl3
Myof	Fbxo15
Prickle3	St8sia6
Dyrk1b	Bex4
Rnpep	4933431K14Rik
9030624G23Rik	Kitl
Trank1	Lix1l
Hs3st6	Dnai1
Traf3ip2	Fras1
Klhl41	Aldh1a7
Hba-a1	Cfap45
Plppr1	Nynrin
Dusp3	Npr2
Arhgef25	Tgfb1i1
Cry2	Il9r
Prss16	Septin9
1700013H16Rik	Ebf3
Adssl1	Gja1
4930502E18Rik	Rfx8
Ttc9	Mmp19
Rhox6	Rps6kl1
Pim3	Gm45889
Elovl4	Wnt4
Dph1	Gm34256
Mak	Scube3
Acot1	Emp3
Gm17733	Niban1
Gm13375	Gm27045
Cdc42ep5	Nrip3
Rgs19	Gm20337
Begain	Matn2
Sh2b2	Wls
Gm10857	Gm37785
Ctag2l2	Cachd1
Impdh1	Dpy19l2
Tmco4	Gm10648
Gsg1l	Cpe
Mat1a	Gm41496
Gpc3	Shank1
Nrtn	A930007A09Rik
Sec1	Alpl
Rassf10	Col6a1
Syngr1	Zfp608
Clic6	Scml2
Junb	9330175E14Rik
Ampd2	Mgst1
Pars2	Gm36371
Gypc	Pde6a
C2cd6	Fat4
Bcorl1	Agtr2
Tns1	Myrf
Tmem259	Hoxa4
Fam151a	Trabd2b
Lrrc41	Gm12319
Tsc22d3	Dtx1
H2-Q7	Rian
M1ap	Sorbs3
Sf3a2	Acot1
4930520O04Rik	Pparg
Spsb1	Mapkapk3
Dcc	Nsg1
Hdgfl1	Wdr35
Bcl2l1	Thbs1
Six1	Cyct
Nrip3	Pdgfd
1700012I11Rik	Daam2
Arap1	Gatm
Aspscr1	Fbxo6
Foxa1	Irf2bpl
Capn15	Zfp280c
Dtx4	Mpp2
Gm44996	Gm39459
Grb10	Gm39464
Zfp872	Tmem44
Gm28940	Klhl33
Cntfr	Ucp2
Arhgef10l	Sfxn3
Lypla2	Abca4
Aacs	Obsl1
Rhbdd3	Pak3
Fjx1	Klf2
Sox8	Gm16835
Klc3	Mme
Foxp4	Ntn5
Nid2	Slc8a1
Aldh1b1	Tcf7l2
Tmem200b	Sarm1
Flywch2	Gpc3
Dmrtc1c1	Adgrl4
Galnt7	Rhox7b
Hmgn3	Zfp711
Mdfi	Lgr6
Plk3	Tktl2
Sf3b4	Samd14
AI854703	Mfsd13b
Por	Cnksr2
Slc10a6	D430041D05Rik
Mfsd10	Soga1
Rgn	Sycp2
Fndc3c1	Ehd2
Rhoc	Efhc2
Jmjd8	Taf7l2
Afp	Eda2r
Smpd1	Alpk2
Il17rc	Zfp13
Cd1d1	Ildr2
Tmprss11f	Slc25a24
Kif26b	Ropn1l
Rasgrf1	Gm7167
Pknox2	Dmp1
Fam184b	Rsl1
Hyal2	Gm17690
Rhox7-ps1	Mir6236
Mllt11	Nr2f1
Limch1	Armcx4
Pde1b	Adgre5
Trpa1	Zmat4
Kmt5c	Piwil4
Naprt	Xist
Frmd6	Aebp1
Tnfrsf21	1700018B24Rik
Eml1	Plbd1
Efhd2	Plp2
Htra3	Rnls
Cldn15	Lgals7
Grn	Mest
Cited4	Ccdc173
Trpc7	Adcy10
Cybc1	Zbtb32
Khdrbs2	Map10
Gucy1b1	Rragd
Vps37b	Kif1a
Egfl7	Slc9a5
Naga	Epn3
Rbm38	Axl
Dmtn	Prdx4
Smim3	Nup62cl
Jph3	Ddit4
Sarm1	Trib2
Cdh4	Gm15564
Fbxo6	Bmp3
Rcor2	Sycp1
Hmga1b	BC049762
Slc19a1	Sdr39u1
Gm46603	Maged2
Elf4	Stambp-ps1
Plxnb1	Cabs1
Irx2	Hoxd8
Ramp1	Mageb6-ps
Gabra4	Cntd1
Art1	Itga5
Hmga1	Tcaf1
Tmem161a	Rgs11
Plppr5	Ier5
Adgrg2	Ttc26
Pramel1	Hexa
Selenom	Tg
Ly6e	Cdc42ep5
Plscr3	Dact1
Stab2	mt-Ta
Ascl1	Obscn
Abcc6	Gm29208
Aldh18a1	Srgap3
Arhgdia	Cx3cl1
Slc6a17	Zbtb3
Wdfy4	Npr1
Dolk	Mgat3
Tub	Hecw2
Esrrb	Cavin2
1700067K01Rik	Ngef
Cpne5	Vopp1
Rab3il1	Gm17232
Vopp1	4930452G13Rik
Nectin1	4930556C24Rik
Dusp4	Gm37285
B3gnt7	Krt18
Gm42992	Slc6a8
Adprhl2	Smarca1
Anxa11	Sdcbp2
Mtfp1	Serpinb6b
Ddr2	Col24a1
Pigt	Spaca1
Oasl2	Tnfrsf1a
Slc25a1	Lrp2
Mzf1	Cers4
Prss41	Lrp3
Slc44a4	Nrn1
Ctag2l1	Wt1
B3galt4	2510009E07Rik
Pml	Pck2
Gm773	Prss42
Zic3	Zfp947
Fsd1	Cdcp1
Zswim8	Rhox9
Acbd4	Rnf17
Ankfn1	Flicr
Wdr20rt	Gm38300
Lrfn1	Asrgl1
Acads	Serpine1
Mixl1	4930469K13Rik
Gsn	Lrrn4
Vsx2	Zhx1
Tmeff2	Fermt1
Steap1	Hsf5
Tmem132b	Pdha2
Krt35	Ccdc136
Cited1	1700088E04Rik
Sirt5	Cald1
Cers3	Srcin1
Mpp3	Gm43442
Pcbp4	Cpq
A4galt	Meikin
Mef2b	Speg
Gm5128	Fstl1
Rpusd1	Spaca6
Lrrn1	Tmsb4x
Oc90	Aard
Mapk7	Scd3
Pm20d2	Ltbr
Pfkl	Tfap2a
Fzd10	2700081O15Rik
Dab2	Bc1
Tsen34	Arhgef2
Ret	Bmp1
Tmem176a	1810014B01Rik
Mgll	6330418K02Rik
Pkia	Radil
Trpm4	Tram1l1
Rexo1	Adgrb1
Sh3gl1	Gas1
Dusp9	Plin2
Tex13c2	Id1
A830052D11Rik	Plagl1
Gm31706	Rab31
Gm6169	Eno3
Arfgap2	Mex3b
Atp2b3	Cav1
Mpped1	1700037C18Rik
Arid5a	2810414N06Rik
Slc1a1	Cntn4
Kdf1	Ahnak
Dlgap2	Cd109
Stard8	Gm46603
Rhox9	Gm49864
Nkiras2	Magea14
Rhox5	Rbms3
Plod1	Pfn4
H2-Aa	Stox2
Entpd2	Tmem25
Lhx6	Akr1c14
Phgdh	Kank3
Slc46a1	Mt1
Mfsd6l	Ptprk
Gsc	Gm42559
Tjap1	Dyrk3
C1qtnf4	Xlr5e-ps
Gpx7	Aldh1a1
Rhox3h	Gm13140
Cdc42ep2	Sox3
Rab1b	Sp5
Fastk	Ttc39d
Slc37a1	Mageb4
Zfp467	Fhl4
Gm5373	Gm38250
Ap1s1	Tdrd12
Sh3bp4	Nenf
Cavin1	Fam228b
Krt79	Cfap65
Gm41414	Hspb11
Mlf2	Gm37669
Sgta	B4galt3
Reep4	Pced1a
Tsen54	Glb1l
Efcab6	Kcnd3
Nelfb	Srsf12
Atg9b	Ttc30a1
Unc5b	Zik1
Zfp786	Gm9728
Ccdc149	Abo
Gm4349	Plcd1
Slc25a10	Zfp629
Slc1a5	Ms4a1
Hopx	Gm17494
C1qtnf12	Plxnb1
Actn2	Adad2
Cd63	Xlr3c
Gpaa1	Ier3
Rhox7b	Tcam1
Pdgfrl	Snx32
Bmp4	Fam78b
A530016L24Rik	Papolb
C030006K11Rik	Nr5a1
Zbtb48	Dusp3
H2ax	Akap3
Tmem98	Zfp36l1
Asrgl1	Fam83h
Tshz3	Mdfi
Taf7l	Itga3
Tunar	Kirrel
Pld5	Rgs6
Tomm40	Dusp6
Mfap3l	Gm42600
Engase	Sulf1
Wnt11	Ddx25
Spns1	Gm37296
Stxbp6	Ccnd2
Cmtm7	Neto2
Fndc4	Pald1
Zbtb7c	Bbs1
Flywch1	Gm7061
Gtpbp6	M1ap
Prok2	Mei1
Dnajb3	Cmtm3
Gmppa	Zfp979
Fbxw5	Fzd4
Meioc	Kif26b
Mmp11	Rom1
Camk4	4632427E13Rik
Htr5b	Gem
Hoxd9	Acoxl
Gas7	Gm26850
Arhgap1	Amhr2
Asb6	Lyn
Faah	Mipol1
Tktl1	Gm6567
Slc4a5	Hk2
Slc41a2	Col12a1
Mindy4	2810039B14Rik
Ankrd34b	Tkfc
Tmem109	Mtch2
Acaa1b	Morn4
Mier2	Gata4
Mon1a	Sulf2
Cdc42ep1	Mlc1
Sh2d2a	Gm34225
Ighg3	1700008J07Rik
Rpp25	Tdrd9
Pank1	Lrrc56
Tcam1	Gm4969
D2hgdh	E330023G01Rik
Prr5l	Ctsw
Isyna1	Ccar2
Nxf2	Nfib
Klf15	Stag3
Plin2	Spock2
Rnf157	Cspg4b
Man2b2	Six1
Stard3	Mir100hg
Nphp4	Lrrc4
Plppr3	Ppil6
Tex19.1	Gm26590
Plekha7	Arrb1
Ddit4l	Spata17
Uck1	Bcorl1
Tmem120a	Gm14790
Supt5	Mid2
Usp5	Naf1
Fpgs	Myo19
Prrc2a	Vrtn
Gramd1a	Ikzf1
Icosl	8030474K03Rik
Ap1b1	Gm26981
Arhgdig	Plxnc1
Lpcat4	Dync2h1
Ramp2	Lratd1
Cdh2	Sox5
Crtc2	Itm2c
Cacng4	Myc
Dmc1	Spef1l
Tbc1d10a	Arnt2
Cotl1	Gab1
Pdk2	Vps25
Marcksl1	Hs6st2
Rap1gapos	Gm30238
Smpdl3b	Ttc21b
Cdh3	Copg2
2610318N02Rik	Cyb5r1
Pkmyt1	Fbn1
Klhl33	Slit2
Galnt16	Smyd1
Gm2237	Akr1cl
E130309D02Rik	Efhc1
Hkdc1	Cpxm1
Kcng4	Hormad2
BC067074	St6gal1
Taf6	Timp1
Gata2	Parm1
2310022B05Rik	Gm16759
Spock1	Shoc1
Mroh2b	Cep19
Tpst2	C1ql1
Npr1	Tmem223
Pxylp1	Col5a2
Susd3	Ptprm
Arhgap36	Pitpnm1
Cyp4f16	Lrrc73
Eva1b	Unc119b
Tubb3	Grhl2
Fam83f	Mageb10-ps
Msn	Igdcc3
Hspg2	Cdkl2
Dhcr7	Xlr5c
Arhgef10	Erbb4
U2af2	Nr4a1
Cmtm3	Pmel
Dmp1	Mmp14
Pias3	1700067K01Rik
Trim45	Gm7361
Aadac	Zc3h12b
Dolpp1	Trp53i11
H2-T-ps	Acot9
C1qb	Patz1
Acadvl	Src
Masp1	Shcbp1l
Gpc4	Dusp9
Aqp3	Tent5d
Fam98c	Stxbp6
Hey2	Hpse2
Hps1	Dmrtb1
St6galnac4	Plekhd1
Proser2	Stk31
Wnt7a	Dnah5
Pigs	Sox8
Nucb1	Ldhc
Shkbp1	2700046G09Rik
Mir9-3hg	Ribc2
Ttc7	Adtrp
Emp2	Fancd2
Ramp3	Stat5b
Ldlrap1	Gm16234
Bag3	Socs3
Synpr	Gm19605
Trip10	Glt8d2
Zfp827	Ccn1
Psap	Gm9899
Ddx54	Smim11
Srsf12	Igfbp3
Fchsd1	Cnnm1
Inha	Sult4a1
Enpp1	Xkr6
Armc6	Nipal2
Ctsz	Psma8
Tmem52	Colec12
Ankrd54	Lrriq3
Rundc3a	Igfbp5
Gtpbp3	App
Zfp574	4933431M02Rik
Plpp7	Sema4f
Zic5	Tspan18
Lama1	Klhl35
Gpx3	Cited1
G0s2	Adamts19
Nxnl2	Helz2
Drd4	Ece1
Hid1	Bicd1
Nr2e3	Nid1
Wrap53	Clstn2
Slc27a3	Tmem69
Epn1	Rnpep
En2	Sparc
B4galt5	Ankrd29
Dkk3	Gm21926
Cilp2	Greb1l
Rnf144a	Gatb
Asns	Samd15
Cacna2d2	Gm37755
Serinc2	Pogk
Stra8	Col9a2
Spata22	Tex19.2
Strn4	Cdnf
Cfap46	Rhox7-ps2
Ano1	Syne1
Tmem178	Galnt7
Gm44126	Dync2li1
Podxl	Etv1
C1ql1	Id3
4931414P19Rik	Boll
Ccdc102a	Fkbp6
Spryd3	Lpar1
Tor2a	Ccne2
Gm36426	Lonrf3
Rrp9	Zdhhc15
Gstm1	Pwwp3b
Hexa	Tex12
Igsf8	Adgrg4
Prpf19	Plp1
Astn1	Rgs2
Cacna1h	Ptprs
Lgals9	Gm16310
Zcchc24	Dcdc2a
Kcns3	Igfbp2
Gm16835	Prrg3
Timp2	Cdh2
Slc35a4	Smarca5-ps
Ncln	Begain
Chit1	Lipa
Mesp2	Rcl1
Spindoc	Aga
Zfp819	2410152P15Rik
B4galnt4	Mybpc1
Bex2	Frmd6
Ccdc61	A630052C17Rik
Clasrp	Phtf1
Podxl2	Pdia6
Dok4	Ppfia4
Pcp4l1	Rorc
Gipc1	Srsf3-ps
Hspbp1	Nr2f2
Xrra1	Il18
Dmrtb1	Gm7072
Pabpn1l	Npdc1
Fam83d	Klf4
Efemp2	Crlf1
Raet1e	Mov10l1
Krt8	Ankrd42
Fam234a	Sorcs2
Fbxl6	Arsb
CT010467.1	Npm3
Gpr108	Gm29675
Ccdc88b	Itih2
Dgat2	Mettl21a
Grin2b	F8
Ppme1	Neat1
Pck2	Ccdc137
BC034090	Gm47918
Hecw2	Ift57
Pramel3	Tcf19
Rhox2d	Sntb1
Esyt1	Trib1
Galnt18	Nfatc3
Zfp777	Tasor2
Trim32	Zkscan2
Mta2	Rad9b
Tmem43	5930403N24Rik
Parva	Pih1d2
Tmem254c	Socs2
Flna	Gm47260
Arl4d	Prps1
Sgpp2	Atp2b4
Abtb1	Dnajb3
Zswim1	Ajuba
Spaca1	Klf9
Dxo	Gm650
Tmem129	Nup205
Iffo1	Pdia5
Qsox1	4930513N10Rik
S100a16	Gm49774
Armc7	Egr3
Pfkm	Ccnb1ip1
Col4a2	Tsku
Syce3	Tfrc
Otulinl	Mettl16
Kcnd3	Rims2
Gm4779	Tspan3
Krt73	Ppp1r26
Usp35	Mettl25
Nptxr	Rasd2
AU018091	Suv39h1
Trp53i13	Ipcef1
Aar2	Fbxo7
Sulf1	Ttn
Sec61a1	Mkrn3
Dpep3	Pus7l
Dpyd	Odad4
Atp6v0e2	Spef1
Lipa	Uggt2
Acsf2	Chordc1
Dennd6b	Stk33
Chst12	Fmr1nb
Slc25a35	4933433G15Rik
F11r	Mcam
Wdr34	Cbln1
Grina	Ddr2
Cd63-ps	Cdk4
Itgb5	Pip4p2
Traf2	Podxl
Ccnb3	Sbf2
Rrh	Ccdc73
Sdsl	Acat1
Nudt18	Gm11837
Gnpda1	C330011M18Rik
Pcyt2	Pim1
Zfp580	Kmt2c
Fasn	Clcf1
Egln2	Dlk1
Stat5a	1700016H13Rik
Trabd	Slc10a3
Ptp4a3	Pin1
Zfp575	Ldha
Gm42488	Sppl2b
Castor1	Trim52
AV320801	Utp23
Smim24	Zbtb26
Lmbr1l	C130083M11Rik
E4f1	Myo7a
Gfra2	Slc25a31
Cabp1	Ssr2
Ccdc166	Syt11
Slc30a2	Wdr44
Prxl2a	Wdr77
Nr1h2	Samd7
Hpdl	Enkd1
Tmem191c	Septin10
Rfng	Ubtd1
Tkfc	Rbakdn
Abcc10	B4galt7
Pced1a	Ptger4
Mvk	Hes1
Anpep	Apcdd1
Zfp988	Vsig10
Gale	Ugt8a
Chtf18	Jade3
Garnl3	A930018P22Rik
Tspyl2	Cfap20dc
Osbpl5	Stk39
Ctcfl	Bex1
Gml2	Abcb1a
Usb1	Anpep
Ttll12	Mapk10
Dus3l	Cox8c
Rtl8b	Gabbr1
Chadl	Smarcd3
Tubb6	Magohb
Twf2	Ano1
Nol4	Ndufaf1
Mafb	Rnf212
Ntf5	Crip2
Drc7	Pecam1
Zfp658	Lacc1
Dcaf12l1	Gm6658
2700081O15Rik	4930556M19Rik
Stambpl1	4921531C22Rik
Farsa	Maz
Rhox7a	Mogs
Tmem115	Ccdc112
Ptger4	Tril
Vstm2a	Col4a2
Rhox4e	Prss36
Ighg1	Carns1
Klhl36	Gramd1a
Gm15519	Sdc3
Fndc5	Gm38077
Chn2	2900052L18Rik
Mapk3	Insyn1
Ablim3	Efcab2
Trmt61a	Zfp518a
Rin3	Ckap5
Ccdc155	Rpl10l
Sbno2	Tmed8
Hspb1	Efemp2
1600014C10Rik	Carm1
Hmgcs2	Rhbdf2
Arhgap33	Pofut1
Syngr2	Cldn7
Rhox4d	Adamts9
Palm	mt-Rnr2
Dedd2	Tbkbp1
Slc35a2	Gm19196
Zap70	C87487
Gm3468	Pak2
Aspa	Cfap47
Tle3	Mtfmt
Spef1	Abcd1
Mrm1	Sfpq
Cib2	Glrb
H2-Q6	Klf10
Ppp2r5b	1500004A13Rik
Ncam1	Sgk1
Chmp1a	Sec11a
Ssh3	Btf3-ps18
Tmppe	Mapk7
Prrg2	Morn2
Fras1	Lama1
Gpr137	Sema3f
Rhog	Platr25
Prkcsh	Gli3
Pcsk7	Hectd2
Zgpat	Snrpg
Rabep2	Angptl4
Zbtb32	Baz1a
Nprl3	Gm1140
Gm5884	Gtf2h1
Rab34	Alkbh1
Bckdha	Cfap69
Cyb561	Atp1b2
Rasa3	Arhgap31
Scarb1	Cep290
Urm1	Bhlhe40
Frrs1l	Myd88
Nrsn1	Prkca
Ildr2	Gm14827
Tcf19	Rnf32
Naa80	Elp4
Pid1	Serf1
Pex14	Robo1
Ehhadh	Slc15a4
Adm	Eef2kmt
P4htm	Sdc4
Maged2	Chtop
Inhbb	Birc6
Pip4k2c	Dennd2a
Ldhc	Zswim5
Gas6	Ccdc39
Crip2	Rexo5
Cerk	Urb1
Ppp1r36	Card6
Ftl2-ps	Gm15706
Pgm1	Acad9
Klf10	CN725425
Ccdc3	Gm10069
Emc10	Fbxl17
Slc30a3	Lta4h
Slc6a6	Emilin2
Kdm4d	Zbtb2
Nkd2	Spata33
H2-Q2	Mcmbp
Mctp1	Gm11346
Pde4a	Ccnh
Gm15262	Riox1
Mdga1	Josd2
Zfp956	Lin28b
Pcsk1n	Yaf2
Pcnx2	Mfge8
Zfp687	4930519G04Rik
Scd3	Twnk
Tom1	Stim1
Htra2	Snx25
Erap1	Syne2
Abhd8	Jun
Gm7061	Stk16
Pik3r2	Gpc1
Alas1	Lrrc46
Sesn2	Ncoa6
Med12l	Hmox1
Bmp7	Nxt2
Slc29a1	Wdfy4
Gm43269	Capn10
Nr4a1	Zbtb12
Coro1c	Krit1
Prokr1	Myo1c
Inpp1	Rmi1
Gm36862	Mdn1
Mfng	Il18bp
Hdhd5	Pbx3
Letmd1	Anp32b-ps1
Bop1	Arl13b
Sfrp1	Mesd
Tmcc2	Zfp160
Slc39a3	Lrrc42
Chmp6	Pop1
Pias4	Mcfd2
Lmf2	Kpna4
Rrp7a	1700052K11Rik
Fam214b	Mfsd6l
Metrn	Osgep
Raf1	Trdmt1
8030474K03Rik	Mpped2
Nop2	Gucy1a1
Bloc1s3	Cacna2d3
Smg9	Nefh
Ly86	mt-Nd1
Adamts12	Sesn2
Pkm	Herc4
Tmem176b	Gm6969
Gml	Zbtb33
Sirpa	Rgl1
Fen1	Nae1
Slc25a39	Mthfr
Stk32b	Tcf7
Kcnh2	Hmga1b
Pmp22	Atrnl1
Xpnpep1	1700112D23Rik
Fkbp8	Plcb4
Ighm	Apmap
Mars	Metrn
Rita1	Tex15
Alkbh4	Dusp1
Wif1	Pprc1
Mest	Naa15
Mtmr14	Zdhhc13
Msx2	Nnat
Lmo4	Lekr1
Dusp28	2210016F16Rik
Msto1	Psph
Klrg2	Bud23
Apeh	AI429214
Akt1s1	Ift81
Ilvbl	Gm47461
Ogfr	Gm5380
Ppp1r9b	Mfap4
Mgrn1	Ppp1r16a
Sigirr	Hmga1
Sdr42e1	Fgfr2
Slc38a7	Tcea2
Astl	Dazl
Ctsf	Rad1
Npepl1	Gucd1
Stk32c	Mta2
Rnf187	Ubr1
Dph2	Gm9761
Nrcam	Gmpr2
BC029722	Gtpbp2
Edn3	Msn
Hgs	Fbxo47
Slc48a1	Plod3
Ubox5	P4ha1
Grwd1	Gm14634
Bin1	mt-Tl1
Xlr4d-ps	Ugp2
Pycr2	Zfp264
Plec	Utp20
Cog8	Mcm3
Proser3	Rrp15
Pnpla5	Noa1
Wbp2	Tnfrsf19
Fgf13	Pet100
Vgll1	Rims1
Amdhd2	Clcn6
Vmac	Cacybp
Tst	Irx2
Armh4	Htra2
Rtl8a	Zswim8
Ppox	Tmem231
Tatdn2	Ccdc122
Man2c1	Lmnb1
Fsip2l	Pramel1
Myl9	Lyrm2
Lta4h	Egfr
Tmem143	Rin2
Tpst1	Gm29170
2410002F23Rik	Orc4
Plbd2	Ptpn4
Mfsd12	Dnhd1
Ccnf	Zfp39
Prnp	mt-Rnr1
Nr2e1	Zfp612
Clptm1	Dars
Mcm7	Invs
Ankrd39	Gnaz
Dpp3	Spdya
Tbc1d17	Wdpcp
Map2k3	Ppa1
Cdyl2	Pou4f1
Acpp	Rundc3b
Gpank1	Kctd18
Ggta1	Tmem268
Fam114a1	1810037I17Rik
Hs3st3b1	Eef1akmt2
Slc5a6	Ttc16
Npnt	Map3k15
Etv5	Timp3
Pgls	Arl6
Raet1d	Ascc3
Ass1	Spg21
3000002C10Rik	F3
Fxr2	Slc27a3
Tctn3	Klf6
4933440M02Rik	Nfe2l2
Ebp	Zbtb4
Nxpe3	Gm6263
Wnt9a	Peli1
Psme1	Hnrnpa2b1
Pla2g15	Znrf1
Ranbp3	Bpnt2
Fzr1	Sacs
Ivd	Tenm3
4930432K21Rik	Kif15
Rorc	Prdm16
Obsl1	Henmt1
Reep6	Pigx
Eps8	Rnd2
Hyi	Atic
Bicdl1	BC065397
Wfdc1	Fmn2
Ccdc85b	Trmt10a
Tab1	Kat6a
Gpatch3	Kpna1
Pank4	Dnajc24
Stom	Zfp862-ps
Cnp	Lrif1
Pim2	Ovgp1
Cchcr1	Tex13b
Mgat1	Zfp326
Gm14231	Kbtbd7
Ctsd	Zfp41
Lins1	Nkap
Coro1b	Six5
Tmem214	Lrba
Osgin1	Zfp800
Zdhhc16	Spen
Wdr18	Ppia
Flt1	Agbl3
Dhtkd1	Wdr36
Pld3	Slc2a4
Washc1	Uba6
Rad54l2	Wdr13
Asb13	Klhl23
Slc22a17	Gtf3c4
Lmf1	Armc6
Zfp213	Tmem126b
Snai3	Sf3b3
Hes1	Heatr1
Med12	Gm20568
Tafa5	Slc25a11
Zfp362	Prkar2b
Svopl	Tmem9b
Tepsin	Golgb1
Ccdc36	Slc25a13
Lmo1	Serpinb6a
Naglu	Dynlt2b
Ddr1	Tex11
Mapkapk2	A230072C01Rik
Snx11	Zmym6
Plk1	Map3k9
Lypd3	Rtca
Atg4d	Id2
Abcd1	Yars
Prr7	Ptpmt1
Prr5	Gtf3c1
Tmem102	Tsc22d2
Ier2	Efcab7
Prex2	Ssbp2
Pygl	Mettl1
Tti1	Poli
Apba2	Trappc11
Chaf1a	Smc6
Gtf3c1	Btbd3
Gm6560	Map3k11
Iqcf1	Prdm11
Adamts3	Timm22
Mks1	Nkrf
Slc35f6	Kdm3a
Dab2ip	Zkscan7
Pmepa1	Taf1b
Misp3	Eif3a
Fkbp4	Kdm4c
Top3a	Rabep2
Shmt2	Srsf3
Psmd3	Asz1
Git1	Washc5
Sdc1	Foxred1
Awat2	Hells
Glmp	Nid2
Prodh	mt-Nd2
Pdxk	4632404H12Rik
Vps37c	Grwd1
Ormdl3	Zcwpw1
Tbc1d25	Bst2
Smoc2	Gm5617
5730507C01Rik	Tmem8b
Acp5	Gprasp2
Smyd5	Fam216a
Tmem268	Wdr93
Rhox7-ps2	Eid1
Taf6l	Gm4779
Ndor1	Wdfy1
Tex16	Ank2
Tspan9	Arhgap35
Efna2	Sbk1
Krt15	Fn1
Gpm6b	Gstm4
Amotl1	Dock3
Rhox2c	Thap12
Ppp2r5d	Cyp2r1
Calb1	Atg10
Tmed1	Fam122b
Plagl1	Dnaaf5
Spint1	mt-Tc
Tmem164	Ccdc25
Tent5b	Tomm34
Bcat2	Gm2a
Jun	Iqch
Rcn1	4930516B21Rik
Adad2	Chd2
Daglb	Heatr5a
Atp5d	Stat1
Slc35c2	Cib1
Tssc4	Fgfrl1
Parp16	Sav1
Ephx1	Gm4076
Bckdk	Zfp507
Rimkla	Sec14l1
Zyx	Gm43951
Clu	Hdac2
Kcnk13	Rpa3
Hk2	Sfmbt2
Gcat	Gab3
Nupl2	Dmc1
Usp11	Ash1l
Zfp37	Arhgap29
Mcoln1	Cdc5l
Kif26a	Ptpn12
Coq8b	Xrra1
Drc1	Tbc1d32
Dnajb2	Selenoi
Top1mt	Rps28
Ppp2r2c	Lbr
Tgfb1i1	Ddx43
Rps6kb2	Hdac9
Vps52	Mov10
Lrrc14	Coro1b
Rac3	Zfp536
Afap1	1700029J07Rik
Mvd	Cyb561
Pm20d1	Tsr2
Prss36	Tub
Ndn	Rab24
Wdr91	Kmt5a
Rundc1	Kbtbd6
Gm4735	Ppic
Gm44541	Tcfl5
Snx8	Pik3r3
Zfp707	Fer
Ppp5c	Itprid2
Mboat7	Mrfap1
AU040320	Bbs2
Carm1	Recql
Zfp296	Pmpcb
Golim4	Mrpl43
Nrros	Gpat2
Gch1	Hcfc2
Opalin	Rgl2
Tbrg4	Parva
Rad9a	Bms1
Angel1	Sipa1l1
Ttl	Serpinh1
Rbfa	Msto1
Pi4kb	Ranbp2
Uap1l1	Dync2i2
Rcc1l	Faap100
Foxred1	Gla
Hes6	Nova1
Hsf1	Anp32b
Gstm2	Psmc3ip
Coq8a	Apc
Syn2	Brd7
Lepr	Zfp235
Tnfrsf22	Ndufc1
Jrkl	C4a
Wdr24	Hnrnph1
Ciz1	Zfp72
Gm16200	Mrpl3
4931406P16Rik	Gtf2a1
Poll	Scrib
Tspan4	Trim37
Ccdc92	Hprt
Maf1	Stxbp4
Rsph1	Lrrc49
Mtg2	Zscan2
Cap1	Polg
Tmem141	Papolg
Wscd1	Dtd1
Spr	Vps37a
Rasef	Lactb
Krt76	Rragb
Elmo1	Dppa4
Robo1	Rcn2
Fam83g	Nme5
Map4k1	Wdr90
Snx22	A930037H05Rik
Tfip11	Rfesd
Acss2	Arv1
Sdr39u1	Hspg2
Trp53rka	Gm15728
Ets2	Fgf13
Apba3	Hemk1
Abcf2	Clba1
Gm5424	Gm5903
Cyba	Urb2
Tsga8	Rrs1
Tars2	Arid1a
Rbck1	Kif3b
Enpp2	Fbl
Gm371	Gins3
Mob3a	Tmem86b
Cyb5rl	Ostc
Arsb	Smarcd2
Rftn1	Ndufs1
D230025D16Rik	Dzip3
Maged1	Wrnip1
Hpse2	Nedd4
Lars2	Crls1
Rab5b	Dcaf1
Ubald1	Tmtc1
Slc2a8	Gm8186
H2-DMb1	Catsper2
Tufm	Smc1b
Adcy1	Rcor2
Tubgcp6	Srsf7
Mospd3	Top2a
Strip1	Gm10052
Paqr6	Qsox2
E2f2	Zdhhc23
Kcnip2	Cnp
Kctd10	4930503L19Rik
Evi5l	Naa60
Tusc2	Pdss1
Syk	Gcc2
Klhdc8b	Syde2
Nsg1	Mapkapk2
1700020N01Rik	Ubqln2
Zfp64	Setd5
Atrip	Snrpa
Apbb1	Rhob
Trim36	Aspm
Nrbp1	Ints8
Sfmbt2	Gm27164
Gga1	Ccdc15
Dcbld1	Tmem101
Pold2	Spata6
Mvb12a	Ipo7
Lsp1	Gtf3c3
Pusl1	Coq2
Slc40a1	Jrkl
Rnf126	Ctc1
Kif21b	Plcl2
Anxa6	Stk11ip
Rnd1	Lonrf2
Lgi2	Ccdc158
Gamt	Ola1
Zdhhc9	Atn1
Glb1l2	Alg8
Slc9a3r1	Cyb561a3
Maz	Tmem39a
Sohlh1	Cenpk
Ess2	Larp1b
Spert	Mmachc
Ralb	Terb1
Sla2	Tram2
Arhgap8	Dgat1
Gpd2	Zfp719
Chchd10	Pomgnt1
Eno1b	Piwil2
1700037H04Rik	Gapvd1
Gpld1	Mylk
Prps2	Gm13092
Nop9	Pip4k2b
Ext2	Cnih4
Zfp358	Agrn
Akr7a5	Arhgap33
Chrna7	Tut4
A930004D18Rik	1190007I07Rik
Gm6341	Stk40
Vps51	Pbdc1
Coro2b	Adnp2
Slc39a11	Micos10
Sgpl1	Ahctf1
Dohh	Wbp2nl
Rab40c	Cyrib
Osr2	Ppp1r10
Ovol2	Rbm44
Ercc4	Yars2
Kl	Gstcd
Vps72	Cacna2d2
Plpp2	Zdbf2
Nek6	Hras
Dbnl	Cdc16
Klc2	Jcad
Fa2h	9130401M01Rik
Rhob	Gm13339
Efna4	Hnrnpdl
Cars2	Inca1
Flot2	Tgfb3
Gpat4	Top2b
Gstm4	Zfp157
Ncstn	Derl3
Myh14	Zscan29
Tbl3	Fgd1
Pdha2	Tmed4
Zdhhc7	Pcgf5
Abca2	Tmem198b
Iqsec2	Gm4617
Zfp692	Uqcrb
Pomt1	Zc3hc1
Fcho1	Brix1
Gpat2	Fasn
Zmiz2	Srsf2
Tti2	Srsf10
Ppp1r15a	mt-Nd6
Lzts1	Zdhhc7
Usp21	Lig3
Cdc14a	Ercc8
Limd2	Psma1
Cd151	Snapc3
Zfp36	Opn3
Wdr35	Klhl15
Abcc4	Psma5
BC030867	Ubn1
Kctd1	Hira
Il11ra1	Ndufaf7
Ergic1	Zrsr1
Rela
Rhobtb1
Mink1
Lrrc9
Nfkbid
Slc25a38
Rabggta
Ece1
Josd2
Ikzf1
Ppp4c
Tmem114
Pbxip1
Rnft2
Elovl6
Fkbp1b
Dyrk2
Zfp30
Glrb
Pepd
Slc27a4
Dennd2a
Zdhhc12
Kctd14
Zkscan2
Nomo1
Fam178b
Adam23
Kdm4b
Derl3
Eefsec
Ubxn6
Pgd
Adck2
2310011J03Rik
Ifitm2
Eftud2
Trib2
Wdr4
Zfp711
Adgrl1
Ptdss2
Hemk1
Fbxl15
Slc7a6
Fam53a
4921507P07Rik
Sgsm3
Dgkz
1700047F07Rik
Abcb4
Chst10
Mapre3
Acd
Xlr3c
Scand1
Phf19
Cachd1
Thop1
Efnb1
Gtse1
Tram1l1
Pak3
Tgfb3
Nfkb2
Scml1
Abhd4
Slc22a15
Coro6
Kctd18
Rinl
Urgcp
Hmox1
Gm8325
Lnx1
Abcb8
Barx1
[truncated: 1,101 more rows]

## Sheet: Fig.3e
Term	Description	LogP	Log(q-value)	InTerm_InList	Genes
GO:0001568	blood vessel development	-10.0094	-6.00169	49/756	Rhob,Anxa2,Cdh2,Cited1,Col4a2,Esx1,Fn1,Gab1,Gli3,Lrp2,Gpc3,Hes1,Hk2,Hmox1,Nr4a1,Hspb1,Hspg2,Id1,Itga5,Jun,Lama1,Anpep,Lepr,Mfge8,Nrxn1,Enpp2,Plcd1,Pparg,Ptger4,Ptgs2,Robo1,Six1,Slit2,Stim1,Tnfrsf1a,Wnt4,Wnt7a,Mapk7,Parva,Angptl4,Efemp2,Ddah1,Col22a1,Pdgfd,Rin2,Mcam,Mylk,Sulf1,Smo,Rom1
GO:0022412	cellular process involved in reproduction in multicellular organism	-7.19864	-3.61557	33/494	Dmc1,Itga3,Adad1,Wnt4,Xlr,Xlr3c,Zfp37,Xlr5c,Ddx25,Dmrt1,Stag3,Prdx4,Dmrtb1,Spaca1,Hormad1,Wdr77,3830403N18Rik,Dmrtc2,Tex19.1,Taf7l,Meiob,1700013H16Rik,Arrb1,M1ap,Tdrd6,Meiosin,Ropn1l,Meioc,Dpy19l2,Gm773,Spata22,Ctcfl,Btbd18
GO:0060993	kidney morphogenesis	-6.9948	-3.59207	14/102	Agtr2,Cited1,Gli3,Gpc3,Hes1,Irx2,Six1,Sox8,Wnt4,Wnt6,Lrrk2,Fras1,Kif26b,Smo,Itga3,Pdgfd,Sulf2,Ampd2,Sulf1,Slit2,Lrp2,Rhpn1,Foxa1,Robo1,Stat5a,Wdr77,Frem2,Aldh1a1,Rhob,Car2,Lama1,Msn,Tgfb1i1,Tgfb3,Wnt7a,Efemp2,Jhy,Zdhhc7,Mylk,Crb2,Grhl2
GO:0070848	response to growth factor	-6.97928	-3.59207	39/660	Agtr2,Cd63,Cited1,Col4a2,Fbn2,Gab1,Lrp2,Gpc1,Gpc3,Hes1,Nr4a1,Hspb1,Id1,Itga3,Jun,Mapkapk2,Myo1c,Ndn,Nrxn1,Pparg,Ptprk,Bex1,Robo1,Slit2,Tgfb1i1,Tgfb3,Wnt4,Coro1b,Mapk7,Kcnd3,Htra2,Pdgfd,Sulf2,Dusp3,Ddit4,Amhr2,Sulf1,Crb2,Kcp
GO:0051321	meiotic cell cycle	-6.01224	-3.01588	24/331	Dmc1,Wnt4,Xlr,Xlr3c,Xlr5c,Dmrt1,Stag3,Hormad1,3830403N18Rik,Dmrtc2,Tex19.1,Meiob,Boll,Syce3,1700013H16Rik,Hormad2,M1ap,Ccnb3,Meiosin,Meioc,Gm773,Spata22,Majin,Btbd18
GO:0010942	positive regulation of cell death	-5.2758	-2.49892	36/687	Adora1,Agtr2,Aldh1a1,App,Rhob,Clu,Hba-a1,Hmox1,Nr4a1,Foxa1,Jun,Ldha,Ltbr,Pak3,Pparg,Ptgs2,Dusp1,Ptprz1,Slit2,Tgfb3,Tnfrsf1a,Ucp2,Capn10,Map3k11,Irf5,Phlda3,Itm2c,Htra2,Lrrk2,Wdr35,Ddit4,Syce3,Dusp9,Arrb1,Sarm1,Map3k9,Cited1,Six1,Clcf1,Fbxo7,Smo
GO:0006979	response to oxidative stress	-4.52856	-2.07287	24/405	Abcd1,Aldh1a1,App,Rhob,Gab1,Gpr37,Hba-a1,Hmox1,Hspb1,Jun,Mgat3,Ptgs2,Ptprk,Ucp2,Mapk7,Prdx4,Mgst1,Htra2,Lrrk2,Gpx7,Fbxo7,Mctp1,Slc25a24,Sesn2,Stk39,Mylk,Adora1,Fn1,Nr4a1,Krt8,Nrxn1,Plcd1,Pparg,Stim1,Slc25a13,Gatm
GO:0060322	head development	-4.31439	-1.94618	35/732	Agtr2,App,Arsb,Atp1b2,Cbln1,Cdh2,Cited1,Nr2f1,Fgf13,Gli3,Lrp2,Hes1,Hspg2,Lmx1b,Nrxn1,Otx1,Ptprs,Robo1,Slit2,Sptbn2,Tgfb3,Wnt4,Wnt7a,Ikzf1,Htra2,Lrrk2,Jhy,Crtac1,Ttc21b,Ddit4,Odad2,Igf2bp1,Slc6a17,Grhl2,Smo

## Sheet: Fig.3f
527 fetal oocytes genes	TPM_input						Robust_Zscore
id	P1_PRC1ctrl	P1_PRC1cKO	P5_PRC1ctrl	P5_PRC1cKO		id	P1_PRC1ctrl	P1_PRC1cKO	P5_PRC1ctrl	P5_PRC1cKO
1700001L05Rik	47.635	45.075	48.145	34.975		1700001L05Rik	0.56	-0.56	0.79	-5
1700013H16Rik	197.83	698.27	11.57	253.02		1700013H16Rik	-0.15	2.64	-1.19	0.15
1700019D03Rik	0.205	0.82	0.49	2.145		1700019D03Rik	-0.99	0.36	-0.36	3.27
2310061I04Rik	66.955	57.395	27.09	113.81		2310061I04Rik	0.16	-0.16	-1.19	1.75
4930432K21Rik	6.805	3.94	2.115	15.455		4930432K21Rik	0.41	-0.41	-0.94	2.9
4930447C04Rik	46.67	60.46	24.195	47.145		4930447C04Rik	-0.02	1.33	-2.22	0.02
4930461G14Rik	0	0	0.14	0.95		4930461G14Rik	-0.67	-0.67	0.67	8.48
4930524B15Rik	0.96	2.92	0.275	6.575		4930524B15Rik	-0.5	0.5	-0.85	2.36
4930550L24Rik	64.5	97.89	8.485	36.54		4930550L24Rik	0.34	1.14	-1.01	-0.34
4933427D06Rik	6.9	4.11	14.095	23.305		4933427D06Rik	-0.49	-0.86	0.49	1.73
Aaas	36.64	40.545	35.18	84.26		Aaas	-0.49	0.49	-0.86	11.48
Abcb10	1.345	2.265	2.11	2.48		Abcb10	-3.07	0.28	-0.28	1.07
Abhd18	0.595	1.23	1.735	2.465		Abhd18	-1.05	-0.3	0.3	1.16
Acer3	38.825	42.65	39.345	50.24		Acer3	-0.77	0.58	-0.58	3.26
Acss2	10.925	9.775	2.555	18.29		Acss2	0.09	-0.09	-1.26	1.28
Adad1	15.95	35.94	1.195	42.93		Adad1	-0.5	0.5	-1.24	0.85
Adad2	3.78	3.44	1.53	8.57		Adad2	0.1	-0.1	-1.25	2.97
Adarb1	9.085	4.92	4.285	5.05		Adarb1	7.23	-0.11	-1.23	0.11
Aftph	20.895	21.575	12.19	15.165		Aftph	0.6	0.75	-1.23	-0.6
Aldh1a1	5.675	12.83	2.88	9.345		Aldh1a1	-0.38	1.11	-0.97	0.38
Alg13	635.845	561.06	398.775	519.65		Alg13	1.11	0.24	-1.64	-0.24
Alpl	0.825	1.43	0.125	6.93		Alpl	-0.31	0.31	-1.04	6
Ankrd49	59.41	51.945	158.595	73.73		Ankrd49	-0.44	-0.91	5.7	0.44
Anln	23.11	14.7	7.17	12.495		Anln	1.7	0.2	-1.15	-0.2
Ap3b2	27.545	15.235	34.805	107.555		Ap3b2	-0.25	-1.1	0.25	5.26
Arhgap19	8.3	3.09	2.745	6.445		Arhgap19	1.29	-0.61	-0.74	0.61
Arrdc3	12.79	8.64	25.835	14.985		Arrdc3	-0.23	-1.12	2.54	0.23
Asb1	3.085	2.93	1.58	6.795		Asb1	0.07	-0.07	-1.28	3.39
Ascc3	24.915	15.17	11.155	12.98		Ascc3	3.64	0.37	-0.98	-0.37
Asf1b	155.585	133.62	256.735	236.995		Asf1b	-0.54	-0.84	0.81	0.54
Aspa	10.725	14.125	0.555	2.92		Aspa	0.52	0.97	-0.83	-0.52
Asz1	197.995	241.55	117.39	214.745		Asz1	-0.26	1.09	-2.76	0.26
Atad2	46.25	30.17	61.07	41.62		Atad2	0.19	-1.15	1.44	-0.19
Atf7ip2	10.225	21.845	12.785	29.39		Atf7ip2	-0.82	0.53	-0.53	1.4
Atp6v1h	199.635	218.15	153.505	245.165		Atp6v1h	-0.27	0.27	-1.64	1.07
Atr	31.58	31.395	27.76	26.025		Atr	0.71	0.64	-0.64	-1.25
AU015836	95.15	61.565	68.845	75.85		AU015836	2.15	-1.02	-0.33	0.33
AU022751	14.81	16.56	7.62	30.1		AU022751	-0.13	0.13	-1.22	2.18
Baz1a	35.77	34.29	33.58	32.505		Baz1a	1.39	0.27	-0.27	-1.08
BC048679	0	0.175	0	0		BC048679	NaN	NaN	NaN	NaN
BC049762	29.695	32.615	9.285	17.65		BC049762	0.54	0.81	-1.3	-0.54
BC051142	1.545	1.185	1.695	3.27		BC051142	-0.2	-1.15	0.2	4.36
BC055324	25	29.025	18.635	32.93		BC055324	-0.34	0.34	-1.43	1.01
Bclaf3	78.25	90.58	31.765	42.845		Bclaf3	0.51	0.87	-0.84	-0.51
Blm	19.685	13.12	17.205	19.64		Blm	0.69	-2.88	-0.66	0.66
Boll	7.63	12.275	6.455	24.755		Boll	-0.54	0.54	-0.81	3.43
Bpnt1	47.965	36.57	50.725	45.76		Bpnt1	0.3	-2.8	1.05	-0.3
Brca1	6.505	7.175	4.455	8.235		Brca1	-0.26	0.26	-1.86	1.09
Brca2	42.215	38.105	52.58	46.49		Brca2	-0.34	-1.01	1.32	0.34
Brdt	22.915	35.34	38.61	53.29		Brdt	-1.21	-0.14	0.14	1.4
Btaf1	12.36	12.565	9.99	14.21		Btaf1	-0.07	0.07	-1.8	1.27
Btbd10	48.01	51.945	38.63	57.605		Btbd10	-0.28	0.28	-1.6	1.07
Btbd18	1.055	2.075	0.015	5.27		Btbd18	-0.33	0.33	-1.02	2.43
Bub1	74.3	65.055	51.025	60.965		Bub1	1.14	0.21	-1.21	-0.21
C1ql1	0.75	0.805	0.185	1.79		C1ql1	-0.06	0.06	-1.29	2.2
Calcoco2	0	0	0	0		Calcoco2	NaN	NaN	NaN	NaN
Camp	0	0	0	0		Camp	NaN	NaN	NaN	NaN
Caprin2	65.565	74.32	40.86	70.07		Caprin2	-0.35	1	-4.15	0.35
Car2	3.83	0.88	0.01	1.245		Car2	3.02	-0.2	-1.15	0.2
Catsper2	11.625	6.155	4.41	7.335		Catsper2	2.25	-0.27	-1.08	0.27
Cbwd1	35	44.915	39.005	35.96		Cbwd1	-0.84	2.5	0.51	-0.51
Ccdc101	#N/A	#N/A	#N/A	#N/A		Ccdc101	NaN	NaN	NaN	NaN
Ccdc152	119.28	134.195	25.635	36.435		Ccdc152	0.6	0.81	-0.75	-0.6
Ccdc155	1.37	1.75	0.775	6.67		Ccdc155	-0.26	0.26	-1.09	7.07
Ccdc172	142.54	151.935	102.555	99.505		Ccdc172	0.63	0.92	-0.63	-0.72
Ccdc181	125.75	103.55	131.825	90.37		Ccdc181	0.53	-0.53	0.82	-1.16
Ccdc25	30.435	27.945	26.055	28.85		Ccdc25	1.1	-0.25	-1.27	0.25
Ccdc36	2.365	2.805	1.65	11.695		Ccdc36	-0.26	0.26	-1.09	10.64
Ccdc73	351.65	305.975	241.695	142.785		Ccdc73	0.95	0.39	-0.39	-1.61
Ccdc92	12.275	6.5	4.385	29.145		Ccdc92	0.49	-0.49	-0.86	3.38
Ccnb1ip1	94.97	138.46	33.045	96.62		Ccnb1ip1	-0.03	1.32	-1.95	0.03
Ccnb3	5.34	6.79	1.325	11.665		Ccnb3	-0.18	0.18	-1.17	1.38
Ccne1	5.695	7.83	6.195	30.335		Ccne1	-0.83	0.52	-0.52	14.74
Ccne2	42.725	50.71	53.91	68.24		Ccne2	-1.16	-0.19	0.19	1.92
Cd9	374.66	418.95	621.82	607.485		Cd9	-0.92	-0.63	0.72	0.63
Cdc45	10.635	7.705	15.02	17.91		Cdc45	-0.41	-0.95	0.41	0.94
Cdc7	31.185	18.275	13.625	22.87		Cdc7	1.55	-0.34	-1.01	0.34
Cdkl2	7.64	9.65	2.13	3.395		Cdkl2	0.52	1.01	-0.83	-0.52
Cdkn2a	3.13	2.93	11.745	29.515		Cdkn2a	-0.66	-0.69	0.66	3.38
Cdr2	2.3	3.83	1.84	1.815		Cdr2	0.64	4.9	-0.64	-0.71
Cenpf	56.12	49.395	78.145	55.81		Cenpf	0.03	-1.32	4.45	-0.03
Cenpi	6.81	4.91	3.405	5.51		Cenpi	1.14	-0.21	-1.28	0.21
Cenpm	93.22	94.28	106.58	230.285		Cenpm	-0.73	-0.62	0.62	13.11
Cenpq	76.515	69.945	115.795	80.64		Cenpq	-0.26	-1.09	4.69	0.26
Cenpw	64.73	82.545	60.625	45.295		Cenpw	0.14	1.38	-0.14	-1.21
Cep72	26.925	13.96	17.71	34.905		Cep72	0.48	-0.87	-0.48	1.31
Cep85	33.06	42.505	44.11	51.475		Cep85	-1.54	-0.12	0.12	1.23
Chchd4	72.625	77.35	36.935	55.33		Chchd4	0.53	0.82	-1.66	-0.53
Chchd6	269.585	247.14	134.02	250.265		Chchd6	1.26	-0.09	-6.89	0.09
Cinp	213.575	232.395	130.13	157.355		Cinp	0.51	0.84	-0.99	-0.51
Cip2a	68.745	65.64	110.595	80.915		Cip2a	-0.54	-0.81	3.16	0.54
Cited1	50.05	142.435	14.68	210.27		Cited1	-0.49	0.49	-0.86	1.2
Ckap2	27.245	27.315	46.82	27.805		Ckap2	-0.76	-0.59	46.4	0.59
Cldn13	0	0	0	0		Cldn13	NaN	NaN	NaN	NaN
Clspn	6.225	7.41	19.61	19.245		Clspn	-0.79	-0.65	0.69	0.65
Cma1	45.695	6.825	20.865	20.35		Cma1	2.41	-1.32	0.02	-0.02
Cntd1	8.905	10.74	5.88	7.205		Cntd1	0.38	1.2	-0.97	-0.38
Copb2	252.415	233.01	116.2	205.085		Copb2	0.95	0.4	-2.93	-0.4
Coprs	153.015	151.675	72.21	163.94		Coprs	0.07	-0.07	-8.81	1.28
Cox7a1	7.575	14.81	16.7	11.62		Cox7a1	-1.5	0.42	0.93	-0.42
Cox8c	15.885	26.04	9.98	34.62		Cox8c	-0.43	0.43	-0.92	1.15
Cpa3	18.955	6.945	34.82	7.89		Cpa3	0.62	-0.73	2.4	-0.62
Cpeb1	126.92	100.45	100.57	412.96		Cpeb1	0.67	-0.68	-0.67	15.25
Cpsf4l	115.34	69.3	124.125	115.48		Cpsf4l	-0.01	-7.08	1.34	0.01
Crebl2	8.415	8.19	11.105	6.585		Crebl2	0.08	-0.08	2.07	-1.27
Crygb	7.24	17.735	1.95	10.47		Crygb	-0.26	1.41	-1.09	0.26
Cstf2	49.16	50.9	25.155	55.67		Cstf2	-0.18	0.18	-5.15	1.17
Cyct	107.02	112.7	33.815	54.02		Cyct	0.61	0.74	-1.07	-0.61
Cyld	14.625	16.74	13.98	17.06		Cyld	-0.59	0.59	-0.94	0.76
Cystm1	53.43	66.78	53.71	82.985		Cystm1	-0.69	0.66	-0.66	2.3
D1Pas1	14.37	20.31	2.31	7.825		D1Pas1	0.37	1.03	-0.98	-0.37
Dars2	35.805	22.235	15.555	42.58		Dars2	0.45	-0.45	-0.9	0.9
Dazl	412.505	525.76	209.765	441.57		Dazl	-0.17	1.18	-2.59	0.17
Dbf4	73.575	45.69	79.515	35.045		Dbf4	0.56	-0.56	0.79	-0.98
Dcaf13	464.78	537.675	541.555	392.885		Dcaf13	-0.64	0.64	0.71	-1.9
Dcaf8l	25.905	36.075	3.455	7.225		Dcaf8l	0.56	1.17	-0.79	-0.56
Dck	13.66	19.035	17.85	18.625		Dck	-5.21	0.91	-0.44	0.44
Dclk2	2.76	4.475	2.375	5.695		Dclk2	-0.55	0.55	-0.8	1.33
Ddb2	13.385	18.1	57.875	62.36		Ddb2	-0.75	-0.61	0.61	0.74
Ddx10	153.115	152.945	114.49	113.375		Ddx10	0.68	0.67	-0.67	-0.71
Ddx25	36.05	57.2	6.955	23.95		Ddx25	0.28	1.26	-1.07	-0.28
Ddx4	212.115	242.72	129.91	223.04		Ddx4	-0.24	1.11	-3.86	0.24
Ddx43	0.305	0.69	0.64	0.335		Ddx43	-0.73	0.82	0.61	-0.61
Ddx58	3.39	2.39	1.105	2.73		Ddx58	1.12	-0.23	-1.96	0.23
Dennd4a	2.205	2.54	1.105	2.85		Dennd4a	-0.35	0.35	-2.65	1
Dgat2	9.21	10.065	2.74	29.35		Dgat2	-0.08	0.08	-1.27	3.63
Dmc1	3.105	4.255	1.165	13.51		Dmc1	-0.25	0.25	-1.1	4.29
Dmrt1	0.645	0.78	0.19	10.235		Dmrt1	-0.15	0.15	-1.19	21.77
Dmrtc2	5.865	10.02	0.025	27.33		Dmrtc2	-0.28	0.28	-1.07	2.62
Dna2	3.445	1.845	2.765	6.26		Dna2	0.29	-1.06	-0.29	2.66
Dnajb11	219.865	225.53	127.715	176.55		Dnajb11	0.6	0.75	-1.94	-0.6
Dnajc21	84.95	86.04	318.68	72.815		Dnajc21	-0.06	0.06	23.79	-1.29
Dnd1	12.125	8.415	5.255	28.055		Dnd1	0.36	-0.36	-0.98	3.49
Dopey1	#N/A	#N/A	#N/A	#N/A		Dopey1	NaN	NaN	NaN	NaN
Dppa3	10612.2	8604.26	27829.4	15232.5		Dppa3	-0.47	-0.88	3.03	0.47
Dppa4	28.52	51.915	24.37	38.195		Dppa4	-0.47	1.81	-0.88	0.47
Dppa5a	305.04	250.305	2683.86	1056.88		Dppa5a	-0.63	-0.72	3.35	0.63
Dusp9	9.415	12.505	1.81	28.385		Dusp9	-0.19	0.19	-1.15	2.2
Dzip3	19.72	19.475	27.62	24.05		Dzip3	-0.64	-0.71	1.69	0.64
Eaf2	3.35	9.795	3.81	12.4		Eaf2	-0.72	0.63	-0.63	1.17
Echdc1	40.005	25.33	36.465	44.41		Echdc1	0.3	-2.19	-0.3	1.05
Ecsit	30.51	38.045	11.755	58.52		Ecsit	-0.19	0.19	-1.16	1.24
Ect2	118.02	87.975	197.79	169.38		Ect2	-0.43	-0.94	0.91	0.43
Edrf1	27.83	18.57	17.925	25.795		Edrf1	0.97	-0.62	-0.73	0.62
Efcab2	50.665	30.995	21.055	15.675		Efcab2	2.17	0.44	-0.44	-0.91
Eif1ad	67.41	72.555	42.87	59.7		Eif1ad	0.4	0.94	-2.17	-0.4
Eif2b3	203.21	220.905	257.19	196.055		Eif2b3	-0.48	0.48	2.45	-0.87
Elavl2	143.295	126.175	180.75	191.225		Elavl2	-0.53	-1.01	0.53	0.82
Ell2	20.925	18.975	25.42	14.81		Ell2	0.22	-0.22	1.21	-1.13
Emb	11.49	14.78	6.515	15.195		Emb	-0.6	0.6	-2.41	0.75
Emc6	108.445	102.8	72.28	128.985		Emc6	0.15	-0.15	-1.72	1.2
Emd	10.565	18.465	24.49	65.13		Emd	-1.06	-0.29	0.29	4.23
Enpp3	1.43	1.19	0.14	0.85		Enpp3	0.95	0.4	-2.05	-0.4
Entpd2	0.12	0.93	0.115	2.39		Entpd2	-0.67	0.67	-0.68	3.09
Epb42	0.51	0	0.59	0.665		Epb42	-0.35	-4.79	0.35	1
Epcam	73.34	115.735	117.19	177.135		Epcam	-1.33	-0.02	0.02	1.87
Ercc6l	3.835	3.54	5.83	7.22		Ercc6l	-0.59	-0.76	0.59	1.41
Ermap	0.005	0.005	0.005	0		Ermap	NaN	NaN	NaN	NaN
Esco2	59.55	77.155	183.34	103.34		Esco2	-0.95	-0.4	2.87	0.4
Esf1	53.155	59.665	70.97	43.165		Esf1	-0.27	0.27	1.19	-1.08
Espl1	10.435	7.31	4.23	11.645		Espl1	0.49	-0.49	-1.44	0.86
Esrp1	86.72	71.925	48.155	69.335		Esrp1	1.25	0.1	-1.74	-0.1
Esrrb	0.175	0.05	0.18	0.85		Esrrb	-0.03	-1.32	0.03	6.98
Etv4	0	0	0.07	0.33		Etv4	-0.67	-0.67	0.67	5.68
Exo1	53.45	23.275	28.68	52.975		Exo1	0.69	-0.96	-0.66	0.66
Faf1	25.935	20.235	25.405	25.35		Faf1	1.29	-11.86	0.06	-0.06
Fam169a	20.99	15.96	12.52	9.69		Fam169a	1.45	0.37	-0.37	-0.98
Fam178b	7.88	6.885	7.01	15.805		Fam178b	0.59	-0.76	-0.59	11.33
Fam241a	2.97	5.26	2.975	2.16		Fam241a	0	3.79	0	-1.34
Fancb	8.545	4.215	5.155	4.985		Fancb	4.99	-1.23	0.12	-0.12
Fancd2	30.835	21.11	13.31	26.405		Fancd2	0.98	-0.37	-1.45	0.37
Fanci	17.15	9.965	5.35	14.155		Fanci	0.96	-0.39	-1.26	0.39
Fbxl5	373.57	331.49	252.445	245.73		Fbxl5	1.28	0.62	-0.62	-0.73
Fbxo15	19.895	15.445	14.065	17.185		Fbxo15	1.55	-0.38	-0.97	0.38
Fbxo47	10.86	6.785	4.375	8.59		Fbxo47	1.05	-0.3	-1.1	0.3
Fbxo6	3.94	26.635	1.46	24.305		Fbxo6	-0.61	0.74	-0.75	0.61
Fbxw7	94.56	93.76	105.045	54.245		Fbxw7	0.05	-0.05	1.3	-4.77
Fen1	109.58	79.255	21.75	98.615		Fen1	0.92	-0.43	-2.99	0.43
Fgd6	4.76	3.975	3.905	5.065		Fgd6	0.62	-0.62	-0.73	1.1
Fhl4	9.185	10.07	5.835	9.095		Fhl4	0.06	1.29	-4.57	-0.06
Figla	1189.49	1231.25	913.935	915.505		Figla	0.67	0.88	-0.68	-0.67
Fignl1	37.955	37.305	29.145	38.365		Fignl1	0.41	-0.41	-10.8	0.94
Fkbp6	1003.62	994.905	422.72	635.495		Fkbp6	0.69	0.66	-1.44	-0.66
Fmr1	56.76	60.84	46.595	37.24		Fmr1	0.48	0.87	-0.48	-1.37
Fmr1nb	406.545	500.095	142.12	235.86		Fmr1nb	0.44	0.91	-0.91	-0.44
Foxh1	0	0.105	0	0.13		Foxh1	-0.67	0.67	-0.67	1
Foxr1	11.94	15.335	92.01	122.31		Foxr1	-0.7	-0.65	0.65	1.16
Gapdh	19.585	23.775	48.085	121.74		Gapdh	-0.77	-0.58	0.58	4.06
Gata1	1.415	0.13	0.775	0.94		Gata1	1.18	-1.53	-0.17	0.17
Gata2	0.015	0.31	0.27	3.67		Gata2	-1.26	0.09	-0.09	15.46
Gatm	17.085	18.095	7.96	32.325		Gatm	-0.07	0.07	-1.28	1.96
Gclc	5.28	5.895	3.555	5.215		Gclc	0.06	1.28	-3.36	-0.06
Gcna	#N/A	#N/A	#N/A	#N/A		Gcna	NaN	NaN	NaN	NaN
Gjb3	0	0.375	0	0.1		Gjb3	-0.67	4.38	-0.67	0.67
Gkn2	0	0	0	0		Gkn2	NaN	NaN	NaN	NaN
Glce	13.72	17.15	11.445	20.815		Glce	-0.41	0.41	-0.94	1.27
Gldc	0.15	0.29	0.02	0.695		Gldc	-0.35	0.35	-1	2.37
Gm11837	19.34	43.505	7.595	31.685		Gm11837	-0.35	1.01	-1	0.35
Gm12657	0	0	0	0		Gm12657	NaN	NaN	NaN	NaN
Gmds	112.23	108.975	73.62	107.77		Gmds	1.17	0.18	-10.51	-0.18
Gmnn	227	250.7	274.82	213.615		Gmnn	-0.43	0.43	1.31	-0.92
Gpat2	11.26	11.225	4.63	28.48		Gpat2	0	0	-1.35	3.51
Gpr19	8.675	7.985	7.805	18.02		Gpr19	0.53	-0.53	-0.81	15.02
Gpsm2	25.035	15.395	18.715	39.32		Gpsm2	0.44	-0.91	-0.44	2.44
Gstm3	0	0	0	0		Gstm3	NaN	NaN	NaN	NaN
Gtf2e2	500.735	425.095	317.4	350.635		Gtf2e2	1.41	0.47	-0.88	-0.47
Gtse1	4.86	2.21	2.33	14.25		Gtse1	0.64	-0.71	-0.64	5.42
Gtsf1	2949.73	2912.55	5673.34	1854.4		Gtsf1	0.02	-0.02	3.38	-1.33
H2-Ab1	2.475	8.355	0.455	11.09		H2-Ab1	-0.5	0.5	-0.85	0.97
H2-Bl	1.22	1.29	1.015	4.165		H2-Bl	-0.17	0.17	-1.18	14.27
H2-D1	4.79	9.435	1.415	62.795		H2-D1	-0.39	0.39	-0.96	9.37
H2-K1	27.635	42.57	188.055	327.46		H2-K1	-0.74	-0.61	0.61	1.78
Hat1	467.91	481.485	454.17	367.055		Hat1	0.34	1.01	-0.34	-4.64
Haus6	20.345	19.975	15.405	17.755		Haus6	0.77	0.58	-1.8	-0.58
Haus8	38.535	36.005	47.6	134.005		Haus8	-0.53	-0.82	0.53	10.58
Hccs	217.58	172.66	128.345	177.055		Hccs	1.28	-0.07	-1.4	0.07
Heatr1	14.535	15.83	8.805	17.92		Heatr1	-0.26	0.26	-2.54	1.09
Hells	193.51	199.81	253.155	251.545		Hells	-0.81	-0.65	0.69	0.65
Hemgn	0	0	0	0		Hemgn	NaN	NaN	NaN	NaN
Hfm1	21.83	8.78	4.585	6.255		Hfm1	4.6	0.41	-0.94	-0.41
Hmbs	99.275	58.165	48.205	109.635		Hmbs	0.54	-0.54	-0.81	0.82
Hmmr	34.735	31.98	88.15	33.59		Hmmr	0.28	-1.07	26.43	-0.28
Hook1	43.54	42.475	23.405	31.255		Hook1	0.73	0.62	-1.48	-0.62
Hormad1	102.52	150.905	43.09	157.005		Hormad1	-0.6	0.6	-2.07	0.75
Hormad2	26.245	40.565	10.985	34.84		Hormad2	-0.4	0.94	-1.84	0.4
Hprt	329.345	398.905	202.645	214.085		Hprt	0.61	1.35	-0.74	-0.61
Hsf2bp	207.43	191.76	145.68	190.915		Hsf2bp	1.31	0.03	-3.73	-0.03
Hspa4l	43.385	33.865	32.83	33.915		Hspa4l	11.81	-0.03	-1.32	0.03
Il18	17.57	17.85	6.985	18.11		Il18	-0.35	0.35	-26.79	1
Inca1	39.89	40.03	20.455	51.775		Inca1	-0.01	0.01	-2.21	1.34
Ints6	32.79	27.865	30.505	29.16		Ints6	1.51	-1.01	0.34	-0.34
Ints8	28.59	30.32	17.9	17.04		Ints8	0.62	0.83	-0.62	-0.72
Ippk	40.1	42.865	26.025	70.99		Ippk	-0.11	0.11	-1.24	2.36
Iqcb1	130.32	141.685	106.485	139.915		Iqcb1	-0.57	0.78	-3.4	0.57
Itgb3	0.395	0.405	0.815	1.905		Itgb3	-0.69	-0.66	0.66	4.16
Jade3	30.025	32.73	8.19	20.57		Jade3	0.52	0.82	-1.9	-0.52
Kif11	31.58	36.31	25.71	23.895		Kif11	0.52	1.35	-0.52	-0.83
Kif15	23.33	21.295	9.075	12.025		Kif15	0.8	0.55	-0.91	-0.55
Kif18a	13.805	16.055	18.07	16.68		Kif18a	-1.72	-0.21	1.14	0.21
Kif23	11.885	17.075	21.53	26.685		Kif23	-1.04	-0.31	0.31	1.04
Kif4	64.905	41.24	63.12	66.78		Kif4	0.33	-8.39	-0.33	1.02
Kit	186.15	145.07	94.51	148.685		Kit	1.29	-0.06	-1.72	0.06
Klf1	0.145	0.565	0.75	1.215		Klf1	-1.14	-0.21	0.21	1.24
Kntc1	28.54	19.265	25.83	28.485		Kntc1	0.69	-3.93	-0.66	0.66
L1td1	0	0.145	0	0.26		L1td1	-0.67	0.67	-0.67	1.74
Larp1b	78.17	61.8	129.34	75.99		Larp1b	0.09	-1.26	4.31	-0.09
Lars	50.02	50.56	37.33	39.925		Lars	0.64	0.71	-0.97	-0.64
Lbr	36.015	29.865	35.395	24.8		Lbr	0.74	-0.61	0.61	-1.72
Lig1	88.3	65.55	70.485	115.24		Lig1	0.53	-0.82	-0.53	2.13
Lin28a	8.35	5.4	10.335	16.205		Lin28a	-0.27	-1.08	0.27	1.88
Liph	0.825	0	0.005	0.15		Liph	6.72	-0.7	-0.65	0.65
Lpin3	0.895	2.085	0.74	4		Lpin3	-0.6	0.6	-0.75	2.52
Lrr1	56.21	43.175	169.98	112.52		Lrr1	-0.55	-0.8	1.67	0.55
Lrrc34	33.205	36.88	23.88	26.91		Lrrc34	0.46	0.99	-0.89	-0.46
Lrrc42	73.25	64.63	30.53	65.665		Lrrc42	1.27	-0.08	-5.42	0.08
Lrrc46	6.45	6.01	1.255	4.085		Lrrc46	0.8	0.55	-2.16	-0.55
Lsm3	1400.12	1343.66	1705.19	981.475		Lsm3	0.11	-0.11	1.24	-1.46
Ltv1	97.785	92.975	68.285	107.015		Ltv1	0.23	-0.23	-2.6	1.12
Luzp1	48.145	63.81	40.575	47.495		Luzp1	0.06	2.85	-1.29	-0.06
Lypd4	2.905	3.605	0.03	4.43		Lypd4	-0.31	0.31	-2.85	1.04
Lypd8l	#N/A	#N/A	#N/A	#N/A		Lypd8l	NaN	NaN	NaN	NaN
M1ap	32.755	42.415	5.825	117.56		M1ap	-0.18	0.18	-1.17	2.95
Macrod2	89.82	39.455	47.23	99.96		Macrod2	0.57	-0.78	-0.57	0.84
Madd	1.705	1.895	1.015	1.41		Madd	0.41	0.94	-1.51	-0.41
Mael	364.885	480.715	237.845	449.48		Mael	-0.49	0.86	-1.97	0.49
Majin	2.7	8.675	0.53	14.89		Majin	-0.49	0.49	-0.85	1.52
Map3k15	5.07	8.445	2.07	5.145		Map3k15	-0.02	1.46	-1.33	0.02
Mcm5	28.03	27.045	14.81	71.13		Mcm5	0.05	-0.05	-1.3	4.45
Mcm8	48.56	47.96	46.685	48.065		Mcm8	1.23	-0.12	-2.98	0.12
Med21	130.73	145.175	103.35	117.34		Med21	0.33	1.04	-1.02	-0.33
Med7	276.425	289.055	410.525	364.565		Med7	-0.77	-0.58	1.28	0.58
Mei1	1.04	2.16	2.57	4.34		Mei1	-1.17	-0.18	0.18	1.74
Meiob	28.28	26.555	7.14	23.185		Meiob	0.9	0.45	-4.69	-0.45
Meioc	2.6	6.555	1.895	22.1		Meioc	-0.57	0.57	-0.78	5.07
Melk	42.105	43.525	42.645	46.81		Melk	-0.93	0.42	-0.42	3.54
Mis18a	91.33	85.28	161.185	126.975		Mis18a	-0.58	-0.77	1.68	0.58
Mis18bp1	75.845	68.985	187.71	89.715		Mis18bp1	-0.45	-0.9	6.83	0.45
Mki67	4.12	5.28	6.495	3.8		Mki67	-0.53	0.53	1.64	-0.82
Mlf1	82.205	146.66	61.15	147.66		Mlf1	-0.66	0.66	-1.1	0.68
Mms22l	33.365	28.715	21.04	54.305		Mms22l	0.25	-0.25	-1.09	2.55
Mogat2	0.01	2.76	0.01	1.84		Mogat2	-0.67	1.35	-0.67	0.67
Morn5	123.065	119.165	12.745	17.975		Morn5	0.7	0.65	-0.72	-0.65
Mov10l1	189.075	166.51	70.68	171.55		Mov10l1	1.2	-0.15	-5.88	0.15
Mphosph8	117.905	98.87	222.705	131.605		Mphosph8	-0.28	-1.07	4.04	0.28
Mre11a	15.955	14.4	12.185	16.83		Mre11a	0.43	-0.43	-1.66	0.92
Mreg	1.905	5.67	5.675	6.735		Mreg	-4.77	0	0	1.35
Mrpl35	209.165	218.05	295.405	188.775		Mrpl35	-0.2	0.2	3.77	-1.14
Msh4	9.66	5.01	27.12	19.615		Msh4	-0.46	-0.89	1.15	0.46
Msh5	8.695	8.625	1.875	6.795		Msh5	0.7	0.65	-4.14	-0.65
Mtap7d2	#N/A	#N/A	#N/A	#N/A		Mtap7d2	NaN	NaN	NaN	NaN
Mthfd2	12.81	9.465	12.04	25.69		Mthfd2	0.16	-1.19	-0.16	5.35
Mtmr7	27.31	31.255	21.695	48.055		Mtmr7	-0.28	0.28	-1.07	2.65
Mybl2	4.56	6.19	7.655	17.595		Mybl2	-1.03	-0.32	0.32	4.65
Nabp1	35.795	34.335	23.405	28.655		Nabp1	0.81	0.54	-1.53	-0.54
Nae1	354.465	384.5	195.075	211.91		Nae1	0.6	0.86	-0.75	-0.6
Nanog	0.045	0.795	0.055	0.015		Nanog	-0.17	25.12	0.17	-1.18
Ncapg	107.38	110.125	188.7	158.145		Ncapg	-0.71	-0.64	1.45	0.64
Ncapg2	15.055	13.065	27.635	37.905		Ncapg2	-0.58	-0.77	0.58	1.53
Ndufs1	124.235	132.325	53	81.2		Ndufs1	0.57	0.78	-1.31	-0.57
Nek2	10.855	4.91	2.88	9.875		Nek2	0.79	-0.56	-1.02	0.56
Nfatc2ip	3.81	3.08	3.615	8.725		Nfatc2ip	0.18	-1.17	-0.18	9.26
Nkrf	6.3	6.06	4.315	4.715		Nkrf	0.78	0.57	-0.91	-0.57
Nmb	6.95	7.1	6.635	14.06		Nmb	-0.22	0.22	-1.13	20.41
Nmd3	436.055	364.435	588.415	457.09		Nmd3	-0.15	-1.2	2.07	0.15
Nmt2	860.39	687.765	954.91	403.43		Nmt2	0.44	-0.44	0.91	-1.87
Noct	17	12.88	13.235	16.96		Noct	0.68	-0.79	-0.67	0.67
Nol8	112.995	134.74	157.62	97.39		Nol8	-0.39	0.39	1.22	-0.96
Nptx2	3.95	5.3	5.3	18.74		Nptx2	-1.35	0	0	13.43
Nr6a1	4.315	5.7	4.17	4.975		Nr6a1	-0.55	1.77	-0.8	0.55
Nup107	140.695	105.635	72.12	108.75		Nup107	1.29	-0.06	-1.35	0.06
Nup133	40.09	26.825	34.055	33.61		Nup133	1.3	-1.46	0.05	-0.05
Nup210	1.075	0.795	0.345	1.535		Nup210	0.26	-0.26	-1.09	1.11
Nup62cl	156.46	205.945	52.565	114.11		Nup62cl	0.31	1.04	-1.22	-0.31
Nup93	118.74	106.645	75.785	143.22		Nup93	0.22	-0.22	-1.36	1.13
Nxpe2	0.05	0.04	0	0.215		Nxpe2	0.13	-0.13	-1.21	4.59
Ofd1	126.055	94.42	199.225	105.935		Ofd1	0.43	-0.92	3.55	-0.43
Oip5	34.025	30.145	114.8	92.15		Oip5	-0.63	-0.72	1.13	0.63
Orc2	54.655	56.545	51.19	46.345		Orc2	0.44	0.91	-0.44	-1.66
Palb2	30.84	20.59	17.32	18.7		Palb2	4.62	0.39	-0.96	-0.39
Papolg	24.54	20.66	17.665	17.845		Papolg	2.38	0.63	-0.72	-0.63
Parp12	3.685	5.125	9.41	10.37		Parp12	-0.92	-0.55	0.55	0.8
Pcgf5	104.61	90.71	30.745	32.64		Pcgf5	0.97	0.65	-0.7	-0.65
Pcx	6.38	6.48	1.755	6.63		Pcx	-0.27	0.27	-25.23	1.08
Pde3b	1.43	2.415	1.755	3.09		Pde3b	-0.9	0.45	-0.45	1.38
Pdik1l	12.815	15.405	8	13.49		Pdik1l	-0.18	1.17	-2.68	0.18
Pdlim5	12.92	18.16	4.07	12.625		Pdlim5	0.04	1.31	-2.12	-0.04
Pgm2l1	21.625	19.585	76.345	23.545		Pgm2l1	-0.33	-1.02	18.31	0.33
Phf19	0.01	0.08	0.36	1.585		Phf19	-0.81	-0.54	0.54	5.26
Phf7	67.43	60.375	94.995	105.33		Phf7	-0.54	-0.81	0.54	0.94
Phka2	26.345	20.81	13.29	36.3		Phka2	0.29	-0.29	-1.06	1.31
Phlda2	1.89	3.545	3.045	14.715		Phlda2	-1.15	0.2	-0.2	9.31
Phyhipl	3.655	2.73	9.41	18.01		Phyhipl	-0.58	-0.77	0.58	2.32
Pigf	46.925	49.13	48.745	53.075		Pigf	-1.23	0.12	-0.12	2.53
Pik3r3	22.37	19.33	11.17	43.95		Pik3r3	0.18	-0.18	-1.17	2.78
Pikfyve	8.845	9.55	8.875	9.99		Pikfyve	-0.7	0.65	-0.65	1.49
Piwil2	66.51	56.23	24.315	75.915		Piwil2	0.35	-0.35	-2.54	1
Pla2g10	0.795	0.255	0.025	0.455		Pla2g10	1.38	-0.31	-1.04	0.31
Plaa	89.965	74.305	51.185	74.095		Plaa	1.34	0.01	-1.96	-0.01
Plcg2	19.515	16.265	11.365	35.045		Plcg2	0.27	-0.27	-1.08	2.84
Pmm1	44.775	68.93	30.18	72.74		Pmm1	-0.58	0.58	-1.29	0.77
Pms2	25.515	16.78	17.645	24.165		Pms2	0.84	-0.75	-0.6	0.6
Pnldc1	23.39	21.545	18.085	28.71		Pnldc1	0.23	-0.23	-1.11	1.59
Pole	15.565	17.965	22.17	30.245		Pole	-0.92	-0.43	0.43	2.08
Poln	9	6.615	20.105	29.28		Poln	-0.56	-0.79	0.56	1.47
Polr2b	101.755	85.605	46.095	77.585		Polr2b	1.13	0.22	-1.98	-0.22
Porcn	0.125	0.48	0.545	0.975		Porcn	-1.24	-0.1	0.1	1.49
Pou5f1	11.98	14.35	47.205	171.96		Pou5f1	-0.72	-0.63	0.63	5.41
Pou5f1-rs4	#N/A	#N/A	#N/A	#N/A		Pou5f1-rs4	NaN	NaN	NaN	NaN
Ppa1	170.065	220.58	77.465	137.44		Ppa1	0.26	1.08	-1.24	-0.26
Pparg	0.06	2.725	1.995	7.39		Pparg	-1.16	0.18	-0.18	2.55
Pramel1	0.28	0.405	0.04	0.745		Pramel1	-0.23	0.23	-1.12	1.49
Prdm9	12.79	17.06	24.255	27.43		Prdm9	-1.02	-0.47	0.47	0.88
Prim1	67.03	62.325	100.31	73.075		Prim1	-0.38	-0.97	3.8	0.38
Prr19	10.56	15.64	0.34	24.41		Prr19	-0.25	0.25	-1.24	1.1
Psmd1	155.605	134.6	96.195	136.965		Psmd1	1.27	-0.08	-2.54	0.08
Psmg1	426.035	398.775	289.885	296.065		Psmg1	0.97	0.64	-0.71	-0.64
Ptpn6	0	0.145	0.86	2.195		Ptpn6	-0.79	-0.56	0.56	2.65
Rad18	51.32	59.325	32.985	33.06		Rad18	0.67	1.26	-0.68	-0.67
Rad21l	3.82	8.215	1.28	4.485		Rad21l	-0.14	1.71	-1.21	0.14
Rad51	107.89	91.295	166.565	152.14		Rad51	-0.51	-0.89	0.84	0.51
Rad51ap2	1.125	1.825	2.38	4.55		Rad51ap2	-1.05	-0.3	0.3	2.63
Rad51c	12.09	6.875	13.855	21.995		Rad51c	-0.17	-1.18	0.17	1.74
Rad54l	16.485	14.28	7.24	25.43		Rad54l	0.16	-0.16	-1.19	1.47
Rae1	65.975	59.95	22.815	90.99		Rae1	0.13	-0.13	-1.74	1.22
Rbm44	34.745	39.695	47.105	66.505		Rbm44	-0.94	-0.4	0.4	2.52
Rbm46	41.82	48.285	43.19	51.255		Rbm46	-0.82	0.53	-0.53	1.15
Rbmx2	213.795	258.795	167.865	107.75		Rbmx2	0.34	1.01	-0.34	-1.23
Rbmxl2	0.295	0.54	0.155	0.645		Rbmxl2	-0.47	0.47	-1.01	0.88
Rbpms2	45.525	42.235	35.355	147.33		Rbpms2	0.22	-0.22	-1.13	13.72
Rec114	132	175.015	113.735	148.47		Rec114	-0.32	1.35	-1.03	0.32
Rec8	0.845	1.36	0.075	1.12		Rec8	-0.36	0.99	-2.38	0.36
Recql	42.23	45.475	21.655	38.245		Recql	0.37	0.98	-3.47	-0.37
Reg2	162.26	184	20.005	61.335		Reg2	0.55	0.79	-1.01	-0.55
Rfc4	433.2	429.87	278.115	250.84		Rfc4	0.69	0.66	-0.66	-0.9
Rhag	0	0	0	0		Rhag	NaN	NaN	NaN	NaN
Rhd	10.905	12.025	39.21	22.84		Rhd	-0.74	-0.61	2.46	0.61
Rhox1	142.51	179.235	71.04	216.555		Rhox1	-0.33	0.33	-1.64	1.01
Rhox13	9.98	33.67	0.24	37.07		Rhox13	-0.59	0.59	-1.07	0.76
Rhox6	3.25	26.19	2.18	44.605		Rhox6	-0.64	0.64	-0.7	1.68
Rhox9	5.805	16.635	2.13	27.015		Rhox9	-0.5	0.5	-0.85	1.47
Rhpn2	11.685	8.875	9.06	18.85		Rhpn2	0.63	-0.72	-0.63	4.07
Ribc1	30.185	42.41	47.965	42.5		Ribc1	-2.98	-0.01	1.34	0.01
Rims3	7.7	7.925	5.21	14.05		Rims3	-0.06	0.06	-1.29	3.1
Rnf138	66.155	69.085	29.085	53.695		Rnf138	0.55	0.8	-2.7	-0.55
Rnf17	207.83	216.105	147.12	110.395		Rnf17	0.59	0.76	-0.59	-1.31
Rpa2	295.75	286.565	157.86	222.26		Rpa2	0.76	0.59	-1.77	-0.59
Rpl10l	206.27	192.45	65.485	104.65		Rpl10l	0.77	0.58	-1.1	-0.58
Rpl39l	208.815	232.665	117.065	155.03		Rpl39l	0.47	0.88	-1.13	-0.47
Rpph1	2.685	1.005	0.255	0.825		Rpph1	3.18	0.16	-1.19	-0.16
Rps6ka6	17.965	18.875	13.55	26.67		Rps6ka6	-0.12	0.12	-1.23	2.09
Rspry1	32.525	32.73	35.16	34.385		Rspry1	-0.75	-0.6	1.16	0.6
Rundc3b	9.995	12.56	5.975	7.54		Rundc3b	0.41	1.27	-0.94	-0.41
S100a8	0	0	0	0		S100a8	NaN	NaN	NaN	NaN
S100a9	0	0	0	0		S100a9	NaN	NaN	NaN	NaN
Sall4	8.655	3.56	33.215	11.73		Sall4	-0.25	-1.1	3.8	0.25
Scaper	40.44	37.89	44.01	28.98		Scaper	0.28	-0.28	1.07	-2.24
Scml2	37.18	35.64	12.36	32.24		Scml2	0.88	0.46	-5.89	-0.46
Sct	4.8	6.04	17.95	25.09		Sct	-0.74	-0.61	0.61	1.34
Sec1	0.025	1.36	0.15	4.22		Sec1	-0.74	0.61	-0.61	3.5
Sec11c	689.405	677.415	363.745	363.51		Sec11c	0.73	0.67	-0.67	-0.67
Senp8	31.315	32.005	33.515	36.92		Senp8	-0.89	-0.46	0.46	2.55
Setdb2	19.685	15.3	23.87	19.365		Setdb2	0.05	-1.3	1.34	-0.05
Sgsm3	9.875	12.695	5.44	19.93		Sgsm3	-0.26	0.26	-1.09	1.61
Shcbp1l	87.22	33.88	37.25	65.69		Shcbp1l	1.52	-0.75	-0.6	0.6
Siah1b	470.43	392.905	309.235	380.71		Siah1b	1.35	0.1	-1.25	-0.1
Sirt1	15.73	15.62	19.9	11.635		Sirt1	0.02	-0.02	1.39	-1.33
Slc25a25	1.06	1.36	0.53	3.24		Slc25a25	-0.24	0.24	-1.11	3.3
Slc25a31	259.8	290.71	123.78	216.635		Slc25a31	0.39	0.96	-2.08	-0.39
Slc25a33	16.99	6.8	5.035	10.005		Slc25a33	2.33	-0.43	-0.91	0.43
Slc2a3	0.175	0.53	0.115	0.61		Slc2a3	-0.58	0.58	-0.77	0.84
Smarca5	56.03	72.76	74.905	49.215		Smarca5	-0.6	0.6	0.75	-1.08
Smc1b	380.275	394.46	577.345	422.305		Smc1b	-0.9	-0.45	5.42	0.45
Smc4	390.94	354.5	397.895	318.25		Smc4	0.57	-0.57	0.78	-1.69
Snx16	16.71	23.855	36.8	39.53		Snx16	-1.17	-0.56	0.56	0.79
Socs2	14.825	27.345	3.915	13.265		Socs2	0.1	1.64	-1.25	-0.1
Sohlh2	83.71	80.215	41.68	112.21		Sohlh2	0.07	-0.07	-1.7	1.28
Sox15	42.485	23.18	22.26	49.43		Sox15	0.64	-0.64	-0.71	1.11
Sox2	0	0.265	0.16	0.3		Sox2	-2.05	0.51	-0.51	0.84
Spa17	153.5	174.845	148.885	121.065		Spa17	0.12	1.23	-0.12	-1.57
Spata22	96.6	168.7	4.04	45.52		Spata22	0.37	1.42	-0.98	-0.37
Spata5	265.245	297.365	169.005	204.075		Spata5	0.44	0.91	-0.95	-0.44
Spdl1	33.665	29.975	60.56	60.12		Spdl1	-0.66	-0.85	0.69	0.66
Spdya	5.135	11.865	4.475	17.925		Spdya	-0.61	0.61	-0.73	1.72
Specc1	3.535	3.725	0.59	3.88		Specc1	-0.37	0.37	-11.89	0.98
Spo11	15.385	23.025	1.225	15.135		Spo11	0.02	1.33	-2.4	-0.02
Spp1	0.975	0.325	0.015	0.17		Spp1	3.17	0.34	-1.01	-0.34
Spryd3	6.085	5.885	1.855	21.03		Spryd3	0.03	-0.03	-1.32	4.8
Spryd7	26.645	25.435	26.195	31.45		Spryd7	0.25	-1.1	-0.25	5.61
Spta1	0.01	0	0.04	0.095		Spta1	-0.51	-0.84	0.51	2.36
Sptbn2	0	0.04	0	0.14		Sptbn2	-0.67	0.67	-0.67	4.05
Srbd1	38.215	25.325	35.555	42.37		Srbd1	0.26	-2.29	-0.26	1.09
Stag3	29.62	29.15	4.93	19.405		Stag3	0.71	0.64	-2.56	-0.64
Stk17b	27.3	25.41	15.335	23.625		Stk17b	1.02	0.33	-3.37	-0.33
Stk31	279.735	361.385	154.95	209.335		Stk31	0.38	1.26	-0.97	-0.38
Stra8	2.41	4.655	0.565	5.165		Stra8	-0.55	0.55	-1.45	0.8
Stradb	46.48	30	22.98	66.14		Stradb	0.47	-0.47	-0.88	1.6
Supt16	199.735	166.57	132.49	146.6		Supt16	1.71	0.4	-0.95	-0.4
Suv39h1	44.35	30.765	7.12	28.435		Suv39h1	1.25	0.1	-1.91	-0.1
Swt1	47.66	43.895	117.165	58.98		Swt1	-0.51	-0.84	5.71	0.51
Syce1	518.915	597.845	406.945	499.175		Syce1	0.13	1.21	-1.4	-0.13
Syce2	1711.65	1772.06	1061.5	976.525		Syce2	0.62	0.73	-0.62	-0.78
Syce3	128.74	209.955	6.585	64.76		Syce3	0.35	1.25	-1	-0.35
Sycp1	709.255	867.195	331.39	755.085		Sycp1	-0.2	1.15	-3.42	0.2
Sycp2	31.765	68.695	11.06	26.415		Sycp2	0.17	2.58	-1.17	-0.17
Sycp3	3372.11	3565.2	2448.78	2781.89		Sycp3	0.51	0.84	-1.08	-0.51
Syn2	0.015	0.28	0.51	3.155		Syn2	-1.04	-0.31	0.31	7.52
Syngr4	17.745	20.095	33.545	41.135		Syngr4	-0.77	-0.57	0.57	1.22
Syt5	0.01	0.655	1.165	6.6		Syt5	-1.05	-0.3	0.3	6.65
Syt9	1.795	4.245	1.34	3.05		Syt9	-0.5	1.44	-0.85	0.5
Taf4b	16.825	16.105	8.59	15.145		Taf4b	0.96	0.39	-5.65	-0.39
Taf5	70.74	63.125	86.565	48.8		Taf5	0.23	-0.23	1.21	-1.11
Taf7l	165.505	267.435	7.465	91.18		Taf7l	0.32	1.19	-1.03	-0.32
Taf7l2	10.71	29.07	2.97	14.26		Taf7l2	-0.21	1.98	-1.14	0.21
Taf9b	44.8	84.165	15.805	79.08		Taf9b	-0.59	0.76	-1.58	0.59
Tbx4	0.045	0.215	0.25	0.885		Tbx4	-1.23	-0.12	0.12	4.29
Tcaim	1.98	2.99	4.455	9.025		Tcaim	-0.95	-0.4	0.4	2.89
Tcfl5	8.025	10.405	7.525	7.675		Tcfl5	0.47	6.89	-0.88	-0.47
Tcl1	505.705	379.995	1444.01	1038.65		Tcl1	-0.55	-0.8	1.38	0.55
Tdh	1.4	2.325	1.145	6.225		Tdh	-0.53	0.53	-0.82	4.99
Tdp2	394.545	221.585	212.17	244.68		Tdp2	6.7	-0.48	-0.87	0.48
Tdrd12	12.76	36.19	13.16	26.195		Tdrd12	-0.69	1.66	-0.65	0.65
Tdrd7	17.745	21.86	10.27	19.405		Tdrd7	-0.27	1.08	-2.72	0.27
Tdrd9	51.055	50.46	12.315	37.71		Tdrd9	0.7	0.64	-3.21	-0.64
Tdrkh	97.47	148.185	70.865	108.9		Tdrkh	-0.2	1.6	-1.15	0.2
Terb1	40.935	40.16	26.4	37.13		Terb1	0.81	0.54	-4.34	-0.54
Terf1	146.485	127.275	192.46	155.59		Terf1	-0.22	-1.13	1.97	0.22
Tesmin	0.475	1.785	0.17	13.55		Tesmin	-0.55	0.55	-0.8	10.37
Tex10	128.155	115.005	66.325	108.605		Tex10	1.13	0.22	-3.14	-0.22
Tex101	191.06	303.345	0.965	91.475		Tex101	0.35	1.15	-1	-0.35
Tex11	170.885	212.03	92.56	164.36		Tex11	0.09	1.26	-2.12	-0.09
Tex12	135.655	201.22	88.34	207.365		Tex12	-0.62	0.62	-1.51	0.73
Tex13b	29.17	25.92	7.875	21.425		Tex13b	0.96	0.39	-2.75	-0.39
Tex14	16.57	20.385	33.445	27.495		Tex14	-0.91	-0.44	1.17	0.44
Tex15	282.755	262.765	293.705	240.23		Tex15	0.44	-0.44	0.91	-1.42
Tex16	6.695	22.275	1.705	13.165		Tex16	-0.38	1.45	-0.97	0.38
Tex19.1	29.935	32.575	9	104.27		Tex19.1	-0.08	0.08	-1.27	4.18
Tex30	809.77	818.735	675.955	609.5		Tex30	0.63	0.72	-0.63	-1.26
Tfap2c	0.02	0.345	1.415	6.18		Tfap2c	-0.83	-0.52	0.52	5.13
Tfrc	16.76	12.49	5.46	9.025		Tfrc	1.15	0.33	-1.02	-0.33
Tinf2	71.32	46.595	34.24	94.305		Tinf2	0.45	-0.45	-0.9	1.29
Tipin	168.915	190.02	183.905	177.935		Tipin	-1.34	1.02	0.33	-0.33
Tktl1	196.845	223.78	10.9	131.265		Tktl1	0.48	0.87	-2.23	-0.48
Tmem199	172.4	152.185	97.335	105.69		Tmem199	1.07	0.57	-0.78	-0.57
Tnfrsf14	0.09	0.045	0.25	0.105		Tnfrsf14	-0.17	-1.18	3.43	0.17
Top2a	18.49	16.49	26.68	28.85		Top2a	-0.54	-0.81	0.54	0.83
Topbp1	23.05	20.59	15.945	18.615		Topbp1	1.05	0.3	-1.11	-0.3
Tpgs2	23.315	20.045	36.065	41.265		Tpgs2	-0.54	-0.81	0.54	0.97
Tpsb2	19.23	3.415	6.96	22.865		Tpsb2	0.52	-0.83	-0.52	0.83
Trap1a	133.415	185.55	80.025	171.995		Trap1a	-0.5	0.85	-1.88	0.5
Trim37	63.99	55.415	21.37	32.14		Trim37	0.86	0.49	-0.95	-0.49
Trim6	0.965	1.42	0.49	2.24		Trim6	-0.33	0.33	-1.02	1.52
Trmo	34.825	37.13	28.86	37.525		Trmo	-0.58	0.58	-3.56	0.77
Tsc22d3	43.415	108.97	9.53	204.8		Tsc22d3	-0.44	0.44	-0.9	1.74
Tsga10	23.965	23.08	47.095	29.315		Tsga10	-0.58	-0.77	4.43	0.58
Tsga14	#N/A	#N/A	#N/A	#N/A		Tsga14	NaN	NaN	NaN	NaN
Ttk	36.88	39.48	42.49	51.57		Ttk	-0.99	-0.36	0.36	2.55
Tuba3a	137.11	165.955	51.925	187.155		Tuba3a	-0.39	0.39	-2.68	0.96
Tuba3b	1.015	3.735	0.745	19.845		Tuba3b	-0.61	0.61	-0.74	7.88
Tuft1	4.38	3.63	3.075	11.555		Tuft1	0.39	-0.39	-0.96	7.8
Txlng	34.18	34.01	36.445	35.385		Txlng	-0.59	-0.76	1.63	0.59
Uba6	20.06	25.22	20.28	28.365		Uba6	-0.7	0.65	-0.65	1.47
Ube2a	224.79	219.25	84.745	183.55		Ube2a	0.77	0.58	-3.82	-0.58
Ube2t	343.375	270.88	678.9	377.855		Ube2t	-0.22	-1.13	4.01	0.22
Ugt8a	2.05	3.305	1.135	5.465		Ugt8a	-0.39	0.39	-0.96	1.73
Uimc1	59.02	50.48	27.165	26.34		Uimc1	1.13	0.65	-0.65	-0.7
Usp32	22.54	20.445	19.365	15.305		Usp32	1.12	0.23	-0.23	-1.95
Utf1	0	0.29	0.035	16.895		Utf1	-0.76	0.59	-0.59	77.83
Utp18	67.415	27.27	27.505	41.97		Utp18	3	-0.69	-0.66	0.66
Vbp1	537.045	456.1	655.77	451.19		Vbp1	0.64	-0.64	2.5	-0.71
Vps26a	403.96	355.75	263.095	304.62		Vps26a	1.07	0.37	-0.98	-0.37
Wbp2nl	4.365	0.965	2.26	9.96		Wbp2nl	0.42	-0.93	-0.42	2.64
Wdhd1	16.9	13.25	9.095	12.655		Wdhd1	1.28	0.1	-1.25	-0.1
Wdr36	192.64	156.295	63.22	126.86		Wdr36	1.05	0.3	-1.61	-0.3
Wdr75	52.93	58.165	41.42	38.49		Wdr75	0.54	1.03	-0.54	-0.81
Wdr76	32.35	25.21	53.9	39.335		Wdr76	-0.33	-1.02	1.72	0.33
Wfdc10	2.775	6.805	1.075	5.77		Wfdc10	-0.5	0.85	-1.07	0.5
Xlr	153.285	260.515	26.235	137.895		Xlr	0.08	1.26	-1.31	-0.08
Xlr4a	523.44	597.94	490.835	514.555		Xlr4a	0.18	3.27	-1.17	-0.18
Ybx2	166.605	142.255	99.11	126.795		Ybx2	1.09	0.26	-1.2	-0.26
Zbtb32	23.44	25.385	3.59	28.385		Zbtb32	-0.27	0.27	-5.68	1.08
Zcwpw1	243.155	313.31	184.41	216.33		Zcwpw1	0.31	1.92	-1.04	-0.31
Zdhhc13	29.895	26.65	24.705	28.705		Zdhhc13	0.92	-0.43	-1.24	0.43
Zfp541	1.035	1.325	0.43	1.45		Zfp541	-0.47	0.47	-2.44	0.88
Zfp667	12.24	11.89	19.575	13.005		Zfp667	-0.46	-0.89	8.41	0.46
Zfp982	0.84	1.96	0.915	4.475		Zfp982	-0.72	0.63	-0.63	3.66
Zglp1	93.48	106.045	49.905	111.855		Zglp1	-0.46	0.46	-3.66	0.89
Zwilch	51.465	43.84	55.945	38.45		Zwilch	0.42	-0.42	0.92	-1.03

## Sheet: Fig.3g
104 female meiosis prophase genes	TPM_input						Robust_Zscore
	P1_PRC1ctrl	P1_PRC1cKO	P5_PRC1ctrl	P5_PRC1cKO		id	P1_PRC1ctrl	P1_PRC1cKO	P5_PRC1ctrl	P5_PRC1cKO
1700013H16Rik	197.83	698.27	11.57	253.02		1700013H16Rik	-0.15	2.64	-1.19	0.15
4930432K21Rik	6.805	3.94	2.115	15.455		4930432K21Rik	0.41	-0.41	-0.94	2.9
4930447C04Rik	46.67	60.46	24.195	47.145		4930447C04Rik	-0.02	1.33	-2.22	0.02
4930524B15Rik	0.96	2.92	0.275	6.575		4930524B15Rik	-0.5	0.5	-0.85	2.36
4933427D06Rik	6.9	4.11	14.095	23.305		4933427D06Rik	-0.49	-0.86	0.49	1.73
Abhd18	0.595	1.23	1.735	2.465		Abhd18	-1.05	-0.3	0.3	1.16
Adarb1	9.085	4.92	4.285	5.05		Adarb1	7.23	-0.11	-1.23	0.11
Asf1b	155.585	133.62	256.735	236.995		Asf1b	-0.54	-0.84	0.81	0.54
Aspa	10.725	14.125	0.555	2.92		Aspa	0.52	0.97	-0.83	-0.52
BC049762	29.695	32.615	9.285	17.65		BC049762	0.54	0.81	-1.3	-0.54
BC051142	1.545	1.185	1.695	3.27		BC051142	-0.2	-1.15	0.2	4.36
Btbd18	1.055	2.075	0.015	5.27		Btbd18	-0.33	0.33	-1.02	2.43
Caprin2	65.565	74.32	40.86	70.07		Caprin2	-0.35	1	-4.15	0.35
Kash5	1.37	1.75	0.775	6.67		Kash5	-0.26	0.26	-1.09	7.07
ccdc172	142.54	151.935	102.555	99.505		ccdc172	0.63	0.92	-0.63	-0.72
Ccdc181	125.75	103.55	131.825	90.37		Ccdc181	0.53	-0.53	0.82	-1.16
Iho1	2.365	2.805	1.65	11.695		Iho1	-0.26	0.26	-1.09	10.64
Ccdc73	351.65	305.975	241.695	142.785		Ccdc73	0.95	0.39	-0.39	-1.61
Ccnb3	5.34	6.79	1.325	11.665		Ccnb3	-0.18	0.18	-1.17	1.38
Cdkl2	7.64	9.65	2.13	3.395		Cdkl2	0.52	1.01	-0.83	-0.52
Cntd1	8.905	10.74	5.88	7.205		Cntd1	0.38	1.2	-0.97	-0.38
Crebl2	8.415	8.19	11.105	6.585		Crebl2	0.08	-0.08	2.07	-1.27
Cyld	14.625	16.74	13.98	17.06		Cyld	-0.59	0.59	-0.94	0.76
D1Pas1	14.37	20.31	2.31	7.825		D1Pas1	0.37	1.03	-0.98	-0.37
Dcaf8l	25.905	36.075	3.455	7.225		Dcaf8l	0.56	1.17	-0.79	-0.56
Ddb2	13.385	18.1	57.875	62.36		Ddb2	-0.75	-0.61	0.61	0.74
Dennd4a	2.205	2.54	1.105	2.85		Dennd4a	-0.35	0.35	-2.65	1
Dmc1	3.105	4.255	1.165	13.51		Dmc1	-0.25	0.25	-1.1	4.29
Dmrtc2	5.865	10.02	0.025	27.33		Dmrtc2	-0.28	0.28	-1.07	2.62
Dop1a	16.81	22.49	12.245	18.2		Dop1a	-0.17	1.18	-1.25	0.17
Eaf2	3.35	9.795	3.81	12.4		Eaf2	-0.72	0.63	-0.63	1.17
Ecsit	30.51	38.045	11.755	58.52		Ecsit	-0.19	0.19	-1.16	1.24
Fbxo47	10.86	6.785	4.375	8.59		Fbxo47	1.05	-0.3	-1.1	0.3
Fhl4	9.185	10.07	5.835	9.095		Fhl4	0.06	1.29	-4.57	-0.06
Figla	1189.49	1231.25	913.935	915.505		Figla	0.67	0.88	-0.68	-0.67
Fmr1nb	406.545	500.095	142.12	235.86		Fmr1nb	0.44	0.91	-0.91	-0.44
Gpat2	11.26	11.225	4.63	28.48		Gpat2	0	0	-1.35	3.51
Gpr19	8.675	7.985	7.805	18.02		Gpr19	0.53	-0.53	-0.81	15.02
H2-D1	4.79	9.435	1.415	62.795		H2-D1	-0.39	0.39	-0.96	9.37
H2-K1	27.635	42.57	188.055	327.46		H2-K1	-0.74	-0.61	0.61	1.78
Haus8	38.535	36.005	47.6	134.005		Haus8	-0.53	-0.82	0.53	10.58
Hfm1	21.83	8.78	4.585	6.255		Hfm1	4.6	0.41	-0.94	-0.41
Hormad1	102.52	150.905	43.09	157.005		Hormad1	-0.6	0.6	-2.07	0.75
Hormad2	26.245	40.565	10.985	34.84		Hormad2	-0.4	0.94	-1.84	0.4
Hsf2bp	207.43	191.76	145.68	190.915		Hsf2bp	1.31	0.03	-3.73	-0.03
Il18	17.57	17.85	6.985	18.11		Il18	-0.35	0.35	-26.79	1
Inca1	39.89	40.03	20.455	51.775		Inca1	-0.01	0.01	-2.21	1.34
Larp1b	78.17	61.8	129.34	75.99		Larp1b	0.09	-1.26	4.31	-0.09
Lypd4	2.905	3.605	0.03	4.43		Lypd4	-0.31	0.31	-2.85	1.04
M1ap	32.755	42.415	5.825	117.56		M1ap	-0.18	0.18	-1.17	2.95
Madd	1.705	1.895	1.015	1.41		Madd	0.41	0.94	-1.51	-0.41
Majin	2.7	8.675	0.53	14.89		Majin	-0.49	0.49	-0.85	1.52
Mei1	1.04	2.16	2.57	4.34		Mei1	-1.17	-0.18	0.18	1.74
Meiob	28.28	26.555	7.14	23.185		Meiob	0.9	0.45	-4.69	-0.45
Meioc	2.6	6.555	1.895	22.1		Meioc	-0.57	0.57	-0.78	5.07
Msh4	9.66	5.01	27.12	19.615		Msh4	-0.46	-0.89	1.15	0.46
Msh5	8.695	8.625	1.875	6.795		Msh5	0.7	0.65	-4.14	-0.65
Phka2	26.345	20.81	13.29	36.3		Phka2	0.29	-0.29	-1.06	1.31
Poln	9	6.615	20.105	29.28		Poln	-0.56	-0.79	0.56	1.47
Pparg	0.06	2.725	1.995	7.39		Pparg	-1.16	0.18	-0.18	2.55
Pramel1	0.28	0.405	0.04	0.745		Pramel1	-0.23	0.23	-1.12	1.49
Prdm9	12.79	17.06	24.255	27.43		Prdm9	-1.02	-0.47	0.47	0.88
Rad21l	3.82	8.215	1.28	4.485		Rad21l	-0.14	1.71	-1.21	0.14
Rad51ap2	1.125	1.825	2.38	4.55		Rad51ap2	-1.05	-0.3	0.3	2.63
Rbpms2	45.525	42.235	35.355	147.33		Rbpms2	0.22	-0.22	-1.13	13.72
Rec8	0.845	1.36	0.075	1.12		Rec8	-0.36	0.99	-2.38	0.36
Reg2	162.26	184	20.005	61.335		Reg2	0.55	0.79	-1.01	-0.55
Rhox13	9.98	33.67	0.24	37.07		Rhox13	-0.59	0.59	-1.07	0.76
Ribc1	30.185	42.41	47.965	42.5		Ribc1	-2.98	-0.01	1.34	0.01
Setdb2	19.685	15.3	23.87	19.365		Setdb2	0.05	-1.3	1.34	-0.05
Slc25a31	259.8	290.71	123.78	216.635		Slc25a31	0.39	0.96	-2.08	-0.39
Smc1b	380.275	394.46	577.345	422.305		Smc1b	-0.9	-0.45	5.42	0.45
Spata22	96.6	168.7	4.04	45.52		Spata22	0.37	1.42	-0.98	-0.37
Spata5	265.245	297.365	169.005	204.075		Spata5	0.44	0.91	-0.95	-0.44
Spdya	5.135	11.865	4.475	17.925		Spdya	-0.61	0.61	-0.73	1.72
Spo11	15.385	23.025	1.225	15.135		Spo11	0.02	1.33	-2.4	-0.02
Spryd3	6.085	5.885	1.855	21.03		Spryd3	0.03	-0.03	-1.32	4.8
Stag3	29.62	29.15	4.93	19.405		Stag3	0.71	0.64	-2.56	-0.64
Stra8	2.41	4.655	0.565	5.165		Stra8	-0.55	0.55	-1.45	0.8
Syce1	518.915	597.845	406.945	499.175		Syce1	0.13	1.21	-1.4	-0.13
Syce3	128.74	209.955	6.585	64.76		Syce3	0.35	1.25	-1	-0.35
Sycp1	709.255	867.195	331.39	755.085		Sycp1	-0.2	1.15	-3.42	0.2
Sycp2	31.765	68.695	11.06	26.415		Sycp2	0.17	2.58	-1.17	-0.17
Sycp3	3372.11	3565.2	2448.78	2781.89		Sycp3	0.51	0.84	-1.08	-0.51
Syn2	0.015	0.28	0.51	3.155		Syn2	-1.04	-0.31	0.31	7.52
Syngr4	17.745	20.095	33.545	41.135		Syngr4	-0.77	-0.57	0.57	1.22
Taf7l	165.505	267.435	7.465	91.18		Taf7l	0.32	1.19	-1.03	-0.32
Taf7l2	10.71	29.07	2.97	14.26		Taf7l2	-0.21	1.98	-1.14	0.21
Taf9b	44.8	84.165	15.805	79.08		Taf9b	-0.59	0.76	-1.58	0.59
Terb1	40.935	40.16	26.4	37.13		Terb1	0.81	0.54	-4.34	-0.54
Tesmin	0.475	1.785	0.17	13.55		Tesmin	-0.55	0.55	-0.8	10.37
Tex101	191.06	303.345	0.965	91.475		Tex101	0.35	1.15	-1	-0.35
Tex11	170.885	212.03	92.56	164.36		Tex11	0.09	1.26	-2.12	-0.09
Tex12	135.655	201.22	88.34	207.365		Tex12	-0.62	0.62	-1.51	0.73
Tex15	282.755	262.765	293.705	240.23		Tex15	0.44	-0.44	0.91	-1.42
Tex16	6.695	22.275	1.705	13.165		Tex16	-0.38	1.45	-0.97	0.38
Tktl1	196.845	223.78	10.9	131.265		Tktl1	0.48	0.87	-2.23	-0.48
Tsc22d3	43.415	108.97	9.53	204.8		Tsc22d3	-0.44	0.44	-0.9	1.74
Tsga10	23.965	23.08	47.095	29.315		Tsga10	-0.58	-0.77	4.43	0.58
Ugt8a	2.05	3.305	1.135	5.465		Ugt8a	-0.39	0.39	-0.96	1.73
Usp32	22.54	20.445	19.365	15.305		Usp32	1.12	0.23	-0.23	-1.95
Wbp2nl	4.365	0.965	2.26	9.96		Wbp2nl	0.42	-0.93	-0.42	2.64
Zcwpw1	243.155	313.31	184.41	216.33		Zcwpw1	0.31	1.92	-1.04	-0.31
Zfp541	1.035	1.325	0.43	1.45		Zfp541	-0.47	0.47	-2.44	0.88

## Sheet: Fig.3h
42 in P5up	TPM_input						log10(TPM+1)
id	P1_PRC1ctrl	P1_PRC1cKO	P5_PRC1ctrl	P5_PRC1cKO		id	P1_PRC1ctrl	P1_PRC1cKO	P5_PRC1ctrl	P5_PRC1cKO
1700013H16Rik	197.83	698.27	11.57	253.02		1700013H16Rik	2.29848	2.84464	1.09934	2.40487
4930432K21Rik	6.805	3.94	2.115	15.455		4930432K21Rik	0.892373	0.693727	0.493458	1.2163
4930524B15Rik	0.96	2.92	0.275	6.575		4930524B15Rik	0.292256	0.593286	0.10551	0.879383
Aspa	10.725	14.125	0.555	2.92		Aspa	1.06911	1.1797	0.19173	0.593286
Btbd18	1.055	2.075	0.015	5.27		Btbd18	0.312812	0.487845	0.00646604	0.797268
Ccdc155	1.37	1.75	0.775	6.67		Ccdc155	0.374748	0.439333	0.249198	0.884795
Ccdc36	2.365	2.805	1.65	11.695		Ccdc36	0.526985	0.580355	0.423246	1.10363
Ccnb3	5.34	6.79	1.325	11.665		Ccnb3	0.802089	0.891537	0.366423	1.10261
Dmc1	3.105	4.255	1.165	13.51		Dmc1	0.613313	0.720573	0.335458	1.16167
Dmrtc2	5.865	10.02	0.025	27.33		Dmrtc2	0.836641	1.04218	0.0107239	1.45225
Ecsit	30.51	38.045	11.755	58.52		Ecsit	1.49845	1.59157	1.10568	1.77466
Gpat2	11.26	11.225	4.63	28.48		Gpat2	1.08849	1.08725	0.750508	1.46953
H2-D1	4.79	9.435	1.415	62.795		H2-D1	0.762679	1.01849	0.382917	1.80479
Hormad1	102.52	150.905	43.09	157.005		Hormad1	2.01502	2.18157	1.64434	2.19867
Hormad2	26.245	40.565	10.985	34.84		Hormad2	1.43529	1.61873	1.07864	1.55437
Lypd4	2.905	3.605	0.03	4.43		Lypd4	0.591621	0.66323	0.0128372	0.7348
M1ap	32.755	42.415	5.825	117.56		M1ap	1.52834	1.63764	0.834103	2.07394
Majin	2.7	8.675	0.53	14.89		Majin	0.568202	0.985651	0.184691	1.20112
Meiob	28.28	26.555	7.14	23.185		Meiob	1.46657	1.4402	0.910624	1.38355
Meioc	2.6	6.555	1.895	22.1		Meioc	0.556303	0.878234	0.461649	1.36361
Msh5	8.695	8.625	1.875	6.795		Msh5	0.986548	0.983401	0.458638	0.891816
Pparg	0.06	2.725	1.995	7.39		Pparg	0.0253059	0.571126	0.476397	0.923762
Rbpms2	45.525	42.235	35.355	147.33		Rbpms2	1.66769	1.63584	1.56056	2.17123
Rhox13	9.98	33.67	0.24	37.07		Rhox13	1.0406	1.53995	0.0934217	1.58058
Spata22	96.6	168.7	4.04	45.52		Spata22	1.98945	2.22968	0.702431	1.66764
Spryd3	6.085	5.885	1.855	21.03		Spryd3	0.85034	0.837904	0.455606	1.34301
Stag3	29.62	29.15	4.93	19.405		Stag3	1.48601	1.47929	0.773055	1.30974
Stra8	2.41	4.655	0.565	5.165		Stra8	0.532754	0.752433	0.194514	0.789933
Syce3	128.74	209.955	6.585	64.76		Syce3	2.11307	2.32419	0.879956	1.81796
Syn2	0.015	0.28	0.51	3.155		Syn2	0.00646604	0.10721	0.178977	0.618571
Taf7l	165.505	267.435	7.465	91.18		Taf7l	2.22143	2.42884	0.927627	1.96464
Taf7l2	10.71	29.07	2.97	14.26		Taf7l2	1.06856	1.47813	0.598791	1.18355
Taf9b	44.8	84.165	15.805	79.08		Taf9b	1.66087	1.93026	1.22544	1.90352
Tesmin	0.475	1.785	0.17	13.55		Tesmin	0.168792	0.444825	0.0681859	1.16286
Tex101	191.06	303.345	0.965	91.475		Tex101	2.28344	2.48337	0.293363	1.96602
Tex16	6.695	22.275	1.705	13.165		Tex16	0.886209	1.36689	0.432167	1.15122
Tktl1	196.845	223.78	10.9	131.265		Tktl1	2.29633	2.35176	1.07555	2.12144
Tsc22d3	43.415	108.97	9.53	204.8		Tsc22d3	1.64753	2.04127	1.02243	2.31345
Ugt8a	2.05	3.305	1.135	5.465		Ugt8a	0.4843	0.633973	0.329398	0.810569
Wbp2nl	4.365	0.965	2.26	9.96		Wbp2nl	0.72957	0.293363	0.513218	1.03981
Meiosin	15.275	17.015	2.46	12.545		Meiosin	1.21152	1.25563	0.539076	1.13178
Dmrt1	0.645	0.78	0.19	10.235		Dmrt1	0.216166	0.25042	0.075547	1.05057
