# Supplementary material for: PRC1-mediated epigenetic programming is required to generate the ovarian reserve
Source: Nat Commun. 2022 Aug 10;13:4510. doi: 10.1038/s41467-022-31759-6 (PMC9365831; doi:10.1038/s41467-022-31759-6)
Supplement: Supplementary file 9 — Source Data [file 41467_2022_31759_MOESM9_ESM.zip › source data/Figure 4.xlsx]

## Sheet: Fig.4c
name	#chrom	start	end	score	strand	thickStart	thickEnd	itemRGB	blockCount	blockSizes	blockStart	deepTools_group
2700054A10Rik	chr17	13487021	13554094	0	-	13487021	13554094	0	1	67073	13487020	cluster_1
Dux	chr10	58230651	58232675	0	-	58230651	58232675	0	1	2024	58230646	cluster_1
Xist	chrX	103460373	103483233	0	-	103460373	103483233	0	1	22860	103460372	cluster_1
Phox2b	chr5	67094397	67099126	0	-	67094397	67099126	0	1	4729	67094391	cluster_1
Prdm12	chr2	31640037	31655795	0	+	31640037	31655795	0	1	15758	31640034	cluster_1
Eomes	chr9	118478189	118486132	0	+	118478189	118486132	0	1	7943	118478188	cluster_1
T	chr17	8434423	8442496	0	+	8434423	8442496	0	1	8073	8434415	cluster_1
Foxb2	chr19	16872316	16873830	0	-	16872316	16873830	0	1	1514	16872315	cluster_1
Fezf2	chr14	12341892	12345865	0	-	12341892	12345865	0	1	3973	12341891	cluster_1
Sox17	chr1	4490928	4496413	0	-	4490928	4496413	0	1	5485	4490924	cluster_1
Egr3	chr14	70077445	70080157	0	+	70077445	70080157	0	1	2712	70077438	cluster_1
Sema5b	chr16	35541362	35664258	0	+	35541362	35664258	0	1	122896	35541359	cluster_1
Myc	chr15	61985341	61990361	0	+	61985341	61990361	0	1	5020	61985335	cluster_1
Cyp26a1	chr19	37697808	37701536	0	+	37697808	37701536	0	1	3728	37697805	cluster_1
Sox14	chr9	99874106	99876170	0	-	99874106	99876170	0	1	2064	99874097	cluster_1
wt1os	chr2	105076538	105126510	0	-	105076538	105126510	0	1	49972	105076537	cluster_1
Wt1	chr2	105126529	105173614	0	+	105126529	105173614	0	1	47085	105126528	cluster_1
Speer4cos	chr5	15680710	15714596	0	+	15680710	15714596	0	1	33886	15680709	cluster_1
Tmem132e	chr11	82388900	82446327	0	+	82388900	82446327	0	1	57427	82388892	cluster_1
Pax3	chr1	78101267	78197136	0	-	78101267	78197136	0	1	95869	78101260	cluster_1
Hoxa5	chr6	52201754	52204587	0	-	52201754	52204587	0	1	2833	52201749	cluster_1
Cdh11	chr8	102632995	102785111	0	-	102632995	102785111	0	1	152116	102632994	cluster_1
Gfra1	chr19	58236692	58454466	0	-	58236692	58454466	0	1	217774	58236687	cluster_1
Nkx2-1	chr12	56531935	56536908	0	-	56531935	56536908	0	1	4973	56531930	cluster_1
Nkx2-3	chr19	43612325	43615892	0	+	43612325	43615892	0	1	3567	43612321	cluster_1
Rax	chr18	65934639	65939089	0	-	65934639	65939089	0	1	4450	65934633	cluster_1
Gata6	chr18	11052510	11085635	0	+	11052510	11085635	0	1	33125	11052509	cluster_1
Evx2	chr2	74655616	74659419	0	-	74655616	74659419	0	1	3803	74655609	cluster_1
Wnt3	chr11	103774175	103818021	0	+	103774175	103818021	0	1	43846	103774174	cluster_1
Hoxa7	chr6	52215624	52218573	0	-	52215624	52218573	0	1	2949	52215619	cluster_1
Prdm8	chr5	98180869	98187448	0	+	98180869	98187448	0	1	6579	98180860	cluster_1
Npr3	chr15	11839897	11905674	0	-	11839897	11905674	0	1	65777	11839896	cluster_1
Hoxb6	chr11	96299171	96301569	0	+	96299171	96301569	0	1	2398	96299162	cluster_1
4932441J04Rik	chr5	57570084	57717919	0	-	57570084	57717919	0	1	147835	57570079	cluster_1
Alx1	chr10	103007847	103028777	0	-	103007847	103028777	0	1	20930	103007846	cluster_1
Pcdh7	chr5	57718021	58132240	0	+	57718021	58132240	0	1	414219	57718016	cluster_1
Nkx2-2	chr2	147183152	147186402	0	-	147183152	147186402	0	1	3250	147183151	cluster_1
Gdnf	chr15	7811011	7837575	0	+	7811011	7837575	0	1	26564	7811004	cluster_1
Atoh1	chr6	64729146	64731235	0	+	64729146	64731235	0	1	2089	64729140	cluster_1
Helt	chr8	46292048	46294671	0	-	46292048	46294671	0	1	2623	46292044	cluster_1
Nkx2-2as	chr2	147184083	147331681	0	+	147184083	147331681	0	1	147598	147184082	cluster_1
Prdm13	chr4	21677480	21685963	0	-	21677480	21685963	0	1	8483	21677478	cluster_1
Gdf7	chr12	8297918	8301954	0	-	8297918	8301954	0	1	4036	8297910	cluster_1
Efna5	chr17	62602957	62881317	0	-	62602957	62881317	0	1	278360	62602951	cluster_1
Olig2	chr16	91225550	91228677	0	+	91225550	91228677	0	1	3127	91225541	cluster_1
Fezf1	chr6	23245047	23248264	0	-	23245047	23248264	0	1	3217	23245045	cluster_1
Tfap2a	chr13	40715675	40733823	0	-	40715675	40733823	0	1	18148	40715671	cluster_1
Hoxd10	chr2	74691891	74695106	0	+	74691891	74695106	0	1	3215	74691884	cluster_1
Gsx2	chr5	75075601	75077893	0	+	75075601	75077893	0	1	2292	75075594	cluster_1
Six3	chr17	85620834	85626191	0	+	85620834	85626191	0	1	5357	85620826	cluster_1
E030019B13Rik	chr12	56490428	56529420	0	-	56490428	56529420	0	1	38992	56490423	cluster_1
Nrn1	chr13	36725622	36734477	0	-	36725622	36734477	0	1	8855	36725619	cluster_1
Sim2	chr16	94085260	94127032	0	+	94085260	94127032	0	1	41772	94085251	cluster_1
Egr2	chr10	67537869	67542188	0	+	67537869	67542188	0	1	4319	67537863	cluster_1
Vax1	chr19	59166187	59170029	0	-	59166187	59170029	0	1	3842	59166182	cluster_1
Hoxc12	chr15	102936853	102938517	0	+	102936853	102938517	0	1	1664	102936852	cluster_1
Gata4	chr14	63198915	63245260	0	-	63198915	63245260	0	1	46345	63198909	cluster_1
Pappa	chr4	65124174	65357509	0	+	65124174	65357509	0	1	233335	65124168	cluster_1
Sema6a	chr18	47245254	47368868	0	-	47245254	47368868	0	1	123614	47245250	cluster_1
Pitx2	chr3	129213937	129219590	0	+	129213937	129219590	0	1	5653	129213936	cluster_1
Tacstd2	chr6	67534059	67535822	0	-	67534059	67535822	0	1	1763	67534053	cluster_1
Slc18a3	chr14	32462437	32464850	0	-	32462437	32464850	0	1	2413	32462434	cluster_1
Mir10a	chr11	96317165	96317274	0	+	96317165	96317274	0	1	109	96317156	cluster_1
Hoxc11	chr15	102954526	102956701	0	+	102954526	102956701	0	1	2175	102954525	cluster_1
Pax2	chr19	44757394	44837869	0	+	44757394	44837869	0	1	80475	44757390	cluster_1
Foxb1	chr9	69757710	69760940	0	-	69757710	69760940	0	1	3230	69757704	cluster_1
3110047P20Rik	chr5	63649103	63810543	0	+	63649103	63810543	0	1	161440	63649097	cluster_1
B230323A14Rik	chr9	69761146	69830199	0	+	69761146	69830199	0	1	69053	69761140	cluster_1
Mir196b	chr6	52230081	52230165	0	-	52230081	52230165	0	1	84	52230076	cluster_1
Alx4	chr2	93642434	93681339	0	+	93642434	93681339	0	1	38905	93642425	cluster_1
Foxl1	chr8	121127685	121130644	0	+	121127685	121130644	0	1	2959	121127684	cluster_1
Gm4981	chr10	58234848	58236660	0	-	58234848	58236660	0	1	1812	58234843	cluster_1
Lhx9	chr1	138830944	138847579	0	-	138830944	138847579	0	1	16635	138830943	cluster_1
Hoxa9	chr6	52223097	52227370	0	-	52223097	52227370	0	1	4273	52223092	cluster_1
Fst	chr13	114452262	114458730	0	-	114452262	114458730	0	1	6468	114452261	cluster_1
Sox9	chr11	112782210	112787757	0	+	112782210	112787757	0	1	5547	112782209	cluster_1
Flrt2	chr12	95692226	95785213	0	+	95692226	95785213	0	1	92987	95692217	cluster_1
C3	chr17	57203973	57228136	0	-	57203973	57228136	0	1	24163	57203968	cluster_1
Dbx1	chr7	49631499	49636835	0	-	49631499	49636835	0	1	5336	49631495	cluster_1
Hmx3	chr7	131542963	131544931	0	+	131542963	131544931	0	1	1968	131542962	cluster_1
Hoxd11	chr2	74682323	74687016	0	+	74682323	74687016	0	1	4693	74682316	cluster_1
Gpr50	chrX	71663767	71668089	0	+	71663767	71668089	0	1	4322	71663760	cluster_1
Adra1d	chr2	131545357	131562285	0	-	131545357	131562285	0	1	16928	131545356	cluster_1
Trhde	chr10	114398821	114801370	0	-	114398821	114801370	0	1	402549	114398820	cluster_1
Tlx2	chr6	83068325	83070225	0	-	83068325	83070225	0	1	1900	83068317	cluster_1
Hoxb7	chr11	96286646	96290163	0	+	96286646	96290163	0	1	3517	96286637	cluster_1
Col2a1	chr15	97975602	98004724	0	-	97975602	98004724	0	1	29122	97975593	cluster_1
Ccnd2	chr6	127125709	127151048	0	-	127125709	127151048	0	1	25339	127125708	cluster_1
Lphn3	chr5	81021593	81795730	0	+	81021593	81795730	0	1	774137	81021585	cluster_1
Osr1	chr12	9574442	9581500	0	+	9574442	9581500	0	1	7058	9574433	cluster_1
Adamts1	chr16	85793828	85803115	0	-	85793828	85803115	0	1	9287	85793820	cluster_1
H2-Q6	chr17	35424877	35428361	0	+	35424877	35428361	0	1	3484	35424874	cluster_1
Pax1	chr2	147364994	147375048	0	+	147364994	147375048	0	1	10054	147364993	cluster_1
Tenm4	chr7	96210637	96908554	0	+	96210637	96908554	0	1	697917	96210628	cluster_1
H2-Q8	chr17	35424847	35428361	0	+	35424847	35428361	0	1	3514	35424844	cluster_1
Hoxd9	chr2	74697763	74700208	0	+	74697763	74700208	0	1	2445	74697756	cluster_1
Otx2os1	chr14	48669288	48793348	0	+	48669288	48793348	0	1	124060	48669284	cluster_1
Vcan	chr13	89709948	89742512	0	-	89709948	89742512	0	1	32564	89709940	cluster_1
Slc32a1	chr2	158610758	158615747	0	+	158610758	158615747	0	1	4989	158610757	cluster_1
Hand2	chr8	57320983	57324517	0	+	57320983	57324517	0	1	3534	57320978	cluster_1
Ntrk2	chr13	58807833	59129967	0	+	58807833	59129967	0	1	322134	58807828	cluster_1
Zic1	chr9	91360345	91365799	0	-	91360345	91365799	0	1	5454	91360336	cluster_1
2610016A17Rik	chr19	25671134	25672239	0	-	25671134	25672239	0	1	1105	25671132	cluster_1
Gm14204	chr2	158598173	158610723	0	-	158598173	158610723	0	1	12550	158598172	cluster_1
Kcnc2	chr10	112271123	112466304	0	+	112271123	112466304	0	1	195181	112271122	cluster_1
Srd5a2	chr17	74017706	74047916	0	-	74017706	74047916	0	1	30210	74017699	cluster_1
Col12a1	chr9	79598991	79718678	0	-	79598991	79718678	0	1	119687	79598984	cluster_1
Grem1	chr2	113748675	113758648	0	-	113748675	113758648	0	1	9973	113748674	cluster_1
Flt1	chr5	147562196	147725988	0	-	147562196	147725988	0	1	163792	147562195	cluster_1
Fendrr	chr8	121054882	121083032	0	-	121054882	121083032	0	1	28150	121054881	cluster_1
Pax7	chr4	139738081	139832968	0	-	139738081	139832968	0	1	94887	139738080	cluster_1
Cdh8	chr8	99030383	99416457	0	-	99030383	99416457	0	1	386074	99030374	cluster_1
Hoxa11as	chr6	52245243	52249769	0	+	52245243	52249769	0	1	4526	52245238	cluster_1
Tbx3	chr5	119670669	119684601	0	+	119670669	119684601	0	1	13932	119670668	cluster_1
Vgll2	chr10	52022686	52028471	0	+	52022686	52028471	0	1	5785	52022681	cluster_1
Dmrt2	chr19	25672411	25678991	0	+	25672411	25678991	0	1	6580	25672409	cluster_1
Emx1	chr6	85187931	85204463	0	+	85187931	85204463	0	1	16532	85187923	cluster_1
Otx2	chr14	48658184	48662872	0	-	48658184	48662872	0	1	4688	48658180	cluster_1
Tmem163	chr1	127490342	127678021	0	-	127490342	127678021	0	1	187679	127490341	cluster_1
Tfap2b	chr1	19212054	19238734	0	+	19212054	19238734	0	1	26680	19212053	cluster_1
AI606473	chr3	154330821	154334687	0	+	154330821	154334687	0	1	3866	154330820	cluster_1
Pcdhga10	chr18	37747188	37841870	0	+	37747188	37841870	0	1	94682	37747185	cluster_1
Prox1	chr1	190121777	190170680	0	-	190121777	190170680	0	1	48903	190121776	cluster_1
Six2	chr17	85684268	85688254	0	-	85684268	85688254	0	1	3986	85684260	cluster_1
Hoxa11	chr6	52242105	52245810	0	-	52242105	52245810	0	1	3705	52242100	cluster_1
Skor2	chr18	76856405	76900342	0	+	76856405	76900342	0	1	43937	76856398	cluster_1
Six3os1	chr17	85609090	85618396	0	-	85609090	85618396	0	1	9306	85609082	cluster_1
Gm5607	chr8	12385771	12436732	0	+	12385771	12436732	0	1	50961	12385770	cluster_1
Meis2	chr2	115861264	116065058	0	-	115861264	116065058	0	1	203794	115861263	cluster_1
Prrx1	chr1	163255277	163313650	0	-	163255277	163313650	0	1	58373	163255276	cluster_1
Osr2	chr15	35296112	35303305	0	+	35296112	35303305	0	1	7193	35296109	cluster_1
Adcy8	chr15	64699035	64922296	0	-	64699035	64922296	0	1	223261	64699029	cluster_1
Nkx3-2	chr5	41761483	41764220	0	-	41761483	41764220	0	1	2737	41761479	cluster_1
H2-Q9	chr17	35439167	35443770	0	+	35439167	35443770	0	1	4603	35439164	cluster_1
Hoxc9	chr15	102977032	102984444	0	+	102977032	102984444	0	1	7412	102977031	cluster_1
H2-Q7	chr17	35439155	35443773	0	+	35439155	35443773	0	1	4618	35439152	cluster_1
Hoxd12	chr2	74675013	74677705	0	+	74675013	74677705	0	1	2692	74675006	cluster_1
Lmx1a	chr1	167689558	167848733	0	+	167689558	167848733	0	1	159175	167689557	cluster_1
Ihh	chr1	74945318	74951651	0	-	74945318	74951651	0	1	6333	74945311	cluster_1
Vsx2	chr12	84569852	84595457	0	+	84569852	84595457	0	1	25605	84569844	cluster_1
Mpzl2	chr9	45042344	45054043	0	+	45042344	45054043	0	1	11699	45042340	cluster_1
Nr2e1	chr10	42561971	42583588	0	-	42561971	42583588	0	1	21617	42561967	cluster_1
Fev	chr1	74881509	74885408	0	-	74881509	74885408	0	1	3899	74881502	cluster_1
9330158H04Rik	chr6	36333138	36388234	0	-	36333138	36388234	0	1	55096	36333135	cluster_1
Sall1	chr8	89027243	89044162	0	-	89027243	89044162	0	1	16919	89027235	cluster_1
Sim1	chr10	50895651	50989152	0	+	50895651	50989152	0	1	93501	50895646	cluster_1
Gli2	chr1	118834061	119053619	0	-	118834061	119053619	0	1	219558	118834060	cluster_1
Irx6	chr8	92674402	92680080	0	+	92674402	92680080	0	1	5678	92674393	cluster_1
Cebpa	chr7	35119293	35121931	0	+	35119293	35121931	0	1	2638	35119290	cluster_1
2210019I11Rik	chr5	147228598	147271521	0	-	147228598	147271521	0	1	42923	147228597	cluster_1
Ebf3	chr7	137193671	137314445	0	-	137193671	137314445	0	1	120774	137193670	cluster_1
Gsc	chr12	104471209	104473236	0	-	104471209	104473236	0	1	2027	104471208	cluster_1
Sorcs3	chr19	48206025	48805505	0	+	48206025	48805505	0	1	599480	48206021	cluster_1
Lhx8	chr3	154306294	154330560	0	-	154306294	154330560	0	1	24266	154306293	cluster_1
Hs3st3b1	chr11	63884693	63922284	0	-	63884693	63922284	0	1	37591	63884687	cluster_1
Barx2	chr9	31846044	31913285	0	-	31846044	31913285	0	1	67241	31846041	cluster_1
Tlx1	chr19	45150715	45156943	0	+	45150715	45156943	0	1	6228	45150711	cluster_1
Wnt10b	chr15	98771752	98778150	0	-	98771752	98778150	0	1	6398	98771743	cluster_1
Gm14207	chr2	119321199	119326197	0	-	119321199	119326197	0	1	4998	119321198	cluster_1
Gnal	chr18	67133826	67226791	0	+	67133826	67226791	0	1	92965	67133820	cluster_1
Foxf1	chr8	121084386	121088154	0	+	121084386	121088154	0	1	3768	121084385	cluster_1
Foxf2	chr13	31625816	31631406	0	+	31625816	31631406	0	1	5590	31625813	cluster_1
Irx3	chr8	91798511	91801654	0	-	91798511	91801654	0	1	3143	91798502	cluster_1
9130024F11Rik	chr1	56971469	56975196	0	+	56971469	56975196	0	1	3727	56971464	cluster_1
Hoxb4	chr11	96318267	96321638	0	+	96318267	96321638	0	1	3371	96318258	cluster_1
Zhx2	chr15	57694667	57839832	0	+	57694667	57839832	0	1	145165	57694662	cluster_1
Tbx15	chr3	99253760	99354260	0	+	99253760	99354260	0	1	100500	99253751	cluster_1
4930467E23Rik	chr8	19729576	19753602	0	+	19729576	19753602	0	1	24026	19729575	cluster_1
Rtn4rl2	chr2	84871946	84886692	0	-	84871946	84886692	0	1	14746	84871938	cluster_1
Hoxa6	chr6	52206365	52208624	0	-	52206365	52208624	0	1	2259	52206360	cluster_1
Kcnj5	chr9	32314783	32344237	0	-	32314783	32344237	0	1	29454	32314780	cluster_1
Tmeff2	chr1	50927523	51187270	0	+	50927523	51187270	0	1	259747	50927518	cluster_1
1600029O15Rik	chr9	58202897	58208808	0	+	58202897	58208808	0	1	5911	58202892	cluster_1
Sdk2	chr11	113780790	114065951	0	-	113780790	114065951	0	1	285161	113780789	cluster_1
Lhx6	chr2	36081953	36105408	0	-	36081953	36105408	0	1	23455	36081950	cluster_1
Npy	chr6	49822729	49829505	0	+	49822729	49829505	0	1	6776	49822725	cluster_1
Pcdhga11	chr18	37755773	37841872	0	+	37755773	37841872	0	1	86099	37755770	cluster_1
Chrm2	chr6	36388084	36524774	0	+	36388084	36524774	0	1	136690	36388081	cluster_1
Fat4	chr3	38886940	39011983	0	+	38886940	39011983	0	1	125043	38886937	cluster_1
Tcf21	chr10	22817275	22820128	0	-	22817275	22820128	0	1	2853	22817273	cluster_1
Nkx6-1	chr5	101659197	101664711	0	-	101659197	101664711	0	1	5514	101659196	cluster_1
Tac1	chr6	7555071	7562973	0	+	7555071	7562973	0	1	7902	7555064	cluster_1
Robo3	chr9	37416045	37433175	0	-	37416045	37433175	0	1	17130	37416042	cluster_1
9230102O04Rik	chr2	9883041	9889540	0	-	9883041	9889540	0	1	6499	9883032	cluster_1
Lbx1	chr19	45233728	45235236	0	-	45233728	45235236	0	1	1508	45233724	cluster_1
Ar	chrX	98149750	98317147	0	+	98149750	98317147	0	1	167397	98149741	cluster_1
Foxa2	chr2	148042878	148046969	0	-	148042878	148046969	0	1	4091	148042877	cluster_1
Adm	chr7	110627669	110629819	0	+	110627669	110629819	0	1	2150	110627668	cluster_1
Pax9	chr12	56695639	56711230	0	+	56695639	56711230	0	1	15591	56695634	cluster_1
Hmx2	chr7	131554062	131556582	0	+	131554062	131556582	0	1	2520	131554061	cluster_1
Hcrtr2	chr9	76225880	76323578	0	-	76225880	76323578	0	1	97698	76225873	cluster_1
Arpp21	chr9	112180032	112234841	0	-	112180032	112234841	0	1	54809	112180031	cluster_1
Mdga1	chr17	29827958	29887882	0	-	29827958	29887882	0	1	59924	29827956	cluster_1
Nsg1	chr5	38137193	38159467	0	-	38137193	38159467	0	1	22274	38137190	cluster_1
Crlf1	chr8	70493156	70504081	0	+	70493156	70504081	0	1	10925	70493149	cluster_1
Bhlhe22	chr3	18054325	18057514	0	+	18054325	18057514	0	1	3189	18054324	cluster_1
Fli1	chr9	32422208	32541368	0	-	32422208	32541368	0	1	119160	32422205	cluster_1
Atf3	chr1	191170297	191183333	0	-	191170297	191183333	0	1	13036	191170296	cluster_1
9330179D12Rik	chr6	127149626	127212419	0	+	127149626	127212419	0	1	62793	127149625	cluster_1
Dll4	chr2	119325784	119335666	0	+	119325784	119335666	0	1	9882	119325783	cluster_1
Aldh1a3	chr7	66390893	66427477	0	-	66390893	66427477	0	1	36584	66390887	cluster_1
Mamld1	chrX	71050256	71154717	0	+	71050256	71154717	0	1	104461	71050249	cluster_1
Gm16551	chr9	74848437	74852872	0	+	74848437	74852872	0	1	4435	74848430	cluster_1
Irs1	chr1	82233105	82291439	0	-	82233105	82291439	0	1	58334	82233097	cluster_1
Gm13275	chr4	88799575	88801130	0	+	88799575	88801130	0	1	1555	88799567	cluster_1
Tfap2d	chr1	19103022	19166332	0	+	19103022	19166332	0	1	63310	19103021	cluster_1
Satb2	chr1	56793981	56971334	0	-	56793981	56971334	0	1	177353	56793976	cluster_1
Barhl2	chr5	106452523	106458166	0	-	106452523	106458166	0	1	5643	106452522	cluster_1
Cldn23	chr8	35824709	35826559	0	-	35824709	35826559	0	1	1850	35824706	cluster_1
Pax6os1	chr2	105536080	105670330	0	-	105536080	105670330	0	1	134250	105536079	cluster_1
Tbx5	chr5	119834663	119885218	0	+	119834663	119885218	0	1	50555	119834662	cluster_1
Col14a1	chr15	55307750	55520803	0	+	55307750	55520803	0	1	213053	55307745	cluster_1
Nlgn1	chr3	25431841	26331909	0	-	25431841	26331909	0	1	900068	25431839	cluster_1
Gm5105	chr3	138048761	138067388	0	-	138048761	138067388	0	1	18627	138048760	cluster_1
Wnt1	chr15	98789857	98793830	0	+	98789857	98793830	0	1	3973	98789848	cluster_1
Fgf4	chr7	144861386	144865243	0	+	144861386	144865243	0	1	3857	144861385	cluster_1
Zic4	chr9	91368972	91389348	0	+	91368972	91389348	0	1	20376	91368963	cluster_1
Prdm16	chr4	154316125	154636873	0	-	154316125	154636873	0	1	320748	154316124	cluster_1
2610017I09Rik	chr1	42648200	42694825	0	-	42648200	42694825	0	1	46625	42648196	cluster_1
Irx5	chr8	92357796	92361456	0	+	92357796	92361456	0	1	3660	92357787	cluster_1
Hoxa3	chr6	52169062	52213067	0	-	52169062	52213067	0	1	44005	52169057	cluster_1
Kdr	chr5	75933270	75978428	0	-	75933270	75978428	0	1	45158	75933263	cluster_1
AI646519	chr2	147361543	147362793	0	-	147361543	147362793	0	1	1250	147361542	cluster_1
Foxd3	chr4	99656299	99658671	0	+	99656299	99658671	0	1	2372	99656290	cluster_1
Hist1h4m	chr13	21811746	21812150	0	+	21811746	21812150	0	1	404	21811744	cluster_1
Vax2os	chr6	83702480	83712201	0	-	83702480	83712201	0	1	9721	83702472	cluster_1
Hoxc10	chr15	102966796	102971897	0	+	102966796	102971897	0	1	5101	102966795	cluster_1
Cd44	chr2	102811142	102901665	0	-	102811142	102901665	0	1	90523	102811141	cluster_1
Erbb4	chr1	68039966	69108059	0	-	68039966	69108059	0	1	1068093	68039960	cluster_1
Fgf15	chr7	144896532	144900951	0	+	144896532	144900951	0	1	4419	144896531	cluster_1
Gprc5c	chr11	114852030	114872617	0	+	114852030	114872617	0	1	20587	114852029	cluster_1
Hoxb5	chr11	96303512	96306121	0	+	96303512	96306121	0	1	2609	96303503	cluster_1
Rgl3	chr9	21971527	21989453	0	-	21971527	21989453	0	1	17926	21971525	cluster_1
Dlx5	chr6	6877805	6882068	0	-	6877805	6882068	0	1	4263	6877799	cluster_1
Kcna1	chr6	126636463	126645801	0	-	126636463	126645801	0	1	9338	126636462	cluster_1
Vax2	chr6	83711264	83738304	0	+	83711264	83738304	0	1	27040	83711256	cluster_1
Lingo2	chr4	35706648	36951744	0	-	35706648	36951744	0	1	1245096	35706645	cluster_1
Pde10a	chr17	8801745	8986648	0	+	8801745	8986648	0	1	184903	8801737	cluster_1
Meox2	chr12	37108546	37179528	0	+	37108546	37179528	0	1	70982	37108543	cluster_1
Dmbx1	chr4	115915119	115939926	0	-	115915119	115939926	0	1	24807	115915118	cluster_1
Pcdh10	chr3	45378398	45434579	0	+	45378398	45434579	0	1	56181	45378394	cluster_1
Sv2c	chr13	95959443	96132577	0	-	95959443	96132577	0	1	173134	95959434	cluster_1
1500002O10Rik	chr2	70489940	70563357	0	-	70489940	70563357	0	1	73417	70489933	cluster_1
Zfp536	chr7	37479109	37769752	0	-	37479109	37769752	0	1	290643	37479106	cluster_1
Foxd1	chr13	98354245	98356705	0	+	98354245	98356705	0	1	2460	98354236	cluster_1
Uncx	chr5	139543898	139548178	0	+	139543898	139548178	0	1	4280	139543897	cluster_1
Myod1	chr7	46376474	46379092	0	+	46376474	46379092	0	1	2618	46376470	cluster_1
Cyr61	chr3	145646971	145649985	0	-	145646971	145649985	0	1	3014	145646970	cluster_1
Mkx	chr18	6934966	7004779	0	-	6934966	7004779	0	1	69813	6934960	cluster_1
Rspo1	chr4	124986430	125009099	0	+	124986430	125009099	0	1	22669	124986429	cluster_1
Ebf2	chr14	67233292	67430952	0	+	67233292	67430952	0	1	197660	67233286	cluster_1
Irf4	chr13	30749258	30766927	0	+	30749258	30766927	0	1	17669	30749255	cluster_1
Wnt11	chr7	98838845	98854747	0	+	98838845	98854747	0	1	15902	98838836	cluster_1
Gm53	chr11	96251660	96264484	0	+	96251660	96264484	0	1	12824	96251651	cluster_1
Gm13278	chr4	88796742	88798203	0	+	88796742	88798203	0	1	1461	88796734	cluster_1
Gm13287	chr4	88803254	88803802	0	+	88803254	88803802	0	1	548	88803246	cluster_1
Duoxa2	chr2	122298900	122302885	0	+	122298900	122302885	0	1	3985	122298899	cluster_1
Drd5	chr5	38319509	38322310	0	+	38319509	38322310	0	1	2801	38319506	cluster_1
Fam43b	chr4	138394092	138396458	0	-	138394092	138396458	0	1	2366	138394091	cluster_1
Gm21119	chr8	20614927	20640703	0	+	20614927	20640703	0	1	25776	20614925	cluster_1
En1	chr1	120602487	120607991	0	+	120602487	120607991	0	1	5504	120602486	cluster_1
Esx1	chrX	137115397	137120326	0	-	137115397	137120326	0	1	4929	137115396	cluster_1
Alx3	chr3	107595031	107605875	0	+	107595031	107605875	0	1	10844	107595030	cluster_1
Pax5	chr4	44531506	44710440	0	-	44531506	44710440	0	1	178934	44531502	cluster_1
Sspn	chr6	145934147	145965225	0	+	145934147	145965225	0	1	31078	145934146	cluster_1
Bdnf	chr2	109693563	109727043	0	+	109693563	109727043	0	1	33480	109693562	cluster_1
5930403L14Rik	chr4	154630691	154636367	0	-	154630691	154636367	0	1	5676	154630690	cluster_1
Ptf1a	chr2	19445663	19447501	0	+	19445663	19447501	0	1	1838	19445662	cluster_1
Gdf6	chr4	9844372	9862345	0	+	9844372	9862345	0	1	17973	9844363	cluster_1
Duox2	chr2	122280437	122298165	0	-	122280437	122298165	0	1	17728	122280436	cluster_1
Hoxa2	chr6	52162417	52164831	0	-	52162417	52164831	0	1	2414	52162412	cluster_1
Mira	chr6	52214492	52215288	0	-	52214492	52215288	0	1	796	52214487	cluster_1
Lmx1b	chr2	33564536	33640511	0	-	33564536	33640511	0	1	75975	33564533	cluster_1
Ecel1	chr1	87147655	87156356	0	-	87147655	87156356	0	1	8701	87147647	cluster_1
Irx1	chr13	71958232	71963723	0	-	71958232	71963723	0	1	5491	71958225	cluster_1
Gm13276	chr4	88785054	88786515	0	+	88785054	88786515	0	1	1461	88785046	cluster_1
Dach1	chr14	97786847	98169543	0	-	97786847	98169543	0	1	382696	97786838	cluster_1
2610316D01Rik	chr3	45280439	45378260	0	-	45280439	45378260	0	1	97821	45280435	cluster_1
Pcdh19	chrX	133582861	133688993	0	-	133582861	133688993	0	1	106132	133582860	cluster_1
Eya4	chr10	23104168	23349903	0	-	23104168	23349903	0	1	245735	23104166	cluster_1
Emx2os	chr19	59425104	59458635	0	-	59425104	59458635	0	1	33531	59425099	cluster_1
Otp	chr13	94875627	94883681	0	+	94875627	94883681	0	1	8054	94875618	cluster_1
Tal1	chr4	115059527	115071755	0	+	115059527	115071755	0	1	12228	115059526	cluster_1
Cdk6	chr5	3344312	3522225	0	+	3344312	3522225	0	1	177913	3344309	cluster_1
Mecom	chr3	30236569	30509487	0	-	30236569	30509487	0	1	272918	30236566	cluster_1
Cyp24a1	chr2	170482965	170497138	0	-	170482965	170497138	0	1	14173	170482964	cluster_1
Pitx1	chr13	55825054	55831425	0	-	55825054	55831425	0	1	6371	55825049	cluster_1
Tcf7l2	chr19	55895321	55933655	0	+	55895321	55933655	0	1	38334	55895316	cluster_1
Emx2	chr19	59458690	59465357	0	+	59458690	59465357	0	1	6667	59458685	cluster_1
Nkx6-2	chr7	139581220	139582797	0	-	139581220	139582797	0	1	1577	139581219	cluster_1
Kif1a	chr1	93015456	93101865	0	-	93015456	93101865	0	1	86409	93015447	cluster_1
Gm13279	chr4	88797237	88798204	0	+	88797237	88798204	0	1	967	88797229	cluster_1
Lhx2	chr2	38351308	38369728	0	+	38351308	38369728	0	1	18420	38351305	cluster_1
Hnf1b	chr11	83850869	83905815	0	+	83850869	83905815	0	1	54946	83850861	cluster_1
Nr4a3	chr4	48051248	48083352	0	+	48051248	48083352	0	1	32104	48051244	cluster_1
Nrg3	chr14	38368951	39473088	0	-	38368951	39473088	0	1	1104137	38368948	cluster_1
Fgf3	chr7	144838612	144843348	0	+	144838612	144843348	0	1	4736	144838611	cluster_1
Gm13277	chr4	88787977	88789438	0	+	88787977	88789438	0	1	1461	88787969	cluster_1
Pou3f2	chr4	22482095	22488366	0	-	22482095	22488366	0	1	6271	22482093	cluster_1
Gm15319	chr8	20337664	20363202	0	-	20337664	20363202	0	1	25538	20337662	cluster_1
Kcnd2	chr6	21216109	21729805	0	+	21216109	21729805	0	1	513696	21216107	cluster_1
5730488B01Rik	chr4	44702800	44705110	0	+	44702800	44705110	0	1	2310	44702796	cluster_1
Mc4r	chr18	66857705	66860487	0	-	66857705	66860487	0	1	2782	66857699	cluster_1
Pvrl1	chr9	43744576	43807461	0	+	43744576	43807461	0	1	62885	43744572	cluster_1
Kcna6	chr6	126708329	126740674	0	-	126708329	126740674	0	1	32345	126708328	cluster_1
C130026I21Rik	chr1	85246344	85270566	0	-	85246344	85270566	0	1	24222	85246336	cluster_1
Hmga2	chr10	120361275	120476935	0	-	120361275	120476935	0	1	115660	120361274	cluster_1
Zic2	chr14	122475384	122480328	0	+	122475384	122480328	0	1	4944	122475383	cluster_1
Hoxb1	chr11	96365758	96368253	0	+	96365758	96368253	0	1	2495	96365749	cluster_1
E130003G02Rik	chr2	25291220	25298928	0	+	25291220	25298928	0	1	7708	25291218	cluster_1
Dlx1as	chr2	71530638	71537891	0	-	71530638	71537891	0	1	7253	71530631	cluster_1
Grin2a	chr16	9577710	9992533	0	-	9577710	9992533	0	1	414823	9577701	cluster_1
Gpr37	chr6	25668523	25689980	0	-	25668523	25689980	0	1	21457	25668521	cluster_1
Foxd4	chr19	24898965	24901309	0	-	24898965	24901309	0	1	2344	24898963	cluster_1
Zar1	chr5	72577114	72581084	0	-	72577114	72581084	0	1	3970	72577107	cluster_1
Lrfn5	chr12	61524632	61845258	0	+	61524632	61845258	0	1	320626	61524626	cluster_1
Kcnk9	chr15	72512119	72546279	0	-	72512119	72546279	0	1	34160	72512112	cluster_1
2610035F20Rik	chr14	122470377	122475199	0	-	122470377	122475199	0	1	4822	122470376	cluster_1
Spata18	chr5	73651380	73679484	0	+	73651380	73679484	0	1	28104	73651373	cluster_1
Foxl2os	chr9	98949155	98955310	0	-	98949155	98955310	0	1	6155	98949146	cluster_1
2700086A05Rik	chr6	52201124	52213597	0	+	52201124	52213597	0	1	12473	52201119	cluster_1
Cntnap1	chr11	101176117	101190720	0	+	101176117	101190720	0	1	14603	101176116	cluster_1
Nfatc1	chr18	80647435	80713071	0	-	80647435	80713071	0	1	65636	80647427	cluster_1
Tmem45b	chr9	31426196	31464238	0	-	31426196	31464238	0	1	38042	31426193	cluster_1
C130021I20Rik	chr2	33641193	33645663	0	+	33641193	33645663	0	1	4470	33641190	cluster_1
Pdx1	chr5	147270131	147275149	0	+	147270131	147275149	0	1	5018	147270130	cluster_1
Slitrk3	chr3	73048125	73056943	0	-	73048125	73056943	0	1	8818	73048118	cluster_1
Gm13288	chr4	88805531	88808380	0	+	88805531	88808380	0	1	2849	88805523	cluster_1
Foxi3	chr6	70956606	70961066	0	+	70956606	70961066	0	1	4460	70956599	cluster_1
Galnt14	chr17	73493751	73710451	0	-	73493751	73710451	0	1	216700	73493744	cluster_1
Cdh6	chr15	13034200	13173639	0	-	13034200	13173639	0	1	139439	13034199	cluster_1
Foxl2	chr9	98955607	98958126	0	+	98955607	98958126	0	1	2519	98955598	cluster_1
Nkx2-9	chr12	56611397	56613284	0	-	56611397	56613284	0	1	1887	56611392	cluster_1
Fgf16	chrX	105764477	105776532	0	+	105764477	105776532	0	1	12055	105764476	cluster_1
Gm5089	chr14	122434854	122451146	0	-	122434854	122451146	0	1	16292	122434853	cluster_1
Bcl11a	chr11	24080695	24173558	0	+	24080695	24173558	0	1	92863	24080693	cluster_1
Ikzf3	chr11	98464693	98546031	0	-	98464693	98546031	0	1	81338	98464684	cluster_1
Bhlhe23	chr2	180774381	180776900	0	-	180774381	180776900	0	1	2519	180774380	cluster_1
Gfi1	chr5	107716655	107725805	0	-	107716655	107725805	0	1	9150	107716654	cluster_1
Hand1	chr11	57828713	57832147	0	-	57828713	57832147	0	1	3434	57828708	cluster_1
Foxa1	chr12	57540632	57546121	0	-	57540632	57546121	0	1	5489	57540627	cluster_1
Slc9a2	chr1	40681712	40768885	0	+	40681712	40768885	0	1	87173	40681708	cluster_1
Dgki	chr6	36846022	37299976	0	-	36846022	37299976	0	1	453954	36846019	cluster_1
Scarna13	chr12	105031075	105031349	0	-	105031075	105031349	0	1	274	105031074	cluster_1
Esrrb	chr12	86421644	86521628	0	+	86421644	86521628	0	1	99984	86421636	cluster_1
Galr1	chr18	82392496	82406777	0	-	82392496	82406777	0	1	14281	82392488	cluster_1
Mnx1	chr5	29473823	29478470	0	-	29473823	29478470	0	1	4647	29473821	cluster_1
Grm8	chr6	27275121	28134369	0	-	27275121	28134369	0	1	859248	27275119	cluster_1
Mdfi	chr17	47815328	47834691	0	-	47815328	47834691	0	1	19363	47815324	cluster_1
Wnt3a	chr11	59248042	59290751	0	-	59248042	59290751	0	1	42709	59248037	cluster_1
Ntrk3	chr7	78300691	78577838	0	-	78300691	78577838	0	1	277147	78300684	cluster_1
Nin	chr12	70018740	70111925	0	-	70018740	70111925	0	1	93185	70018733	cluster_1
Gm13272	chr4	88779850	88780660	0	+	88779850	88780660	0	1	810	88779842	cluster_1
Flt4	chr11	49609679	49652739	0	+	49609679	49652739	0	1	43060	49609675	cluster_1
F3	chr3	121723537	121735052	0	+	121723537	121735052	0	1	11515	121723536	cluster_1
Thy1	chr9	44043384	44048579	0	+	44043384	44048579	0	1	5195	44043380	cluster_1
Pax8	chr2	24420551	24475599	0	-	24420551	24475599	0	1	55048	24420549	cluster_1
Wnt2	chr6	17988940	18030445	0	-	17988940	18030445	0	1	41505	17988939	cluster_1
Wnt5a	chr14	28511405	28525515	0	+	28511405	28525515	0	1	14110	28511403	cluster_1
Crhbp	chr13	95431376	95444831	0	-	95431376	95444831	0	1	13455	95431367	cluster_1
Gm996	chr2	25575416	25580099	0	-	25575416	25580099	0	1	4683	25575414	cluster_1
Rnf39	chr17	36943051	36947986	0	+	36943051	36947986	0	1	4935	36943048	cluster_1
Mex3b	chr7	82867333	82871576	0	+	82867333	82871576	0	1	4243	82867325	cluster_1
Grid1	chr14	34820136	35581115	0	+	34820136	35581115	0	1	760979	34820133	cluster_1
Nefl	chr14	68083884	68087737	0	+	68083884	68087737	0	1	3853	68083878	cluster_1
Dcc	chr18	71253632	72351069	0	-	71253632	72351069	0	1	1097437	71253625	cluster_1
Hoxb3	chr11	96343769	96347930	0	+	96343769	96347930	0	1	4161	96343760	cluster_1
Nr2f2	chr7	70351950	70366746	0	-	70351950	70366746	0	1	14796	70351943	cluster_1
Scn4b	chr9	45139042	45154061	0	+	45139042	45154061	0	1	15019	45139038	cluster_1
Hrk	chr5	118169764	118189478	0	+	118169764	118189478	0	1	19714	118169763	cluster_1
Tlx3	chr11	33200752	33203588	0	-	33200752	33203588	0	1	2836	33200749	cluster_1
Dlx1	chr2	71529445	71533980	0	+	71529445	71533980	0	1	4535	71529438	cluster_1
Htra1	chr7	130936203	130985658	0	+	130936203	130985658	0	1	49455	130936202	cluster_1
Sp5	chr2	70474923	70477726	0	+	70474923	70477726	0	1	2803	70474916	cluster_1
Neurog3	chr10	62133090	62134763	0	+	62133090	62134763	0	1	1673	62133084	cluster_1
Nptx1	chr11	119538719	119547820	0	-	119538719	119547820	0	1	9101	119538718	cluster_1
Shc3	chr13	51431042	51567084	0	-	51431042	51567084	0	1	136042	51431037	cluster_1
Robo2	chr16	73892306	74410912	0	-	73892306	74410912	0	1	518606	73892299	cluster_1
Lox	chr18	52517238	52529708	0	-	52517238	52529708	0	1	12470	52517233	cluster_1
Npas3	chr12	53248677	54072175	0	+	53248677	54072175	0	1	823498	53248672	cluster_1
Mir196a-2	chr15	102973350	102973434	0	+	102973350	102973434	0	1	84	102973349	cluster_1
Ccr10	chr11	101172998	101175443	0	-	101172998	101175443	0	1	2445	101172997	cluster_1
2810405F15Rik	chr2	116074548	116076096	0	-	116074548	116076096	0	1	1548	116074547	cluster_1
Ankrd63	chr2	118699103	118703963	0	-	118699103	118703963	0	1	4860	118699102	cluster_1
Ppp1r13l	chr7	19361216	19378533	0	+	19361216	19378533	0	1	17317	19361215	cluster_1
Gja1	chr10	56377300	56390419	0	+	56377300	56390419	0	1	13119	56377295	cluster_1
Neurog1	chr13	56250498	56252163	0	-	56250498	56252163	0	1	1665	56250493	cluster_1
Tnf	chr17	35199391	35201996	0	-	35199391	35201996	0	1	2605	35199388	cluster_1
Miat	chr5	112213228	112228948	0	-	112213228	112228948	0	1	15720	112213227	cluster_1
Msx3	chr7	140046157	140049088	0	-	140046157	140049088	0	1	2931	140046156	cluster_1
Podxl	chr6	31519493	31563937	0	-	31519493	31563937	0	1	44444	31519490	cluster_1
Tpm1	chr9	67027890	67049213	0	-	67027890	67049213	0	1	21323	67027884	cluster_1
Shox2	chr3	66973266	66981771	0	-	66973266	66981771	0	1	8505	66973260	cluster_1
Col19a1	chr1	24257683	24587437	0	-	24257683	24587437	0	1	329754	24257681	cluster_1
Vwc2	chr11	11114016	11263526	0	+	11114016	11263526	0	1	149510	11114015	cluster_1
Tbx18	chr9	87702800	87731260	0	-	87702800	87731260	0	1	28460	87702792	cluster_1
Htr1b	chr9	81631392	81632552	0	-	81631392	81632552	0	1	1160	81631384	cluster_1
Pcdhgb7	chr18	37751779	37841870	0	+	37751779	37841870	0	1	90091	37751776	cluster_1
Mdga2	chr12	66466059	67222549	0	-	66466059	67222549	0	1	756490	66466053	cluster_1
Mafb	chr2	160363677	160367065	0	-	160363677	160367065	0	1	3388	160363676	cluster_1
Zeb2	chr2	44983634	45113279	0	-	44983634	45113279	0	1	129645	44983630	cluster_1
Col4a2	chr8	11312829	11449287	0	+	11312829	11449287	0	1	136458	11312828	cluster_1
Sox3	chrX	60891366	60893430	0	-	60891366	60893430	0	1	2064	60891360	cluster_1
Gm5294	chr5	138820080	138821619	0	+	138820080	138821619	0	1	1539	138820079	cluster_1
Col4a1	chr8	11198423	11312826	0	-	11198423	11312826	0	1	114403	11198422	cluster_1
Zfpm2	chr15	40655042	41104592	0	+	40655042	41104592	0	1	449550	40655038	cluster_1
Nkx2-5	chr17	26838665	26841565	0	-	26838665	26841565	0	1	2900	26838663	cluster_1
A530032D15Rik	chr1	85088139	85109853	0	-	85088139	85109853	0	1	21714	85088131	cluster_1
Hoxb8	chr11	96281905	96285325	0	+	96281905	96285325	0	1	3420	96281896	cluster_1
Hlx	chr1	184727145	184732493	0	-	184727145	184732493	0	1	5348	184727144	cluster_1
Ifnz	chr4	88782131	88783592	0	+	88782131	88783592	0	1	1461	88782123	cluster_1
Hoxb13	chr11	96194361	96196599	0	+	96194361	96196599	0	1	2238	96194352	cluster_1
Tbx20	chr9	24740248	24774303	0	-	24740248	24774303	0	1	34055	24740246	cluster_1
A930011O12Rik	chr14	64588115	64593961	0	+	64588115	64593961	0	1	5846	64588109	cluster_1
Ankrd33b	chr15	31323955	31367759	0	-	31323955	31367759	0	1	43804	31323952	cluster_1
AU022754	chr15	85581142	85593708	0	+	85581142	85593708	0	1	12566	85581134	cluster_1
Pcdhgb5	chr18	37731154	37841870	0	+	37731154	37841870	0	1	110716	37731151	cluster_1
Zcchc16	chrX	144688907	145122410	0	+	144688907	145122410	0	1	433503	144688906	cluster_1
Bmp6	chr13	38345716	38499728	0	+	38345716	38499728	0	1	154012	38345713	cluster_1
Lhx5	chr5	120431886	120441457	0	+	120431886	120441457	0	1	9571	120431885	cluster_1
Dlx6as2	chr6	6863797	6865150	0	-	6863797	6865150	0	1	1353	6863791	cluster_1
Cdx2	chr5	147300900	147307249	0	-	147300900	147307249	0	1	6349	147300899	cluster_1
Lbh	chr17	72918305	72941946	0	+	72918305	72941946	0	1	23641	72918298	cluster_1
Zbtb16	chr9	48654297	48835945	0	-	48654297	48835945	0	1	181648	48654293	cluster_1
Csmd3	chr15	47580638	48791989	0	-	47580638	48791989	0	1	1211351	47580634	cluster_1
Irs4	chrX	141710998	141725217	0	-	141710998	141725217	0	1	14219	141710997	cluster_1
Skap1	chr11	96464591	96759622	0	+	96464591	96759622	0	1	295031	96464582	cluster_1
Sfrp4	chr13	19623175	19632823	0	+	19623175	19632823	0	1	9648	19623174	cluster_1
Hunk	chr16	90386397	90499553	0	+	90386397	90499553	0	1	113156	90386388	cluster_1
Zic3	chrX	58030628	58036630	0	+	58030628	58036630	0	1	6002	58030623	cluster_1
Rasgrf1	chr9	89909775	90026979	0	+	89909775	90026979	0	1	117204	89909767	cluster_1
Hoxa13	chr6	52258853	52260880	0	-	52258853	52260880	0	1	2027	52258848	cluster_1
Shisa3	chr5	67607883	67613987	0	+	67607883	67613987	0	1	6104	67607877	cluster_1
C430049B03Rik	chrX	53053112	53057190	0	-	53053112	53057190	0	1	4078	53053107	cluster_1
Pou3f3	chr1	42697146	42700209	0	+	42697146	42700209	0	1	3063	42697142	cluster_1
Mir129-2	chr2	94241364	94241453	0	-	94241364	94241453	0	1	89	94241355	cluster_1
Gm11529	chr11	96446899	96464547	0	-	96446899	96464547	0	1	17648	96446890	cluster_1
Cbln2	chr18	86713048	86718283	0	+	86713048	86718283	0	1	5235	86713040	cluster_1
Plxnc1	chr10	94790866	94944578	0	-	94790866	94944578	0	1	153712	94790857	cluster_1
Kcne3	chr7	100178683	100184869	0	+	100178683	100184869	0	1	6186	100178682	cluster_1
Fbxl19	chr7	127746775	127768928	0	+	127746775	127768928	0	1	22153	127746774	cluster_1
Rbpjl	chr2	164403194	164415448	0	+	164403194	164415448	0	1	12254	164403193	cluster_1
Frmd4b	chr6	97286867	97617657	0	-	97286867	97617657	0	1	330790	97286858	cluster_1
BC021891	chr8	125910450	125947439	0	+	125910450	125947439	0	1	36989	125910449	cluster_1
Avpr1a	chr10	122448499	122453453	0	+	122448499	122453453	0	1	4954	122448498	cluster_1
Mir124a-2	chr3	17795662	17795770	0	+	17795662	17795770	0	1	108	17795661	cluster_1
D430036J16Rik	chr9	81632358	81645156	0	+	81632358	81645156	0	1	12798	81632350	cluster_1
Fhdc1	chr3	84442196	84480439	0	-	84442196	84480439	0	1	38243	84442188	cluster_1
Mir3093	chr3	88215171	88215257	0	+	88215171	88215257	0	1	86	88215163	cluster_1
2900092D14Rik	chr1	42700336	42703176	0	+	42700336	42703176	0	1	2840	42700332	cluster_1
Gpc4	chrX	52053018	52164923	0	-	52053018	52164923	0	1	111905	52053013	cluster_1
Mob3b	chr4	34949074	35157484	0	-	34949074	35157484	0	1	208410	34949071	cluster_1
Trpc5	chrX	144381671	144688180	0	-	144381671	144688180	0	1	306509	144381670	cluster_1
9430076C15Rik	chr6	53287295	53397216	0	+	53287295	53397216	0	1	109921	53287290	cluster_1
Matn4	chr2	164389393	164405160	0	-	164389393	164405160	0	1	15767	164389392	cluster_1
Alcam	chr16	52248996	52452997	0	-	52248996	52452997	0	1	204001	52248991	cluster_1
Foxe1	chr4	46344194	46345309	0	+	46344194	46345309	0	1	1115	46344190	cluster_1
Neurog2	chr3	127633145	127635631	0	+	127633145	127635631	0	1	2486	127633144	cluster_1
Dnajc22	chr15	99099484	99104707	0	+	99099484	99104707	0	1	5223	99099475	cluster_1
Hoxc13	chr15	102921131	102928814	0	+	102921131	102928814	0	1	7683	102921130	cluster_1
Hoxd13	chr2	74668310	74671599	0	+	74668310	74671599	0	1	3289	74668303	cluster_1
Gm11762	chr11	119548630	119569046	0	+	119548630	119569046	0	1	20416	119548629	cluster_1
Sox1	chr8	12395519	12399555	0	+	12395519	12399555	0	1	4036	12395518	cluster_1
Kcnma1	chr14	23306612	24004205	0	-	23306612	24004205	0	1	697593	23306610	cluster_1
Gpc5	chr14	115092215	116525192	0	+	115092215	116525192	0	1	1432977	115092214	cluster_1
Frzb	chr2	80411970	80447396	0	-	80411970	80447396	0	1	35426	80411962	cluster_1
Spsb4	chr9	96943482	97018355	0	-	96943482	97018355	0	1	74873	96943473	cluster_1
Igsf21	chr4	140026852	140246811	0	-	140026852	140246811	0	1	219959	140026851	cluster_1
Ppfia2	chr10	106470310	106933468	0	+	106470310	106933468	0	1	463158	106470309	cluster_1
Klf9	chr19	23141226	23166911	0	+	23141226	23166911	0	1	25685	23141224	cluster_1
Nell1	chr7	49975350	50863289	0	+	49975350	50863289	0	1	887939	49975346	cluster_1
Wnt16	chr6	22288227	22298522	0	+	22288227	22298522	0	1	10295	22288225	cluster_1
Dusp6	chr10	99263231	99267489	0	+	99263231	99267489	0	1	4258	99263222	cluster_1
Foxg1	chr12	49383007	49386867	0	+	49383007	49386867	0	1	3860	49383003	cluster_1
Ptrf	chr11	100956736	100970617	0	-	100956736	100970617	0	1	13881	100956735	cluster_1
1700039E22Rik	chr19	44828493	44835938	0	-	44828493	44835938	0	1	7445	44828489	cluster_1
Tnfsf11	chr14	78277446	78308043	0	-	78277446	78308043	0	1	30597	78277439	cluster_1
Wnt6	chr1	74771892	74785319	0	+	74771892	74785319	0	1	13427	74771885	cluster_1
Twist2	chr1	91801477	91848027	0	+	91801477	91848027	0	1	46550	91801468	cluster_1
Kcna2	chr3	107101567	107115005	0	+	107101567	107115005	0	1	13438	107101566	cluster_1
Plekhh3	chr11	101162680	101171302	0	-	101162680	101171302	0	1	8622	101162679	cluster_1
Gm11110	chr17	57092023	57105942	0	-	57092023	57105942	0	1	13919	57092018	cluster_1
Stc2	chr11	31359441	31370061	0	-	31359441	31370061	0	1	10620	31359438	cluster_1
Cdx4	chrX	103321398	103330224	0	+	103321398	103330224	0	1	8826	103321397	cluster_1
Igfbp5	chr1	72858065	72874865	0	-	72858065	72874865	0	1	16800	72858058	cluster_1
Insrr	chr3	87796951	87816101	0	+	87796951	87816101	0	1	19150	87796943	cluster_1
Onecut2	chr18	64340364	64398488	0	+	64340364	64398488	0	1	58124	64340358	cluster_1
Gm13476	chr2	45112260	45114084	0	+	45112260	45114084	0	1	1824	45112256	cluster_1
Pcdhgb4	chr18	37720554	37841870	0	+	37720554	37841870	0	1	121316	37720551	cluster_1
Ppargc1b	chr18	61298136	61400431	0	-	61298136	61400431	0	1	102295	61298130	cluster_1
Gm13290	chr4	88806026	88806993	0	+	88806026	88806993	0	1	967	88806018	cluster_1
Gm13289	chr4	88806026	88806993	0	+	88806026	88806993	0	1	967	88806018	cluster_1
Trp73	chr4	154056249	154140208	0	-	154056249	154140208	0	1	83959	154056248	cluster_1
Nxph1	chr6	8950019	9248578	0	+	8950019	9248578	0	1	298559	8950011	cluster_1
Psmb8	chr17	34198195	34201454	0	+	34198195	34201454	0	1	3259	34198192	cluster_1
Acan	chr7	79053483	79115099	0	+	79053483	79115099	0	1	61616	79053476	cluster_1
Cd70	chr17	57145997	57149777	0	-	57145997	57149777	0	1	3780	57145992	cluster_1
Bmp3	chr5	98854439	98880960	0	+	98854439	98880960	0	1	26521	98854430	cluster_1
Vsx1	chr2	150680702	150689137	0	-	150680702	150689137	0	1	8435	150680701	cluster_1
Mir3069	chr12	105031077	105031141	0	-	105031077	105031141	0	1	64	105031076	cluster_1
B3gat2	chr1	23761926	23847858	0	+	23761926	23847858	0	1	85932	23761924	cluster_1
Tnfaip2	chr12	111442661	111455018	0	+	111442661	111455018	0	1	12357	111442660	cluster_1
Mmp14	chr14	54431604	54441258	0	+	54431604	54441258	0	1	9654	54431599	cluster_1
Gfra2	chr14	70890130	70979838	0	+	70890130	70979838	0	1	89708	70890123	cluster_1
Tacr1	chr6	82402475	82560104	0	+	82402475	82560104	0	1	157629	82402467	cluster_1
Aqp5	chr15	99591028	99594829	0	+	99591028	99594829	0	1	3801	99591019	cluster_1
Hoxc6	chr15	103009562	103011881	0	+	103009562	103011881	0	1	2319	103009561	cluster_1
Grik1	chr16	87895897	88290258	0	-	87895897	88290258	0	1	394361	87895889	cluster_1
Tigd4	chr3	84593574	84597032	0	+	84593574	84597032	0	1	3458	84593566	cluster_1
Cadm3	chr1	173334254	173367695	0	-	173334254	173367695	0	1	33441	173334253	cluster_1
Tbx1	chr16	18581713	18586969	0	-	18581713	18586969	0	1	5256	18581712	cluster_1
Ptpn5	chr7	47077800	47133684	0	-	47077800	47133684	0	1	55884	47077796	cluster_1
Tnfsf9	chr17	57105385	57107757	0	+	57105385	57107757	0	1	2372	57105380	cluster_1
Mt1	chr8	94179089	94180327	0	+	94179089	94180327	0	1	1238	94179080	cluster_1
Afap1l1	chr18	61730262	61786662	0	-	61730262	61786662	0	1	56400	61730256	cluster_1
6530402F18Rik	chr2	29245116	29252993	0	-	29245116	29252993	0	1	7877	29245114	cluster_1
Lrrc26	chr2	25289911	25291193	0	+	25289911	25291193	0	1	1282	25289909	cluster_1
Pdgfra	chr5	75156166	75198204	0	+	75156166	75198204	0	1	42038	75156159	cluster_1
Dusp26	chr8	31089662	31097047	0	+	31089662	31097047	0	1	7385	31089659	cluster_1
Mir191	chr9	108568319	108568392	0	+	108568319	108568392	0	1	73	108568318	cluster_1
Slc6a2	chr8	92961047	93001667	0	+	92961047	93001667	0	1	40620	92961038	cluster_1
Sowahd	chrX	37048845	37050418	0	+	37048845	37050418	0	1	1573	37048842	cluster_1
Dmrt3	chr19	25610537	25623921	0	+	25610537	25623921	0	1	13384	25610535	cluster_1
4833428L15Rik	chr9	45416626	45431232	0	-	45416626	45431232	0	1	14606	45416622	cluster_1
Tead4	chr6	128227143	128300813	0	-	128227143	128300813	0	1	73670	128227142	cluster_1
Tbx2	chr11	85832615	85841948	0	+	85832615	85841948	0	1	9333	85832607	cluster_1
Kcnj3	chr2	55437156	55595525	0	+	55437156	55595525	0	1	158369	55437151	cluster_1
St8sia1	chr6	142821541	142964452	0	-	142821541	142964452	0	1	142911	142821540	cluster_1
Pcdhac2	chr18	37143969	37187657	0	+	37143969	37187657	0	1	43688	37143966	cluster_1
Foxi2	chr7	135410367	135413615	0	+	135410367	135413615	0	1	3248	135410366	cluster_1
Lemd1	chr1	132191436	132257382	0	+	132191436	132257382	0	1	65946	132191435	cluster_1
Sox7	chr14	63943706	63950732	0	+	63943706	63950732	0	1	7026	63943700	cluster_1
Prkce	chr17	86167785	86657919	0	+	86167785	86657919	0	1	490134	86167777	cluster_1
2610027K06Rik	chr11	85791660	85832388	0	-	85791660	85832388	0	1	40728	85791652	cluster_1
Pcdh17	chr14	84443563	84537060	0	+	84443563	84537060	0	1	93497	84443555	cluster_1
Mir10b	chr2	74726070	74726137	0	+	74726070	74726137	0	1	67	74726063	cluster_1
Npy1r	chr8	66697422	66706798	0	+	66697422	66706798	0	1	9376	66697416	cluster_1
2610307P16Rik	chr13	28460034	28885422	0	-	28460034	28885422	0	1	425388	28460032	cluster_1
Hhipl1	chr12	108306270	108328300	0	+	108306270	108328300	0	1	22030	108306269	cluster_1
Klhl14	chr18	21550377	21652368	0	-	21550377	21652368	0	1	101991	21550375	cluster_1
Hoxc5	chr15	103014008	103017429	0	+	103014008	103017429	0	1	3421	103014007	cluster_1
Chl1	chr6	103510876	103733035	0	+	103510876	103733035	0	1	222159	103510875	cluster_1
Mir9-1	chr3	88215598	88215686	0	+	88215598	88215686	0	1	88	88215590	cluster_1
Pcdhga9	chr18	37736936	37841863	0	+	37736936	37841863	0	1	104927	37736933	cluster_1
Mir615	chr15	103014910	103015001	0	+	103014910	103015001	0	1	91	103014909	cluster_1
Skor1	chr9	63138164	63148961	0	-	63138164	63148961	0	1	10797	63138158	cluster_1
Gm10421	chr12	117144523	117151269	0	-	117144523	117151269	0	1	6746	117144522	cluster_1
Gata2	chr6	88198664	88207032	0	+	88198664	88207032	0	1	8368	88198656	cluster_1
Gm5878	chr6	85111416	85126094	0	-	85111416	85126094	0	1	14678	85111408	cluster_1
Rem1	chr2	152627008	152635191	0	+	152627008	152635191	0	1	8183	152627007	cluster_1
Sstr1	chr12	58211804	58216036	0	+	58211804	58216036	0	1	4232	58211799	cluster_1
Lrp1b	chr2	40596773	42653598	0	-	40596773	42653598	0	1	2056825	40596769	cluster_1
Prkg1	chr19	30564487	31765033	0	-	30564487	31765033	0	1	1200546	30564484	cluster_1
Gm13285	chr4	88806186	88806734	0	+	88806186	88806734	0	1	548	88806178	cluster_1
Elfn1	chr5	139907943	139974724	0	+	139907943	139974724	0	1	66781	139907942	cluster_1
Socs3	chr11	117966087	117969366	0	-	117966087	117969366	0	1	3279	117966086	cluster_1
Kazald1	chr19	45076139	45079289	0	+	45076139	45079289	0	1	3150	45076135	cluster_1
Gm15698	chr11	88964666	88966917	0	-	88964666	88966917	0	1	2251	88964658	cluster_1
Znrf4	chr17	56511248	56512483	0	-	56511248	56512483	0	1	1235	56511243	cluster_1
Mir1903	chr8	128359241	128359320	0	+	128359241	128359320	0	1	79	128359240	cluster_1
Foxd2	chr4	114906280	114908898	0	-	114906280	114908898	0	1	2618	114906279	cluster_1
Kif26b	chr1	178529125	178932857	0	+	178529125	178932857	0	1	403732	178529124	cluster_1
Gad1	chr2	70562164	70602012	0	+	70562164	70602012	0	1	39848	70562157	cluster_1
Hsd17b1	chr11	101078411	101080505	0	+	101078411	101080505	0	1	2094	101078410	cluster_1
Nebl	chr2	17346734	17731068	0	-	17346734	17731068	0	1	384334	17346733	cluster_1
Hoxb2	chr11	96351632	96354014	0	+	96351632	96354014	0	1	2382	96351623	cluster_1
Fam84a	chr12	14147598	14152038	0	-	14147598	14152038	0	1	4440	14147597	cluster_1
Epha6	chr16	59653483	60605531	0	-	59653483	60605531	0	1	952048	59653478	cluster_1
Zfp804a	chr2	82053658	82259878	0	+	82053658	82259878	0	1	206220	82053650	cluster_1
4922505E12Rik	chr1	182747126	182749180	0	-	182747126	182749180	0	1	2054	182747125	cluster_1
Wnt7b	chr15	85535437	85581821	0	-	85535437	85581821	0	1	46384	85535429	cluster_1
Adra1a	chr14	66635251	66771168	0	+	66635251	66771168	0	1	135917	66635245	cluster_1
Bcan	chr3	87992514	88000356	0	-	87992514	88000356	0	1	7842	87992506	cluster_1
Isl1	chr13	116298270	116309688	0	-	116298270	116309688	0	1	11418	116298269	cluster_1
Eci3	chr13	34946614	34963809	0	-	34946614	34963809	0	1	17195	34946611	cluster_1
Dlx2	chr2	71543408	71546754	0	-	71543408	71546754	0	1	3346	71543401	cluster_1
Grm7	chr6	110645598	111567230	0	+	110645598	111567230	0	1	921632	110645597	cluster_1
Fgf2	chr3	37348653	37404830	0	+	37348653	37404830	0	1	56177	37348650	cluster_1
Ptgfr	chr3	151798610	151837528	0	-	151798610	151837528	0	1	38918	151798609	cluster_1
Pcdhga5	chr18	37694501	37841870	0	+	37694501	37841870	0	1	147369	37694498	cluster_1
Lad1	chr1	135818598	135833341	0	+	135818598	135833341	0	1	14743	135818597	cluster_1
Slc24a4	chr12	102129419	102266749	0	+	102129419	102266749	0	1	137330	102129418	cluster_1
Hs3st4	chr7	123983181	124398989	0	+	123983181	124398989	0	1	415808	123983180	cluster_1
Nrp1	chr8	128359073	128505475	0	+	128359073	128505475	0	1	146402	128359072	cluster_1
Kcnj9	chr1	172321033	172329263	0	-	172321033	172329263	0	1	8230	172321032	cluster_1
Odf3b	chr15	89377449	89379254	0	-	89377449	89379254	0	1	1805	89377441	cluster_1
Grb10	chr11	11930499	12037420	0	-	11930499	12037420	0	1	106921	11930498	cluster_1
4833403I15Rik	chr18	46850039	46905446	0	+	46850039	46905446	0	1	55407	46850035	cluster_1
Nhsl2	chrX	101849385	102092055	0	+	101849385	102092055	0	1	242670	101849384	cluster_1
Hs6st2	chrX	51387212	51681602	0	-	51387212	51681602	0	1	294390	51387207	cluster_1
She	chr3	89831370	89858846	0	+	89831370	89858846	0	1	27476	89831362	cluster_1
Cacna1e	chr1	154392519	154725920	0	-	154392519	154725920	0	1	333401	154392518	cluster_1
Dio3	chr12	110279230	110281097	0	+	110279230	110281097	0	1	1867	110279229	cluster_1
Gm17019	chr5	15028950	15033007	0	-	15028950	15033007	0	1	4057	15028949	cluster_1
Spon1	chr7	113765998	114043375	0	+	113765998	114043375	0	1	277377	113765997	cluster_1
Raet1a	chr10	22158609	22374139	0	+	22158609	22374139	0	1	215530	22158607	cluster_1
Chst8	chr7	34674468	34812711	0	-	34674468	34812711	0	1	138243	34674465	cluster_1
A230077H06Rik	chr7	40849153	40898324	0	-	40849153	40898324	0	1	49171	40849149	cluster_1
Kcna3	chr3	107036162	107038129	0	+	107036162	107038129	0	1	1967	107036161	cluster_1
Grin2c	chr11	115249169	115267243	0	-	115249169	115267243	0	1	18074	115249168	cluster_1
Megf11	chr9	64385626	64709205	0	+	64385626	64709205	0	1	323579	64385620	cluster_1
Atxn1	chr13	45549756	45964991	0	-	45549756	45964991	0	1	415235	45549752	cluster_1
Adcy5	chr16	35155636	35304549	0	+	35155636	35304549	0	1	148913	35155633	cluster_1
4930412O13Rik	chr2	9881246	9886767	0	+	9881246	9886767	0	1	5521	9881237	cluster_1
Ndnf	chr6	65671611	65706930	0	+	65671611	65706930	0	1	35319	65671605	cluster_1
4930426D05Rik	chr18	21651565	21656107	0	+	21651565	21656107	0	1	4542	21651563	cluster_1
Prss16	chr13	22002176	22009741	0	-	22002176	22009741	0	1	7565	22002174	cluster_1
Ache	chr5	137288277	137294463	0	+	137288277	137294463	0	1	6186	137288276	cluster_1
Kirrel3	chr9	34488731	35036307	0	+	34488731	35036307	0	1	547576	34488728	cluster_1
Hoxa1	chr6	52155367	52158317	0	-	52155367	52158317	0	1	2950	52155362	cluster_1
Slc6a1	chr6	114282635	114317525	0	+	114282635	114317525	0	1	34890	114282634	cluster_1
Neto1	chr18	86394952	86501897	0	+	86394952	86501897	0	1	106945	86394944	cluster_1
Nkx2-6	chr14	69171802	69175540	0	+	69171802	69175540	0	1	3738	69171796	cluster_1
Tesc	chr5	118027824	118061870	0	+	118027824	118061870	0	1	34046	118027823	cluster_1
Mn1	chr5	111418166	111457025	0	+	111418166	111457025	0	1	38859	111418165	cluster_1
Grhl2	chr15	37233036	37363568	0	+	37233036	37363568	0	1	130532	37233033	cluster_1
Tagln2	chr1	172500246	172507375	0	+	172500246	172507375	0	1	7129	172500245	cluster_1
Cd83	chr13	43785107	43803132	0	+	43785107	43803132	0	1	18025	43785103	cluster_1
Cdh13	chr8	118283755	119323448	0	+	118283755	119323448	0	1	1039693	118283754	cluster_1
1700092C10Rik	chr14	69164799	69171843	0	-	69164799	69171843	0	1	7044	69164793	cluster_1
Pcdh8	chr14	79766772	79771312	0	-	79766772	79771312	0	1	4540	79766765	cluster_1
Adamts5	chr16	85858157	85901125	0	-	85858157	85901125	0	1	42968	85858149	cluster_1
Fam131b	chr6	42315312	42324640	0	-	42315312	42324640	0	1	9328	42315308	cluster_1
Crhr1	chr11	104132882	104175518	0	+	104132882	104175518	0	1	42636	104132881	cluster_1
Dkk2	chr3	132085292	132180304	0	+	132085292	132180304	0	1	95012	132085291	cluster_1
Pcdhgb1	chr18	37680458	37841870	0	+	37680458	37841870	0	1	161412	37680455	cluster_1
Cxcl12	chr6	117168535	117181368	0	+	117168535	117181368	0	1	12833	117168534	cluster_1
Mir7-1	chr13	58392779	58392886	0	-	58392779	58392886	0	1	107	58392774	cluster_1
Adrb1	chr19	56722372	56724862	0	+	56722372	56724862	0	1	2490	56722367	cluster_1
Cxcl14	chr13	56288643	56296551	0	-	56288643	56296551	0	1	7908	56288638	cluster_1
Lfng	chr5	140607341	140615545	0	+	140607341	140615545	0	1	8204	140607340	cluster_1
Asic4	chr1	75450510	75474340	0	+	75450510	75474340	0	1	23830	75450503	cluster_1
Lgr5	chr10	115450314	115587780	0	-	115450314	115587780	0	1	137466	115450313	cluster_1
C1ql2	chr1	120340582	120343174	0	+	120340582	120343174	0	1	2592	120340581	cluster_1
Lrrc4	chr6	28828126	28831747	0	-	28828126	28831747	0	1	3621	28828124	cluster_1
Plec	chr15	76170974	76231378	0	-	76170974	76231378	0	1	60404	76170967	cluster_1
Igf2	chr7	142650768	142661035	0	-	142650768	142661035	0	1	10267	142650767	cluster_1
Izumo1	chr7	45621811	45627242	0	+	45621811	45627242	0	1	5431	45621807	cluster_1
Gpc3	chrX	52272427	52613974	0	-	52272427	52613974	0	1	341547	52272422	cluster_1
Hmx1	chr5	35389117	35392872	0	+	35389117	35392872	0	1	3755	35389114	cluster_1
Fbn2	chr18	58008623	58209926	0	-	58008623	58209926	0	1	201303	58008618	cluster_1
Chst2	chr9	95400926	95407270	0	-	95400926	95407270	0	1	6344	95400917	cluster_1
Pld5	chr1	175962306	176275312	0	-	175962306	176275312	0	1	313006	175962305	cluster_1
Dlx6	chr6	6863334	6867970	0	+	6863334	6867970	0	1	4636	6863328	cluster_1
Dpp10	chr1	123332138	124045559	0	-	123332138	124045559	0	1	713421	123332137	cluster_1
Gabra2	chr5	70961057	71095849	0	-	70961057	71095849	0	1	134792	70961050	cluster_1
Elfn2	chr15	78670007	78718113	0	-	78670007	78718113	0	1	48106	78670000	cluster_1
Ccbe1	chr18	66056856	66291838	0	-	66056856	66291838	0	1	234982	66056850	cluster_1
Itga2	chr13	114835912	114932041	0	-	114835912	114932041	0	1	96129	114835911	cluster_1
Atp8b1	chr18	64528979	64661000	0	-	64528979	64661000	0	1	132021	64528973	cluster_1
Caln1	chr5	130448792	130840645	0	+	130448792	130840645	0	1	391853	130448791	cluster_1
B130024G19Rik	chr7	70365383	70411146	0	+	70365383	70411146	0	1	45763	70365376	cluster_1
Pax6	chr2	105676129	105697364	0	+	105676129	105697364	0	1	21235	105676128	cluster_1
Cdh22	chr2	165111507	165234737	0	-	165111507	165234737	0	1	123230	165111506	cluster_1
Pmepa1	chr2	173224465	173276533	0	-	173224465	173276533	0	1	52068	173224464	cluster_1
Gm9758	chr5	14910124	14914889	0	-	14910124	14914889	0	1	4765	14910123	cluster_1
Ascl1	chr10	87491041	87493660	0	-	87491041	87493660	0	1	2619	87491033	cluster_1
Bai1	chr15	74516196	74589464	0	+	74516196	74589464	0	1	73268	74516189	cluster_1
Twist1	chr12	33957671	33959831	0	+	33957671	33959831	0	1	2160	33957668	cluster_1
Gm13889	chr2	93955810	93957100	0	-	93955810	93957100	0	1	1290	93955801	cluster_1
Pcdha11	chr18	37010858	37187657	0	+	37010858	37187657	0	1	176799	37010855	cluster_1
Sp8	chr12	118846329	118852578	0	+	118846329	118852578	0	1	6249	118846328	cluster_1
Vstm2b	chr7	40899278	40929968	0	+	40899278	40929968	0	1	30690	40899274	cluster_1
Flnc	chr6	29433153	29461888	0	+	29433153	29461888	0	1	28735	29433151	cluster_1
Inhbb	chr1	119415465	119422248	0	-	119415465	119422248	0	1	6783	119415464	cluster_1
Syt6	chr3	103576126	103645567	0	+	103576126	103645567	0	1	69441	103576125	cluster_1
Tmem132c	chr5	127241826	127565790	0	+	127241826	127565790	0	1	323964	127241825	cluster_1
Tbr1	chr2	61804453	61814113	0	+	61804453	61814113	0	1	9660	61804447	cluster_1
Fam20c	chr5	138755081	138810063	0	+	138755081	138810063	0	1	54982	138755080	cluster_1
Lyzl4	chr9	121577843	121641566	0	-	121577843	121641566	0	1	63723	121577842	cluster_1
Six6	chr12	72939945	72944899	0	+	72939945	72944899	0	1	4954	72939938	cluster_1
Gria3	chrX	41401304	41678601	0	+	41401304	41678601	0	1	277297	41401300	cluster_1
Pcdhgb6	chr18	37742094	37841872	0	+	37742094	37841872	0	1	99778	37742091	cluster_1
5730457N03Rik	chr6	52308389	52314832	0	-	52308389	52314832	0	1	6443	52308384	cluster_1
Gm14858	chrX	102252651	102257689	0	+	102252651	102257689	0	1	5038	102252650	cluster_1
Parp8	chr13	116854824	117025516	0	-	116854824	117025516	0	1	170692	116854823	cluster_1
Kcns3	chr12	11090202	11150842	0	-	11090202	11150842	0	1	60640	11090201	cluster_1
9030612E09Rik	chr10	43174699	43176565	0	+	43174699	43176565	0	1	1866	43174695	cluster_1
Gbx2	chr1	89927962	89931176	0	-	89927962	89931176	0	1	3214	89927954	cluster_1
Lrrn1	chr6	107529726	107570228	0	+	107529726	107570228	0	1	40502	107529725	cluster_1
Hoxc4	chr15	103034395	103036852	0	+	103034395	103036852	0	1	2457	103034394	cluster_1
Slc30a3	chr5	31086106	31093527	0	-	31086106	31093527	0	1	7421	31086103	cluster_1
Car10	chr11	93099290	93601751	0	+	93099290	93601751	0	1	502461	93099281	cluster_1
Slc16a2	chrX	103697414	103821988	0	-	103697414	103821988	0	1	124574	103697413	cluster_1
Ddn	chr15	98803782	98807925	0	-	98803782	98807925	0	1	4143	98803773	cluster_1
Dscaml1	chr9	45430293	45753713	0	+	45430293	45753713	0	1	323420	45430289	cluster_1
Lpar3	chr3	146220961	146286214	0	+	146220961	146286214	0	1	65253	146220960	cluster_1
Lhx4	chr1	155701694	155742027	0	-	155701694	155742027	0	1	40333	155701693	cluster_1
Barx1	chr13	48663036	48666507	0	+	48663036	48666507	0	1	3471	48663032	cluster_1
Vipr1	chr9	121642716	121672954	0	+	121642716	121672954	0	1	30238	121642715	cluster_1
Rai2	chrX	161717553	161779494	0	+	161717553	161779494	0	1	61941	161717552	cluster_1
Dlx6as1	chr6	6820546	6869533	0	-	6820546	6869533	0	1	48987	6820540	cluster_1
Pou4f3	chr18	42394597	42396093	0	+	42394597	42396093	0	1	1496	42394593	cluster_1
Nfkb2	chr19	46305930	46312090	0	+	46305930	46312090	0	1	6160	46305926	cluster_1
Fam150b	chr12	30884324	30893854	0	+	30884324	30893854	0	1	9530	30884321	cluster_1
Pdgfb	chr15	79995876	80014808	0	-	79995876	80014808	0	1	18932	79995869	cluster_1
Cyp26c1	chr19	37685680	37693307	0	+	37685680	37693307	0	1	7627	37685677	cluster_1
Bsx	chr9	40874127	40877972	0	+	40874127	40877972	0	1	3845	40874123	cluster_1
Igf2as	chr7	142659693	142670356	0	+	142659693	142670356	0	1	10663	142659692	cluster_1
Ovol2	chr2	144305176	144332080	0	-	144305176	144332080	0	1	26904	144305175	cluster_1
Mmp25	chr17	23629458	23645269	0	-	23629458	23645269	0	1	15811	23629456	cluster_1
Dbx2	chr15	95623563	95654771	0	-	95623563	95654771	0	1	31208	95623554	cluster_1
Ascl2	chr7	142966822	142969264	0	-	142966822	142969264	0	1	2442	142966821	cluster_1
Gabbr1	chr17	37045966	37074305	0	+	37045966	37074305	0	1	28339	37045963	cluster_1
Adcyap1	chr17	93199422	93205489	0	+	93199422	93205489	0	1	6067	93199413	cluster_1
Nmnat2	chr1	152955101	153119261	0	+	152955101	153119261	0	1	164160	152955100	cluster_1
Tymp	chr15	89371931	89377037	0	-	89371931	89377037	0	1	5106	89371923	cluster_1
Lhfpl3	chr5	22746193	23275597	0	+	22746193	23275597	0	1	529404	22746191	cluster_1
Gata5	chr2	180325088	180334679	0	-	180325088	180334679	0	1	9591	180325087	cluster_1
9130206I24Rik	chr4	114909289	114921118	0	+	114909289	114921118	0	1	11829	114909288	cluster_1
Trim2	chr3	84160439	84304775	0	-	84160439	84304775	0	1	144336	84160431	cluster_1
Cav1	chr6	17307640	17341328	0	+	17307640	17341328	0	1	33688	17307639	cluster_1
Cxcl16	chr11	70454234	70459984	0	-	70454234	70459984	0	1	5750	70454227	cluster_1
Drd1a	chr13	54051183	54055658	0	-	54051183	54055658	0	1	4475	54051178	cluster_1
Mir9-3	chr7	79505264	79505353	0	+	79505264	79505353	0	1	89	79505257	cluster_1
1700095B22Rik	chr3	105448190	105452955	0	-	105448190	105452955	0	1	4765	105448189	cluster_1
Fxyd7	chr7	31042515	31051454	0	-	31042515	31051454	0	1	8939	31042512	cluster_1
Foxc2	chr8	121116171	121118894	0	+	121116171	121118894	0	1	2723	121116170	cluster_1
Bhlhe40	chr6	108660629	108666925	0	+	108660629	108666925	0	1	6296	108660628	cluster_1
Armcx6	chrX	134748455	134751419	0	-	134748455	134751419	0	1	2964	134748454	cluster_1
Ndrg2	chr14	51905271	51913488	0	-	51905271	51913488	0	1	8217	51905266	cluster_1
Ptger4	chr15	5233865	5243831	0	-	5233865	5243831	0	1	9966	5233860	cluster_1
St8sia5	chr18	77185847	77255450	0	+	77185847	77255450	0	1	69603	77185840	cluster_1
Ntrk1	chr3	87778244	87795162	0	-	87778244	87795162	0	1	16918	87778236	cluster_1
Bmp1	chr14	70474555	70520260	0	-	70474555	70520260	0	1	45705	70474548	cluster_1
Sfrp5	chr19	42197971	42202252	0	-	42197971	42202252	0	1	4281	42197967	cluster_1
Clmp	chr9	40685964	40784046	0	+	40685964	40784046	0	1	98082	40685960	cluster_1
Islr2	chr9	58196297	58204319	0	-	58196297	58204319	0	1	8022	58196292	cluster_1
3110039M20Rik	chr12	49389652	49407346	0	+	49389652	49407346	0	1	17694	49389648	cluster_1
Sel1l3	chr5	53107083	53213452	0	-	53107083	53213452	0	1	106369	53107078	cluster_1
Pianp	chr6	124998610	125003097	0	+	124998610	125003097	0	1	4487	124998609	cluster_1
Col26a1	chr5	136741764	136883107	0	-	136741764	136883107	0	1	141343	136741763	cluster_1
Fzd1	chr5	4753839	4758216	0	-	4753839	4758216	0	1	4377	4753835	cluster_1
Galnt4	chr10	99108135	99113247	0	+	99108135	99113247	0	1	5112	99108126	cluster_1
Lims2	chr18	31931507	31958619	0	+	31931507	31958619	0	1	27112	31931504	cluster_1
Mppe1	chr18	67225530	67245830	0	-	67225530	67245830	0	1	20300	67225524	cluster_1
Kcnq5	chr1	21398403	21961942	0	-	21398403	21961942	0	1	563539	21398401	cluster_1
9530059O14Rik	chr9	122572501	122580647	0	+	122572501	122580647	0	1	8146	122572500	cluster_1
Hoxd1	chr2	74762980	74765142	0	+	74762980	74765142	0	1	2162	74762973	cluster_1
Hoxb9	chr11	96271330	96276593	0	+	96271330	96276593	0	1	5263	96271321	cluster_1
Mir1247	chr12	110278048	110278129	0	-	110278048	110278129	0	1	81	110278047	cluster_1
Sox10	chr15	79154913	79164490	0	-	79154913	79164490	0	1	9577	79154906	cluster_1
Hoxd3	chr2	74711993	74748271	0	+	74711993	74748271	0	1	36278	74711986	cluster_1
Adamtsl3	chr7	82335694	82614448	0	+	82335694	82614448	0	1	278754	82335686	cluster_1
Snora28	chr12	111540946	111541066	0	+	111540946	111541066	0	1	120	111540945	cluster_1
Gramd1b	chr9	40297907	40455764	0	-	40297907	40455764	0	1	157857	40297903	cluster_1
Rassf5	chr1	131176410	131245178	0	-	131176410	131245178	0	1	68768	131176409	cluster_1
Pigz	chr16	31933851	31946046	0	+	31933851	31946046	0	1	12195	31933848	cluster_1
Mir124a-1	chr14	64590657	64590741	0	+	64590657	64590741	0	1	84	64590651	cluster_1
Oxtr	chr6	112473684	112489808	0	-	112473684	112489808	0	1	16124	112473683	cluster_1
Gpr150	chr13	76054851	76056996	0	-	76054851	76056996	0	1	2145	76054844	cluster_1
Slc7a10	chr7	35186385	35201111	0	+	35186385	35201111	0	1	14726	35186382	cluster_1
Npbwr1	chr1	5913707	5917398	0	-	5913707	5917398	0	1	3691	5913702	cluster_1
Rbm20	chr19	53677306	53867080	0	+	53677306	53867080	0	1	189774	53677301	cluster_1
Tshz2	chr2	169633646	169888504	0	+	169633646	169888504	0	1	254858	169633645	cluster_1
Foxa3	chr7	19013283	19023539	0	-	19013283	19023539	0	1	10256	19013282	cluster_1
1500016L03Rik	chr11	84525660	84535831	0	+	84525660	84535831	0	1	10171	84525652	cluster_1
Slc6a15	chr10	103367808	103419379	0	+	103367808	103419379	0	1	51571	103367807	cluster_1
Grp	chr18	65873494	65886579	0	+	65873494	65886579	0	1	13085	65873488	cluster_1
Zmynd15	chr11	70459622	70466199	0	+	70459622	70466199	0	1	6577	70459615	cluster_1
Egfr	chr11	16752203	16913907	0	+	16752203	16913907	0	1	161704	16752202	cluster_1
9930014A18Rik	chr15	60822965	60831400	0	+	60822965	60831400	0	1	8435	60822959	cluster_1
Sfrp1	chr8	23411502	23449632	0	+	23411502	23449632	0	1	38130	23411500	cluster_1
Sertm1	chr3	54897069	54915887	0	-	54897069	54915887	0	1	18818	54897064	cluster_1
Onecut3	chr10	80494906	80517260	0	+	80494906	80517260	0	1	22354	80494898	cluster_1
Fam69c	chr18	84720242	84740436	0	+	84720242	84740436	0	1	20194	84720234	cluster_1
Pxdc1	chr13	34627841	34652681	0	-	34627841	34652681	0	1	24840	34627838	cluster_1
Tbx21	chr11	97098007	97115331	0	-	97098007	97115331	0	1	17324	97097998	cluster_1
Arx	chrX	93286646	93298355	0	+	93286646	93298355	0	1	11709	93286637	cluster_1
9530026P05Rik	chr6	92940582	93111749	0	+	92940582	93111749	0	1	171167	92940573	cluster_1
Hecw1	chr13	14226438	14523226	0	-	14226438	14523226	0	1	296788	14226437	cluster_1
Gabra5	chr7	57407669	57510009	0	-	57407669	57510009	0	1	102340	57407664	cluster_1
Nrg2	chr18	36017658	36197160	0	-	36017658	36197160	0	1	179502	36017655	cluster_1
Tmem200c	chr17	68837136	68843138	0	+	68837136	68843138	0	1	6002	68837130	cluster_1
Bai2	chr4	129985078	130022633	0	+	129985078	130022633	0	1	37555	129985077	cluster_1
Gm266	chr12	111484609	111485823	0	-	111484609	111485823	0	1	1214	111484608	cluster_1
St6galnac5	chr3	152820710	152982207	0	-	152820710	152982207	0	1	161497	152820709	cluster_1
1700109F18Rik	chr2	74710044	74716130	0	-	74710044	74716130	0	1	6086	74710037	cluster_1
Sox11	chr12	27334268	27342718	0	-	27334268	27342718	0	1	8450	27334266	cluster_1
Bmp2	chr2	133552159	133562896	0	+	133552159	133562896	0	1	10737	133552158	cluster_1
Prr15	chr6	54327012	54330200	0	+	54327012	54330200	0	1	3188	54327007	cluster_1
Ppp2r2c	chr5	36868570	36955078	0	+	36868570	36955078	0	1	86508	36868567	cluster_1
Calcr	chr6	3685720	3764713	0	-	3685720	3764713	0	1	78993	3685717	cluster_1
Tnik	chr3	28263214	28670585	0	+	28263214	28670585	0	1	407371	28263212	cluster_1
Mir128-2	chr9	112118636	112118711	0	-	112118636	112118711	0	1	75	112118635	cluster_1
0610040F04Rik	chr6	108610218	108660934	0	-	108610218	108660934	0	1	50716	108610217	cluster_1
Tbc1d4	chr14	101442360	101609191	0	-	101442360	101609191	0	1	166831	101442359	cluster_1
9830001H06Rik	chr2	157010442	157079265	0	-	157010442	157079265	0	1	68823	157010441	cluster_1
Icosl	chr10	78069368	78079525	0	+	78069368	78079525	0	1	10157	78069361	cluster_1
Celsr2	chr3	108390848	108415494	0	-	108390848	108415494	0	1	24646	108390847	cluster_1
Gm10584	chr7	132315664	132318291	0	+	132315664	132318291	0	1	2627	132315663	cluster_1
Eltd1	chr3	151437882	151545081	0	+	151437882	151545081	0	1	107199	151437881	cluster_1
Dio3os	chr12	110275385	110278068	0	-	110275385	110278068	0	1	2683	110275384	cluster_1
Gata3	chr2	9857078	9878600	0	-	9857078	9878600	0	1	21522	9857069	cluster_1
Spsb1	chr4	149896284	149955006	0	-	149896284	149955006	0	1	58722	149896283	cluster_1
Tmem200a	chr10	25991186	26079052	0	-	25991186	26079052	0	1	87866	25991184	cluster_1
Mir125b-1	chr9	41581926	41582002	0	+	41581926	41582002	0	1	76	41581922	cluster_1
Lhx1	chr11	84519379	84525534	0	-	84519379	84525534	0	1	6155	84519371	cluster_1
Ntsr1	chr2	180499976	180544979	0	+	180499976	180544979	0	1	45003	180499975	cluster_1
Wnt10a	chr1	74792019	74804175	0	+	74792019	74804175	0	1	12156	74792012	cluster_1
Amotl2	chr9	102717804	102733417	0	+	102717804	102733417	0	1	15613	102717803	cluster_1
Mycn	chr12	12936093	12941836	0	-	12936093	12941836	0	1	5743	12936092	cluster_1
Snord35b	chr7	45123026	45123111	0	-	45123026	45123111	0	1	85	45123022	cluster_1
Nt5e	chr9	88327609	88372089	0	+	88327609	88372089	0	1	44480	88327601	cluster_1
Hs3st1	chr5	39613935	39644631	0	-	39613935	39644631	0	1	30696	39613932	cluster_1
Sowahb	chr5	93041123	93045022	0	-	93041123	93045022	0	1	3899	93041114	cluster_1
Sox21	chr14	118233234	118237030	0	-	118233234	118237030	0	1	3796	118233233	cluster_1
B4galnt1	chr10	127165831	127172340	0	+	127165831	127172340	0	1	6509	127165830	cluster_1
Gm13238	chr4	145837219	145837992	0	+	145837219	145837992	0	1	773	145837218	cluster_1
Tll1	chr8	64014770	64205993	0	-	64014770	64205993	0	1	191223	64014764	cluster_1
Onecut1	chr9	74861921	74889647	0	+	74861921	74889647	0	1	27726	74861914	cluster_1
Inha	chr1	75507077	75510354	0	+	75507077	75510354	0	1	3277	75507070	cluster_1
Mir1907	chr15	50889025	50889114	0	-	50889025	50889114	0	1	89	50889020	cluster_1
Slc44a5	chr3	153973436	154271720	0	+	153973436	154271720	0	1	298284	153973435	cluster_1
2210416O15Rik	chr11	88098058	88100107	0	+	88098058	88100107	0	1	2049	88098050	cluster_1
Hey2	chr10	30832359	30842783	0	-	30832359	30842783	0	1	10424	30832356	cluster_1
Lrp2	chr2	69424335	69586067	0	-	69424335	69586067	0	1	161732	69424329	cluster_1
Syngr1	chr15	80091334	80119501	0	+	80091334	80119501	0	1	28167	80091326	cluster_1
Rtn1	chr12	72211752	72408939	0	-	72211752	72408939	0	1	197187	72211745	cluster_1
Nhlh2	chr3	102010145	102015492	0	+	102010145	102015492	0	1	5347	102010144	cluster_1
Mapk12	chr15	89130584	89140703	0	-	89130584	89140703	0	1	10119	89130576	cluster_1
Arhgef5	chr6	43265644	43289320	0	+	43265644	43289320	0	1	23676	43265640	cluster_1
En2	chr5	28165696	28172166	0	+	28165696	28172166	0	1	6470	28165694	cluster_1
Ebf1	chr11	44618134	45005172	0	+	44618134	45005172	0	1	387038	44618130	cluster_1
Glis1	chr4	107434719	107635059	0	+	107434719	107635059	0	1	200340	107434718	cluster_1
Cldn26	chr16	8409276	8425136	0	-	8409276	8425136	0	1	15860	8409268	cluster_1
Kif26a	chr12	112146208	112181747	0	+	112146208	112181747	0	1	35539	112146207	cluster_1
Trp53i11	chr2	93187584	93201757	0	+	93187584	93201757	0	1	14173	93187575	cluster_1
C1ql4	chr15	99084754	99087728	0	-	99084754	99087728	0	1	2974	99084745	cluster_1
Lta	chr17	35203165	35205351	0	-	35203165	35205351	0	1	2186	35203162	cluster_1
Lrrc7	chr3	158084439	158562221	0	-	158084439	158562221	0	1	477782	158084438	cluster_1
9530036O11Rik	chr5	28466984	28719209	0	+	28466984	28719209	0	1	252225	28466982	cluster_1
Fam155a	chr8	9206010	9771023	0	-	9206010	9771023	0	1	565013	9206001	cluster_1
Tm6sf1	chr7	81859022	81884068	0	+	81859022	81884068	0	1	25046	81859014	cluster_1
Hspa1b	chr17	34956429	34959238	0	-	34956429	34959238	0	1	2809	34956426	cluster_1
Zfp608	chr18	54888045	54990180	0	-	54888045	54990180	0	1	102135	54888040	cluster_1
Ntng1	chr3	109851757	110143472	0	-	109851757	110143472	0	1	291715	109851756	cluster_1
9630001P10Rik	chr5	45639275	45645469	0	+	45639275	45645469	0	1	6194	45639271	cluster_1
Tmem182	chr1	40805601	40855267	0	+	40805601	40855267	0	1	49666	40805597	cluster_1
Plekha2	chr8	25039144	25101811	0	-	25039144	25101811	0	1	62667	25039142	cluster_1
Chst1	chr2	92599707	92615252	0	+	92599707	92615252	0	1	15545	92599698	cluster_1
Csl	chr10	99757705	99759658	0	-	99757705	99759658	0	1	1953	99757696	cluster_1
Ush1g	chr11	115315192	115321918	0	-	115315192	115321918	0	1	6726	115315191	cluster_1
Bmp4	chr14	46383520	46390599	0	-	46383520	46390599	0	1	7079	46383516	cluster_1
Mroh5	chr15	73786936	73839671	0	-	73786936	73839671	0	1	52735	73786929	cluster_1
Gsx1	chr5	147188696	147190946	0	+	147188696	147190946	0	1	2250	147188695	cluster_1
Calcb	chr7	114718643	114723365	0	+	114718643	114723365	0	1	4722	114718642	cluster_1
Tmem178	chr17	80944632	81001816	0	+	80944632	81001816	0	1	57184	80944624	cluster_1
Prob1	chr18	35650351	35655199	0	-	35650351	35655199	0	1	4848	35650348	cluster_1
Des	chr1	75360344	75367715	0	+	75360344	75367715	0	1	7371	75360337	cluster_1
Gm9767	chr10	26078255	26079447	0	+	26078255	26079447	0	1	1192	26078253	cluster_1
Kcnh5	chr12	74897217	75177332	0	-	74897217	75177332	0	1	280115	74897210	cluster_1
Prr16	chr18	51117898	51304641	0	+	51117898	51304641	0	1	186743	51117893	cluster_1
BB283400	chr6	30176623	30178040	0	+	30176623	30178040	0	1	1417	30176620	cluster_1
Grid2	chr6	63256857	64666279	0	+	63256857	64666279	0	1	1409422	63256851	cluster_1
Slc16a14	chr1	84906705	84935083	0	-	84906705	84935083	0	1	28378	84906697	cluster_1
1810041L15Rik	chr15	84379203	84447097	0	-	84379203	84447097	0	1	67894	84379195	cluster_1
Itga7	chr10	128933813	128958284	0	+	128933813	128958284	0	1	24471	128933812	cluster_1
Degs2	chr12	108690222	108702306	0	-	108690222	108702306	0	1	12084	108690221	cluster_1
Kif12	chr4	63165637	63172131	0	-	63165637	63172131	0	1	6494	63165631	cluster_1
Zfp462	chr4	54947945	55083563	0	+	54947945	55083563	0	1	135618	54947940	cluster_1
Rab20	chr8	11453977	11478499	0	-	11453977	11478499	0	1	24522	11453976	cluster_1
Htr4	chr18	62324204	62467802	0	+	62324204	62467802	0	1	143598	62324198	cluster_1
Adra2a	chr19	54045182	54048982	0	+	54045182	54048982	0	1	3800	54045177	cluster_1
Ust	chr10	8204753	8518825	0	-	8204753	8518825	0	1	314072	8204745	cluster_1
Tmem255a	chrX	38197301	38252481	0	-	38197301	38252481	0	1	55180	38197298	cluster_1
Prss12	chr3	123446913	123506602	0	+	123446913	123506602	0	1	59689	123446912	cluster_1
Ch25h	chr19	34473784	34475135	0	-	34473784	34475135	0	1	1351	34473781	cluster_1
Gpr12	chr5	146582150	146585239	0	-	146582150	146585239	0	1	3089	146582149	cluster_1
Irf2bpl	chr12	86880703	86884814	0	-	86880703	86884814	0	1	4111	86880695	cluster_1
Sez6l	chr5	112419151	112577198	0	-	112419151	112577198	0	1	158047	112419150	cluster_1
Grik3	chr4	125490831	125714173	0	+	125490831	125714173	0	1	223342	125490830	cluster_1
Cpn1	chr19	43956308	43986520	0	-	43956308	43986520	0	1	30212	43956304	cluster_1
Fam184b	chr5	45529705	45639501	0	-	45529705	45639501	0	1	109796	45529701	cluster_1
Col15a1	chr4	47208012	47313165	0	+	47208012	47313165	0	1	105153	47208008	cluster_1
Lrrtm1	chr6	77242717	77245517	0	+	77242717	77245517	0	1	2800	77242710	cluster_1
Trim9	chr12	70263732	70347614	0	-	70263732	70347614	0	1	83882	70263725	cluster_1
Junb	chr8	84976909	84978748	0	-	84976909	84978748	0	1	1839	84976901	cluster_1
Soga3	chr10	29143996	29199628	0	+	29143996	29199628	0	1	55632	29143994	cluster_1
Pitx3	chr19	46135686	46148325	0	-	46135686	46148325	0	1	12639	46135682	cluster_1
Chat	chr14	32408203	32465909	0	-	32408203	32465909	0	1	57706	32408200	cluster_1
Pknox2	chr9	36890983	37147314	0	-	36890983	37147314	0	1	256331	36890980	cluster_1
Ptprb	chr10	116301374	116389538	0	+	116301374	116389538	0	1	88164	116301373	cluster_1
Gm11549	chr3	36515057	36521445	0	-	36515057	36521445	0	1	6388	36515054	cluster_1
Pmp22	chr11	63131510	63159546	0	+	63131510	63159546	0	1	28036	63131504	cluster_1
Nxph4	chr10	127525473	127534559	0	-	127525473	127534559	0	1	9086	127525472	cluster_1
Gm684	chr9	51270258	51278554	0	-	51270258	51278554	0	1	8296	51270253	cluster_1
Ntn4	chr10	93641049	93745972	0	+	93641049	93745972	0	1	104923	93641040	cluster_1
Kcnj8	chr6	142564939	142571356	0	-	142564939	142571356	0	1	6417	142564938	cluster_1
Gm13034	chr4	146067524	146068718	0	+	146067524	146068718	0	1	1194	146067523	cluster_1
4833424O15Rik	chr3	117575461	117689506	0	+	117575461	117689506	0	1	114045	117575460	cluster_1
Fam20a	chr11	109672926	109722256	0	-	109672926	109722256	0	1	49330	109672925	cluster_1
Aim1	chr10	43950307	44004846	0	-	43950307	44004846	0	1	54539	43950303	cluster_1
Fgf10	chr13	118714699	118792573	0	+	118714699	118792573	0	1	77874	118714698	cluster_1
Hpcal4	chr4	123183504	123194699	0	+	123183504	123194699	0	1	11195	123183503	cluster_1
Tmem132d	chr5	127783491	128433077	0	-	127783491	128433077	0	1	649586	127783490	cluster_1
Map6	chr7	99268346	99337137	0	+	99268346	99337137	0	1	68791	99268337	cluster_1
Slc38a1	chr15	96571418	96642913	0	-	96571418	96642913	0	1	71495	96571409	cluster_1
Kcnq4	chr4	120697473	120747176	0	-	120697473	120747176	0	1	49703	120697472	cluster_1
Trpc4	chr3	54156057	54318471	0	+	54156057	54318471	0	1	162414	54156052	cluster_1
Gm10789	chr16	90142237	90146827	0	+	90142237	90146827	0	1	4590	90142228	cluster_1
Nab2	chr10	127660918	127666703	0	-	127660918	127666703	0	1	5785	127660917	cluster_1
Shh	chr5	28456840	28467101	0	-	28456840	28467101	0	1	10261	28456838	cluster_1
Pou3f4	chrX	110814465	110815550	0	+	110814465	110815550	0	1	1085	110814464	cluster_1
Frem2	chr3	53513938	53657355	0	-	53513938	53657355	0	1	143417	53513933	cluster_1
Hsf4	chr8	105269801	105275845	0	+	105269801	105275845	0	1	6044	105269800	cluster_1
Adamts2	chr11	50602085	50807573	0	+	50602085	50807573	0	1	205488	50602080	cluster_1
Pcdhga8	chr18	37725706	37841872	0	+	37725706	37841872	0	1	116166	37725703	cluster_1
Hba-x	chr11	32276600	32278115	0	+	32276600	32278115	0	1	1515	32276597	cluster_1
Hoxa10	chr6	52231197	52240854	0	-	52231197	52240854	0	1	9657	52231192	cluster_1
Ephb1	chr9	101922128	102354693	0	-	101922128	102354693	0	1	432565	101922127	cluster_1
C1ql3	chr2	13001887	13010864	0	-	13001887	13010864	0	1	8977	13001886	cluster_1
Tnxb	chr17	34670535	34719815	0	+	34670535	34719815	0	1	49280	34670532	cluster_1
Igtp	chr11	58199556	58207592	0	+	58199556	58207592	0	1	8036	58199551	cluster_1
Slc9a5	chr8	105348258	105369881	0	+	105348258	105369881	0	1	21623	105348257	cluster_1
S1pr3	chr13	51408618	51422797	0	+	51408618	51422797	0	1	14179	51408613	cluster_1
Shisa6	chr11	66211725	66526126	0	-	66211725	66526126	0	1	314401	66211719	cluster_1
Apln	chrX	48025146	48034852	0	-	48025146	48034852	0	1	9706	48025142	cluster_1
Myo16	chr8	10153923	10633950	0	+	10153923	10633950	0	1	480027	10153922	cluster_1
A930003O13Rik	chr5	22738911	22746884	0	-	22738911	22746884	0	1	7973	22738909	cluster_1
Igfbp2	chr1	72824480	72852471	0	+	72824480	72852471	0	1	27991	72824473	cluster_1
Pcdhga7	chr18	37714834	37841872	0	+	37714834	37841872	0	1	127038	37714831	cluster_1
Car4	chr11	84957754	84966054	0	+	84957754	84966054	0	1	8300	84957746	cluster_1
Trim29	chr9	43310763	43336125	0	+	43310763	43336125	0	1	25362	43310759	cluster_1
Coch	chr12	51593341	51605773	0	+	51593341	51605773	0	1	12432	51593336	cluster_1
Adcy4	chr14	55769092	55784019	0	-	55769092	55784019	0	1	14927	55769087	cluster_1
Lor	chr3	92080271	92083142	0	-	92080271	92083142	0	1	2871	92080262	cluster_1
Zfp503	chr14	21983962	21989601	0	-	21983962	21989601	0	1	5639	21983960	cluster_1
Adrbk2	chr5	112960564	113015514	0	-	112960564	113015514	0	1	54950	112960563	cluster_1
Nov	chr15	54745928	54753761	0	+	54745928	54753761	0	1	7833	54745923	cluster_1
4930511A02Rik	chr12	11438233	11444812	0	+	11438233	11444812	0	1	6579	11438232	cluster_1
Sema3d	chr5	12383166	12588943	0	+	12383166	12588943	0	1	205777	12383165	cluster_1
Mir196a-1	chr11	96265164	96265265	0	+	96265164	96265265	0	1	101	96265155	cluster_1
Col27a1	chr4	63215412	63334990	0	+	63215412	63334990	0	1	119578	63215406	cluster_1
Pak7	chr2	136081088	136387967	0	-	136081088	136387967	0	1	306879	136081087	cluster_1
Slc7a4	chr16	17572018	17576671	0	-	17572018	17576671	0	1	4653	17572017	cluster_1
Tfap2e	chr4	126716003	126736269	0	-	126716003	126736269	0	1	20266	126716002	cluster_1
DXBay18	chrX	73137232	73149450	0	-	73137232	73149450	0	1	12218	73137225	cluster_1
Opcml	chr9	27791269	28925048	0	+	27791269	28925048	0	1	1133779	27791267	cluster_1
AI593442	chr9	52673042	52679429	0	-	52673042	52679429	0	1	6387	52673037	cluster_1
Chrna4	chr2	181022311	181039177	0	-	181022311	181039177	0	1	16866	181022310	cluster_1
Htr2c	chrX	146962513	147197277	0	+	146962513	147197277	0	1	234764	146962512	cluster_1
Prkg2	chr5	98929773	99037079	0	-	98929773	99037079	0	1	107306	98929764	cluster_1
Stc1	chr14	69029289	69041401	0	+	69029289	69041401	0	1	12112	69029283	cluster_1
Ugt1a1	chr1	88211959	88220002	0	+	88211959	88220002	0	1	8043	88211951	cluster_1
Gpr101	chrX	57496668	57503757	0	-	57496668	57503757	0	1	7089	57496663	cluster_1
Nags	chr11	102145513	102149528	0	+	102145513	102149528	0	1	4015	102145512	cluster_1
Pnmal2	chr7	16944682	16948828	0	+	16944682	16948828	0	1	4146	16944681	cluster_1
4930572O03Rik	chr5	15652288	15657059	0	-	15652288	15657059	0	1	4771	15652287	cluster_1
Cpm	chr10	117629500	117687352	0	+	117629500	117687352	0	1	57852	117629499	cluster_1
B3gnt3	chr8	71691720	71701800	0	-	71691720	71701800	0	1	10080	71691713	cluster_1
Tfap2c	chr2	172550991	172558621	0	+	172550991	172558621	0	1	7630	172550990	cluster_1
Pthlh	chr6	147252110	147264085	0	-	147252110	147264085	0	1	11975	147252109	cluster_1
Kcnj10	chr1	172341210	172374085	0	+	172341210	172374085	0	1	32875	172341209	cluster_1
Samd5	chr10	9627259	9675208	0	-	9627259	9675208	0	1	47949	9627250	cluster_1
Nkx1-2	chr7	132596239	132599637	0	-	132596239	132599637	0	1	3398	132596238	cluster_1
Astn2	chr4	65380803	66404483	0	-	65380803	66404483	0	1	1023680	65380797	cluster_1
Mir449c	chr13	113035983	113036091	0	+	113035983	113036091	0	1	108	113035982	cluster_1
Rgs7bp	chr13	104947153	105054930	0	-	104947153	105054930	0	1	107777	104947152	cluster_1
D030025P21Rik	chr12	84875802	84879755	0	+	84875802	84879755	0	1	3953	84875794	cluster_1
Irx4	chr13	73260497	73269620	0	+	73260497	73269620	0	1	9123	73260490	cluster_1
Rapgef3	chr15	97744770	97767666	0	-	97744770	97767666	0	1	22896	97744761	cluster_1
H1f0	chr15	79028212	79030500	0	+	79028212	79030500	0	1	2288	79028205	cluster_1
Slfn5	chr11	82952102	82964850	0	+	82952102	82964850	0	1	12748	82952094	cluster_1
Tacr3	chr3	134829007	134934581	0	+	134829007	134934581	0	1	105574	134829006	cluster_1
Camk2n1	chr4	138455148	138460126	0	+	138455148	138460126	0	1	4978	138455147	cluster_1
Grin2b	chr6	135729805	136173511	0	-	135729805	136173511	0	1	443706	135729804	cluster_1
Prdm14	chr1	13113428	13127163	0	-	13113428	13127163	0	1	13735	13113427	cluster_1
Adra1b	chr11	43774606	43836332	0	-	43774606	43836332	0	1	61726	43774602	cluster_1
Ifnar2	chr16	91372783	91405587	0	+	91372783	91405587	0	1	32804	91372774	cluster_1
Gp1bb	chr16	18620319	18622403	0	-	18620319	18622403	0	1	2084	18620318	cluster_1
Pcdhgb2	chr18	37689859	37841872	0	+	37689859	37841872	0	1	152013	37689856	cluster_1
Itga11	chr9	62677855	62783979	0	+	62677855	62783979	0	1	106124	62677849	cluster_1
Gm16793	chr8	35582503	35589020	0	-	35582503	35589020	0	1	6517	35582500	cluster_1
Kl	chr5	150952607	150993817	0	+	150952607	150993817	0	1	41210	150952606	cluster_1
Mir137	chr3	118433857	118433929	0	+	118433857	118433929	0	1	72	118433856	cluster_1
Inf2	chr12	112588784	112615557	0	+	112588784	112615557	0	1	26773	112588783	cluster_1
1700092M07Rik	chr19	8740718	8741225	0	+	8740718	8741225	0	1	507	8740710	cluster_1
A730090H04Rik	chr11	95145053	95159047	0	+	95145053	95159047	0	1	13994	95145044	cluster_1
Tmc7	chr7	118535844	118584686	0	-	118535844	118584686	0	1	48842	118535843	cluster_1
Lrrc15	chr16	30269302	30283254	0	-	30269302	30283254	0	1	13952	30269299	cluster_1
Ppp1r14c	chr10	3366150	3464975	0	+	3366150	3464975	0	1	98825	3366147	cluster_1
Fabp3	chr4	130308778	130315463	0	+	130308778	130315463	0	1	6685	130308777	cluster_1
Zfp423	chr8	87661810	87959595	0	-	87661810	87959595	0	1	297785	87661802	cluster_1
Fbn1	chr2	125300594	125506438	0	-	125300594	125506438	0	1	205844	125300593	cluster_1
Gm5088	chr14	89896224	89899447	0	+	89896224	89899447	0	1	3223	89896216	cluster_1
Ppp1r16b	chr2	158667135	158766334	0	+	158667135	158766334	0	1	99199	158667134	cluster_1
2610203C20Rik	chr9	41581339	41592487	0	+	41581339	41592487	0	1	11148	41581335	cluster_1
Ece1	chr4	137862237	137965229	0	+	137862237	137965229	0	1	102992	137862236	cluster_1
Nrbp2	chr15	76085594	76090013	0	-	76085594	76090013	0	1	4419	76085587	cluster_1
Gabrb1	chr5	71700016	72137244	0	+	71700016	72137244	0	1	437228	71700009	cluster_1
Foxp4	chr17	47867133	47924632	0	-	47867133	47924632	0	1	57499	47867129	cluster_1
Ppp1r1b	chr11	98348738	98357795	0	+	98348738	98357795	0	1	9057	98348729	cluster_1
Tgfbi	chr13	56609603	56639339	0	+	56609603	56639339	0	1	29736	56609598	cluster_1
Pcdhga4	chr18	37685400	37841870	0	+	37685400	37841870	0	1	156470	37685397	cluster_1
Flt3	chr5	147330742	147400489	0	-	147330742	147400489	0	1	69747	147330741	cluster_1
Cdh20	chr1	104768819	104995481	0	+	104768819	104995481	0	1	226662	104768818	cluster_1
Nid1	chr13	13437602	13512275	0	+	13437602	13512275	0	1	74673	13437601	cluster_1
Gm1715	chr9	52679863	52798772	0	+	52679863	52798772	0	1	118909	52679858	cluster_1
Pcdhgc3	chr18	37806410	37841872	0	+	37806410	37841872	0	1	35462	37806407	cluster_1
Tnfaip8l3	chr9	54025606	54068411	0	-	54025606	54068411	0	1	42805	54025601	cluster_1
Fbxo32	chr15	58175879	58214892	0	-	58175879	58214892	0	1	39013	58175874	cluster_1
Crtac1	chr19	42283037	42431783	0	-	42283037	42431783	0	1	148746	42283033	cluster_1
Rbfox3	chr11	118489760	118909572	0	-	118489760	118909572	0	1	419812	118489759	cluster_1
St8sia2	chr7	73939120	74013682	0	-	73939120	74013682	0	1	74562	73939113	cluster_1
Bhlha9	chr11	76672470	76673676	0	+	76672470	76673676	0	1	1206	76672463	cluster_1
Crmp1	chr5	37245764	37292163	0	+	37245764	37292163	0	1	46399	37245761	cluster_1
Sox6	chr7	115470872	116038744	0	-	115470872	116038744	0	1	567872	115470871	cluster_1
Egflam	chr15	7206120	7398304	0	-	7206120	7398304	0	1	192184	7206113	cluster_1
Fam181b	chr7	93079879	93081721	0	+	93079879	93081721	0	1	1842	93079870	cluster_1
Hes7	chr11	69120453	69123259	0	+	69120453	69123259	0	1	2806	69120447	cluster_1
Lgi3	chr14	70530821	70538324	0	+	70530821	70538324	0	1	7503	70530814	cluster_1
Vsnl1	chr12	11325245	11436649	0	-	11325245	11436649	0	1	111404	11325244	cluster_1
Pcdhga2	chr18	37669105	37841870	0	+	37669105	37841870	0	1	172765	37669102	cluster_1
St8sia4	chr1	95627243	95667594	0	-	95627243	95667594	0	1	40351	95627234	cluster_1
Car11	chr7	45699967	45704661	0	+	45699967	45704661	0	1	4694	45699963	cluster_1
Ascl5	chr1	136050804	136051370	0	+	136050804	136051370	0	1	566	136050803	cluster_1
Ptpru	chr4	131768457	131838278	0	-	131768457	131838278	0	1	69821	131768456	cluster_1
Msx1	chr5	37820491	37824585	0	-	37820491	37824585	0	1	4094	37820488	cluster_1
Zic5	chr14	122459160	122465658	0	-	122459160	122465658	0	1	6498	122459159	cluster_1
Cacna1g	chr11	94408391	94474198	0	-	94408391	94474198	0	1	65807	94408382	cluster_1
Syndig1	chr2	149830783	150004392	0	+	149830783	150004392	0	1	173609	149830782	cluster_1
Hspa1a	chr17	34969359	34972156	0	-	34969359	34972156	0	1	2797	34969356	cluster_1
1700022H16Rik	chr12	9565236	9570585	0	-	9565236	9570585	0	1	5349	9565227	cluster_1
Pkp1	chr1	135871395	135919024	0	-	135871395	135919024	0	1	47629	135871394	cluster_1
1700012D01Rik	chr10	127667123	127668851	0	+	127667123	127668851	0	1	1728	127667122	cluster_1
Efs	chr14	54916543	54926788	0	-	54916543	54926788	0	1	10245	54916538	cluster_1
Il11	chr7	4772378	4778141	0	-	4772378	4778141	0	1	5763	4772374	cluster_1
Hspb8	chr5	116408495	116422864	0	-	116408495	116422864	0	1	14369	116408494	cluster_1
Tmem54	chr4	129105530	129111626	0	+	129105530	129111626	0	1	6096	129105529	cluster_1
Kcng2	chr18	80294544	80364254	0	-	80294544	80364254	0	1	69710	80294536	cluster_1
Pcdhgb8	chr18	37761801	37841872	0	+	37761801	37841872	0	1	80071	37761798	cluster_1
Syt15	chr14	34220046	34230421	0	+	34220046	34230421	0	1	10375	34220043	cluster_1
Foxe3	chr4	114925147	114926013	0	-	114925147	114926013	0	1	866	114925146	cluster_1
Olig1	chr16	91269769	91271939	0	+	91269769	91271939	0	1	2170	91269760	cluster_1
Fam181a	chr12	103314959	103317065	0	+	103314959	103317065	0	1	2106	103314958	cluster_1
Dlx3	chr11	95120117	95125291	0	+	95120117	95125291	0	1	5174	95120108	cluster_1
Hck	chr2	153108468	153151441	0	+	153108468	153151441	0	1	42973	153108467	cluster_1
Nsd1	chr13	55209782	55318325	0	+	55209782	55318325	0	1	108543	55209777	cluster_1
Lrrc10b	chr19	10455371	10457447	0	-	10455371	10457447	0	1	2076	10455370	cluster_1
Htr7	chr19	35958729	36057360	0	-	35958729	36057360	0	1	98631	35958726	cluster_1
Slc6a4	chr11	76998597	77032343	0	+	76998597	77032343	0	1	33746	76998590	cluster_1
Stac	chr9	111561434	111690216	0	-	111561434	111690216	0	1	128782	111561433	cluster_1
Lef1	chr3	131112791	131224357	0	+	131112791	131224357	0	1	111566	131112790	cluster_1
Lif	chr11	4267095	4272514	0	+	4267095	4272514	0	1	5419	4267091	cluster_1
Slc13a5	chr11	72241994	72266604	0	-	72241994	72266604	0	1	24610	72241987	cluster_1
Lama5	chr2	180176373	180225859	0	-	180176373	180225859	0	1	49486	180176372	cluster_1
Alox15	chr11	70344147	70352031	0	-	70344147	70352031	0	1	7884	70344140	cluster_1
Dsp	chr13	38151294	38198577	0	+	38151294	38198577	0	1	47283	38151291	cluster_1
Mt2	chr8	94172618	94173567	0	+	94172618	94173567	0	1	949	94172609	cluster_1
Csmd1	chr8	15892545	17535385	0	-	15892545	17535385	0	1	1642840	15892544	cluster_1
Bcl3	chr7	19808462	19822755	0	-	19808462	19822755	0	1	14293	19808461	cluster_1
Sncb	chr13	54758860	54766440	0	-	54758860	54766440	0	1	7580	54758855	cluster_1
Slc16a6	chr11	109450856	109473596	0	-	109450856	109473596	0	1	22740	109450855	cluster_1
Klhl1	chr14	96105265	96519034	0	-	96105265	96519034	0	1	413769	96105256	cluster_1
Bcorl1	chrX	48341358	48406728	0	+	48341358	48406728	0	1	65370	48341354	cluster_1
Pou3f1	chr4	124657646	124660655	0	+	124657646	124660655	0	1	3009	124657645	cluster_1
Tap1	chr17	34187556	34197225	0	+	34187556	34197225	0	1	9669	34187553	cluster_1
Hoxc8	chr15	102990539	102994254	0	+	102990539	102994254	0	1	3715	102990538	cluster_1
2021-09-06	chrX	36913444	36989695	0	-	36913444	36989695	0	1	76251	36913441	cluster_1
Fam5c	chr1	146497687	146902472	0	+	146497687	146902472	0	1	404785	146497686	cluster_1
Nrp2	chr1	62703317	62818692	0	+	62703317	62818692	0	1	115375	62703311	cluster_1
St8sia6	chr2	13654936	13793520	0	-	13654936	13793520	0	1	138584	13654935	cluster_1
Sox18	chr2	181669837	181671640	0	-	181669837	181671640	0	1	1803	181669836	cluster_1
Sfrp2	chr3	83766321	83774314	0	+	83766321	83774314	0	1	7993	83766313	cluster_1
Psmb9	chr17	34182099	34187330	0	-	34182099	34187330	0	1	5231	34182096	cluster_1
1810019D21Rik	chr8	106135400	106138722	0	+	106135400	106138722	0	1	3322	106135399	cluster_1
Lamc3	chr2	31887281	31946535	0	+	31887281	31946535	0	1	59254	31887278	cluster_1
Adora1	chr1	134199222	134235431	0	-	134199222	134235431	0	1	36209	134199221	cluster_1
Ucp1	chr8	83290348	83298456	0	+	83290348	83298456	0	1	8108	83290340	cluster_1
0610040J01Rik	chr5	63812495	63899619	0	+	63812495	63899619	0	1	87124	63812489	cluster_1
Moxd1	chr10	24223517	24302783	0	+	24223517	24302783	0	1	79266	24223515	cluster_1
Elovl3	chr19	46131899	46135694	0	+	46131899	46135694	0	1	3795	46131895	cluster_1
Hes2	chr4	152158867	152162469	0	+	152158867	152162469	0	1	3602	152158866	cluster_1
Cnih3	chr1	181352628	181460641	0	+	181352628	181460641	0	1	108013	181352627	cluster_1
Gm5069	chr1	180326969	180330549	0	-	180326969	180330549	0	1	3580	180326968	cluster_1
Mir3078	chr14	64591185	64591271	0	+	64591185	64591271	0	1	86	64591179	cluster_1
Prrxl1	chr14	32599927	32649246	0	+	32599927	32649246	0	1	49319	32599924	cluster_1
Fgf20	chr8	40279166	40286953	0	-	40279166	40286953	0	1	7787	40279162	cluster_1
Rxfp3	chr15	11033717	11037968	0	-	11033717	11037968	0	1	4251	11033716	cluster_1
Vldlr	chr19	27217020	27254231	0	+	27217020	27254231	0	1	37211	27217018	cluster_1
Ajap1	chr4	153373221	153482830	0	-	153373221	153482830	0	1	109609	153373220	cluster_1
Tpm2	chr4	43513726	43523554	0	-	43513726	43523554	0	1	9828	43513722	cluster_1
Snph	chr2	151590550	151632533	0	-	151590550	151632533	0	1	41983	151590549	cluster_1
Cd63	chr10	128909866	128912818	0	+	128909866	128912818	0	1	2952	128909865	cluster_1
Pcdh9	chr14	93013700	93890669	0	-	93013700	93890669	0	1	876969	93013691	cluster_1
Leprel4	chr11	100408750	100414819	0	-	100408750	100414819	0	1	6069	100408749	cluster_1
Cwh43	chr5	73406078	73453425	0	+	73406078	73453425	0	1	47347	73406071	cluster_1
Igfbp4	chr11	99041260	99052643	0	+	99041260	99052643	0	1	11383	99041251	cluster_1
Gpr139	chr7	119144323	119184374	0	-	119144323	119184374	0	1	40051	119144322	cluster_1
Kcnc4	chr3	107438303	107458898	0	-	107438303	107458898	0	1	20595	107438302	cluster_1
Msi1	chr5	115429685	115454202	0	+	115429685	115454202	0	1	24517	115429684	cluster_1
Epha5	chr5	84054765	84417382	0	-	84054765	84417382	0	1	362617	84054757	cluster_1
Klhdc7b	chr15	89386891	89388708	0	+	89386891	89388708	0	1	1817	89386883	cluster_1
Mir208a	chr14	54949060	54949142	0	-	54949060	54949142	0	1	82	54949055	cluster_1
Zfp579	chr7	4992852	4996101	0	-	4992852	4996101	0	1	3249	4992848	cluster_1
Mir5046	chr19	6829886	6829944	0	-	6829886	6829944	0	1	58	6829880	cluster_1
Mir3081	chr16	44558046	44558129	0	-	44558046	44558129	0	1	83	44558042	cluster_1
Cdk5r2	chr1	74855029	74857732	0	+	74855029	74857732	0	1	2703	74855022	cluster_1
Pcdh18	chr3	49743296	49757316	0	-	49743296	49757316	0	1	14020	49743292	cluster_1
Tmsb4x	chrX	167207094	167209218	0	-	167207094	167209218	0	1	2124	167207093	cluster_1
Ret	chr6	118151748	118197744	0	-	118151748	118197744	0	1	45996	118151747	cluster_1
Vim	chr2	13574311	13582826	0	+	13574311	13582826	0	1	8515	13574310	cluster_1
Il1rapl2	chrX	137571549	138846955	0	+	137571549	138846955	0	1	1275406	137571548	cluster_1
Syt1	chr10	108497650	109010975	0	-	108497650	109010975	0	1	513325	108497649	cluster_1
Fzd2	chr11	102604431	102608058	0	+	102604431	102608058	0	1	3627	102604430	cluster_1
Nppc	chr1	86666293	86670573	0	-	86666293	86670573	0	1	4280	86666285	cluster_1
Shisa9	chr16	11984113	12270904	0	+	11984113	12270904	0	1	286791	11984112	cluster_1
Efcc1	chr6	87730869	87755911	0	+	87730869	87755911	0	1	25042	87730861	cluster_1
Pnma2	chr14	66911208	66920061	0	+	66911208	66920061	0	1	8853	66911202	cluster_1
Kcnk10	chr12	98433994	98577940	0	-	98433994	98577940	0	1	143946	98433985	cluster_1
Jakmip3	chr7	138940730	139083976	0	+	138940730	139083976	0	1	143246	138940729	cluster_1
Gabrb2	chr11	42419757	42632591	0	+	42419757	42632591	0	1	212834	42419753	cluster_1
Rasip1	chr7	45627537	45639092	0	+	45627537	45639092	0	1	11555	45627533	cluster_1
Amotl1	chr9	14541967	14615000	0	-	14541967	14615000	0	1	73033	14541966	cluster_1
Hotair	chr15	102944062	102947946	0	-	102944062	102947946	0	1	3884	102944061	cluster_1
Smarcd3	chr5	24592622	24602002	0	-	24592622	24602002	0	1	9380	24592620	cluster_1
Khdc3	chr9	73102398	73104443	0	+	73102398	73104443	0	1	2045	73102391	cluster_1
Rhobtb1	chr10	69213194	69291784	0	+	69213194	69291784	0	1	78590	69213188	cluster_1
2810011L19Rik	chr12	105336594	105383932	0	+	105336594	105383932	0	1	47338	105336593	cluster_1
C1qtnf4	chr2	90885786	90890526	0	+	90885786	90890526	0	1	4740	90885777	cluster_1
Slc35d3	chr10	19847917	19851459	0	-	19847917	19851459	0	1	3542	19847916	cluster_1
Boc	chr16	44485045	44558870	0	-	44485045	44558870	0	1	73825	44485041	cluster_1
Cadm2	chr16	66655421	67620908	0	-	66655421	67620908	0	1	965487	66655415	cluster_1
E130201H02Rik	chr7	120597625	120598475	0	+	120597625	120598475	0	1	850	120597624	cluster_1
Celsr1	chr15	85898758	86033777	0	-	85898758	86033777	0	1	135019	85898750	cluster_1
Kcnf1	chr12	17172100	17176888	0	-	17172100	17176888	0	1	4788	17172099	cluster_1
Myf5	chr10	107482908	107486134	0	-	107482908	107486134	0	1	3226	107482907	cluster_1
Insm1	chr2	146221997	146225018	0	+	146221997	146225018	0	1	3021	146221996	cluster_1
Dlx4	chr11	95140447	95145801	0	-	95140447	95145801	0	1	5354	95140438	cluster_1
Sgcz	chr8	37522554	38661508	0	-	37522554	38661508	0	1	1138954	37522551	cluster_1
LOC381967	chr7	99260481	99267218	0	-	99260481	99267218	0	1	6737	99260472	cluster_1
Piezo2	chr18	63010213	63387183	0	-	63010213	63387183	0	1	376970	63010207	cluster_1
Syne3	chr12	104929949	105009809	0	-	104929949	105009809	0	1	79860	104929948	cluster_1
Cd14	chr18	36725067	36726654	0	-	36725067	36726654	0	1	1587	36725064	cluster_1
Adcy1	chr11	7063489	7178505	0	+	7063489	7178505	0	1	115016	7063482	cluster_1
Dlgap2	chr8	14095875	14847686	0	+	14095875	14847686	0	1	751811	14095874	cluster_1
Shc2	chr10	79617938	79637918	0	-	79617938	79637918	0	1	19980	79617931	cluster_1
Tmem35	chrX	134295225	134305969	0	+	134295225	134305969	0	1	10744	134295224	cluster_1
Irak3	chr10	120141654	120201537	0	-	120141654	120201537	0	1	59883	120141653	cluster_1
Fgf8	chr19	45736798	45742884	0	-	45736798	45742884	0	1	6086	45736794	cluster_1
Tmem132b	chr5	125532418	125792583	0	+	125532418	125792583	0	1	260165	125532417	cluster_1
Efhd1	chr1	87264364	87310791	0	+	87264364	87310791	0	1	46427	87264356	cluster_1
Cckbr	chr7	105425820	105436338	0	+	105425820	105436338	0	1	10518	105425819	cluster_1
Gm6307	chr2	180385604	180401802	0	+	180385604	180401802	0	1	16198	180385603	cluster_1
Atoh8	chr6	72206177	72235577	0	-	72206177	72235577	0	1	29400	72206170	cluster_1
Fkbp10	chr11	100415694	100424840	0	+	100415694	100424840	0	1	9146	100415693	cluster_1
Kcnmb2	chr3	31902703	32200180	0	+	31902703	32200180	0	1	297477	31902700	cluster_1
Megf6	chr4	154170713	154275721	0	+	154170713	154275721	0	1	105008	154170712	cluster_1
Scn5a	chr9	119483408	119579016	0	-	119483408	119579016	0	1	95608	119483407	cluster_1
Mpp2	chr11	102057017	102088515	0	-	102057017	102088515	0	1	31498	102057016	cluster_1
Cx3cl1	chr8	94772180	94782426	0	+	94772180	94782426	0	1	10246	94772171	cluster_1
2610305D13Rik	chr4	147611936	147642508	0	-	147611936	147642508	0	1	30572	147611935	cluster_1
Itpr2	chr6	146108299	146502223	0	-	146108299	146502223	0	1	393924	146108298	cluster_1
Lama1	chr17	67697265	67822645	0	+	67697265	67822645	0	1	125380	67697259	cluster_1
Cartpt	chr13	99898483	99900683	0	-	99898483	99900683	0	1	2200	99898474	cluster_1
Ltb	chr17	35194507	35196305	0	+	35194507	35196305	0	1	1798	35194504	cluster_1
Itpkb	chr1	180330476	180423659	0	+	180330476	180423659	0	1	93183	180330475	cluster_1
Rac2	chr15	78559169	78572783	0	-	78559169	78572783	0	1	13614	78559162	cluster_1
Ptchd1	chrX	155569736	155623327	0	-	155569736	155623327	0	1	53591	155569735	cluster_1
Slc27a1	chr8	71568927	71586708	0	+	71568927	71586708	0	1	17781	71568920	cluster_1
Itga3	chr11	95044482	95076714	0	-	95044482	95076714	0	1	32232	95044473	cluster_1
Gm14169	chr2	156609198	156613422	0	-	156609198	156613422	0	1	4224	156609197	cluster_1
Col13a1	chr10	61838498	61979108	0	-	61838498	61979108	0	1	140610	61838492	cluster_1
1700051A21Rik	chr11	72266844	72268556	0	+	72266844	72268556	0	1	1712	72266837	cluster_1
Klf15	chr6	90462626	90475209	0	+	90462626	90475209	0	1	12583	90462617	cluster_1
Ntf3	chr6	126101412	126166744	0	-	126101412	126166744	0	1	65332	126101411	cluster_1
Chrdl2	chr7	100006404	100034726	0	+	100006404	100034726	0	1	28322	100006403	cluster_1
Neurod2	chr11	98325417	98329645	0	-	98325417	98329645	0	1	4228	98325408	cluster_1
Snord82	chr1	86356260	86356327	0	-	86356260	86356327	0	1	67	86356252	cluster_1
Mex3d	chr10	80380355	80387651	0	-	80380355	80387651	0	1	7296	80380347	cluster_1
Tmem150c	chr5	100077873	100159808	0	-	100077873	100159808	0	1	81935	100077872	cluster_1
Hs6st3	chr14	119138265	119869815	0	+	119138265	119869815	0	1	731550	119138264	cluster_1
B230312C02Rik	chr2	180370858	180385885	0	-	180370858	180385885	0	1	15027	180370857	cluster_1
Rnd3	chr2	51130439	51149111	0	-	51130439	51149111	0	1	18672	51130434	cluster_1
Fam78a	chr2	32066885	32083705	0	-	32066885	32083705	0	1	16820	32066882	cluster_1
Oxct2a	chr4	123321875	123323679	0	-	123321875	123323679	0	1	1804	123321874	cluster_1
Armcx3	chrX	134756568	134761456	0	+	134756568	134761456	0	1	4888	134756567	cluster_1
Serinc2	chr4	130253497	130275586	0	-	130253497	130275586	0	1	22089	130253496	cluster_1
Clstn2	chr9	97444395	98033167	0	-	97444395	98033167	0	1	588772	97444386	cluster_1
Evx1	chr6	52313498	52318378	0	+	52313498	52318378	0	1	4880	52313493	cluster_1
Fibcd1	chr2	31813290	31846005	0	-	31813290	31846005	0	1	32715	31813287	cluster_1
Zfhx4	chr3	5218554	5415855	0	+	5218554	5415855	0	1	197301	5218549	cluster_1
Gm13283	chr4	88760774	88761584	0	+	88760774	88761584	0	1	810	88760766	cluster_1
Ltbp2	chr12	84783212	84876495	0	-	84783212	84876495	0	1	93283	84783204	cluster_1
Shank3	chr15	89499857	89560260	0	+	89499857	89560260	0	1	60403	89499849	cluster_1
Stx1a	chr5	135023572	135051099	0	+	135023572	135051099	0	1	27527	135023571	cluster_1
C130071C03Rik	chr13	83728106	83735669	0	+	83728106	83735669	0	1	7563	83728098	cluster_1
Cys1	chr12	24665838	24681795	0	-	24665838	24681795	0	1	15957	24665836	cluster_1
Tubb6	chr18	67390731	67402749	0	+	67390731	67402749	0	1	12018	67390725	cluster_1
Adarb2	chr13	8202909	8760308	0	+	8202909	8760308	0	1	557399	8202901	cluster_1
Gm4980	chr7	99624067	99627103	0	-	99624067	99627103	0	1	3036	99624058	cluster_1
Slc4a4	chr5	88887260	89239656	0	+	88887260	89239656	0	1	352396	88887252	cluster_1
Kcnj4	chr15	79483714	79505241	0	-	79483714	79505241	0	1	21527	79483707	cluster_1
Dpysl5	chr5	30711895	30799369	0	+	30711895	30799369	0	1	87474	30711892	cluster_1
Pcdhga12	chr18	37765580	37841872	0	+	37765580	37841872	0	1	76292	37765577	cluster_1
Wnt2b	chr3	104944805	104961709	0	-	104944805	104961709	0	1	16904	104944804	cluster_1
Bean1	chr8	104170513	104219097	0	+	104170513	104219097	0	1	48584	104170512	cluster_1
Hcrtr1	chr4	130130217	130139162	0	-	130130217	130139162	0	1	8945	130130216	cluster_1
Wdr86	chr5	24712269	24730680	0	-	24712269	24730680	0	1	18411	24712267	cluster_1
Scarf2	chr16	17797282	17808287	0	+	17797282	17808287	0	1	11005	17797281	cluster_1
Nav2	chr7	49246189	49610088	0	+	49246189	49610088	0	1	363899	49246185	cluster_1
Nrk	chrX	138914430	139009090	0	+	138914430	139009090	0	1	94660	138914429	cluster_1
Adcyap1r1	chr6	55451980	55501455	0	+	55451980	55501455	0	1	49475	55451975	cluster_1
Dtx1	chr5	120680264	120711669	0	-	120680264	120711669	0	1	31405	120680263	cluster_1
Gsc2	chr16	17913554	17915059	0	-	17913554	17915059	0	1	1505	17913553	cluster_1
Kcp	chr6	29482036	29507952	0	-	29482036	29507952	0	1	25916	29482034	cluster_1
Myf6	chr10	107492860	107494729	0	-	107492860	107494729	0	1	1869	107492859	cluster_1
Emilin3	chr2	160906438	160912328	0	-	160906438	160912328	0	1	5890	160906437	cluster_1
Tbc1d9	chr8	83165352	83272940	0	+	83165352	83272940	0	1	107588	83165344	cluster_1
Acvrl1	chr15	101128522	101145336	0	+	101128522	101145336	0	1	16814	101128521	cluster_1
Nol3	chr8	105276447	105281939	0	+	105276447	105281939	0	1	5492	105276446	cluster_1
Pcdhga3	chr18	37674335	37841872	0	+	37674335	37841872	0	1	167537	37674332	cluster_1
Elovl7	chr13	108214404	108287107	0	+	108214404	108287107	0	1	72703	108214403	cluster_1
Kbtbd11	chr8	15011025	15033332	0	+	15011025	15033332	0	1	22307	15011024	cluster_1
Itpripl2	chr7	118485112	118491975	0	-	118485112	118491975	0	1	6863	118485111	cluster_1
Arc	chr15	74669081	74672570	0	-	74669081	74672570	0	1	3489	74669074	cluster_1
4932416K20Rik	chr8	104795237	104798792	0	+	104795237	104798792	0	1	3555	104795236	cluster_1
Hap1	chr11	100347327	100356141	0	-	100347327	100356141	0	1	8814	100347326	cluster_1
Upp1	chr11	9118507	9136170	0	+	9118507	9136170	0	1	17663	9118498	cluster_1
Pcdh1	chr18	38196694	38209762	0	-	38196694	38209762	0	1	13068	38196691	cluster_1
BC027072	chr17	71743555	71752885	0	-	71743555	71752885	0	1	9330	71743548	cluster_1
Rab15	chr12	76797963	76822524	0	-	76797963	76822524	0	1	24561	76797956	cluster_1
Cacna2d2	chr9	107399880	107529343	0	+	107399880	107529343	0	1	129463	107399879	cluster_1
BC030500	chr8	58911755	58914298	0	+	58911755	58914298	0	1	2543	58911750	cluster_1
Nt5c1a	chr4	123201553	123216207	0	+	123201553	123216207	0	1	14654	123201552	cluster_1
Pcsk9	chr4	106442334	106464325	0	-	106442334	106464325	0	1	21991	106442333	cluster_1
Tmem171	chr13	98686238	98694831	0	-	98686238	98694831	0	1	8593	98686229	cluster_1
Osmr	chr15	6813577	6874313	0	-	6813577	6874313	0	1	60736	6813571	cluster_1
Gpr157	chr4	150087503	150105927	0	+	150087503	150105927	0	1	18424	150087502	cluster_1
Calca	chr7	114633291	114636357	0	-	114633291	114636357	0	1	3066	114633290	cluster_1
Cbr3	chr16	93683219	93690991	0	+	93683219	93690991	0	1	7772	93683210	cluster_1
Kcnq1	chr7	143107254	143427042	0	+	143107254	143427042	0	1	319788	143107253	cluster_1
Cacna1a	chr8	84415364	84640249	0	+	84415364	84640249	0	1	224885	84415356	cluster_1
Thbs4	chr13	92751586	92794818	0	-	92751586	92794818	0	1	43232	92751577	cluster_1
Ncs1	chr2	31245923	31295471	0	+	31245923	31295471	0	1	49548	31245920	cluster_1
Ankrd53	chr6	83762646	83768326	0	+	83762646	83768326	0	1	5680	83762638	cluster_1
Ak5	chr3	152462815	152668140	0	-	152462815	152668140	0	1	205325	152462814	cluster_1
Hoxd4	chr2	74721978	74729159	0	+	74721978	74729159	0	1	7181	74721971	cluster_1
Atp12a	chr14	56365068	56388551	0	+	56365068	56388551	0	1	23483	56365063	cluster_1
Alox12e	chr11	70315613	70322518	0	-	70315613	70322518	0	1	6905	70315606	cluster_1
Gcgr	chr11	120530727	120538984	0	+	120530727	120538984	0	1	8257	120530726	cluster_1
Kitl	chr10	100015824	100100412	0	+	100015824	100100412	0	1	84588	100015823	cluster_1
Oxct2b	chr4	123116248	123118000	0	+	123116248	123118000	0	1	1752	123116247	cluster_1
Aff1	chr5	103754573	103855322	0	+	103754573	103855322	0	1	100749	103754572	cluster_1
Morc4	chrX	139821635	139871654	0	-	139821635	139871654	0	1	50019	139821634	cluster_1
Dhh	chr15	98893027	98898540	0	-	98893027	98898540	0	1	5513	98893018	cluster_1
Lipg	chr18	74939322	74961263	0	-	74939322	74961263	0	1	21941	74939315	cluster_1
Trim36	chr18	46165300	46212607	0	-	46165300	46212607	0	1	47307	46165296	cluster_1
Slc6a11	chr6	114131241	114249886	0	+	114131241	114249886	0	1	118645	114131240	cluster_1
Amer2	chr14	60378286	60381003	0	+	60378286	60381003	0	1	2717	60378280	cluster_1
Ifnk	chr4	35152055	35154019	0	+	35152055	35154019	0	1	1964	35152052	cluster_1
Slc16a11	chr11	70213910	70216414	0	+	70213910	70216414	0	1	2504	70213903	cluster_1
Ncald	chr15	37366175	37792428	0	-	37366175	37792428	0	1	426253	37366172	cluster_1
Lrp8	chr4	107802259	107876840	0	+	107802259	107876840	0	1	74581	107802258	cluster_1
Pmaip1	chr18	66458604	66465558	0	+	66458604	66465558	0	1	6954	66458598	cluster_1
Wnt9a	chr11	59306930	59333552	0	+	59306930	59333552	0	1	26622	59306925	cluster_1
Tap2	chr17	34204479	34216321	0	+	34204479	34216321	0	1	11842	34204476	cluster_1
Arsj	chr3	126363852	126440374	0	+	126363852	126440374	0	1	76522	126363851	cluster_1
Tchh	chr3	93442330	93449077	0	+	93442330	93449077	0	1	6747	93442321	cluster_1
Gldn	chr9	54286486	54341777	0	+	54286486	54341777	0	1	55291	54286481	cluster_1
Ddit4l	chr3	137623672	137628332	0	+	137623672	137628332	0	1	4660	137623671	cluster_1
Sall2	chr14	52311177	52328670	0	-	52311177	52328670	0	1	17493	52311172	cluster_1
9330188P03Rik	chr14	105589549	105593929	0	+	105589549	105593929	0	1	4380	105589548	cluster_1
Tmem26	chr10	68723746	68782654	0	+	68723746	68782654	0	1	58908	68723740	cluster_1
Gm8994	chr6	136327539	136329983	0	+	136327539	136329983	0	1	2444	136327538	cluster_1
2210408F21Rik	chr6	31220351	31337394	0	+	31220351	31337394	0	1	117043	31220348	cluster_1
A730098P11Rik	chr16	24529314	24534472	0	+	24529314	24534472	0	1	5158	24529312	cluster_1
Mest	chr6	30738053	30748466	0	+	30738053	30748466	0	1	10413	30738050	cluster_1
Frem3	chr8	80611039	80695557	0	+	80611039	80695557	0	1	84518	80611031	cluster_1
Pgr	chr9	8899833	8968611	0	+	8899833	8968611	0	1	68778	8899825	cluster_1
Kcnh3	chr15	99224976	99242817	0	+	99224976	99242817	0	1	17841	99224967	cluster_1
Neurod1	chr2	79452641	79456636	0	-	79452641	79456636	0	1	3995	79452634	cluster_1
Ntn1	chr11	68209364	68386826	0	-	68209364	68386826	0	1	177462	68209358	cluster_1
Speer8-ps1	chr5	14945294	14978541	0	+	14945294	14978541	0	1	33247	14945293	cluster_1
Thsd7b	chr1	129273304	130219278	0	+	129273304	130219278	0	1	945974	129273303	cluster_1
Tdrd6	chr17	43615335	43630299	0	-	43615335	43630299	0	1	14964	43615331	cluster_1
Plk2	chr13	110395044	110400843	0	+	110395044	110400843	0	1	5799	110395043	cluster_1
Col8a1	chr16	57624256	57754737	0	-	57624256	57754737	0	1	130481	57624251	cluster_1
Il1rl2	chr1	40324627	40365471	0	+	40324627	40365471	0	1	40844	40324623	cluster_1
Galntl6	chr8	57774052	58911627	0	-	57774052	58911627	0	1	1137575	57774047	cluster_1
Mapk4	chr18	73928486	74064949	0	-	73928486	74064949	0	1	136463	73928479	cluster_1
Lin7a	chr10	107271831	107425143	0	+	107271831	107425143	0	1	153312	107271830	cluster_1
B430212C06Rik	chr18	67321209	67344103	0	-	67321209	67344103	0	1	22894	67321203	cluster_1
Cck	chr9	121489824	121495689	0	-	121489824	121495689	0	1	5865	121489823	cluster_1
Ppp1r3g	chr13	35967906	35970388	0	+	35967906	35970388	0	1	2482	35967903	cluster_1
Kndc1	chr7	139894696	139941540	0	+	139894696	139941540	0	1	46844	139894695	cluster_1
Krt28	chr11	99365007	99374903	0	-	99365007	99374903	0	1	9896	99364998	cluster_1
Fermt1	chr2	132904179	132946036	0	-	132904179	132946036	0	1	41857	132904178	cluster_1
H2-Q5	chr17	35394099	35395630	0	+	35394099	35395630	0	1	1531	35394096	cluster_1
Olfr94	chr17	37196806	37197966	0	-	37196806	37197966	0	1	1160	37196803	cluster_1
Slc28a3	chr13	58553308	58610877	0	-	58553308	58610877	0	1	57569	58553303	cluster_1
Elovl4	chr9	83778692	83806305	0	-	83778692	83806305	0	1	27613	83778684	cluster_1
Sp110	chr1	85576899	85603891	0	-	85576899	85603891	0	1	26992	85576891	cluster_1
Icam5	chr9	21032038	21039036	0	+	21032038	21039036	0	1	6998	21032036	cluster_1
Pcdhgc4	chr18	37815079	37841872	0	+	37815079	37841872	0	1	26793	37815076	cluster_1
Adamtsl5	chr10	80342739	80348446	0	-	80342739	80348446	0	1	5707	80342731	cluster_1
Wnt4	chr4	137277635	137299501	0	+	137277635	137299501	0	1	21866	137277634	cluster_1
Syde1	chr10	78584503	78591964	0	-	78584503	78591964	0	1	7461	78584496	cluster_1
A830052D11Rik	chr18	32359057	32378284	0	-	32359057	32378284	0	1	19227	32359054	cluster_1
Prss43	chr9	110826690	110831504	0	+	110826690	110831504	0	1	4814	110826689	cluster_1
Scara3	chr14	65919395	65953744	0	-	65919395	65953744	0	1	34349	65919389	cluster_1
Gnb5	chr9	75314068	75345923	0	+	75314068	75345923	0	1	31855	75314061	cluster_1
Dpp4	chr2	62333223	62412231	0	-	62333223	62412231	0	1	79008	62333217	cluster_1
Obscn	chr11	59012141	59136375	0	-	59012141	59136375	0	1	124234	59012136	cluster_1
Fam211b	chr10	75550125	75560330	0	-	75550125	75560330	0	1	10205	75550118	cluster_1
Grrp1	chr4	134251110	134254106	0	-	134251110	134254106	0	1	2996	134251109	cluster_1
Ildr2	chr1	166254139	166316832	0	+	166254139	166316832	0	1	62693	166254138	cluster_1
2410057H14Rik	chr3	102720231	102735417	0	-	102720231	102735417	0	1	15186	102720230	cluster_1
Cldn3	chr5	134986214	134987476	0	+	134986214	134987476	0	1	1262	134986213	cluster_1
Ttc9	chr12	81631369	81664941	0	+	81631369	81664941	0	1	33572	81631361	cluster_1
Tlr2	chr3	83836272	83841608	0	-	83836272	83841608	0	1	5336	83836264	cluster_1
Arhgap31	chr16	38598343	38713035	0	-	38598343	38713035	0	1	114692	38598340	cluster_1
Ly6h	chr15	75564745	75567182	0	-	75564745	75567182	0	1	2437	75564738	cluster_1
Fam43a	chr16	30599723	30602797	0	+	30599723	30602797	0	1	3074	30599720	cluster_1
L3mbtl4	chr17	68273797	68780086	0	+	68273797	68780086	0	1	506289	68273791	cluster_1
Fosl1	chr19	5447698	5455938	0	+	5447698	5455938	0	1	8240	5447693	cluster_1
5430421F17Rik	chr8	25302650	25306270	0	-	25302650	25306270	0	1	3620	25302648	cluster_1
Plk5	chr10	80356459	80365489	0	+	80356459	80365489	0	1	9030	80356451	cluster_1
Slfn9	chr11	82980303	82991830	0	-	82980303	82991830	0	1	11527	82980295	cluster_1
Frmd3	chr4	74013603	74202214	0	+	74013603	74202214	0	1	188611	74013596	cluster_1
Epha2	chr4	141301221	141329384	0	+	141301221	141329384	0	1	28163	141301220	cluster_1
Sidt1	chr16	44240180	44332838	0	-	44240180	44332838	0	1	92658	44240176	cluster_1
Gdf10	chr14	33923587	33935282	0	+	33923587	33935282	0	1	11695	33923584	cluster_1
Edn1	chr13	42301270	42307989	0	+	42301270	42307989	0	1	6719	42301266	cluster_1
C1ql1	chr11	102939264	102946461	0	-	102939264	102946461	0	1	7197	102939263	cluster_1
Tmem63a	chr1	180942518	180975104	0	+	180942518	180975104	0	1	32586	180942517	cluster_1
Sypl2	chr3	108212266	108226599	0	-	108212266	108226599	0	1	14333	108212265	cluster_1
Gucy1b3	chr3	82032004	82074711	0	-	82032004	82074711	0	1	42707	82031996	cluster_1
Kcna5	chr6	126532551	126535555	0	-	126532551	126535555	0	1	3004	126532550	cluster_1
Slc6a7	chr18	60995380	61014199	0	-	60995380	61014199	0	1	18819	60995374	cluster_1
Gad2	chr2	22622327	22693877	0	+	22622327	22693877	0	1	71550	22622325	cluster_1
Anks1b	chr10	90576691	90972984	0	+	90576691	90972984	0	1	396293	90576682	cluster_1
Lpl	chr8	68880555	68906932	0	+	68880555	68906932	0	1	26377	68880549	cluster_1
Thpo	chr16	20724454	20734511	0	-	20724454	20734511	0	1	10057	20724452	cluster_1
Krt14	chr11	100203162	100207510	0	-	100203162	100207510	0	1	4348	100203161	cluster_1
Pkdrej	chr15	85814676	85821733	0	-	85814676	85821733	0	1	7057	85814668	cluster_1
Rbp4	chr19	38116620	38125321	0	-	38116620	38125321	0	1	8701	38116617	cluster_1
Cryaa	chr17	31677945	31681724	0	+	31677945	31681724	0	1	3779	31677942	cluster_1
Sec14l2	chr11	4097040	4118729	0	-	4097040	4118729	0	1	21689	4097036	cluster_1
Vash2	chr1	190947646	190979296	0	-	190947646	190979296	0	1	31650	190947645	cluster_1
Ciita	chr16	10489781	10527564	0	+	10489781	10527564	0	1	37783	10489780	cluster_1
Prmt8	chr6	127689009	127769159	0	-	127689009	127769159	0	1	80150	127689008	cluster_1
Gabra1	chr11	42130940	42182930	0	-	42130940	42182930	0	1	51990	42130936	cluster_1
Tfpi2	chr6	3962595	3968354	0	-	3962595	3968354	0	1	5759	3962592	cluster_1
Cpxm2	chr7	132042810	132154741	0	-	132042810	132154741	0	1	111931	132042809	cluster_1
Cldn2	chrX	139800808	139811388	0	+	139800808	139811388	0	1	10580	139800807	cluster_1
Lrrc4c	chr2	97467674	97631664	0	+	97467674	97631664	0	1	163990	97467665	cluster_1
Prps2	chrX	167346333	167382699	0	-	167346333	167382699	0	1	36366	167346332	cluster_1
AI115009	chr3	152666913	152681432	0	+	152666913	152681432	0	1	14519	152666912	cluster_1
Mir124a-3	chr2	180894040	180894107	0	+	180894040	180894107	0	1	67	180894039	cluster_1
Syt10	chr15	89782393	89841860	0	-	89782393	89841860	0	1	59467	89782385	cluster_1
Mir1900	chr9	21032251	21032328	0	-	21032251	21032328	0	1	77	21032249	cluster_1
Ikzf4	chr10	128632415	128645993	0	-	128632415	128645993	0	1	13578	128632414	cluster_1
Hpse2	chr19	42788595	43388355	0	-	42788595	43388355	0	1	599760	42788591	cluster_1
Lamp5	chr2	136057927	136069917	0	+	136057927	136069917	0	1	11990	136057926	cluster_1
Tspan2	chr3	102735215	102772310	0	+	102735215	102772310	0	1	37095	102735214	cluster_1
Gucy1a2	chr9	3532349	3905787	0	+	3532349	3905787	0	1	373438	3532346	cluster_1
Emilin2	chr17	71252176	71310965	0	-	71252176	71310965	0	1	58789	71252169	cluster_1
Dmrta1	chr4	89688198	89694766	0	+	89688198	89694766	0	1	6568	89688190	cluster_1
Col5a1	chr2	27886425	28039510	0	+	27886425	28039510	0	1	153085	27886423	cluster_1
5930412G12Rik	chr5	128579130	128600687	0	-	128579130	128600687	0	1	21557	128579129	cluster_1
H2-Q4	chr17	35379617	35384674	0	+	35379617	35384674	0	1	5057	35379614	cluster_1
Vegfa	chr17	46016993	46032377	0	-	46016993	46032377	0	1	15384	46016989	cluster_1
Jph4	chr14	55106826	55116935	0	-	55106826	55116935	0	1	10109	55106821	cluster_1
Galnt10	chr11	57645442	57787500	0	+	57645442	57787500	0	1	142058	57645437	cluster_1
Sctr	chr1	120006980	120063532	0	+	120006980	120063532	0	1	56552	120006979	cluster_1
St3gal6	chr16	58470541	58523312	0	-	58470541	58523312	0	1	52771	58470536	cluster_1
Ferd3l	chr12	33928425	33929309	0	+	33928425	33929309	0	1	884	33928422	cluster_1
Cidea	chr18	67343564	67367794	0	+	67343564	67367794	0	1	24230	67343558	cluster_1
AI504432	chr3	107039504	107054322	0	+	107039504	107054322	0	1	14818	107039503	cluster_1
H2-T10	chr17	36115876	36121444	0	-	36115876	36121444	0	1	5568	36115873	cluster_1
Pyy	chr11	102106676	102107776	0	-	102106676	102107776	0	1	1100	102106675	cluster_1
Slitrk5	chr14	111675115	111683135	0	+	111675115	111683135	0	1	8020	111675114	cluster_1
Msc	chr1	14753346	14755966	0	-	14753346	14755966	0	1	2620	14753345	cluster_1
Kcnj2	chr11	111066164	111076825	0	+	111066164	111076825	0	1	10661	111066163	cluster_1
Rtkn	chr6	83137084	83152579	0	+	83137084	83152579	0	1	15495	83137076	cluster_1
Smoc2	chr17	14279506	14404790	0	+	14279506	14404790	0	1	125284	14279505	cluster_1
Kcng4	chr8	119623854	119635680	0	-	119623854	119635680	0	1	11826	119623853	cluster_1
Kcnk15	chr2	163853750	163858874	0	+	163853750	163858874	0	1	5124	163853749	cluster_1
Morc2b	chr17	33135590	33139683	0	-	33135590	33139683	0	1	4093	33135587	cluster_1
Magee2	chrX	104854952	104857267	0	-	104854952	104857267	0	1	2315	104854951	cluster_1
Bace2	chr16	97356728	97439012	0	+	97356728	97439012	0	1	82284	97356719	cluster_1
Krt8	chr15	101996711	102004342	0	-	101996711	102004342	0	1	7631	101996710	cluster_1
Coro2a	chr4	46536937	46601929	0	-	46536937	46601929	0	1	64992	46536933	cluster_1
Gm19345	chr7	19852003	19858355	0	+	19852003	19858355	0	1	6352	19852002	cluster_1
Mmd2	chr5	142563481	142608752	0	-	142563481	142608752	0	1	45271	142563480	cluster_1
Gbx1	chr5	24504426	24526848	0	-	24504426	24526848	0	1	22422	24504424	cluster_1
Lrp4	chr2	91457531	91513901	0	+	91457531	91513901	0	1	56370	91457522	cluster_1
Sncaip	chr18	52768144	52915931	0	+	52768144	52915931	0	1	147787	52768139	cluster_1
Slc38a4	chr15	96994823	97055956	0	-	96994823	97055956	0	1	61133	96994814	cluster_1
Edil3	chr13	88821472	89323225	0	+	88821472	89323225	0	1	501753	88821464	cluster_1
Htr1f	chr16	64924729	65105784	0	-	64924729	65105784	0	1	181055	64924723	cluster_1
Gjb6	chr14	57123301	57133611	0	-	57123301	57133611	0	1	10310	57123296	cluster_1
Tmtc1	chr6	148232430	148444352	0	-	148232430	148444352	0	1	211922	148232429	cluster_1
Grip2	chr6	91761510	91807393	0	-	91761510	91807393	0	1	45883	91761501	cluster_1
Gm2061	chr1	185447116	185455568	0	-	185447116	185455568	0	1	8452	185447115	cluster_1
Tmem151b	chr17	45541940	45549677	0	-	45541940	45549677	0	1	7737	45541936	cluster_1
Gas2l2	chr11	83421635	83429521	0	-	83421635	83429521	0	1	7886	83421627	cluster_1
Dchs1	chr7	105752989	105787550	0	-	105752989	105787550	0	1	34561	105752988	cluster_1
Mei1	chr15	82070117	82126814	0	+	82070117	82126814	0	1	56697	82070109	cluster_1
Cpne7	chr8	123117374	123135185	0	+	123117374	123135185	0	1	17811	123117373	cluster_1
Arhgef10	chr8	14911717	15001085	0	+	14911717	15001085	0	1	89368	14911716	cluster_1
Bdh1	chr16	31428753	31458901	0	+	31428753	31458901	0	1	30148	31428750	cluster_1
Penk	chr4	4133536	4138445	0	-	4133536	4138445	0	1	4909	4133532	cluster_1
AI854703	chr6	48628167	48633688	0	+	48628167	48633688	0	1	5521	48628163	cluster_1
Ptgir	chr7	16906490	16910905	0	+	16906490	16910905	0	1	4415	16906489	cluster_1
Gsg1l	chr7	125878419	126082411	0	-	125878419	126082411	0	1	203992	125878418	cluster_1
Gpr124	chr8	27085841	27123436	0	+	27085841	27123436	0	1	37595	27085839	cluster_1
Prima1	chr12	103196908	103242146	0	-	103196908	103242146	0	1	45238	103196907	cluster_1
Ptgis	chr2	167203196	167240537	0	-	167203196	167240537	0	1	37341	167203195	cluster_1
Agap2	chr10	127078907	127093169	0	+	127078907	127093169	0	1	14262	127078906	cluster_1
Rhoj	chr12	75308313	75401455	0	+	75308313	75401455	0	1	93142	75308306	cluster_1
Fam163a	chr1	156075956	156205026	0	-	156075956	156205026	0	1	129070	156075955	cluster_1
Gm10684	chr9	45107176	45135606	0	-	45107176	45135606	0	1	28430	45107172	cluster_1
Epha8	chr4	136929419	136956816	0	-	136929419	136956816	0	1	27397	136929418	cluster_1
Nog	chr11	89300638	89302559	0	-	89300638	89302559	0	1	1921	89300630	cluster_1
Fzd10	chr5	128601106	128604093	0	+	128601106	128604093	0	1	2987	128601105	cluster_1
Vstm2l	chr2	157914653	157944719	0	+	157914653	157944719	0	1	30066	157914652	cluster_1
Leprel1	chr16	25960323	26105784	0	-	25960323	26105784	0	1	145461	25960321	cluster_1
Lrfn3	chr7	30355514	30362772	0	-	30355514	30362772	0	1	7258	30355511	cluster_1
P2ry2	chr7	100996572	101011991	0	-	100996572	101011991	0	1	15419	100996571	cluster_1
Pnma3	chrX	73064787	73068191	0	+	73064787	73068191	0	1	3404	73064780	cluster_1
Slc6a3	chr13	73536747	73578672	0	+	73536747	73578672	0	1	41925	73536740	cluster_1
Kcnk12	chr17	87745821	87797994	0	-	87745821	87797994	0	1	52173	87745813	cluster_1
Pdlim2	chr14	70164218	70177672	0	-	70164218	70177672	0	1	13454	70164211	cluster_1
3930402G23Rik	chr8	10924427	10928457	0	-	10924427	10928457	0	1	4030	10924426	cluster_1
Slc6a5	chr7	49911700	49959493	0	+	49911700	49959493	0	1	47793	49911696	cluster_1
Krt82	chr15	101541221	101550659	0	-	101541221	101550659	0	1	9438	101541220	cluster_1
Mir1904	chr13	109903809	109903888	0	+	109903809	109903888	0	1	79	109903808	cluster_1
Spry4	chr18	38586265	38601268	0	-	38586265	38601268	0	1	15003	38586262	cluster_1
Aebp1	chr11	5861866	5872225	0	+	5861866	5872225	0	1	10359	5861861	cluster_1
Adamts8	chr9	30942563	30962858	0	+	30942563	30962858	0	1	20295	30942560	cluster_1
0610012H03Rik	chr2	105224342	105379860	0	+	105224342	105379860	0	1	155518	105224341	cluster_1
Snai2	chr16	14705859	14709382	0	+	14705859	14709382	0	1	3523	14705858	cluster_1
Grm6	chr11	50850685	50866208	0	+	50850685	50866208	0	1	15523	50850680	cluster_1
Them6	chr15	74721234	74724373	0	+	74721234	74724373	0	1	3139	74721227	cluster_1
Ptpn14	chr1	189728268	189876693	0	+	189728268	189876693	0	1	148425	189728267	cluster_1
Tifa	chr3	127789913	127798389	0	+	127789913	127798389	0	1	8476	127789912	cluster_1
Eras	chrX	7924276	7928607	0	-	7924276	7928607	0	1	4331	7924269	cluster_1
Col8a2	chr4	126286794	126314330	0	+	126286794	126314330	0	1	27536	126286793	cluster_1
Speer4d	chr5	15619099	15623864	0	+	15619099	15623864	0	1	4765	15619098	cluster_1
Adamts20	chr15	94351432	94404350	0	-	94351432	94404350	0	1	52918	94351423	cluster_1
Msx1as	chr5	37820564	37822751	0	+	37820564	37822751	0	1	2187	37820561	cluster_1
Adrb2	chr18	62177713	62179981	0	-	62177713	62179981	0	1	2268	62177707	cluster_1
Edaradd	chr13	12471209	12520450	0	-	12471209	12520450	0	1	49241	12471208	cluster_1
Vgll3	chr16	65815633	65863066	0	+	65815633	65863066	0	1	47433	65815627	cluster_1
Crybb2	chr5	113058265	113068766	0	-	113058265	113068766	0	1	10501	113058264	cluster_1
Cap2	chr13	46501903	46650281	0	+	46501903	46650281	0	1	148378	46501899	cluster_1
E130006D01Rik	chr5	111734284	111761728	0	-	111734284	111761728	0	1	27444	111734283	cluster_1
Rgs11	chr17	26202962	26211324	0	+	26202962	26211324	0	1	8362	26202960	cluster_1
Lrrtm3	chr10	63928497	64090255	0	-	63928497	64090255	0	1	161758	63928491	cluster_1
Chrm1	chr19	8664005	8683602	0	+	8664005	8683602	0	1	19597	8663997	cluster_1
S1pr5	chr9	21242917	21248443	0	-	21242917	21248443	0	1	5526	21242915	cluster_1
Tgfb1	chr7	25687002	25704996	0	+	25687002	25704996	0	1	17994	25687000	cluster_1
Axl	chr7	25756500	25788733	0	-	25756500	25788733	0	1	32233	25756498	cluster_1
Prokr1	chr6	87578592	87590701	0	-	87578592	87590701	0	1	12109	87578584	cluster_1
Krt83	chr15	101431490	101438804	0	-	101431490	101438804	0	1	7314	101431489	cluster_1
Slc7a3	chrX	101079221	101085352	0	-	101079221	101085352	0	1	6131	101079220	cluster_1
Adra2b	chr2	127363286	127367221	0	+	127363286	127367221	0	1	3935	127363285	cluster_1
Usp18	chr6	121245906	121270917	0	+	121245906	121270917	0	1	25011	121245905	cluster_1
Adcy2	chr13	68620043	68999541	0	-	68620043	68999541	0	1	379498	68620037	cluster_1
Gpr88	chr3	116249654	116253484	0	-	116249654	116253484	0	1	3830	116249653	cluster_1
Kcnk2	chr1	189207930	189344192	0	-	189207930	189344192	0	1	136262	189207929	cluster_1
Scnn1a	chr6	125321340	125344942	0	+	125321340	125344942	0	1	23602	125321339	cluster_1
Medag	chr5	149411806	149431703	0	+	149411806	149431703	0	1	19897	149411805	cluster_1
Col1a1	chr11	94936270	94951856	0	+	94936270	94951856	0	1	15586	94936261	cluster_1
Lrrc4b	chr7	44442487	44463344	0	+	44442487	44463344	0	1	20857	44442483	cluster_1
Rorb	chr19	18930609	19111196	0	-	18930609	19111196	0	1	180587	18930608	cluster_1
Scrt1	chr15	76516203	76522129	0	-	76516203	76522129	0	1	5926	76516196	cluster_1
Lbx2	chr6	83086365	83088241	0	+	83086365	83088241	0	1	1876	83086357	cluster_1
6430710C18Rik	chr2	72784681	72813717	0	-	72784681	72813717	0	1	29036	72784674	cluster_1
Ror2	chr13	53109317	53286109	0	-	53109317	53286109	0	1	176792	53109312	cluster_1
Pou4f2	chr8	78433009	78436652	0	-	78433009	78436652	0	1	3643	78433002	cluster_1
BC068157	chr8	4209543	4217312	0	-	4209543	4217312	0	1	7769	4209539	cluster_1
Egr4	chr6	85511122	85513542	0	-	85511122	85513542	0	1	2420	85511114	cluster_1
Tmprss2	chr16	97564682	97611195	0	-	97564682	97611195	0	1	46513	97564673	cluster_1
Slc26a4	chr12	31519819	31559969	0	-	31519819	31559969	0	1	40150	31519816	cluster_1
Casr	chr16	36493696	36562134	0	-	36493696	36562134	0	1	68438	36493693	cluster_1
Prph	chr15	99055174	99058978	0	+	99055174	99058978	0	1	3804	99055165	cluster_1
Nhs	chrX	161836268	162159790	0	-	161836268	162159790	0	1	323522	161836267	cluster_1
Parm1	chr5	91517700	91623996	0	+	91517700	91623996	0	1	106296	91517691	cluster_1
Trpm8	chr1	88306712	88388851	0	+	88306712	88388851	0	1	82139	88306704	cluster_1
Adamts15	chr9	30899155	30922452	0	-	30899155	30922452	0	1	23297	30899152	cluster_1
Notum	chr11	120653789	120660837	0	-	120653789	120660837	0	1	7048	120653788	cluster_1
Bicc1	chr10	70925096	71159634	0	-	70925096	71159634	0	1	234538	70925089	cluster_1
Xkr5	chr8	18932729	18950973	0	-	18932729	18950973	0	1	18244	18932728	cluster_1
Thbd	chr2	148404471	148408188	0	-	148404471	148408188	0	1	3717	148404470	cluster_1
Gm9926	chr18	66504178	66511737	0	+	66504178	66511737	0	1	7559	66504172	cluster_1
Ripk3	chr14	55784995	55788857	0	-	55784995	55788857	0	1	3862	55784990	cluster_1
Olig3	chr10	19356539	19358604	0	+	19356539	19358604	0	1	2065	19356538	cluster_1
Trps1	chr15	50654759	50890041	0	-	50654759	50890041	0	1	235282	50654754	cluster_1
Chrd	chr16	20733127	20742384	0	+	20733127	20742384	0	1	9257	20733125	cluster_1
Lsamp	chr16	41533342	42146213	0	+	41533342	42146213	0	1	612871	41533338	cluster_1
Rgs2	chr1	143999338	144004149	0	-	143999338	144004149	0	1	4811	143999337	cluster_1
Fut1	chr7	45617606	45621059	0	+	45617606	45621059	0	1	3453	45617602	cluster_1
Ddx26b	chrX	56454839	56507843	0	+	56454839	56507843	0	1	53004	56454834	cluster_1
Kcnd3	chr3	105458816	105674002	0	+	105458816	105674002	0	1	215186	105458815	cluster_1
Htr6	chr4	139061409	139074789	0	-	139061409	139074789	0	1	13380	139061408	cluster_1
Plcb1	chr2	134786164	135475258	0	+	134786164	135475258	0	1	689094	134786163	cluster_1
Cxcl2	chr5	90903899	90905938	0	+	90903899	90905938	0	1	2039	90903890	cluster_1
Tmem100	chr11	90030348	90036505	0	+	90030348	90036505	0	1	6157	90030339	cluster_1
Ptprs	chr17	56412426	56476480	0	-	56412426	56476480	0	1	64054	56412421	cluster_1
Sntb1	chr15	55639154	55906949	0	-	55639154	55906949	0	1	267795	55639149	cluster_1
Il15ra	chr2	11705712	11733985	0	+	11705712	11733985	0	1	28273	11705711	cluster_1
Kcnab1	chr3	65109643	65378219	0	+	65109643	65378219	0	1	268576	65109637	cluster_1
Gulp1	chr1	44551671	44796836	0	+	44551671	44796836	0	1	245165	44551667	cluster_1
Ppl	chr16	5086291	5132481	0	-	5086291	5132481	0	1	46190	5086286	cluster_1
Tmem215	chr4	40473130	40475653	0	+	40473130	40475653	0	1	2523	40473126	cluster_1
Vegfc	chr8	54077532	54186454	0	+	54077532	54186454	0	1	108922	54077527	cluster_1
Atp2c2	chr8	119700009	119757718	0	+	119700009	119757718	0	1	57709	119700008	cluster_1
Slc4a3	chr1	75546266	75559431	0	+	75546266	75559431	0	1	13165	75546259	cluster_1
Hlf	chr11	90336535	90390917	0	-	90336535	90390917	0	1	54382	90336526	cluster_1
BC061194	chr2	18699022	18749605	0	+	18699022	18749605	0	1	50583	18699021	cluster_1
Sptbn4	chr7	27356383	27446589	0	-	27356383	27446589	0	1	90206	27356381	cluster_1
Scin	chr12	40059771	40134228	0	-	40059771	40134228	0	1	74457	40059767	cluster_1
Sptssb	chr3	69819539	69859896	0	-	69819539	69859896	0	1	40357	69819533	cluster_1
Gabra4	chr5	71569734	71658308	0	-	71569734	71658308	0	1	88574	71569727	cluster_1
Rps6ka4	chr19	6829084	6840627	0	-	6829084	6840627	0	1	11543	6829078	cluster_1
Erbb2	chr11	98412484	98437716	0	+	98412484	98437716	0	1	25232	98412475	cluster_1
Gjd3	chr11	98982180	98983016	0	-	98982180	98983016	0	1	836	98982171	cluster_1
Fam83a	chr15	57985903	58010702	0	+	57985903	58010702	0	1	24799	57985898	cluster_1
Slc7a8	chr14	54722215	54781886	0	-	54722215	54781886	0	1	59671	54722210	cluster_1
Duoxa1	chr2	122303549	122313730	0	-	122303549	122313730	0	1	10181	122303548	cluster_1
Chst7	chrX	20059570	20097520	0	+	20059570	20097520	0	1	37950	20059568	cluster_1
Htr1a	chr13	105443693	105448133	0	+	105443693	105448133	0	1	4440	105443692	cluster_1
Rassf2	chr2	131992850	132029988	0	-	131992850	132029988	0	1	37138	131992849	cluster_1
Prom1	chr5	44001443	44101736	0	-	44001443	44101736	0	1	100293	44001439	cluster_1
Trim15	chr17	36860691	36867210	0	-	36860691	36867210	0	1	6519	36860688	cluster_1
Rspo4	chr2	151842927	151874668	0	+	151842927	151874668	0	1	31741	151842926	cluster_1
Thbs1	chr2	118111922	118127133	0	+	118111922	118127133	0	1	15211	118111921	cluster_1
Rims4	chr2	163863881	163918683	0	-	163863881	163918683	0	1	54802	163863880	cluster_1
Grin3a	chr4	49661611	49845769	0	-	49661611	49845769	0	1	184158	49661607	cluster_1
1500012K07Rik	chr7	75308702	75331419	0	+	75308702	75331419	0	1	22717	75308695	cluster_1
2610100L16Rik	chr3	17789921	17800071	0	+	17789921	17800071	0	1	10150	17789920	cluster_1
Irgm2	chr11	58214977	58222783	0	+	58214977	58222783	0	1	7806	58214972	cluster_1
Fam19a2	chr10	123264076	123741204	0	+	123264076	123741204	0	1	477128	123264075	cluster_1
Fignl2	chr15	101050192	101054399	0	-	101050192	101054399	0	1	4207	101050191	cluster_1
Nkain3	chr4	20243853	20778668	0	-	20243853	20778668	0	1	534815	20243851	cluster_1
Gm20556	chr15	84714629	84720266	0	-	84714629	84720266	0	1	5637	84714621	cluster_1
Cacng6	chr7	3424662	3434940	0	+	3424662	3434940	0	1	10278	3424659	cluster_1
Nr5a1	chr2	38692660	38714542	0	-	38692660	38714542	0	1	21882	38692657	cluster_1
2700069I18Rik	chr3	5177828	5220823	0	-	5177828	5220823	0	1	42995	5177823	cluster_1
Ghsr	chr3	27371351	27378010	0	+	27371351	27378010	0	1	6659	27371349	cluster_1
Npr1	chr3	90450592	90465866	0	-	90450592	90465866	0	1	15274	90450583	cluster_1
Gm5643	chrX	142297505	142299237	0	+	142297505	142299237	0	1	1732	142297504	cluster_1
Mboat1	chr13	30136490	30246694	0	+	30136490	30246694	0	1	110204	30136487	cluster_1
Grasp	chr15	101224207	101232756	0	+	101224207	101232756	0	1	8549	101224206	cluster_1
Tmem74b	chr2	151702008	151707310	0	+	151702008	151707310	0	1	5302	151702007	cluster_1
Kcna4	chr2	107290589	107298504	0	+	107290589	107298504	0	1	7915	107290588	cluster_1
Kcnk13	chr12	99964499	100062682	0	+	99964499	100062682	0	1	98183	99964490	cluster_1
Mgarp	chr3	51388413	51396547	0	-	51388413	51396547	0	1	8134	51388408	cluster_1
Grm3	chr5	9485236	9725352	0	-	9485236	9725352	0	1	240116	9485227	cluster_1
Ghrh	chr2	157329496	157346655	0	-	157329496	157346655	0	1	17159	157329495	cluster_1
Cntfr	chr4	41669674	41697091	0	-	41669674	41697091	0	1	27417	41669670	cluster_1
Spock1	chr13	57426091	57908332	0	-	57426091	57908332	0	1	482241	57426086	cluster_1
Kdelr3	chr15	79516408	79527739	0	+	79516408	79527739	0	1	11331	79516401	cluster_1
Irf5	chr6	29529282	29537320	0	+	29529282	29537320	0	1	8038	29529280	cluster_1
Tcea3	chr4	136247957	136274899	0	+	136247957	136274899	0	1	26942	136247956	cluster_1
Kctd8	chr5	69109285	69341709	0	-	69109285	69341709	0	1	232424	69109279	cluster_1
Arhgap8	chr15	84720052	84772207	0	+	84720052	84772207	0	1	52155	84720044	cluster_1
Gipc2	chr3	152093841	152165900	0	-	152093841	152165900	0	1	72059	152093840	cluster_1
Dok7	chr5	35057084	35087831	0	+	35057084	35087831	0	1	30747	35057081	cluster_1
Pnoc	chr14	65400673	65425472	0	-	65400673	65425472	0	1	24799	65400667	cluster_1
Olfr1361	chr13	21658368	21659321	0	-	21658368	21659321	0	1	953	21658366	cluster_1
E130012A19Rik	chr11	97627387	97629716	0	-	97627387	97629716	0	1	2329	97627378	cluster_1
Usp44	chr10	93831555	93858087	0	+	93831555	93858087	0	1	26532	93831546	cluster_1
Zfp36l3	chrX	53772686	53776394	0	-	53772686	53776394	0	1	3708	53772681	cluster_1
Krt1	chr15	101845426	101850786	0	-	101845426	101850786	0	1	5360	101845425	cluster_1
Drd4	chr7	141292006	141295001	0	+	141292006	141295001	0	1	2995	141292005	cluster_1
Ccdc102a	chr8	94902869	94918098	0	-	94902869	94918098	0	1	15229	94902860	cluster_1
Gm13286	chr4	88757844	88758392	0	+	88757844	88758392	0	1	548	88757836	cluster_1
Kcns1	chr2	164163619	164171113	0	-	164163619	164171113	0	1	7494	164163618	cluster_1
Csgalnact1	chr8	68356781	68735146	0	-	68356781	68735146	0	1	378365	68356775	cluster_1
Evc	chr5	37299171	37336881	0	-	37299171	37336881	0	1	37710	37299168	cluster_1
Foxs1	chr2	152931898	152933208	0	-	152931898	152933208	0	1	1310	152931897	cluster_1
Gm14318	chr2	180332857	180340732	0	+	180332857	180340732	0	1	7875	180332856	cluster_1
Cacnb4	chr2	52428320	52676582	0	-	52428320	52676582	0	1	248262	52428315	cluster_1
H2-Q10	chr17	35470089	35474563	0	+	35470089	35474563	0	1	4474	35470086	cluster_1
Gpnmb	chr6	49036518	49058182	0	+	49036518	49058182	0	1	21664	49036514	cluster_1
Bcl6b	chr11	70224127	70229798	0	-	70224127	70229798	0	1	5671	70224120	cluster_1
Syna	chr5	134557254	134560171	0	-	134557254	134560171	0	1	2917	134557253	cluster_1
Osm	chr11	4236785	4241026	0	+	4236785	4241026	0	1	4241	4236781	cluster_1
Nbl1	chr4	139082292	139092970	0	-	139082292	139092970	0	1	10678	139082291	cluster_1
Gatm	chr2	122594473	122611277	0	-	122594473	122611277	0	1	16804	122594472	cluster_1
Aqp6	chr15	99601400	99605477	0	+	99601400	99605477	0	1	4077	99601391	cluster_1
F2r	chr13	95601789	95618433	0	-	95601789	95618433	0	1	16644	95601780	cluster_1
Sgsm1	chr5	113265674	113310786	0	-	113265674	113310786	0	1	45112	113265673	cluster_1
Dok6	chr18	89301135	89769136	0	-	89301135	89769136	0	1	468001	89301127	cluster_1
Abcc8	chr7	46104523	46180033	0	-	46104523	46180033	0	1	75510	46104519	cluster_1
Eno2	chr6	124760055	124769509	0	-	124760055	124769509	0	1	9454	124760054	cluster_1
Eva1c	chr16	90830859	90904885	0	+	90830859	90904885	0	1	74026	90830850	cluster_1
Slc22a3	chr17	12419974	12507704	0	-	12419974	12507704	0	1	87730	12419973	cluster_1
Gykl1	chr18	52693679	52695593	0	+	52693679	52695593	0	1	1914	52693674	cluster_1
Gm20063	chr12	61499660	61521820	0	-	61499660	61521820	0	1	22160	61499654	cluster_1
1700029M20Rik	chr4	135626655	135630198	0	+	135626655	135630198	0	1	3543	135626654	cluster_1
Abcc3	chr11	94343295	94392976	0	-	94343295	94392976	0	1	49681	94343286	cluster_1
Parp14	chr16	35832878	35871382	0	-	35832878	35871382	0	1	38504	35832875	cluster_1
Bmx	chrX	164192842	164258193	0	-	164192842	164258193	0	1	65351	164192841	cluster_1
P4ha2	chr11	54100924	54131667	0	+	54100924	54131667	0	1	30743	54100919	cluster_1
Shd	chr17	55970482	55976619	0	+	55970482	55976619	0	1	6137	55970477	cluster_1
Mcam	chr9	44134658	44142726	0	+	44134658	44142726	0	1	8068	44134654	cluster_1
Palm2	chr4	57568248	57717128	0	+	57568248	57717128	0	1	148880	57568243	cluster_1
Stat6	chr10	127642986	127660987	0	+	127642986	127660987	0	1	18001	127642985	cluster_1
Lrfn2	chr17	48932582	49097590	0	+	48932582	49097590	0	1	165008	48932578	cluster_1
Cilp2	chr8	69880366	69887392	0	-	69880366	69887392	0	1	7026	69880360	cluster_1
Gm12	chr11	98598291	98599586	0	+	98598291	98599586	0	1	1295	98598282	cluster_1
Slc47a1	chr11	61343400	61378075	0	-	61343400	61378075	0	1	34675	61343394	cluster_1
Olfml2b	chr1	170644532	170682789	0	+	170644532	170682789	0	1	38257	170644531	cluster_1
Nxnl2	chr13	51171025	51175187	0	+	51171025	51175187	0	1	4162	51171020	cluster_1
Kcne1l	chrX	142304753	142306198	0	-	142304753	142306198	0	1	1445	142304752	cluster_1
Gprc5b	chr7	118972040	118995211	0	-	118972040	118995211	0	1	23171	118972039	cluster_1
Smpx	chrX	157698973	157752591	0	+	157698973	157752591	0	1	53618	157698972	cluster_1
Slc5a8	chr10	88885992	88929515	0	+	88885992	88929515	0	1	43523	88885984	cluster_1
Rasgrp2	chr19	6400583	6415216	0	+	6400583	6415216	0	1	14633	6400577	cluster_1
Mfsd2a	chr4	122946851	122961188	0	-	122946851	122961188	0	1	14337	122946850	cluster_1
2021-09-03	chr15	82274935	82294442	0	+	82274935	82294442	0	1	19507	82274927	cluster_1
Fhl2	chr1	43123074	43163961	0	-	43123074	43163961	0	1	40887	43123070	cluster_1
Card10	chr15	78775136	78803042	0	-	78775136	78803042	0	1	27906	78775129	cluster_1
Vat1l	chr8	114205640	114374070	0	+	114205640	114374070	0	1	168430	114205639	cluster_1
Mmp9	chr2	164948251	164955846	0	+	164948251	164955846	0	1	7595	164948250	cluster_1
Rarg	chr15	102234940	102257483	0	-	102234940	102257483	0	1	22543	102234939	cluster_1
Krt12	chr11	99415664	99422259	0	-	99415664	99422259	0	1	6595	99415655	cluster_1
Kctd16	chr18	40258361	40531184	0	+	40258361	40531184	0	1	272823	40258357	cluster_1
Slc39a8	chr3	135825790	135888572	0	+	135825790	135888572	0	1	62782	135825789	cluster_1
Xlr5a	chrX	73107635	73117702	0	-	73107635	73117702	0	1	10067	73107628	cluster_1
Otop1	chr5	38277404	38304217	0	+	38277404	38304217	0	1	26813	38277401	cluster_1
Phf21b	chr15	84785376	84856129	0	-	84785376	84856129	0	1	70753	84785368	cluster_1
Chst3	chr10	60181528	60219260	0	-	60181528	60219260	0	1	37732	60181522	cluster_1
Aqp2	chr15	99579056	99584545	0	+	99579056	99584545	0	1	5489	99579047	cluster_1
Pld2	chr11	70540164	70558110	0	+	70540164	70558110	0	1	17946	70540157	cluster_1
Grik4	chr9	42520412	42944371	0	-	42520412	42944371	0	1	423959	42520408	cluster_1
Pcdh11x	chrX	120290327	120910618	0	+	120290327	120910618	0	1	620291	120290326	cluster_1
Gm6588	chr5	112449426	112451738	0	+	112449426	112451738	0	1	2312	112449425	cluster_1
Ccin	chr4	43983504	43985533	0	+	43983504	43985533	0	1	2029	43983500	cluster_1
2610018G03Rik	chrX	50841436	50891850	0	+	50841436	50891850	0	1	50414	50841431	cluster_1
Loxl1	chr9	58287723	58313212	0	-	58287723	58313212	0	1	25489	58287718	cluster_1
Gfap	chr11	102890166	102897200	0	-	102890166	102897200	0	1	7034	102890165	cluster_1
Jam2	chr16	84774123	84826375	0	+	84774123	84826375	0	1	52252	84774115	cluster_1
Rnu7	chr5	53698564	53698588	0	-	53698564	53698588	0	1	24	53698559	cluster_1
Col5a2	chr1	45374331	45503282	0	-	45374331	45503282	0	1	128951	45374327	cluster_1
Ntm	chr9	28995964	29963129	0	-	28995964	29963129	0	1	967165	28995962	cluster_1
Bok	chr1	93685694	93695762	0	+	93685694	93695762	0	1	10068	93685685	cluster_1
Fgd5	chr6	91987110	92076005	0	+	91987110	92076005	0	1	88895	91987101	cluster_1
Rtn4r	chr16	18127706	18152408	0	+	18127706	18152408	0	1	24702	18127705	cluster_1
Jph3	chr8	121730559	121791083	0	+	121730559	121791083	0	1	60524	121730558	cluster_1
A230070E04Rik	chr14	68123752	68131371	0	+	68123752	68131371	0	1	7619	68123746	cluster_1
Htr2a	chr14	74640840	74706859	0	+	74640840	74706859	0	1	66019	74640833	cluster_1
Dock10	chr1	80501073	80758553	0	-	80501073	80758553	0	1	257480	80501065	cluster_1
Clic6	chr16	92498147	92541241	0	+	92498147	92541241	0	1	43094	92498138	cluster_1
Fam105a	chr15	27655071	27681542	0	-	27655071	27681542	0	1	26471	27655069	cluster_1
Rprm	chr2	54084093	54085552	0	-	54084093	54085552	0	1	1459	54084088	cluster_1
Pitpnm1	chr19	4100622	4113965	0	+	4100622	4113965	0	1	13343	4100618	cluster_1
Pvalb	chr15	78191118	78206351	0	-	78191118	78206351	0	1	15233	78191111	cluster_1
Celf4	chr18	25677880	25753983	0	-	25677880	25753983	0	1	76103	25677878	cluster_1
Spz1	chr13	92574632	92576232	0	-	92574632	92576232	0	1	1600	92574623	cluster_1
Slit1	chr19	41600257	41743856	0	-	41600257	41743856	0	1	143599	41600253	cluster_1
Dkkl1	chr7	45207525	45211883	0	-	45207525	45211883	0	1	4358	45207521	cluster_1
Ccdc27	chr4	154026644	154042677	0	-	154026644	154042677	0	1	16033	154026643	cluster_1
1700067P10Rik	chr17	48089632	48090920	0	+	48089632	48090920	0	1	1288	48089628	cluster_1
Hs3st2	chr7	121392296	121501768	0	+	121392296	121501768	0	1	109472	121392295	cluster_1
Fam150a	chr1	6359331	6394731	0	+	6359331	6394731	0	1	35400	6359325	cluster_1
Il12a	chr3	68691424	68698547	0	+	68691424	68698547	0	1	7123	68691418	cluster_1
Gfpt2	chr11	49794155	49838620	0	+	49794155	49838620	0	1	44465	49794151	cluster_1
Comp	chr8	70373548	70382066	0	+	70373548	70382066	0	1	8518	70373541	cluster_1
Gap43	chr16	42248561	42340651	0	-	42248561	42340651	0	1	92090	42248557	cluster_1
Mertk	chr2	128698997	128802188	0	+	128698997	128802188	0	1	103191	128698996	cluster_1
Kif4-ps	chr12	101145609	101149273	0	+	101145609	101149273	0	1	3664	101145608	cluster_1
Sftpc	chr14	70520942	70524081	0	-	70520942	70524081	0	1	3139	70520935	cluster_1
Rnf150	chr8	82863356	83091271	0	+	82863356	83091271	0	1	227915	82863348	cluster_1
Ccdc80	chr16	45094053	45127924	0	+	45094053	45127924	0	1	33871	45094049	cluster_1
Slc2a5	chr4	150119344	150144168	0	+	150119344	150144168	0	1	24824	150119343	cluster_1
Slc30a10	chr1	185454848	185468761	0	+	185454848	185468761	0	1	13913	185454847	cluster_1
Sfxn3	chr19	45047576	45056383	0	+	45047576	45056383	0	1	8807	45047572	cluster_1
Rtn4rl1	chr11	75193993	75267762	0	+	75193993	75267762	0	1	73769	75193986	cluster_1
Fras1	chr5	96373955	96784728	0	+	96373955	96784728	0	1	410773	96373946	cluster_1
Mir1895	chr3	134240505	134240583	0	-	134240505	134240583	0	1	78	134240504	cluster_1
Adssl1	chr12	112620047	112641355	0	+	112620047	112641355	0	1	21308	112620046	cluster_1
Slc1a5	chr7	16781346	16798274	0	+	16781346	16798274	0	1	16928	16781345	cluster_1
Wnt9b	chr11	103727363	103749821	0	-	103727363	103749821	0	1	22458	103727362	cluster_1
Igsf9	chr1	172482317	172498877	0	+	172482317	172498877	0	1	16560	172482316	cluster_1
Krt2	chr15	101810689	101818169	0	-	101810689	101818169	0	1	7480	101810688	cluster_1
Hr	chr14	70554056	70573542	0	+	70554056	70573542	0	1	19486	70554049	cluster_1
Dpysl4	chr7	139086001	139101791	0	+	139086001	139101791	0	1	15790	139086000	cluster_1
Acta1	chr8	123891758	123894775	0	-	123891758	123894775	0	1	3017	123891757	cluster_1
Lypd6b	chr2	49787686	49948846	0	+	49787686	49948846	0	1	161160	49787682	cluster_1
Atp2b2	chr6	113745668	114042080	0	-	113745668	114042080	0	1	296412	113745667	cluster_1
Rgs8	chr1	153653037	153697665	0	+	153653037	153697665	0	1	44628	153653036	cluster_1
S1pr1	chr3	115710433	115715055	0	-	115710433	115715055	0	1	4622	115710432	cluster_1
Vav1	chr17	57279100	57329236	0	+	57279100	57329236	0	1	50136	57279095	cluster_1
Prkcdbp	chr7	105480616	105482197	0	-	105480616	105482197	0	1	1581	105480615	cluster_1
Kcnip1	chr11	33629341	33993193	0	-	33629341	33993193	0	1	363852	33629338	cluster_1
Hrasls	chr16	29209695	29230530	0	+	29209695	29230530	0	1	20835	29209693	cluster_1
Zdhhc22	chr12	86983381	86988676	0	-	86983381	86988676	0	1	5295	86983373	cluster_1
Hs3st3a1	chr11	64435332	64522835	0	+	64435332	64522835	0	1	87503	64435326	cluster_1
Synpo	chr18	60600206	60624305	0	-	60600206	60624305	0	1	24099	60600200	cluster_1
Timp3	chr10	86300412	86349505	0	+	86300412	86349505	0	1	49093	86300404	cluster_1
Fgf21	chr7	45613890	45615490	0	-	45613890	45615490	0	1	1600	45613886	cluster_1
Kcnk4	chr19	6925690	6934515	0	-	6925690	6934515	0	1	8825	6925684	cluster_1
Prune2	chr19	16956118	17223932	0	+	16956118	17223932	0	1	267814	16956117	cluster_1
Smpd5	chr15	76294434	76296896	0	+	76294434	76296896	0	1	2462	76294427	cluster_1
Zfhx2as	chr14	55073091	55075874	0	+	55073091	55075874	0	1	2783	55073086	cluster_1
Cldn11	chr3	31149920	31164326	0	+	31149920	31164326	0	1	14406	31149917	cluster_1
Pcdha10	chr18	37005320	37187657	0	+	37005320	37187657	0	1	182337	37005317	cluster_1
9830166K06Rik	chr19	8651796	8663335	0	-	8651796	8663335	0	1	11539	8651788	cluster_1
Olfr750	chr14	51070311	51071442	0	-	51070311	51071442	0	1	1131	51070306	cluster_1
Rnf207	chr4	152307023	152318625	0	-	152307023	152318625	0	1	11602	152307022	cluster_1
Olfr95	chr17	37210913	37211851	0	-	37210913	37211851	0	1	938	37210910	cluster_1
Mfsd4	chr1	132036783	132068062	0	-	132036783	132068062	0	1	31279	132036782	cluster_1
Ntn3	chr17	24203843	24209387	0	-	24203843	24209387	0	1	5544	24203841	cluster_1
Wnt5b	chr6	119432531	119544347	0	-	119432531	119544347	0	1	111816	119432530	cluster_1
Syt2	chr1	134646681	134749417	0	+	134646681	134749417	0	1	102736	134646680	cluster_1
Prss33	chr17	23833361	23835767	0	-	23833361	23835767	0	1	2406	23833359	cluster_1
Tmem233	chr5	116040534	116083246	0	-	116040534	116083246	0	1	42712	116040533	cluster_1
F930015N05Rik	chr11	64433135	64436674	0	-	64433135	64436674	0	1	3539	64433129	cluster_1
Mir322	chrX	53054255	53054349	0	-	53054255	53054349	0	1	94	53054250	cluster_1
Cdk18	chr1	132113547	132139685	0	-	132113547	132139685	0	1	26138	132113546	cluster_1
Pcdh20	chr14	88464747	88471396	0	-	88464747	88471396	0	1	6649	88464739	cluster_1
Vstm2a	chr11	16257724	16284551	0	+	16257724	16284551	0	1	26827	16257723	cluster_1
Mir3064	chr11	106782693	106782759	0	-	106782693	106782759	0	1	66	106782692	cluster_1
Acr	chr15	89568326	89574585	0	+	89568326	89574585	0	1	6259	89568318	cluster_1
Htra4	chr8	25024928	25038962	0	-	25024928	25038962	0	1	14034	25024926	cluster_1
Tmem59l	chr8	70483867	70487358	0	-	70483867	70487358	0	1	3491	70483860	cluster_1
Mcoln2	chr3	146150174	146195512	0	+	146150174	146195512	0	1	45338	146150173	cluster_1
A330009N23Rik	chr15	101221191	101225186	0	-	101221191	101225186	0	1	3995	101221190	cluster_1
Sv2b	chr7	75114895	75309262	0	-	75114895	75309262	0	1	194367	75114888	cluster_1
Pcdhga1	chr18	37661945	37841870	0	+	37661945	37841870	0	1	179925	37661942	cluster_1
Adam11	chr11	102761439	102780262	0	+	102761439	102780262	0	1	18823	102761438	cluster_1
Slc7a1	chr5	148327410	148399904	0	-	148327410	148399904	0	1	72494	148327409	cluster_1
Rhpn1	chr15	75704288	75714419	0	+	75704288	75714419	0	1	10131	75704281	cluster_1
Adamts16	chr13	70727808	70841810	0	-	70727808	70841810	0	1	114002	70727801	cluster_1
6430584L05Rik	chr6	55396887	55412285	0	+	55396887	55412285	0	1	15398	55396882	cluster_1
Neurod6	chr6	55677819	55681263	0	-	55677819	55681263	0	1	3444	55677814	cluster_1
Stk32b	chr5	37446825	37717153	0	-	37446825	37717153	0	1	270328	37446822	cluster_1
Acsl5	chr19	55253369	55296628	0	+	55253369	55296628	0	1	43259	55253364	cluster_1
Atp6v1c2	chr12	17284721	17324730	0	-	17284721	17324730	0	1	40009	17284720	cluster_1
Sntg1	chr1	8362661	9299730	0	-	8362661	9299730	0	1	937069	8362653	cluster_1
Prss39	chr1	34498430	34503062	0	+	34498430	34503062	0	1	4632	34498427	cluster_1
Lypd1	chr1	125872042	125912214	0	-	125872042	125912214	0	1	40172	125872041	cluster_1
Heyl	chr4	123233556	123249870	0	+	123233556	123249870	0	1	16314	123233555	cluster_1
Car7	chr8	104540807	104550343	0	+	104540807	104550343	0	1	9536	104540806	cluster_1
Fam19a4	chr6	96831209	97060411	0	-	96831209	97060411	0	1	229202	96831200	cluster_1
Slc25a48	chr13	56438355	56472363	0	+	56438355	56472363	0	1	34008	56438350	cluster_1
Pcdhac1	chr18	37090136	37187657	0	+	37090136	37187657	0	1	97521	37090133	cluster_1
Rhbg	chr3	88242874	88254684	0	-	88242874	88254684	0	1	11810	88242866	cluster_1
Slc29a4	chr5	142702101	142722490	0	+	142702101	142722490	0	1	20389	142702100	cluster_1
Ophn1	chrX	98557515	98890985	0	-	98557515	98890985	0	1	333470	98557506	cluster_1
Ssc5d	chr7	4925844	4944797	0	+	4925844	4944797	0	1	18953	4925840	cluster_1
Chp2	chr7	122219496	122222539	0	+	122219496	122222539	0	1	3043	122219495	cluster_1
Tnfrsf1a	chr6	125349723	125362483	0	+	125349723	125362483	0	1	12760	125349722	cluster_1
Rnf165	chr18	77456110	77565136	0	-	77456110	77565136	0	1	109026	77456103	cluster_1
Rrad	chr8	104628066	104631321	0	-	104628066	104631321	0	1	3255	104628065	cluster_1
Mast1	chr8	84911853	84937353	0	-	84911853	84937353	0	1	25500	84911845	cluster_1
Rgag4	chrX	102066542	102071307	0	-	102066542	102071307	0	1	4765	102066541	cluster_1
Svep1	chr4	58042796	58206596	0	-	58042796	58206596	0	1	163800	58042791	cluster_1
Armcx4	chrX	134686519	134697772	0	+	134686519	134697772	0	1	11253	134686518	cluster_1
Mir449b	chr13	113037419	113037498	0	+	113037419	113037498	0	1	79	113037418	cluster_1
Olfm2	chr9	20667986	20728214	0	-	20667986	20728214	0	1	60228	20667984	cluster_1
Prrt1	chr17	34629686	34632260	0	+	34629686	34632260	0	1	2574	34629683	cluster_1
Rgs10	chr7	128373625	128418172	0	-	128373625	128418172	0	1	44547	128373624	cluster_1
Vwa5b2	chr16	20589582	20605377	0	+	20589582	20605377	0	1	15795	20589580	cluster_1
Magel2	chr7	62376979	62381640	0	+	62376979	62381640	0	1	4661	62376973	cluster_1
Ptx3	chr3	66219887	66225806	0	+	66219887	66225806	0	1	5919	66219881	cluster_1
Corin	chr5	72300025	72504540	0	-	72300025	72504540	0	1	204515	72300018	cluster_1
Gm8773	chr5	5573799	5576203	0	+	5573799	5576203	0	1	2404	5573794	cluster_1
Klk8	chr7	43797577	43803822	0	+	43797577	43803822	0	1	6245	43797573	cluster_1
1700122O11Rik	chr17	48036745	48038293	0	-	48036745	48038293	0	1	1548	48036741	cluster_1
4931429I11Rik	chr9	40894849	40964112	0	-	40894849	40964112	0	1	69263	40894845	cluster_1
Gli1	chr10	127329882	127341579	0	-	127329882	127341579	0	1	11697	127329881	cluster_1
Slc10a4	chr5	73006904	73012955	0	+	73006904	73012955	0	1	6051	73006897	cluster_1
Ripply3	chr16	94328422	94336935	0	+	94328422	94336935	0	1	8513	94328413	cluster_1
Abcd2	chr15	91145871	91191807	0	-	91145871	91191807	0	1	45936	91145862	cluster_1
Nkx6-3	chr8	23153271	23158948	0	+	23153271	23158948	0	1	5677	23153269	cluster_1
Ptchd4	chr17	42315947	42507741	0	+	42315947	42507741	0	1	191794	42315943	cluster_1
Alox5	chr6	116410071	116461178	0	-	116410071	116461178	0	1	51107	116410070	cluster_1
4930455H04Rik	chr3	116968267	116984406	0	+	116968267	116984406	0	1	16139	116968266	cluster_1
Igsf5	chr16	96361764	96422121	0	+	96361764	96422121	0	1	60357	96361755	cluster_1
Tll2	chr19	41083981	41206774	0	-	41083981	41206774	0	1	122793	41083977	cluster_1
3110082J24Rik	chr5	30103584	30106086	0	-	30103584	30106086	0	1	2502	30103581	cluster_1
Krt75	chr15	101563343	101573904	0	-	101563343	101573904	0	1	10561	101563342	cluster_1
Mir503	chrX	53053984	53054054	0	-	53053984	53054054	0	1	70	53053979	cluster_1
A930009A15Rik	chr10	115569986	115582454	0	+	115569986	115582454	0	1	12468	115569985	cluster_1
Adam33	chr2	131050817	131063814	0	-	131050817	131063814	0	1	12997	131050816	cluster_1
Actrt2	chr4	154666428	154667867	0	-	154666428	154667867	0	1	1439	154666427	cluster_1
Fut2	chr7	45648591	45666394	0	-	45648591	45666394	0	1	17803	45648587	cluster_1
Aire	chr10	78030022	78043610	0	-	78030022	78043610	0	1	13588	78030015	cluster_1
Sgce	chr6	4674350	4747204	0	-	4674350	4747204	0	1	72854	4674346	cluster_1
Epor	chr9	21958899	21963576	0	-	21958899	21963576	0	1	4677	21958897	cluster_1
Ccer1	chr10	97693059	97694926	0	+	97693059	97694926	0	1	1867	97693050	cluster_1
Ildr1	chr16	36694038	36726741	0	+	36694038	36726741	0	1	32703	36694035	cluster_1
Pcdha9	chr18	36997880	37187657	0	+	36997880	37187657	0	1	189777	36997877	cluster_1
B230119M05Rik	chrX	134684562	134686462	0	-	134684562	134686462	0	1	1900	134684561	cluster_1
2010001E11Rik	chr10	39920382	39926923	0	-	39920382	39926923	0	1	6541	39920379	cluster_1
Mir449a	chr13	113037534	113037624	0	+	113037534	113037624	0	1	90	113037533	cluster_1
Pcdhga6	chr18	37707229	37841870	0	+	37707229	37841870	0	1	134641	37707226	cluster_1
Phldb1	chr9	44686308	44735198	0	-	44686308	44735198	0	1	48890	44686304	cluster_1
Nefm	chr14	68119545	68125004	0	-	68119545	68125004	0	1	5459	68119539	cluster_1
Prokr2	chr2	132370329	132385447	0	-	132370329	132385447	0	1	15118	132370328	cluster_1
4632428C04Rik	chr16	30008667	30021430	0	+	30008667	30021430	0	1	12763	30008664	cluster_1
Creb3l1	chr2	91982328	92024170	0	-	91982328	92024170	0	1	41842	91982319	cluster_1
Gm16063	chr5	119625942	119634462	0	+	119625942	119634462	0	1	8520	119625941	cluster_1
Arsi	chr18	60912240	60917768	0	+	60912240	60917768	0	1	5528	60912234	cluster_1
Slc1a1	chr19	28835166	28913960	0	+	28835166	28913960	0	1	78794	28835164	cluster_1
Asic1	chr15	99670718	99701128	0	+	99670718	99701128	0	1	30410	99670709	cluster_1
Tal2	chr4	53779705	53786885	0	+	53779705	53786885	0	1	7180	53779700	cluster_1
Crct1	chr3	93014205	93015686	0	-	93014205	93015686	0	1	1481	93014196	cluster_1
Pom121l2	chr13	21981194	21988734	0	+	21981194	21988734	0	1	7540	21981192	cluster_1
Hs3st6	chr17	24753003	24758684	0	+	24753003	24758684	0	1	5681	24753001	cluster_1
Gata1	chrX	7959260	7967910	0	-	7959260	7967910	0	1	8650	7959253	cluster_1
Pdgfrb	chr18	61045150	61085067	0	+	61045150	61085067	0	1	39917	61045144	cluster_1
Pnmt	chr11	98386632	98388097	0	+	98386632	98388097	0	1	1465	98386623	cluster_1
Rprml	chr11	103649509	103650580	0	+	103649509	103650580	0	1	1071	103649508	cluster_1
Stard8	chrX	99042581	99074728	0	+	99042581	99074728	0	1	32147	99042572	cluster_1
AI836003	chr15	98167806	98170134	0	+	98167806	98170134	0	1	2328	98167797	cluster_1
Arg2	chr12	79130788	79156301	0	+	79130788	79156301	0	1	25513	79130781	cluster_1
Dkk1	chr19	30545885	30549496	0	-	30545885	30549496	0	1	3611	30545882	cluster_1
Src	chr2	157424293	157471838	0	+	157424293	157471838	0	1	47545	157424292	cluster_1
Rem2	chr14	54476100	54480434	0	+	54476100	54480434	0	1	4334	54476095	cluster_1
Iyd	chr10	3540279	3554877	0	+	3540279	3554877	0	1	14598	3540276	cluster_1
Pcdha4	chr18	36952689	37187657	0	+	36952689	37187657	0	1	234968	36952686	cluster_1
4931431F19Rik	chr7	104127913	104129823	0	-	104127913	104129823	0	1	1910	104127912	cluster_1
1700031A10Rik	chr17	36923792	36933432	0	+	36923792	36933432	0	1	9640	36923789	cluster_1
Abcg4	chr9	44273190	44288244	0	-	44273190	44288244	0	1	15054	44273186	cluster_1
Pfn3	chr13	55414688	55415232	0	-	55414688	55415232	0	1	544	55414683	cluster_1
Krt19	chr11	100140811	100145919	0	-	100140811	100145919	0	1	5108	100140810	cluster_1
Slitrk1	chr14	108909989	108914239	0	-	108909989	108914239	0	1	4250	108909988	cluster_1
Pcdha4-g	chr18	36952741	37840200	0	+	36952741	37840200	0	1	887459	36952738	cluster_1
Colgalt2	chr1	152399867	152510695	0	+	152399867	152510695	0	1	110828	152399866	cluster_1
Gm10791	chr16	84972211	84979451	0	+	84972211	84979451	0	1	7240	84972203	cluster_1
Atp1a2	chr1	172271709	172298064	0	-	172271709	172298064	0	1	26355	172271708	cluster_1
Col24a1	chr3	145292472	145552005	0	+	145292472	145552005	0	1	259533	145292471	cluster_1
Mir135b	chr1	132198088	132198184	0	+	132198088	132198184	0	1	96	132198087	cluster_1
Epha3	chr16	63545218	63864157	0	-	63545218	63864157	0	1	318939	63545212	cluster_1
Rap1gap2	chr11	74383483	74590158	0	-	74383483	74590158	0	1	206675	74383476	cluster_1
Ltbp4	chr7	27305141	27337612	0	-	27305141	27337612	0	1	32471	27305139	cluster_1
H2-Q1	chr17	35320558	35325099	0	+	35320558	35325099	0	1	4541	35320555	cluster_1
1700001C02Rik	chr5	30466077	30484087	0	+	30466077	30484087	0	1	18010	30466074	cluster_1
Cpne6	chr14	55511360	55517431	0	+	55511360	55517431	0	1	6071	55511355	cluster_1
Aplnr	chr2	85136360	85139923	0	+	85136360	85139923	0	1	3563	85136352	cluster_1
Cdkl1	chr12	69746848	69790707	0	-	69746848	69790707	0	1	43859	69746842	cluster_1
Cyp27b1	chr10	127048246	127053006	0	+	127048246	127053006	0	1	4760	127048245	cluster_1
Pcsk1n	chrX	7919822	7924410	0	+	7919822	7924410	0	1	4588	7919815	cluster_1
Nr0b1	chrX	86191775	86195944	0	+	86191775	86195944	0	1	4169	86191767	cluster_1
Gm136	chr4	34743788	34756259	0	-	34743788	34756259	0	1	12471	34743785	cluster_1
Cxcl5	chr5	90759298	90761625	0	+	90759298	90761625	0	1	2327	90759289	cluster_1
Tlr12	chr4	128615446	128618619	0	-	128615446	128618619	0	1	3173	128615445	cluster_1
Trpm2	chr10	77907722	77969872	0	-	77907722	77969872	0	1	62150	77907715	cluster_1
Dlk2	chr17	46297421	46303271	0	+	46297421	46303271	0	1	5850	46297417	cluster_1
4833422C13Rik	chr13	91713608	91741872	0	-	91713608	91741872	0	1	28264	91713599	cluster_1
Fibin	chr2	110360925	110362993	0	-	110360925	110362993	0	1	2068	110360924	cluster_1
Pdyn	chr2	129688001	129689868	0	-	129688001	129689868	0	1	1867	129688000	cluster_1
Cryba2	chr1	74889944	74893135	0	-	74889944	74893135	0	1	3191	74889937	cluster_1
Gm19303	chr15	51231640	51395610	0	-	51231640	51395610	0	1	163970	51231635	cluster_1
Cmklr1	chr5	113612355	113650390	0	-	113612355	113650390	0	1	38035	113612354	cluster_1
Slc34a2	chr5	53049353	53071663	0	+	53049353	53071663	0	1	22310	53049348	cluster_1
Rasal1	chr5	120648822	120679593	0	+	120648822	120679593	0	1	30771	120648821	cluster_1
Prodh2	chr7	30493658	30513402	0	+	30493658	30513402	0	1	19744	30493655	cluster_1
Chodl	chr16	78930948	78951728	0	+	78930948	78951728	0	1	20780	78930941	cluster_1
Frem1	chr4	82897927	83052167	0	-	82897927	83052167	0	1	154240	82897919	cluster_1
Slc13a3	chr2	165405295	165473197	0	-	165405295	165473197	0	1	67902	165405294	cluster_1
Slc26a10	chr10	127172426	127180645	0	-	127172426	127180645	0	1	8219	127172425	cluster_1
Efemp1	chr11	28853205	28926743	0	+	28853205	28926743	0	1	73538	28853203	cluster_1
1700106J16Rik	chr11	88294043	88295261	0	+	88294043	88295261	0	1	1218	88294035	cluster_1
Ereg	chr5	91074617	91093649	0	+	91074617	91093649	0	1	19032	91074608	cluster_1
Ttbk1	chr17	46442448	46487675	0	-	46442448	46487675	0	1	45227	46442444	cluster_1
Cyp1b1	chr17	79706953	79715041	0	-	79706953	79715041	0	1	8088	79706946	cluster_1
Asic2	chr11	80880165	81968396	0	-	80880165	81968396	0	1	1088231	80880157	cluster_1
Gm5124	chrX	21360865	21364624	0	+	21360865	21364624	0	1	3759	21360863	cluster_1
Casq2	chr3	102086455	102146512	0	+	102086455	102146512	0	1	60057	102086454	cluster_1
Wnt8b	chr19	44493472	44514273	0	+	44493472	44514273	0	1	20801	44493468	cluster_1
Cnn1	chr9	22099253	22109221	0	+	22099253	22109221	0	1	9968	22099251	cluster_1
Zfp575	chr7	24583838	24587641	0	-	24583838	24587641	0	1	3803	24583836	cluster_1
Slamf8	chr1	172581377	172590568	0	-	172581377	172590568	0	1	9191	172581376	cluster_1
Thbs2	chr17	14665500	14694262	0	-	14665500	14694262	0	1	28762	14665499	cluster_1
Hesx1	chr14	27000362	27002325	0	+	27000362	27002325	0	1	1963	27000360	cluster_1
Prhoxnb	chr5	147314984	147322440	0	-	147314984	147322440	0	1	7456	147314983	cluster_1
Mrap2	chr9	87144306	87184045	0	+	87144306	87184045	0	1	39739	87144298	cluster_1
Mapk11	chr15	89142484	89149606	0	-	89142484	89149606	0	1	7122	89142476	cluster_1
4933439K11Rik	chr1	172541620	172550806	0	-	172541620	172550806	0	1	9186	172541619	cluster_1
Fxyd5	chr7	31032723	31042322	0	-	31032723	31042322	0	1	9599	31032720	cluster_1
1700006E09Rik	chr11	101987056	101992264	0	+	101987056	101992264	0	1	5208	101987055	cluster_1
Cxcl11	chr5	92359545	92363296	0	-	92359545	92363296	0	1	3751	92359536	cluster_1
Acot12	chr13	91741521	91786148	0	+	91741521	91786148	0	1	44627	91741512	cluster_1
Rerg	chr6	137054825	137170496	0	-	137054825	137170496	0	1	115671	137054824	cluster_1
Gucy1a3	chr3	82092427	82145877	0	-	82092427	82145877	0	1	53450	82092419	cluster_1
Lrrc3b	chr14	15357516	15438987	0	-	15357516	15438987	0	1	81471	15357515	cluster_1
Hhip	chr8	79965851	80058008	0	-	79965851	80058008	0	1	92157	79965844	cluster_1
Ofcc1	chr13	40001882	40288011	0	-	40001882	40288011	0	1	286129	40001878	cluster_1
Ceacam9	chr7	16721929	16726110	0	+	16721929	16726110	0	1	4181	16721928	cluster_1
Npy5r	chr8	66679965	66688094	0	-	66679965	66688094	0	1	8129	66679959	cluster_1
Gm7457	chr6	142814231	142833494	0	+	142814231	142833494	0	1	19263	142814230	cluster_1
Pcdhb20	chr18	37504264	37507661	0	+	37504264	37507661	0	1	3397	37504261	cluster_1
Tbx22	chrX	107676512	107688980	0	+	107676512	107688980	0	1	12468	107676511	cluster_1
Gm2027	chr12	44221356	44224380	0	+	44221356	44224380	0	1	3024	44221352	cluster_1
Emp2	chr16	10281749	10313968	0	-	10281749	10313968	0	1	32219	10281748	cluster_1
Nfasc	chr1	132564690	132741797	0	-	132564690	132741797	0	1	177107	132564689	cluster_1
Cyp2a5	chr7	26835339	26843264	0	+	26835339	26843264	0	1	7925	26835337	cluster_1
Gpx8	chr13	113042763	113046388	0	-	113042763	113046388	0	1	3625	113042762	cluster_1
Cd40	chr2	165055636	165071654	0	+	165055636	165071654	0	1	16018	165055635	cluster_1
Chrdl1	chrX	143297158	143394262	0	-	143297158	143394262	0	1	97104	143297157	cluster_1
Dusp15	chr2	152944933	152951582	0	-	152944933	152951582	0	1	6649	152944932	cluster_1
Oxgr1	chr14	120019585	120042435	0	-	120019585	120042435	0	1	22850	120019584	cluster_1
Gabbr2	chr4	46663898	46991714	0	-	46663898	46991714	0	1	327816	46663894	cluster_1
Fshr	chr17	88984952	89200675	0	-	88984952	89200675	0	1	215723	88984944	cluster_1
Dnmt3l	chr10	78049842	78063615	0	+	78049842	78063615	0	1	13773	78049835	cluster_1
Kcnv1	chr15	45106284	45114934	0	-	45106284	45114934	0	1	8650	45106280	cluster_1
Pnmal1	chr7	16959795	16962320	0	+	16959795	16962320	0	1	2525	16959794	cluster_1
Spock3	chr8	62951345	63357096	0	+	62951345	63357096	0	1	405751	62951339	cluster_1
Ttc22	chr4	106622449	106640187	0	+	106622449	106640187	0	1	17738	106622448	cluster_1
Mettl7b	chr10	128958277	128960988	0	-	128958277	128960988	0	1	2711	128958276	cluster_1
Oxt	chr2	130576173	130576988	0	+	130576173	130576988	0	1	815	130576172	cluster_1
Rnf138rt1	chrX	163760139	163761332	0	-	163760139	163761332	0	1	1193	163760138	cluster_1
Acvr1c	chr2	58267453	58357758	0	-	58267453	58357758	0	1	90305	58267448	cluster_1
1700086L19Rik	chr12	74284276	74295950	0	+	74284276	74295950	0	1	11674	74284269	cluster_1
Npas1	chr7	16455721	16476780	0	-	16455721	16476780	0	1	21059	16455720	cluster_1
Pcdhb21	chr18	37513652	37516363	0	+	37513652	37516363	0	1	2711	37513649	cluster_1
Qpct	chr17	79051906	79090243	0	+	79051906	79090243	0	1	38337	79051899	cluster_1
Ucn	chr5	31137989	31138895	0	-	31137989	31138895	0	1	906	31137986	cluster_1
Alox8	chr11	69183885	69197843	0	-	69183885	69197843	0	1	13958	69183879	cluster_1
Ptn	chr6	36715663	36811361	0	-	36715663	36811361	0	1	95698	36715660	cluster_1
Ubd	chr17	37193892	37196101	0	+	37193892	37196101	0	1	2209	37193889	cluster_1
Mir101c	chr9	3038669	3038743	0	-	3038669	3038743	0	1	74	3038666	cluster_2
Ubb	chr11	62551504	62553212	0	+	62551504	62553212	0	1	1708	62551498	cluster_2
Rn45s	chr17	39842997	39848829	0	+	39842997	39848829	0	1	5832	39842994	cluster_2
Sfi1	chr11	3131850	3193463	0	-	3131850	3193463	0	1	61613	3131847	cluster_2
Dppa3	chr6	122626424	122630271	0	+	122626424	122630271	0	1	3847	122626423	cluster_2
H3f3b	chr11	116021961	116024504	0	-	116021961	116024504	0	1	2543	116021960	cluster_2
A730008H23Rik	chr1	88264828	88277557	0	-	88264828	88277557	0	1	12729	88264820	cluster_2
Hjurp	chr1	88258856	88277579	0	-	88258856	88277579	0	1	18723	88258848	cluster_2
5031425E22Rik	chr5	23431808	23434353	0	-	23431808	23434353	0	1	2545	23431806	cluster_2
Esrp1	chr4	11332038	11386783	0	-	11332038	11386783	0	1	54745	11332037	cluster_2
Cdk13	chr13	17715962	17805097	0	-	17715962	17805097	0	1	89135	17715961	cluster_2
Foxo3	chr10	42185786	42276742	0	-	42185786	42276742	0	1	90956	42185782	cluster_2
Kpna1	chr16	35983363	36036162	0	+	35983363	36036162	0	1	52799	35983360	cluster_2
Gm6981	chr9	52002061	52048705	0	-	52002061	52048705	0	1	46644	52002056	cluster_2
Usp9x	chrX	13071498	13173327	0	+	13071498	13173327	0	1	101829	13071497	cluster_2
Mtus1	chr8	40990912	41133726	0	-	40990912	41133726	0	1	142814	40990908	cluster_2
Rdx	chr9	52047941	52088738	0	+	52047941	52088738	0	1	40797	52047936	cluster_2
Ptma	chr1	86526736	86530698	0	+	86526736	86530698	0	1	3962	86526728	cluster_2
Kmt2c	chr5	25271794	25498783	0	-	25271794	25498783	0	1	226989	25271792	cluster_2
Serbp1	chr6	67266979	67289302	0	+	67266979	67289302	0	1	22323	67266973	cluster_2
Smc4	chr3	69004972	69034623	0	+	69004972	69034623	0	1	29651	69004966	cluster_2
Id2	chr12	25093799	25096092	0	-	25093799	25096092	0	1	2293	25093797	cluster_2
Ogt	chrX	101640064	101684351	0	+	101640064	101684351	0	1	44287	101640063	cluster_2
Med14	chrX	12679744	12761973	0	-	12679744	12761973	0	1	82229	12679743	cluster_2
Alg13	chrX	144317966	144374448	0	+	144317966	144374448	0	1	56482	144317965	cluster_2
Spata5	chr3	37420280	37579095	0	+	37420280	37579095	0	1	158815	37420277	cluster_2
Fnbp1l	chr3	122538719	122619667	0	-	122538719	122619667	0	1	80948	122538718	cluster_2
Foxo1	chr3	52268337	52350109	0	+	52268337	52350109	0	1	81772	52268332	cluster_2
Ptprg	chr14	11553553	12242039	0	+	11553553	12242039	0	1	688486	11553552	cluster_2
Tmsb10	chr6	72957347	72958748	0	-	72957347	72958748	0	1	1401	72957340	cluster_2
Erbb2ip	chr13	103818786	103920514	0	-	103818786	103920514	0	1	101728	103818785	cluster_2
Jak2	chr19	29251828	29313080	0	+	29251828	29313080	0	1	61252	29251826	cluster_2
Dlgap4	chr2	156721279	156764363	0	+	156721279	156764363	0	1	43084	156721278	cluster_2
Msl2	chr9	101074762	101104799	0	+	101074762	101104799	0	1	30037	101074761	cluster_2
Rev3l	chr10	39732160	39875205	0	+	39732160	39875205	0	1	143045	39732157	cluster_2
Rprd2	chr3	95759873	95818953	0	-	95759873	95818953	0	1	59080	95759864	cluster_2
Srgap2	chr1	131285251	131527361	0	-	131285251	131527361	0	1	242110	131285250	cluster_2
Map3k11	chr19	5689131	5702864	0	+	5689131	5702864	0	1	13733	5689126	cluster_2
Nufip2	chr11	77686139	77717966	0	+	77686139	77717966	0	1	31827	77686132	cluster_2
Ube2d3	chr3	135438759	135467178	0	+	135438759	135467178	0	1	28419	135438758	cluster_2
Dstn	chr2	143915331	143943324	0	+	143915331	143943324	0	1	27993	143915330	cluster_2
Ubtf	chr11	102304560	102319096	0	-	102304560	102319096	0	1	14536	102304559	cluster_2
Zfp668	chr7	127865359	127876823	0	-	127865359	127876823	0	1	11464	127865358	cluster_2
Ier2	chr8	84661331	84662852	0	-	84661331	84662852	0	1	1521	84661323	cluster_2
Gphn	chr12	78226655	78684769	0	+	78226655	78684769	0	1	458114	78226648	cluster_2
Mynn	chr3	30602087	30618494	0	+	30602087	30618494	0	1	16407	30602084	cluster_2
Bbx	chr16	50191844	50432389	0	-	50191844	50432389	0	1	240545	50191839	cluster_2
Sp140	chr1	85600703	85645036	0	+	85600703	85645036	0	1	44333	85600695	cluster_2
0610009L18Rik	chr11	120348678	120351190	0	+	120348678	120351190	0	1	2512	120348677	cluster_2
Spry2	chr14	105891947	105896819	0	-	105891947	105896819	0	1	4872	105891946	cluster_2
2021-03-05	chr19	37207545	37224457	0	+	37207545	37224457	0	1	16912	37207542	cluster_2
Fam210a	chr18	68260185	68300333	0	-	68260185	68300333	0	1	40148	68260179	cluster_2
Pus10	chr11	23665976	23732876	0	+	23665976	23732876	0	1	66900	23665974	cluster_2
Slc6a9	chr4	117835258	117869305	0	+	117835258	117869305	0	1	34047	117835257	cluster_2
Zmiz1	chr14	25459185	25666747	0	+	25459185	25666747	0	1	207562	25459183	cluster_2
Rasa1	chr13	85214699	85289486	0	-	85214699	85289486	0	1	74787	85214691	cluster_2
1700011J10Rik	chr2	72979432	72989249	0	+	72979432	72989249	0	1	9817	72979425	cluster_2
Dleu2	chr14	61602836	61682373	0	-	61602836	61682373	0	1	79537	61602830	cluster_2
2210018M11Rik	chr7	98590606	98656569	0	-	98590606	98656569	0	1	65963	98590597	cluster_2
Wwc2	chr8	47827606	47990551	0	-	47827606	47990551	0	1	162945	47827602	cluster_2
Pde12	chr14	26664117	26669846	0	-	26664117	26669846	0	1	5729	26664115	cluster_2
Txnip	chr3	96557957	96561857	0	+	96557957	96561857	0	1	3900	96557948	cluster_2
Kansl1l	chr1	66719243	66817595	0	-	66719243	66817595	0	1	98352	66719237	cluster_2
Lsm14b	chr2	180024987	180035461	0	+	180024987	180035461	0	1	10474	180024986	cluster_2
Xpo1	chr11	23256041	23297597	0	+	23256041	23297597	0	1	41556	23256039	cluster_2
Ccnt2	chr1	127774164	127804837	0	+	127774164	127804837	0	1	30673	127774163	cluster_2
Rpl41	chr10	128548110	128549168	0	-	128548110	128549168	0	1	1058	128548109	cluster_2
Mllt3	chr4	87769925	88033407	0	-	87769925	88033407	0	1	263482	87769917	cluster_2
Ube2i	chr17	25260511	25274310	0	-	25260511	25274310	0	1	13799	25260509	cluster_2
Senp6	chr9	80066903	80144780	0	+	80066903	80144780	0	1	77877	80066895	cluster_2
Nfia	chr4	97777626	98118876	0	+	97777626	98118876	0	1	341250	97777617	cluster_2
Ccdc77	chr6	120324322	120364369	0	-	120324322	120364369	0	1	40047	120324321	cluster_2
Malat1	chr19	5795690	5802671	0	-	5795690	5802671	0	1	6981	5795685	cluster_2
Kdm5a	chr6	120364099	120444574	0	+	120364099	120444574	0	1	80475	120364098	cluster_2
Ptch1	chr13	63511533	63565520	0	-	63511533	63565520	0	1	53987	63511527	cluster_2
Pcbp1	chr6	86524497	86526165	0	-	86524497	86526165	0	1	1668	86524489	cluster_2
Hnrnpk	chr13	58391951	58402516	0	-	58391951	58402516	0	1	10565	58391946	cluster_2
Bhlhe41	chr6	145858243	145865420	0	-	145858243	145865420	0	1	7177	145858242	cluster_2
[truncated: 21,442 more rows]

## Sheet: Fig.4e
FPKM				Log10(FPKM+1)
P5_up	P5_down	Ensemble_other genes		P5_up	P5_down	other genes
1.13547	0	2407.17		0.329494	0	3.38169
1.44773	0.255481	601.034		0.388763	0.0988101	2.77962
0.851605	0.567737	511.786		0.267548	0.195273	2.70994
0.908379	0.340642	421.374		0.280665	0.127313	2.6257
0	0.397416	376.069		0	0.145326	2.57642
0.567737	0.369029	386.203		0.195273	0.136413	2.58794
0.340642	0.510963	358.157		0.127313	0.179254	2.55528
0.766444	0.567737	277.339		0.2471	0.195273	2.44457
1.39095	0.170321	215.825		0.378571	0.068305	2.33611
0.425802	0.397416	210.403		0.154059	0.145326	2.32511
1.53289	0.113547	208.047		0.403616	0.0467086	2.32024
1.05031	0.369029	183.634		0.31182	0.136413	2.26631
1.19225	0.425802	83.3721		0.340889	0.154059	1.9262
1.84514	0.170321	37.6693		0.454104	0.068305	1.58737
0.879992	0.08516	68.8381		0.274156	0.0354938	1.84409
0.567737	0.681284	24.6114		0.195273	0.225641	1.40843
0.652897	0.340642	23.2204		0.218246	0.127313	1.38418
1.02193	0.369029	20.6088		0.305765	0.136413	1.33463
1.67482	0.312255	18.054		0.427295	0.118018	1.27999
1.41934	0.454189	17.685		0.383697	0.162621	1.27149
0.567737	0.340642	16.3224		0.195273	0.127313	1.23861
1.90192	0.227095	12.547		0.462685	0.0888782	1.13184
0.879992	0.62451	7.09671		0.274156	0.210722	0.908308
0.965152	0.454189	16.8618		0.293396	0.162621	1.25192
0.794831	0.851605	10.1625		0.254024	0.267548	1.04776
1.13547	0.510963	10.1625		0.329494	0.179254	1.04776
2.10063	0.454189	10.1625		0.491449	0.162621	1.04776
1.13547	0.227095	10.1625		0.329494	0.0888782	1.04776
1.13547	0.454189	10.1625		0.329494	0.162621	1.04776
0.62451	0.113547	6.07478		0.210722	0.0467086	0.849713
0.993539	0.652897	12.036		0.299625	0.218246	1.11514
1.16386	0.170321	1.9303		0.335229	0.068305	0.466913
0.993539	0.596123	2.61159		0.299625	0.203066	0.557698
1.19225	0.340642	9.0554		0.340889	0.127313	1.0024
1.90192	0.397416	8.85669		0.462685	0.145326	0.993731
0.965152	0.596123	3.43481		0.293396	0.203066	0.646875
0.141934	0.425802	4.79737		0.057641	0.154059	0.763231
0.53935	0.681284	4.76899		0.187337	0.225641	0.7611
1.02193	0.227095	4.76899		0.305765	0.0888782	0.7611
4.25802	0.340642	2.1574		0.720823	0.127313	0.499329
1.61805	0.454189	6.13155		0.417978	0.162621	0.853184
1.13547	0.454189	5.53543		0.329494	0.162621	0.815274
2.01546	0.283868	1.81676		0.479354	0.10852	0.449749
0.965152	0.113547	5.27995		0.293396	0.0467086	0.797956
0.965152	0.709671	4.59867		0.293396	0.232913	0.748085
0.823218	0.397416	0.965152		0.260839	0.145326	0.293396
1.13547	0.113547	4.7406		0.329494	0.0467086	0.758957
2.24256	1.02193	4.00254		0.510888	0.305765	0.699191
0.908379	1.02193	1.84514		0.280665	0.305765	0.454104
1.58966	0.62451	3.69029		0.413243	0.210722	0.6712
0.596123	0.312255	2.63998		0.203066	0.118018	0.561098
1.0787	0.198708	4.65544		0.317792	0.0787134	0.752466
0.652897	0.312255	2.10063		0.218246	0.118018	0.491449
0.965152	0.283868	3.40642		0.293396	0.10852	0.644086
1.33418	0.567737	1.98708		0.368135	0.195273	0.475247
0.851605	1.05031	2.29933		0.267548	0.31182	0.518426
0.510963	0.056774	3.17932		0.179254	0.0239821	0.621106
0.510963	0.62451	1.9303		0.179254	0.210722	0.466913
1.36257	0.510963	5.90446		0.373384	0.179254	0.83913
0.766444	0.908379	2.98062		0.2471	0.280665	0.59995
0.510963	0.766444	2.35611		0.179254	0.2471	0.525836
0.567737	0.283868	2.55482		0.195273	0.10852	0.550817
0.53935	0.482576	3.26449		0.187337	0.171017	0.629867
0.794831	#N/A	1.05031		0.254024	#N/A	0.31182
1.13547	0.170321	3.37803		0.329494	0.068305	0.641279
0.908379	1.24902	2.61159		0.280665	0.351993	0.557698
1.05031	0.312255	2.38449		0.31182	0.118018	0.529494
1.67482	0.567737	3.20771		0.427295	0.195273	0.624046
0.567737	0.709671	1.56128		0.195273	0.232913	0.408456
1.0787	0.53935	2.61159		0.317792	0.187337	0.557698
0.340642	0.283868	1.30579		0.127313	0.10852	0.362821
0.312255	0.312255	3.15094		0.118018	0.118018	0.618146
0.965152	0.340642	3.15094		0.293396	0.127313	0.618146
1.53289	0.879992	2.61159		0.403616	0.274156	0.557698
0.255481	0.369029	2.55482		0.0988101	0.136413	0.550817
1.16386	0.53935	1.64644		0.335229	0.187337	0.422661
0.113547	0.510963	2.41288		0.0467086	0.179254	0.533121
0.283868	0.454189	2.69675		0.10852	0.162621	0.56782
0.794831	0.482576	2.41288		0.254024	0.171017	0.533121
1.13547	0.652897	2.86707		0.329494	0.218246	0.587382
0.709671	0.397416	2.78191		0.232913	0.145326	0.577711
0.738058	0.738058	2.04385		0.240064	0.240064	0.483424
0.908379	0.283868	2.12901		0.280665	0.10852	0.495407
0.53935	0.482576	1.47612		0.187337	0.171017	0.393771
0.652897	0.340642	1.5045		0.218246	0.127313	0.398721
0.397416	0.851605	1.44773		0.145326	0.267548	0.388763
1.36257	0.227095	2.49804		0.373384	0.0888782	0.543825
0.369029	0.113547	2.32772		0.136413	0.0467086	0.522147
0.62451	0.113547	2.04385		0.210722	0.0467086	0.483424
1.02193	0.738058	2.66836		0.305765	0.240064	0.564472
1.70321	0.851605	2.61159		0.43188	0.267548	0.557698
0.596123	0.397416	2.52643		0.203066	0.145326	0.547335
1.53289	0.340642	2.35611		0.403616	0.127313	0.525836
0.482576	0.454189	2.12901		0.171017	0.162621	0.495407
1.27741	0.454189	2.44127		0.357441	0.162621	0.536718
0.340642	0.681284	4.42835		0.127313	0.225641	0.734668
1.13547	0.227095	3.40642		0.329494	0.0888782	0.644086
0.993539	0.510963	2.55482		0.299625	0.179254	0.550817
0.454189	1.02193	2.5832		0.162621	0.305765	0.554271
0.965152	0.340642	2.86707		0.293396	0.127313	0.587382
0.62451	0.340642	2.21417		0.210722	0.127313	0.507069
0.993539	0.113547	3.37803		0.299625	0.0467086	0.641279
0.596123	0.397416	1.58966		0.203066	0.145326	0.413243
1.44773	0.113547	1.87353		0.388763	0.0467086	0.458416
1.05031	0.879992	3.46319		0.31182	0.274156	0.649646
1.05031	0.283868	3.009		0.31182	0.10852	0.603036
1.56128	0.113547	3.20771		0.408456	0.0467086	0.624046
1.47612	1.19225	2.29933		0.393771	0.340889	0.518426
0.738058	0.709671	2.04385		0.240064	0.232913	0.483424
0.823218	0.170321	1.39095		0.260839	0.068305	0.378571
0.823218	0.454189	2.72514		0.260839	0.162621	0.571142
0.851605	0.482576	1.58966		0.267548	0.171017	0.413243
1.90192	0.53935	1.81676		0.462685	0.187337	0.449749
0.738058	0.198708	1.56128		0.240064	0.0787134	0.408456
0.879992	0.255481	2.5832		0.274156	0.0988101	0.554271
1.24902	0.227095	2.92384		0.351993	0.0888782	0.593712
0.652897	0.510963	2.07224		0.218246	0.179254	0.487455
0.369029	0.170321	1.95869		0.136413	0.068305	0.4711
1.30579	0.681284	1.30579		0.362821	0.225641	0.362821
2.38449	0.255481	2.29933		0.529494	0.0988101	0.518426
0.738058	0.936765	1.5045		0.240064	0.287077	0.398721
0.62451	0.369029	1.7316		0.210722	0.136413	0.436417
0.823218	0.879992	1.39095		0.260839	0.274156	0.378571
1.36257	0.425802	2.35611		0.373384	0.154059	0.525836
1.16386	0.454189	0.62451		0.335229	0.162621	0.210722
0.993539	0.170321	0.652897		0.299625	0.068305	0.218246
0.965152	0.794831	0.965152		0.293396	0.254024	0.293396
0.709671	0.227095	1.39095		0.232913	0.0888782	0.378571
0.766444	0.227095	1.30579		0.2471	0.0888782	0.362821
0.227095	1.24902	2.35611		0.0888782	0.351993	0.525836
0.510963	0.113547	2.5832		0.179254	0.0467086	0.554271
0.652897	0.312255	3.60513		0.218246	0.118018	0.663242
0.482576	0.141934	2.01546		0.171017	0.057641	0.479354
1.22063	0.652897	2.04385		0.346477	0.218246	0.483424
0.823218	0.170321	1.53289		0.260839	0.068305	0.403616
0.879992	0.681284	1.58966		0.274156	0.225641	0.413243
0.993539	0.738058	1.75998		0.299625	0.240064	0.440906
0.369029	0.53935	1.47612		0.136413	0.187337	0.393771
1.87353	0.056774	1.19225		0.458416	0.0239821	0.340889
0.454189	0.170321	3.40642		0.162621	0.068305	0.644086
0.170321	0.851605	2.75352		0.068305	0.267548	0.574439
0.936765	0.340642	3.43481		0.287077	0.127313	0.646875
0.567737	0.397416	3.37803		0.195273	0.145326	0.641279
1.5045	0.369029	1.56128		0.398721	0.136413	0.408456
2.52643	0.340642	2.55482		0.547335	0.127313	0.550817
0.681284	0.567737	2.55482		0.225641	0.195273	0.550817
0.908379	0.113547	2.78191		0.280665	0.0467086	0.577711
1.02193	0.738058	1.16386		0.305765	0.240064	0.335229
0.652897	0.397416	0.879992		0.218246	0.145326	0.274156
0.454189	0.510963	2.38449		0.162621	0.179254	0.529494
0.993539	0.397416	2.04385		0.299625	0.145326	0.483424
0.709671	1.13547	2.04385		0.232913	0.329494	0.483424
0.681284	0.510963	1.22063		0.225641	0.179254	0.346477
0.794831	0.510963	1.05031		0.254024	0.179254	0.31182
0.738058	0.198708	3.06578		0.240064	0.0787134	0.609144
0.482576	0.510963	2.32772		0.171017	0.179254	0.522147
0.596123	0.851605	1.90192		0.203066	0.267548	0.462685
0.113547	0.227095	2.44127		0.0467086	0.0888782	0.536718
1.53289	0.454189	2.55482		0.403616	0.162621	0.550817
0.227095	0.113547	0.596123		0.0888782	0.0467086	0.203066
0.823218	0.227095	1.64644		0.260839	0.0888782	0.422661
0.794831	1.53289	0.993539		0.254024	0.403616	0.299625
0.567737	0.227095	3.12255		0.195273	0.0888782	0.615166
0.766444	0.738058	2.61159		0.2471	0.240064	0.557698
0.113547	0.170321	2.61159		0.0467086	0.068305	0.557698
1.19225	0.198708	4.48512		0.340889	0.0787134	0.739186
1.24902	0.425802	2.44127		0.351993	0.154059	0.536718
0.652897	0.681284	2.35611		0.218246	0.225641	0.525836
1.95869	1.0787	1.56128		0.4711	0.317792	0.408456
0.652897	0.596123	1.5045		0.218246	0.203066	0.398721
1.36257	0.340642	2.66836		0.373384	0.127313	0.564472
1.81676	0.397416	1.22063		0.449749	0.145326	0.346477
0.425802	0.62451	2.18579		0.154059	0.210722	0.503217
0.510963	0.454189	1.90192		0.179254	0.162621	0.462685
0.283868	0.397416	1.22063		0.10852	0.145326	0.346477
0.53935	1.02193	2.41288		0.187337	0.305765	0.533121
0.454189	0.283868	0.738058		0.162621	0.10852	0.240064
1.84514	0.170321	1.84514		0.454104	0.068305	0.454104
0.851605	0.510963	1.78837		0.267548	0.179254	0.44535
0.823218	0.425802	1.95869		0.260839	0.154059	0.4711
1.47612	0.312255	1.58966		0.393771	0.118018	0.413243
1.02193	0.62451	1.87353		0.305765	0.210722	0.458416
0.170321	1.02193	2.29933		0.068305	0.305765	0.518426
0.908379	0.397416	2.10063		0.280665	0.145326	0.491449
1.0787	0.510963	0.908379		0.317792	0.179254	0.280665
1.16386	0.283868	0.454189		0.335229	0.10852	0.162621
0.936765	0.255481	0.908379		0.287077	0.0988101	0.280665
0.709671	1.36257	0.908379		0.232913	0.373384	0.280665
1.13547	0.53935	1.27741		0.329494	0.187337	0.357441
0.340642	0.113547	0.681284		0.127313	0.0467086	0.225641
0.851605	0.567737	0.908379		0.267548	0.195273	0.280665
0.965152	0.510963	0.993539		0.293396	0.179254	0.299625
0.936765	0.510963	3.63351		0.287077	0.179254	0.66591
1.13547	0.113547	1.5045		0.329494	0.0467086	0.398721
0.823218	0.312255	2.41288		0.260839	0.118018	0.533121
0.681284	0.283868	1.64644		0.225641	0.10852	0.422661
1.61805	0.454189	1.36257		0.417978	0.162621	0.373384
1.02193	0.227095	2.98062		0.305765	0.0888782	0.59995
0.936765	0.794831	0.738058		0.287077	0.254024	0.240064
0.596123	0.62451	2.86707		0.203066	0.210722	0.587382
0.908379	0.482576	2.32772		0.280665	0.171017	0.522147
0.510963	0.227095	1.87353		0.179254	0.0888782	0.458416
0.482576	0.567737	1.7316		0.171017	0.195273	0.436417
1.75998	0.53935	1.0787		0.440906	0.187337	0.317792
0.227095	0.454189	1.0787		0.0888782	0.162621	0.317792
0.681284	0.823218	1.47612		0.225641	0.260839	0.393771
1.5045	0.312255	0.993539		0.398721	0.118018	0.299625
0.397416	0.340642	0.936765		0.145326	0.127313	0.287077
1.64644	0.62451	2.04385		0.422661	0.210722	0.483424
1.41934	0.454189	2.49804		0.383697	0.162621	0.543825
1.0787	1.13547	3.12255		0.317792	0.329494	0.615166
0.738058	0.227095	2.72514		0.240064	0.0888782	0.571142
0.340642	0.652897	1.84514		0.127313	0.218246	0.454104
0.908379	0.510963	1.16386		0.280665	0.179254	0.335229
0.993539	0.113547	1.41934		0.299625	0.0467086	0.383697
1.58966	0.936765	1.0787		0.413243	0.287077	0.317792
0.936765	0.283868	1.27741		0.287077	0.10852	0.357441
1.16386	0.283868	1.67482		0.335229	0.10852	0.427295
0.681284	0.993539	1.95869		0.225641	0.299625	0.4711
0.993539	0.62451	1.13547		0.299625	0.210722	0.329494
0.766444	0.283868	1.13547		0.2471	0.10852	0.329494
0.510963	0.596123	1.36257		0.179254	0.203066	0.373384
0.255481	1.27741	1.24902		0.0988101	0.357441	0.351993
0.510963	0.340642	0.738058		0.179254	0.127313	0.240064
0.794831	0.397416	2.10063		0.254024	0.145326	0.491449
0.198708	0.340642	1.61805		0.0787134	0.127313	0.417978
0.652897	0.454189	0.823218		0.218246	0.162621	0.260839
0.283868	0.283868	1.7316		0.10852	0.10852	0.436417
0.738058	0.908379	1.9303		0.240064	0.280665	0.466913
0.482576	0.681284	1.47612		0.171017	0.225641	0.393771
1.05031	0.823218	2.04385		0.31182	0.260839	0.483424
2.01546	0.397416	1.64644		0.479354	0.145326	0.422661
0.397416	0.652897	1.36257		0.145326	0.218246	0.373384
0.681284	0.738058	0.340642		0.225641	0.240064	0.127313
1.44773	0.170321	3.34965		0.388763	0.068305	0.638454
0.510963	0.340642	2.55482		0.179254	0.127313	0.550817
0.879992	0.283868	1.84514		0.274156	0.10852	0.454104
0.738058	0.454189	2.95223		0.240064	0.162621	0.596842
1.47612	0.425802	2.38449		0.393771	0.154059	0.529494
0.510963	1.02193	1.95869		0.179254	0.305765	0.4711
1.64644	0.681284	2.12901		0.422661	0.225641	0.495407
0.908379	0.198708	2.01546		0.280665	0.0787134	0.479354
0.283868	0.227095	1.67482		0.10852	0.0888782	0.427295
0.454189	0.794831	1.36257		0.162621	0.254024	0.373384
0.652897	0.283868	1.0787		0.218246	0.10852	0.317792
1.64644	0.170321	2.04385		0.422661	0.068305	0.483424
0.369029	1.67482	1.90192		0.136413	0.427295	0.462685
1.36257	0.056774	2.29933		0.373384	0.0239821	0.518426
0.851605	0.340642	1.02193		0.267548	0.127313	0.305765
1.22063	0.62451	0.879992		0.346477	0.210722	0.274156
0.794831	0.681284	2.21417		0.254024	0.225641	0.507069
0.823218	0.879992	2.46965		0.260839	0.274156	0.540286
0.567737	0.53935	2.69675		0.195273	0.187337	0.56782
0.738058	0.227095	2.38449		0.240064	0.0888782	0.529494
0.596123	0.283868	2.61159		0.203066	0.10852	0.557698
0.62451	0.170321	2.29933		0.210722	0.068305	0.518426
0.510963	0.397416	2.29933		0.179254	0.145326	0.518426
0.62451	0.62451	2.52643		0.210722	0.210722	0.547335
0.369029	0.454189	2.24256		0.136413	0.162621	0.510888
1.33418	0.510963	2.89546		0.368135	0.179254	0.590558
2.04385	0.567737	2.38449		0.483424	0.195273	0.529494
1.24902	1.19225	1.47612		0.351993	0.340889	0.393771
0.425802	0.596123	1.44773		0.154059	0.203066	0.388763
0.851605	0.681284	1.36257		0.267548	0.225641	0.373384
0.965152	0.340642	2.01546		0.293396	0.127313	0.479354
1.90192	0.681284	2.27095		0.462685	0.225641	0.514674
1.44773	0.113547	1.67482		0.388763	0.0467086	0.427295
0.965152	0.369029	1.70321		0.293396	0.136413	0.43188
1.02193	1.41934	1.41934		0.305765	0.383697	0.383697
0.283868	0.454189	1.19225		0.10852	0.162621	0.340889
0.709671	0.340642	1.16386		0.232913	0.127313	0.335229
1.02193	0.340642	1.58966		0.305765	0.127313	0.413243
0.567737	0.823218	0.681284		0.195273	0.260839	0.225641
0.681284	0.141934	1.53289		0.225641	0.057641	0.403616
1.19225	0.283868	1.27741		0.340889	0.10852	0.357441
0.652897	0.709671	1.47612		0.218246	0.232913	0.393771
0.510963	0.652897	1.47612		0.179254	0.218246	0.393771
0.851605	0.53935	1.47612		0.267548	0.187337	0.393771
1.53289	0.283868	0.652897		0.403616	0.10852	0.218246
0.312255	1.10709	1.39095		0.118018	0.323682	0.378571
0.283868	0.227095	1.33418		0.10852	0.0888782	0.368135
0.397416	0.738058	1.84514		0.145326	0.240064	0.454104
0.851605	1.10709	0.993539		0.267548	0.323682	0.299625
1.5045	0.141934	0.908379		0.398721	0.057641	0.280665
0.170321	0.283868	0.738058		0.068305	0.10852	0.240064
1.22063	1.10709	2.49804		0.346477	0.323682	0.543825
0.709671	0.340642	2.04385		0.232913	0.127313	0.483424
1.47612	0.908379	2.41288		0.393771	0.280665	0.533121
0.369029	0.312255	1.16386		0.136413	0.118018	0.335229
1.58966	0.53935	1.9303		0.413243	0.187337	0.466913
0.709671	0.454189	3.03739		0.232913	0.162621	0.606101
0.62451	0.369029	2.69675		0.210722	0.136413	0.56782
1.05031	0.227095	1.90192		0.31182	0.0888782	0.462685
0.340642	0.312255	1.7316		0.127313	0.118018	0.436417
0.510963	0.170321	1.24902		0.179254	0.068305	0.351993
0.908379	0.851605	1.27741		0.280665	0.267548	0.357441
0.879992	0.454189	1.90192		0.274156	0.162621	0.462685
0.823218	0.397416	2.07224		0.260839	0.145326	0.487455
0.62451	0.567737	1.7316		0.210722	0.195273	0.436417
0.340642	0.652897	1.0787		0.127313	0.218246	0.317792
0.454189	0.283868	1.53289		0.162621	0.10852	0.403616
1.75998	1.05031	1.95869		0.440906	0.31182	0.4711
0.908379	0.454189	1.75998		0.280665	0.162621	0.440906
0.170321	0.454189	1.70321		0.068305	0.162621	0.43188
0.993539	0.454189	1.05031		0.299625	0.162621	0.31182
1.36257	0.369029	0.993539		0.373384	0.136413	0.299625
1.13547	0.482576	1.05031		0.329494	0.171017	0.31182
0.596123	0.340642	1.87353		0.203066	0.127313	0.458416
0.227095	0.510963	1.13547		0.0888782	0.179254	0.329494
0.510963	0.255481	1.53289		0.179254	0.0988101	0.403616
0.454189	0.283868	0.738058		0.162621	0.10852	0.240064
1.41934	0.482576	1.41934		0.383697	0.171017	0.383697
0.62451	1.0787	1.81676		0.210722	0.317792	0.449749
1.30579	0.738058	3.009		0.362821	0.240064	0.603036
0.851605	2.07224	2.49804		0.267548	0.487455	0.543825
0.482576	0.227095	1.98708		0.171017	0.0888782	0.475247
1.10709	0.62451	2.83868		0.323682	0.210722	0.584182
1.30579	0.567737	1.64644		0.362821	0.195273	0.422661
0.53935	0.681284	2.04385		0.187337	0.225641	0.483424
1.16386	0.227095	2.5832		0.335229	0.0888782	0.554271
0.993539	0.879992	2.75352		0.299625	0.274156	0.574439
0.482576	0.965152	1.02193		0.171017	0.293396	0.305765
1.13547	0.227095	2.8103		0.329494	0.0888782	0.580959
1.39095	0.340642	1.90192		0.378571	0.127313	0.462685
0.454189	0.596123	2.61159		0.162621	0.203066	0.557698
1.30579	0.53935	1.7316		0.362821	0.187337	0.436417
1.0787	0.369029	1.56128		0.317792	0.136413	0.408456
0.369029	0.681284	2.07224		0.136413	0.225641	0.487455
2.27095	0.397416	1.58966		0.514674	0.145326	0.413243
1.0787	0.227095	1.02193		0.317792	0.0888782	0.305765
0.454189	0.965152	1.10709		0.162621	0.293396	0.323682
0.851605	0.198708	1.81676		0.267548	0.0787134	0.449749
1.56128	0.738058	1.22063		0.408456	0.240064	0.346477
0.397416	0.425802	1.30579		0.145326	0.154059	0.362821
0.851605	0.454189	1.0787		0.267548	0.162621	0.317792
1.9303	0.596123	1.98708		0.466913	0.203066	0.475247
0.113547	0.340642	1.02193		0.0467086	0.127313	0.305765
0.709671	0.681284	1.13547		0.232913	0.225641	0.329494
0.709671	0.227095	0.738058		0.232913	0.0888782	0.240064
0.482576	0.482576	2.49804		0.171017	0.171017	0.543825
0.823218	0.510963	1.05031		0.260839	0.179254	0.31182
1.44773	0.510963	1.78837		0.388763	0.179254	0.44535
0.567737	0.056774	1.0787		0.195273	0.0239821	0.317792
0.936765	1.0787	2.35611		0.287077	0.317792	0.525836
0.510963	0.113547	1.30579		0.179254	0.0467086	0.362821
0.681284	0.340642	0.993539		0.225641	0.127313	0.299625
0.454189	0.851605	0.993539		0.162621	0.267548	0.299625
0.652897	0.454189	0.709671		0.218246	0.162621	0.232913
0.936765	0.794831	1.22063		0.287077	0.254024	0.346477
0.908379	0.510963	0.369029		0.280665	0.179254	0.136413
1.22063	0.312255	1.10709		0.346477	0.118018	0.323682
1.05031	0.53935	1.05031		0.31182	0.187337	0.31182
0.482576	0.738058	1.47612		0.171017	0.240064	0.393771
1.0787	0.283868	1.05031		0.317792	0.10852	0.31182
1.16386	0.652897	0.851605		0.335229	0.218246	0.267548
0.851605	0.425802	0.851605		0.267548	0.154059	0.267548
0.454189	0.510963	1.81676		0.162621	0.179254	0.449749
0.681284	0.851605	1.22063		0.225641	0.267548	0.346477
0.141934	0.510963	0.738058		0.057641	0.179254	0.240064
1.27741	0.794831	0.908379		0.357441	0.254024	0.280665
0.198708	0.340642	1.41934		0.0787134	0.127313	0.383697
0.567737	0.227095	1.0787		0.195273	0.0888782	0.317792
0.397416	0.851605	0.738058		0.145326	0.267548	0.240064
0.369029	0.681284	1.56128		0.136413	0.225641	0.408456
0.596123	0.709671	0.794831		0.203066	0.232913	0.254024
1.13547	0.908379	2.89546		0.329494	0.280665	0.590558
0.056774	0.851605	3.49158		0.0239821	0.267548	0.652399
0.227095	0.312255	3.83222		0.0888782	0.118018	0.684147
1.78837	0.482576	1.87353		0.44535	0.171017	0.458416
0.908379	0.312255	1.0787		0.280665	0.118018	0.317792
1.02193	0.53935	1.61805		0.305765	0.187337	0.417978
0.965152	0.62451	1.0787		0.293396	0.210722	0.317792
0.766444	0.510963	1.02193		0.2471	0.179254	0.305765
0.283868	0.681284	1.56128		0.10852	0.225641	0.408456
0.62451	0.227095	1.30579		0.210722	0.0888782	0.362821
1.0787	0.397416	1.87353		0.317792	0.145326	0.458416
0.397416	0.454189	1.75998		0.145326	0.162621	0.440906
0.709671	0.312255	2.24256		0.232913	0.118018	0.510888
0.596123	0.510963	1.81676		0.203066	0.179254	0.449749
1.05031	0.652897	1.53289		0.31182	0.218246	0.403616
0.369029	0.510963	1.7316		0.136413	0.179254	0.436417
0.482576	0.227095	1.56128		0.171017	0.0888782	0.408456
0.709671	0.312255	1.44773		0.232913	0.118018	0.388763
0.510963	0.283868	1.41934		0.179254	0.10852	0.383697
0.567737	0.62451	2.10063		0.195273	0.210722	0.491449
0.340642	1.70321	1.44773		0.127313	0.43188	0.388763
0.766444	0.794831	0.965152		0.2471	0.254024	0.293396
0.454189	0.993539	1.0787		0.162621	0.299625	0.317792
0.170321	0.340642	1.02193		0.068305	0.127313	0.305765
0.652897	0.62451	1.39095		0.218246	0.210722	0.378571
0.227095	0.567737	1.16386		0.0888782	0.195273	0.335229
1.7316	0.681284	1.22063		0.436417	0.225641	0.346477
0.397416	1.24902	0.823218		0.145326	0.351993	0.260839
0.851605	0.62451	2.24256		0.267548	0.210722	0.510888
0.879992	0.53935	2.01546		0.274156	0.187337	0.479354
0.681284	0.227095	1.30579		0.225641	0.0888782	0.362821
1.30579	0.510963	1.13547		0.362821	0.179254	0.329494
0.369029	0.738058	1.30579		0.136413	0.240064	0.362821
0.198708	0.879992	1.13547		0.0787134	0.274156	0.329494
0.283868	0.567737	0.965152		0.10852	0.195273	0.293396
0.397416	0.62451	1.27741		0.145326	0.210722	0.357441
0.851605	0.482576	0.62451		0.267548	0.171017	0.210722
0.170321	0.851605	1.19225		0.068305	0.267548	0.340889
0.340642	0.567737	2.92384		0.127313	0.195273	0.593712
1.56128	0.62451	3.51997		0.408456	0.210722	0.655135
0.283868	0.567737	2.98062		0.10852	0.195273	0.59995
0.425802	0.255481	1.70321		0.154059	0.0988101	0.43188
1.41934	0.454189	3.37803		0.383697	0.162621	0.641279
1.16386	0.283868	2.10063		0.335229	0.10852	0.491449
0.425802	0.652897	2.18579		0.154059	0.218246	0.503217
0.652897	0.681284	2.01546		0.218246	0.225641	0.479354
1.84514	0.454189	1.44773		0.454104	0.162621	0.388763
0.283868	0.851605	3.37803		0.10852	0.267548	0.641279
1.24902	0.652897	3.54835		0.351993	0.218246	0.657854
0.53935	0.056774	1.9303		0.187337	0.0239821	0.466913
0.879992	0.510963	1.75998		0.274156	0.179254	0.440906
0.596123	0.567737	1.70321		0.203066	0.195273	0.43188
0.936765	0.738058	1.90192		0.287077	0.240064	0.462685
0.170321	0.681284	1.81676		0.068305	0.225641	0.449749
0.425802	0.62451	1.56128		0.154059	0.210722	0.408456
0.681284	0.227095	0.965152		0.225641	0.0888782	0.293396
1.13547	0.312255	1.0787		0.329494	0.118018	0.317792
1.05031	0.283868	1.19225		0.31182	0.10852	0.340889
0.993539	0.681284	1.22063		0.299625	0.225641	0.346477
0.340642	0.567737	1.87353		0.127313	0.195273	0.458416
1.41934	1.0787	1.87353		0.383697	0.317792	0.458416
0.681284	0.681284	1.44773		0.225641	0.225641	0.388763
0.596123	0.454189	1.67482		0.203066	0.162621	0.427295
0.397416	0.510963	1.19225		0.145326	0.179254	0.340889
0.62451	0.510963	0.823218		0.210722	0.179254	0.260839
0.652897	0.283868	1.24902		0.218246	0.10852	0.351993
0.454189	0.283868	1.41934		0.162621	0.10852	0.383697
1.22063	0.681284	1.81676		0.346477	0.225641	0.449749
0.794831	0.794831	1.10709		0.254024	0.254024	0.323682
0.766444	1.13547	1.13547		0.2471	0.329494	0.329494
0.227095	0.454189	0.681284		0.0888782	0.162621	0.225641
1.64644	0.567737	2.21417		0.422661	0.195273	0.507069
0.681284	1.36257	1.19225		0.225641	0.373384	0.340889
1.0787	0.454189	2.38449		0.317792	0.162621	0.529494
0.794831	0.283868	1.53289		0.254024	0.10852	0.403616
0.340642	0.454189	0.908379		0.127313	0.162621	0.280665
0.766444	0.170321	1.16386		0.2471	0.068305	0.335229
1.0787	0.738058	1.53289		0.317792	0.240064	0.403616
1.75998	0.425802	1.36257		0.440906	0.154059	0.373384
0.851605	0.936765	1.30579		0.267548	0.287077	0.362821
0.681284	0.482576	0.766444		0.225641	0.171017	0.2471
0.454189	0.62451	0.681284		0.162621	0.210722	0.225641
0.425802	0.766444	1.67482		0.154059	0.2471	0.427295
1.16386	0.482576	1.19225		0.335229	0.171017	0.340889
0.851605	0.283868	1.64644		0.267548	0.10852	0.422661
1.41934	0.454189	0.965152		0.383697	0.162621	0.293396
0.681284	0.283868	1.05031		0.225641	0.10852	0.31182
0.823218	0.397416	0.993539		0.260839	0.145326	0.299625
0.681284	0.028387	1.0787		0.225641	0.0121566	0.317792
1.19225	0.397416	0.681284		0.340889	0.145326	0.225641
0.510963	0.397416	1.33418		0.179254	0.145326	0.368135
0.425802	0.567737	1.36257		0.154059	0.195273	0.373384
0.340642	0.567737	0.851605		0.127313	0.195273	0.267548
0.993539	0.738058	0.738058		0.299625	0.240064	0.240064
4.65544	0.738058	0.993539		0.752466	0.240064	0.299625
0.965152	0.62451	0.738058		0.293396	0.210722	0.240064
0.255481	0.510963	1.64644		0.0988101	0.179254	0.422661
0.62451	0.227095	0.794831		0.210722	0.0888782	0.254024
1.02193	0.482576	0.62451		0.305765	0.171017	0.210722
0.482576	0.681284	0.681284		0.171017	0.225641	0.225641
0.454189	1.02193	0.993539		0.162621	0.305765	0.299625
0.851605	0.340642	2.12901		0.267548	0.127313	0.495407
1.61805	0.454189	2.8103		0.417978	0.162621	0.580959
0.397416	0.340642	1.33418		0.145326	0.127313	0.368135
1.7316	0.965152	1.9303		0.436417	0.293396	0.466913
0.879992	1.10709	1.9303		0.274156	0.323682	0.466913
1.33418	0.340642	1.33418		0.368135	0.127313	0.368135
0.397416	0.823218	1.9303		0.145326	0.260839	0.466913
0.425802	0.397416	1.84514		0.154059	0.145326	0.454104
0.738058	0.255481	1.39095		0.240064	0.0988101	0.378571
1.13547	0.567737	2.29933		0.329494	0.195273	0.518426
1.27741	0.794831	1.81676		0.357441	0.254024	0.449749
1.24902	0.227095	1.41934		0.351993	0.0888782	0.383697
0.510963	0.283868	1.81676		0.179254	0.10852	0.449749
18.7921	0.141934	1.53289		1.29649	0.057641	0.403616
0.312255	0.340642	1.84514		0.118018	0.127313	0.454104
0.965152	0.879992	1.44773		0.293396	0.274156	0.388763
0.794831	0.794831	1.41934		0.254024	0.254024	0.383697
1.24902	0.283868	1.16386		0.351993	0.10852	0.335229
1.30579	0.567737	1.87353		0.362821	0.195273	0.458416
1.10709	0.425802	1.87353		0.323682	0.154059	0.458416
0.766444	0.397416	1.5045		0.2471	0.145326	0.398721
1.41934	0.794831	1.44773		0.383697	0.254024	0.388763
0.397416	0.340642	1.39095		0.145326	0.127313	0.378571
2.24256	0.340642	1.9303		0.510888	0.127313	0.466913
0.369029	0.08516	1.53289		0.136413	0.0354938	0.403616
1.70321	0.510963	1.02193		0.43188	0.179254	0.305765
1.5045	0.482576	2.38449		0.398721	0.171017	0.529494
0.993539	0.283868	1.44773		0.299625	0.10852	0.388763
0.340642	0.454189	1.19225		0.127313	0.162621	0.340889
2.07224	0.738058	1.44773		0.487455	0.240064	0.388763
0.879992	0.510963	1.75998		0.274156	0.179254	0.440906
0.482576	0.227095	1.53289		0.171017	0.0888782	0.403616
0.567737	0.738058	0.681284		0.195273	0.240064	0.225641
0.738058	0.198708	1.84514		0.240064	0.0787134	0.454104
0.227095	0.53935	1.39095		0.0888782	0.187337	0.378571
0.652897	0.823218	2.10063		0.218246	0.260839	0.491449
0.596123	1.02193	1.67482		0.203066	0.305765	0.427295
1.56128	0.681284	1.22063		0.408456	0.225641	0.346477
0.312255	0.283868	1.75998		0.118018	0.10852	0.440906
1.87353	0.340642	0.794831		0.458416	0.127313	0.254024
1.30579	0.340642	0.652897		0.362821	0.127313	0.218246
1.36257	0.397416	1.36257		0.373384	0.145326	0.373384
1.02193	0.567737	0.794831		0.305765	0.195273	0.254024
0.170321	0.766444	0.851605		0.068305	0.2471	0.267548
1.44773	0.681284	1.02193		0.388763	0.225641	0.305765
0.08516	0.170321	0.510963		0.0354938	0.068305	0.179254
0.53935	0.283868	1.02193		0.187337	0.10852	0.305765
0.738058	0.340642	1.10709		0.240064	0.127313	0.323682
1.47612	0.397416	1.90192		0.393771	0.145326	0.462685
1.16386	0.510963	0.794831		0.335229	0.179254	0.254024
0.709671	0.851605	3.49158		0.232913	0.267548	0.652399
0.567737	0.340642	1.84514		0.195273	0.127313	0.454104
0.482576	0.596123	1.87353		0.171017	0.203066	0.458416
0.993539	0.170321	1.75998		0.299625	0.068305	0.440906
0.454189	0.567737	2.66836		0.162621	0.195273	0.564472
1.41934	0.227095	1.27741		0.383697	0.0888782	0.357441
2.04385	0.113547	2.61159		0.483424	0.0467086	0.557698
0.283868	0.567737	1.75998		0.10852	0.195273	0.440906
1.81676	0.397416	1.75998		0.449749	0.145326	0.440906
1.02193	0.510963	1.47612		0.305765	0.179254	0.393771
1.22063	0.851605	1.95869		0.346477	0.267548	0.4711
1.13547	0.283868	2.21417		0.329494	0.10852	0.507069
1.13547	0.454189	1.9303		0.329494	0.162621	0.466913
0.936765	0.62451	1.87353		0.287077	0.210722	0.458416
0.681284	1.30579	1.64644		0.225641	0.362821	0.422661
0.567737	0.879992	1.56128		0.195273	0.274156	0.408456
0.709671	0.340642	1.98708		0.232913	0.127313	0.475247
0.454189	0.936765	1.84514		0.162621	0.287077	0.454104
0.283868	0.62451	1.13547		0.10852	0.210722	0.329494
0.397416	0.794831	1.24902		0.145326	0.254024	0.351993
1.02193	0.369029	2.78191		0.305765	0.136413	0.577711
0.965152	0.454189	2.75352		0.293396	0.162621	0.574439
0.965152	0.283868	2.29933		0.293396	0.10852	0.518426
0.851605	0.454189	2.10063		0.267548	0.162621	0.491449
0.823218	0.113547	1.24902		0.260839	0.0467086	0.351993
0.454189	0.567737	0.709671		0.162621	0.195273	0.232913
0.794831	0.681284	1.98708		0.254024	0.225641	0.475247
1.53289	0.709671	1.70321		0.403616	0.232913	0.43188
1.19225	0.510963	1.53289		0.340889	0.179254	0.403616
0.425802	0.652897	0.908379		0.154059	0.218246	0.280665
0.879992	0.425802	1.0787		0.274156	0.154059	0.317792
1.10709	0.397416	1.64644		0.323682	0.145326	0.422661
0.62451	0.312255	0.965152		0.210722	0.118018	0.293396
0.738058	0.397416	1.16386		0.240064	0.145326	0.335229
0.766444	0.823218	1.58966		0.2471	0.260839	0.413243
0.652897	0.425802	1.24902		0.218246	0.154059	0.351993
0.965152	0.709671	2.18579		0.293396	0.232913	0.503217
0.766444	0.397416	2.04385		0.2471	0.145326	0.483424
0.851605	0.198708	1.39095		0.267548	0.0787134	0.378571
1.05031	0.510963	1.13547		0.31182	0.179254	0.329494
0.113547	0.425802	1.39095		0.0467086	0.154059	0.378571
0.397416	0.397416	1.10709		0.145326	0.145326	0.323682
1.13547	0.681284	0.738058		0.329494	0.225641	0.240064
0.879992	0.510963	0.62451		0.274156	0.179254	0.210722
0.908379	0.681284	1.5045		0.280665	0.225641	0.398721
0.766444	0.340642	1.05031		0.2471	0.127313	0.31182
1.16386	0.425802	0.936765		0.335229	0.154059	0.287077
0.454189	0.738058	1.41934		0.162621	0.240064	0.383697
0.738058	0.340642	1.24902		0.240064	0.127313	0.351993
0.936765	1.27741	2.46965		0.287077	0.357441	0.540286
0.738058	0.936765	2.24256		0.240064	0.287077	0.510888
1.24902	0.425802	1.78837		0.351993	0.154059	0.44535
1.56128	0.738058	1.33418		0.408456	0.240064	0.368135
0.681284	0.227095	0.823218		0.225641	0.0888782	0.260839
0.823218	1.02193	1.19225		0.260839	0.305765	0.340889
1.44773	0.425802	0.936765		0.388763	0.154059	0.287077
1.39095	0.227095	1.95869		0.378571	0.0888782	0.4711
0.652897	0.681284	1.67482		0.218246	0.225641	0.427295
0.567737	0.567737	1.22063		0.195273	0.195273	0.346477
1.13547	0.652897	1.13547		0.329494	0.218246	0.329494
0.879992	0.454189	1.16386		0.274156	0.162621	0.335229
0.681284	0.227095	1.27741		0.225641	0.0888782	0.357441
0.681284	0.53935	1.02193		0.225641	0.187337	0.305765
1.36257	0.908379	1.24902		0.373384	0.280665	0.351993
0.965152	0.283868	1.05031		0.293396	0.10852	0.31182
2.98062	0.397416	1.02193		0.59995	0.145326	0.305765
1.02193	1.44773	0.738058		0.305765	0.388763	0.240064
0.738058	0.908379	1.22063		0.240064	0.280665	0.346477
0.738058	0.283868	1.05031		0.240064	0.10852	0.31182
0.227095	0.170321	0.823218		0.0888782	0.068305	0.260839
0.738058	0.62451	0.510963		0.240064	0.210722	0.179254
0.53935	0.113547	1.58966		0.187337	0.0467086	0.413243
0.681284	0.510963	0.879992		0.225641	0.179254	0.274156
0.53935	0.255481	0.908379		0.187337	0.0988101	0.280665
1.16386	0.283868	1.02193		0.335229	0.10852	0.305765
1.27741	0.766444	0.738058		0.357441	0.2471	0.240064
0.823218	0.283868	0.823218		0.260839	0.10852	0.260839
1.41934	0.170321	0.62451		0.383697	0.068305	0.210722
0.908379	0.681284	0.340642		0.280665	0.225641	0.127313
1.13547	0.510963	0.510963		0.329494	0.179254	0.179254
0.936765	0.738058	1.02193		0.287077	0.240064	0.305765
0.652897	0.62451	0.510963		0.218246	0.210722	0.179254
1.22063	0.397416	0.681284		0.346477	0.145326	0.225641
0.823218	0.454189	0.62451		0.260839	0.162621	0.210722
1.36257	0.454189	0.567737		0.373384	0.162621	0.195273
0.965152	0.170321	2.92384		0.293396	0.068305	0.593712
0.482576	0.681284	1.75998		0.171017	0.225641	0.440906
0.567737	0.340642	2.72514		0.195273	0.127313	0.571142
0.283868	0.62451	2.5832		0.10852	0.210722	0.554271
0.993539	0.794831	0.851605		0.299625	0.254024	0.267548
1.05031	0.454189	1.5045		0.31182	0.162621	0.398721
0.823218	0.312255	1.47612		0.260839	0.118018	0.393771
0.738058	0.965152	2.49804		0.240064	0.293396	0.543825
0.397416	0.709671	1.44773		0.145326	0.232913	0.388763
0.766444	0.681284	1.19225		0.2471	0.225641	0.340889
0.738058	0.227095	2.21417		0.240064	0.0888782	0.507069
0.738058	0.766444	2.01546		0.240064	0.2471	0.479354
0.510963	0.766444	1.9303		0.179254	0.2471	0.466913
0.908379	0.113547	2.01546		0.280665	0.0467086	0.479354
0.340642	0.794831	1.61805		0.127313	0.254024	0.417978
1.0787	0.510963	1.22063		0.317792	0.179254	0.346477
0.823218	0.227095	1.5045		0.260839	0.0888782	0.398721
0.738058	0.340642	1.22063		0.240064	0.127313	0.346477
0.823218	0.510963	1.84514		0.260839	0.179254	0.454104
1.0787	0.510963	1.78837		0.317792	0.179254	0.44535
0.681284	0.283868	2.52643		0.225641	0.10852	0.547335
0.454189	0.340642	1.41934		0.162621	0.127313	0.383697
1.10709	0.369029	0.738058		0.323682	0.136413	0.240064
0.397416	0.510963	1.56128		0.145326	0.179254	0.408456
0.567737	0.454189	1.0787		0.195273	0.162621	0.317792
0.879992	0.510963	0.681284		0.274156	0.179254	0.225641
1.16386	0.454189	1.10709		0.335229	0.162621	0.323682
1.22063	0.596123	1.10709		0.346477	0.203066	0.323682
0.567737	0.454189	0.738058		0.195273	0.162621	0.240064
1.24902	1.47612	1.33418		0.351993	0.393771	0.368135
2.21417	0.681284	0.993539		0.507069	0.225641	0.299625
0.454189	0.397416	1.13547		0.162621	0.145326	0.329494
0.851605	0.510963	1.10709		0.267548	0.179254	0.323682
1.67482	0.993539	1.27741		0.427295	0.299625	0.357441
1.22063	0.340642	0.62451		0.346477	0.127313	0.210722
1.39095	0.397416	1.0787		0.378571	0.145326	0.317792
1.0787	0.227095	1.05031		0.317792	0.0888782	0.31182
1.19225	0.283868	0.879992		0.340889	0.10852	0.274156
0.879992	0.283868	0.681284		0.274156	0.10852	0.225641
1.58966	0.397416	0.62451		0.413243	0.145326	0.210722
2.21417	0.340642	0.965152		0.507069	0.127313	0.293396
1.02193	0.794831	0.738058		0.305765	0.254024	0.240064
1.0787	0.283868	1.67482		0.317792	0.10852	0.427295
1.58966	0.425802	1.10709		0.413243	0.154059	0.323682
0.709671	0.738058	0.340642		0.232913	0.240064	0.127313
0.936765	0.283868	2.21417		0.287077	0.10852	0.507069
0.681284	0.510963	2.61159		0.225641	0.179254	0.557698
1.19225	0.425802	1.39095		0.340889	0.154059	0.378571
0.397416	0.227095	1.36257		0.145326	0.0888782	0.373384
0.454189	0.567737	1.7316		0.162621	0.195273	0.436417
0.567737	0.340642	1.27741		0.195273	0.127313	0.357441
1.22063	2.24256	2.18579		0.346477	0.510888	0.503217
1.5045	0.170321	1.41934		0.398721	0.068305	0.383697
0.482576	0.510963	2.29933		0.171017	0.179254	0.518426
1.27741	0.766444	1.61805		0.357441	0.2471	0.417978
0.567737	0.510963	0.936765		0.195273	0.179254	0.287077
0.794831	0.454189	2.98062		0.254024	0.162621	0.59995
1.95869	0.738058	2.38449		0.4711	0.240064	0.529494
1.27741	0.454189	1.64644		0.357441	0.162621	0.422661
0.454189	1.16386	1.16386		0.162621	0.335229	0.335229
0.510963	0.397416	2.12901		0.179254	0.145326	0.495407
0.879992	0.510963	1.22063		0.274156	0.179254	0.346477
1.58966	0.141934	2.44127		0.413243	0.057641	0.536718
0.340642	0.738058	2.21417		0.127313	0.240064	0.507069
1.64644	0.709671	1.19225		0.422661	0.232913	0.340889
0.965152	0.53935	2.35611		0.293396	0.187337	0.525836
0.652897	1.19225	1.67482		0.218246	0.340889	0.427295
0.652897	0.283868	1.44773		0.218246	0.10852	0.388763
1.05031	0.681284	1.22063		0.31182	0.225641	0.346477
0.397416	0.510963	0.53935		0.145326	0.179254	0.187337
1.53289	0.709671	1.7316		0.403616	0.232913	0.436417
1.02193	1.61805	1.84514		0.305765	0.417978	0.454104
0.567737	0.312255	1.39095		0.195273	0.118018	0.378571
0.510963	0.738058	1.27741		0.179254	0.240064	0.357441
0.936765	0.652897	1.27741		0.287077	0.218246	0.357441
0.965152	0.62451	2.21417		0.293396	0.210722	0.507069
0.936765	0.170321	1.41934		0.287077	0.068305	0.383697
1.22063	0.369029	2.04385		0.346477	0.136413	0.483424
1.39095	0.738058	0.709671		0.378571	0.240064	0.232913
1.24902	0.312255	1.75998		0.351993	0.118018	0.440906
1.95869	0.908379	1.81676		0.4711	0.280665	0.449749
1.36257	0.312255	1.53289		0.373384	0.118018	0.403616
1.47612	0.113547	1.19225		0.393771	0.0467086	0.340889
0.397416	0.340642	0.936765		0.145326	0.127313	0.287077
1.36257	0.454189	1.36257		0.373384	0.162621	0.373384
0.652897	0.681284	1.36257		0.218246	0.225641	0.373384
0.652897	0.510963	1.16386		0.218246	0.179254	0.335229
0.766444	0.510963	1.02193		0.2471	0.179254	0.305765
0.993539	0.283868	0.965152		0.299625	0.10852	0.293396
0.794831	0.283868	1.78837		0.254024	0.10852	0.44535
1.0787	0.340642	1.36257		0.317792	0.127313	0.373384
0.652897	0.567737	0.794831		0.218246	0.195273	0.254024
1.22063	0.283868	2.04385		0.346477	0.10852	0.483424
1.02193	0.454189	1.13547		0.305765	0.162621	0.329494
0.681284	0.425802	0.879992		0.225641	0.154059	0.274156
1.24902	0.596123	2.04385		0.351993	0.203066	0.483424
1.33418	0.283868	1.13547		0.368135	0.10852	0.329494
0.681284	0.454189	1.0787		0.225641	0.162621	0.317792
0.510963	0.567737	0.936765		0.179254	0.195273	0.287077
0.823218	0.283868	0.993539		0.260839	0.10852	0.299625
1.16386	0.454189	0.936765		0.335229	0.162621	0.287077
1.87353	0.340642	0.879992		0.458416	0.127313	0.274156
0.652897	0.369029	2.21417		0.218246	0.136413	0.507069
1.05031	0.397416	1.41934		0.31182	0.145326	0.383697
0.340642	0.681284	1.13547		0.127313	0.225641	0.329494
0.227095	1.24902	0.823218		0.0888782	0.351993	0.260839
0.454189	0.340642	0.681284		0.162621	0.127313	0.225641
1.0787	0.681284	0.681284		0.317792	0.225641	0.225641
0.227095	0.454189	1.67482		0.0888782	0.162621	0.427295
2.01546	0.255481	1.56128		0.479354	0.0988101	0.408456
1.36257	0.510963	1.36257		0.373384	0.179254	0.373384
1.39095	0.397416	1.39095		0.378571	0.145326	0.378571
0.652897	0.567737	1.02193		0.218246	0.195273	0.305765
0.510963	0.340642	0.738058		0.179254	0.127313	0.240064
0.53935	0.510963	0.596123		0.187337	0.179254	0.203066
1.05031	0.312255	0.567737		0.31182	0.118018	0.195273
2.24256	0.454189	1.22063		0.510888	0.162621	0.346477
1.13547	0.596123	1.0787		0.329494	0.203066	0.317792
0.908379	0.510963	1.0787		0.280665	0.179254	0.317792
1.27741	0.567737	0.851605		0.357441	0.195273	0.267548
0.794831	0.53935	1.0787		0.254024	0.187337	0.317792
0.936765	0.397416	0.823218		0.287077	0.145326	0.260839
0.823218	0.766444	1.58966		0.260839	0.2471	0.413243
0.709671	0.738058	1.27741		0.232913	0.240064	0.357441
1.24902	0.056774	0.965152		0.351993	0.0239821	0.293396
0.652897	0.681284	0.908379		0.218246	0.225641	0.280665
0.766444	0.482576	1.24902		0.2471	0.171017	0.351993
1.39095	1.16386	0.965152		0.378571	0.335229	0.293396
0.681284	0.596123	0.936765		0.225641	0.203066	0.287077
0.965152	0.62451	0.794831		0.293396	0.210722	0.254024
1.0787	0.255481	1.13547		0.317792	0.0988101	0.329494
0.965152	0.596123	0.823218		0.293396	0.203066	0.260839
1.05031	0.198708	1.36257		0.31182	0.0787134	0.373384
0.908379	0.340642	0.908379		0.280665	0.127313	0.280665
1.19225	0.510963	0.738058		0.340889	0.179254	0.240064
0.454189	0.993539	1.87353		0.162621	0.299625	0.458416
1.47612	0.454189	1.24902		0.393771	0.162621	0.351993
0.965152	0.738058	1.05031		0.293396	0.240064	0.31182
0.255481	0.596123	0.993539		0.0988101	0.203066	0.299625
0.454189	0.227095	0.936765		0.162621	0.0888782	0.287077
0.567737	0.340642	0.936765		0.195273	0.127313	0.287077
1.0787	0.823218	0.879992		0.317792	0.260839	0.274156
0.993539	0.936765	1.13547		0.299625	0.287077	0.329494
1.16386	0.170321	1.0787		0.335229	0.068305	0.317792
0.709671	0.454189	0.908379		0.232913	0.162621	0.280665
1.27741	0.369029	0.652897		0.357441	0.136413	0.218246
0.738058	0.454189	0.879992		0.240064	0.162621	0.274156
1.67482	0.510963	0.369029		0.427295	0.179254	0.136413
0.510963	0.369029	1.19225		0.179254	0.136413	0.340889
1.13547	0.510963	1.05031		0.329494	0.179254	0.31182
0.709671	0.397416	0.879992		0.232913	0.145326	0.274156
1.81676	0.851605	0.482576		0.449749	0.267548	0.171017
1.0787	0.482576	1.02193		0.317792	0.171017	0.305765
1.47612	1.30579	0.340642		0.393771	0.362821	0.127313
1.0787	0.283868	1.02193		0.317792	0.10852	0.305765
1.05031	0.454189	0.936765		0.31182	0.162621	0.287077
0.709671	0.510963	0.851605		0.232913	0.179254	0.267548
0.567737	0.454189	0.794831		0.195273	0.162621	0.254024
0.53935	0.170321	1.36257		0.187337	0.068305	0.373384
0.993539	0.340642	1.13547		0.299625	0.127313	0.329494
0.879992	0.454189	0.53935		0.274156	0.162621	0.187337
0.766444	0.510963	1.27741		0.2471	0.179254	0.357441
0.567737	0.510963	2.21417		0.195273	0.179254	0.507069
0.53935	0.170321	2.86707		0.187337	0.068305	0.587382
1.24902	1.02193	1.5045		0.351993	0.305765	0.398721
0.596123	0.283868	2.04385		0.203066	0.10852	0.483424
1.19225	0.283868	1.41934		0.340889	0.10852	0.383697
0.283868	0.283868	1.05031		0.10852	0.10852	0.31182
1.67482	0.227095	1.61805		0.427295	0.0888782	0.417978
0.709671	0.738058	1.56128		0.232913	0.240064	0.408456
1.22063	0.510963	2.46965		0.346477	0.179254	0.540286
0.993539	0.510963	1.5045		0.299625	0.179254	0.398721
1.13547	0.227095	2.41288		0.329494	0.0888782	0.533121
0.62451	0.312255	2.32772		0.210722	0.118018	0.522147
1.39095	0.851605	1.19225		0.378571	0.267548	0.340889
0.993539	0.397416	0.965152		0.299625	0.145326	0.293396
0.369029	0.851605	0.965152		0.136413	0.267548	0.293396
0.794831	0.340642	1.33418		0.254024	0.127313	0.368135
0.397416	0.227095	1.16386		0.145326	0.0888782	0.335229
1.36257	0.510963	0.965152		0.373384	0.179254	0.293396
1.16386	0.794831	1.64644		0.335229	0.254024	0.422661
0.681284	0.510963	2.21417		0.225641	0.179254	0.507069
0.709671	0.056774	1.27741		0.232913	0.0239821	0.357441
0.738058	0.454189	1.75998		0.240064	0.162621	0.440906
0.53935	0.227095	1.70321		0.187337	0.0888782	0.43188
1.78837	0.53935	1.24902		0.44535	0.187337	0.351993
0.340642	0.340642	1.22063		0.127313	0.127313	0.346477
0.936765	0.510963	1.95869		0.287077	0.179254	0.4711
0.709671	0.567737	1.81676		0.232913	0.195273	0.449749
2.07224	0.738058	1.24902		0.487455	0.240064	0.351993
0.908379	0.255481	1.19225		0.280665	0.0988101	0.340889
0.794831	0.283868	1.0787		0.254024	0.10852	0.317792
0.454189	0.227095	0.794831		0.162621	0.0888782	0.254024
0.936765	0.454189	1.39095		0.287077	0.162621	0.378571
1.13547	0.170321	1.22063		0.329494	0.068305	0.346477
0.794831	0.596123	2.63998		0.254024	0.203066	0.561098
0.681284	0.340642	1.02193		0.225641	0.127313	0.305765
0.567737	0.312255	0.965152		0.195273	0.118018	0.293396
1.27741	0.283868	1.47612		0.357441	0.10852	0.393771
0.738058	0.283868	1.13547		0.240064	0.10852	0.329494
1.0787	0.62451	1.05031		0.317792	0.210722	0.31182
0.283868	0.62451	1.02193		0.10852	0.210722	0.305765
0.993539	0.596123	0.965152		0.299625	0.203066	0.293396
0.596123	0.567737	0.709671		0.203066	0.195273	0.232913
0.738058	0.596123	1.53289		0.240064	0.203066	0.403616
1.41934	0.567737	1.30579		0.383697	0.195273	0.362821
0.908379	1.02193	1.10709		0.280665	0.305765	0.323682
0.482576	0.425802	0.794831		0.171017	0.154059	0.254024
1.19225	0.425802	1.0787		0.340889	0.154059	0.317792
0.738058	0.227095	0.738058		0.240064	0.0888782	0.240064
1.19225	0.283868	0.567737		0.340889	0.10852	0.195273
0.879992	0.312255	1.9303		0.274156	0.118018	0.466913
0.340642	0.425802	1.78837		0.127313	0.154059	0.44535
1.13547	0.510963	0.766444		0.329494	0.179254	0.2471
1.64644	0.482576	1.41934		0.422661	0.171017	0.383697
1.10709	0.596123	1.39095		0.323682	0.203066	0.378571
1.22063	0.255481	1.19225		0.346477	0.0988101	0.340889
0.596123	2.55482	0.823218		0.203066	0.550817	0.260839
0.709671	0.170321	1.19225		0.232913	0.068305	0.340889
0.851605	0.425802	0.936765		0.267548	0.154059	0.287077
0.709671	0.283868	0.908379		0.232913	0.10852	0.280665
1.78837	0.283868	1.90192		0.44535	0.10852	0.462685
0.567737	0.454189	1.36257		0.195273	0.162621	0.373384
0.596123	0.283868	0.652897		0.203066	0.10852	0.218246
1.27741	0.283868	0.738058		0.357441	0.10852	0.240064
0.62451	0.738058	0.794831		0.210722	0.240064	0.254024
0.482576	0.738058	0.709671		0.171017	0.240064	0.232913
0.908379	0.482576	1.02193		0.280665	0.171017	0.305765
0.454189	0.340642	0.794831		0.162621	0.127313	0.254024
0.482576	0.141934	1.27741		0.171017	0.057641	0.357441
0.993539	0.510963	0.255481		0.299625	0.179254	0.0988101
0.510963	0.397416	0.62451		0.179254	0.145326	0.210722
0.340642	0.567737	0.681284		0.127313	0.195273	0.225641
1.13547	0.738058	0.340642		0.329494	0.240064	0.127313
0.936765	0.283868	1.56128		0.287077	0.10852	0.408456
1.24902	0.170321	3.80383		0.351993	0.068305	0.681588
0.170321	1.36257	2.38449		0.068305	0.373384	0.529494
1.30579	0.596123	2.07224		0.362821	0.203066	0.487455
1.90192	0.879992	1.70321		0.462685	0.274156	0.43188
1.22063	0.255481	1.30579		0.346477	0.0988101	0.362821
1.27741	0.283868	1.81676		0.357441	0.10852	0.449749
0.965152	0.397416	1.78837		0.293396	0.145326	0.44535
0.567737	0.652897	1.41934		0.195273	0.218246	0.383697
0.652897	0.340642	1.58966		0.218246	0.127313	0.413243
0.908379	0.340642	1.39095		0.280665	0.127313	0.378571
0.908379	0.397416	1.10709		0.280665	0.145326	0.323682
0.908379	0.510963	1.64644		0.280665	0.179254	0.422661
0.851605	0.369029	1.70321		0.267548	0.136413	0.43188
0.936765	0.255481	0.738058		0.287077	0.0988101	0.240064
0.283868	0.454189	1.81676		0.10852	0.162621	0.449749
0.567737	0.227095	1.70321		0.195273	0.0888782	0.43188
0.965152	0.340642	1.13547		0.293396	0.127313	0.329494
0.908379	0.879992	1.0787		0.280665	0.274156	0.317792
1.02193	0.340642	2.49804		0.305765	0.127313	0.543825
0.312255	0.141934	0.851605		0.118018	0.057641	0.267548
0.738058	0.965152	0.794831		0.240064	0.293396	0.254024
0.62451	0.510963	1.0787		0.210722	0.179254	0.317792
0.397416	0.567737	0.908379		0.145326	0.195273	0.280665
0.454189	0.340642	1.10709		0.162621	0.127313	0.323682
0.567737	0.567737	0.879992		0.195273	0.195273	0.274156
1.39095	0.454189	0.62451		0.378571	0.162621	0.210722
0.823218	0.908379	1.30579		0.260839	0.280665	0.362821
0.567737	0.340642	0.965152		0.195273	0.127313	0.293396
1.78837	0.879992	0.851605		0.44535	0.274156	0.267548
1.16386	0.170321	0.851605		0.335229	0.068305	0.267548
0.738058	1.47612	0.738058		0.240064	0.393771	0.240064
0.794831	0.567737	1.19225		0.254024	0.195273	0.340889
1.13547	0.340642	1.13547		0.329494	0.127313	0.329494
0.936765	0.397416	2.1574		0.287077	0.145326	0.499329
1.67482	0.62451	1.41934		0.427295	0.210722	0.383697
0.766444	0.227095	1.19225		0.2471	0.0888782	0.340889
1.33418	1.02193	0.965152		0.368135	0.305765	0.293396
1.05031	0.62451	0.936765		0.31182	0.210722	0.287077
0.936765	0.62451	1.30579		0.287077	0.210722	0.362821
0.454189	0.738058	1.16386		0.162621	0.240064	0.335229
1.0787	0.454189	0.936765		0.317792	0.162621	0.287077
0.738058	0.62451	0.340642		0.240064	0.210722	0.127313
1.64644	0.340642	2.41288		0.422661	0.127313	0.533121
1.13547	0.255481	1.53289		0.329494	0.0988101	0.403616
0.766444	0.369029	1.47612		0.2471	0.136413	0.393771
0.709671	0.510963	1.10709		0.232913	0.179254	0.323682
0.965152	0.340642	1.22063		0.293396	0.127313	0.346477
0.340642	0.794831	1.19225		0.127313	0.254024	0.340889
0.227095	0.709671	1.02193		0.0888782	0.232913	0.305765
0.766444	0.397416	0.993539		0.2471	0.145326	0.299625
0.652897	0.510963	1.81676		0.218246	0.179254	0.449749
0.851605	0.170321	1.10709		0.267548	0.068305	0.323682
1.16386	0.397416	1.0787		0.335229	0.145326	0.317792
0.908379	0.738058	1.58966		0.280665	0.240064	0.413243
0.681284	0.794831	1.30579		0.225641	0.254024	0.362821
1.13547	1.5045	1.02193		0.329494	0.398721	0.305765
0.397416	0.738058	0.965152		0.145326	0.240064	0.293396
0.794831	0.283868	0.709671		0.254024	0.10852	0.232913
0.936765	0.454189	1.67482		0.287077	0.162621	0.427295
0.823218	0.596123	0.908379		0.260839	0.203066	0.280665
0.397416	0.766444	0.567737		0.145326	0.2471	0.195273
0.255481	0.397416	1.56128		0.0988101	0.145326	0.408456
0.738058	0.397416	1.22063		0.240064	0.145326	0.346477
0.62451	0.510963	1.10709		0.210722	0.179254	0.323682
0.681284	0.908379	1.7316		0.225641	0.280665	0.436417
0.851605	0.62451	1.24902		0.267548	0.210722	0.351993
0.397416	0.454189	0.965152		0.145326	0.162621	0.293396
0.482576	0.397416	0.851605		0.171017	0.145326	0.267548
1.27741	0.510963	0.766444		0.357441	0.179254	0.2471
0.965152	0.62451	1.56128		0.293396	0.210722	0.408456
0.794831	0.170321	1.02193		0.254024	0.068305	0.305765
0.397416	0.510963	0.851605		0.145326	0.179254	0.267548
0.993539	0.482576	0.681284		0.299625	0.171017	0.225641
0.567737	0.454189	2.10063		0.195273	0.162621	0.491449
0.823218	0.482576	1.56128		0.260839	0.171017	0.408456
1.16386	0.567737	1.47612		0.335229	0.195273	0.393771
0.53935	0.908379	1.19225		0.187337	0.280665	0.340889
0.510963	0.681284	1.64644		0.179254	0.225641	0.422661
0.62451	0.62451	1.33418		0.210722	0.210722	0.368135
0.766444	0.283868	0.993539		0.2471	0.10852	0.299625
0.53935	0.397416	0.908379		0.187337	0.145326	0.280665
0.397416	0.510963	0.681284		0.145326	0.179254	0.225641
0.596123	0.738058	1.56128		0.203066	0.240064	0.408456
0.567737	0.794831	1.47612		0.195273	0.254024	0.393771
0.62451	0.283868	1.16386		0.210722	0.10852	0.335229
0.227095	0.851605	0.908379		0.0888782	0.267548	0.280665
0.283868	0.567737	0.823218		0.10852	0.195273	0.260839
0.908379	0.738058	1.02193		0.280665	0.240064	0.305765
0.879992	0.62451	0.681284		0.274156	0.210722	0.225641
1.64644	0.62451	1.24902		0.422661	0.210722	0.351993
0.425802	0.53935	1.13547		0.154059	0.187337	0.329494
1.02193	0.340642	1.0787		0.305765	0.127313	0.317792
0.794831	0.738058	0.681284		0.254024	0.240064	0.225641
0.340642	0.53935	2.38449		0.127313	0.187337	0.529494
1.0787	0.227095	1.13547		0.317792	0.0888782	0.329494
1.67482	0.397416	0.851605		0.427295	0.145326	0.267548
2.12901	0.766444	1.36257		0.495407	0.2471	0.373384
0.340642	0.62451	1.30579		0.127313	0.210722	0.362821
0.652897	0.567737	0.879992		0.218246	0.195273	0.274156
0.936765	0.340642	0.993539		0.287077	0.127313	0.299625
0.908379	0.369029	0.908379		0.280665	0.136413	0.280665
1.16386	0.340642	0.879992		0.335229	0.127313	0.274156
0.794831	0.510963	1.44773		0.254024	0.179254	0.388763
0.340642	0.397416	0.567737		0.127313	0.145326	0.195273
0.454189	0.369029	0.510963		0.162621	0.136413	0.179254
0.53935	0.681284	0.709671		0.187337	0.225641	0.232913
0.738058	0.510963	1.84514		0.240064	0.179254	0.454104
0.340642	0.681284	1.36257		0.127313	0.225641	0.373384
1.0787	0.482576	1.16386		0.317792	0.171017	0.335229
1.19225	0.340642	1.02193		0.340889	0.127313	0.305765
0.851605	0.823218	0.851605		0.267548	0.260839	0.267548
0.283868	0.283868	0.823218		0.10852	0.10852	0.260839
0.965152	0.397416	0.738058		0.293396	0.145326	0.240064
0.738058	0.227095	1.05031		0.240064	0.0888782	0.31182
1.19225	0.482576	0.652897		0.340889	0.171017	0.218246
1.22063	0.227095	1.02193		0.346477	0.0888782	0.305765
0.340642	0.227095	0.794831		0.127313	0.0888782	0.254024
1.0787	0.312255	0.794831		0.317792	0.118018	0.254024
1.70321	0.454189	1.53289		0.43188	0.162621	0.403616
0.567737	0.596123	1.5045		0.195273	0.203066	0.398721
0.879992	0.454189	0.879992		0.274156	0.162621	0.274156
0.652897	0.340642	1.56128		0.218246	0.127313	0.408456
0.567737	0.454189	1.13547		0.195273	0.162621	0.329494
0.766444	0.510963	1.13547		0.2471	0.179254	0.329494
0.454189	0.794831	0.908379		0.162621	0.254024	0.280665
0.936765	0.397416	0.369029		0.287077	0.145326	0.136413
0.709671	0.340642	1.05031		0.232913	0.127313	0.31182
1.53289	0.681284	0.965152		0.403616	0.225641	0.293396
0.482576	0.340642	0.652897		0.171017	0.127313	0.218246
0.369029	0.454189	0.425802		0.136413	0.162621	0.154059
0.823218	0.652897	0.794831		0.260839	0.218246	0.254024
1.0787	0.62451	0.454189		0.317792	0.210722	0.162621
0.993539	0.482576	0.397416		0.299625	0.171017	0.145326
1.02193	0.227095	0.965152		0.305765	0.0888782	0.293396
1.05031	0.397416	0.596123		0.31182	0.145326	0.203066
0.482576	0.794831	0.397416		0.171017	0.254024	0.145326
1.41934	0.056774	0.738058		0.383697	0.0239821	0.240064
0.652897	0.056774	0.227095		0.218246	0.0239821	0.0888782
0.681284	0.425802	2.24256		0.225641	0.154059	0.510888
0.454189	0.283868	1.81676		0.162621	0.10852	0.449749
0.340642	0.652897	3.51997		0.127313	0.218246	0.655135
0.908379	0.425802	1.78837		0.280665	0.154059	0.44535
0.652897	0.53935	3.80383		0.218246	0.187337	0.681588
1.05031	0.397416	1.87353		0.31182	0.145326	0.458416
1.78837	0.738058	2.18579		0.44535	0.240064	0.503217
0.738058	0.53935	1.98708		0.240064	0.187337	0.475247
0.936765	0.340642	1.98708		0.287077	0.127313	0.475247
0.681284	0.397416	1.44773		0.225641	0.145326	0.388763
1.61805	0.62451	1.98708		0.417978	0.210722	0.475247
0.340642	0.738058	1.0787		0.127313	0.240064	0.317792
1.33418	0.340642	1.5045		0.368135	0.127313	0.398721
0.510963	0.397416	1.10709		0.179254	0.145326	0.323682
0.510963	0.425802	1.70321		0.179254	0.154059	0.43188
0.567737	0.766444	1.36257		0.195273	0.2471	0.373384
0.340642	0.681284	2.07224		0.127313	0.225641	0.487455
0.62451	0.681284	1.53289		0.210722	0.225641	0.403616
0.454189	0.738058	1.78837		0.162621	0.240064	0.44535
0.965152	0.369029	1.70321		0.293396	0.136413	0.43188
0.62451	0.738058	1.58966		0.210722	0.240064	0.413243
0.369029	0.227095	1.02193		0.136413	0.0888782	0.305765
1.30579	0.227095	1.47612		0.362821	0.0888782	0.393771
1.24902	0.454189	1.61805		0.351993	0.162621	0.417978
0.596123	0.62451	1.5045		0.203066	0.210722	0.398721
1.10709	0.738058	1.39095		0.323682	0.240064	0.378571
0.283868	0.454189	1.41934		0.10852	0.162621	0.383697
0.170321	0.567737	1.16386		0.068305	0.195273	0.335229
1.27741	0.283868	0.879992		0.357441	0.10852	0.274156
0.823218	0.454189	1.64644		0.260839	0.162621	0.422661
0.369029	0.170321	1.5045		0.136413	0.068305	0.398721
0.425802	0.397416	1.05031		0.154059	0.145326	0.31182
0.965152	0.397416	1.02193		0.293396	0.145326	0.305765
1.27741	0.397416	1.53289		0.357441	0.145326	0.403616
0.340642	0.62451	1.5045		0.127313	0.210722	0.398721
0.596123	0.510963	1.30579		0.203066	0.179254	0.362821
0.681284	0.908379	0.965152		0.225641	0.280665	0.293396
0.851605	0.397416	1.30579		0.267548	0.145326	0.362821
1.02193	0.62451	1.75998		0.305765	0.210722	0.440906
0.965152	0.340642	1.0787		0.293396	0.127313	0.317792
0.738058	1.39095	1.02193		0.240064	0.378571	0.305765
0.567737	0.823218	0.709671		0.195273	0.260839	0.232913
0.53935	0.113547	0.709671		0.187337	0.0467086	0.232913
0.794831	1.7316	1.84514		0.254024	0.436417	0.454104
0.879992	0.567737	1.56128		0.274156	0.195273	0.408456
0.425802	0.738058	1.41934		0.154059	0.240064	0.383697
1.33418	0.397416	1.27741		0.368135	0.145326	0.357441
1.5045	0.510963	1.02193		0.398721	0.179254	0.305765
1.47612	0.113547	0.908379		0.393771	0.0467086	0.280665
0.681284	0.766444	0.879992		0.225641	0.2471	0.274156
0.936765	0.567737	0.596123		0.287077	0.195273	0.203066
0.936765	0	0.425802		0.287077	0	0.154059
0.62451	0.283868	1.47612		0.210722	0.10852	0.393771
0.879992	0.454189	1.39095		0.274156	0.162621	0.378571
0.62451	0.596123	0.993539		0.210722	0.203066	0.299625
0.794831	0.567737	0.794831		0.254024	0.195273	0.254024
1.13547	0.709671	0.681284		0.329494	0.232913	0.225641
1.19225	0.255481	2.04385		0.340889	0.0988101	0.483424
1.02193	0.908379	1.47612		0.305765	0.280665	0.393771
1.36257	0.766444	1.39095		0.373384	0.2471	0.378571
2.75352	0.681284	1.02193		0.574439	0.225641	0.305765
0.879992	0.397416	0.993539		0.274156	0.145326	0.299625
0.908379	0.283868	0.965152		0.280665	0.10852	0.293396
1.24902	0.397416	0.936765		0.351993	0.145326	0.287077
0.851605	0.340642	0.766444		0.267548	0.127313	0.2471
0.879992	0.53935	0.738058		0.274156	0.187337	0.240064
0.567737	0.397416	1.61805		0.195273	0.145326	0.417978
0.425802	0.198708	1.5045		0.154059	0.0787134	0.398721
0.681284	1.5045	0.936765		0.225641	0.398721	0.287077
0.681284	0.397416	0.823218		0.225641	0.145326	0.260839
0.340642	0.397416	0.652897		0.127313	0.145326	0.218246
0.681284	0.454189	0.851605		0.225641	0.162621	0.267548
0.879992	0.62451	0.596123		0.274156	0.210722	0.203066
0.993539	0.312255	0.510963		0.299625	0.118018	0.179254
0.482576	0.454189	0.53935		0.171017	0.162621	0.187337
1.39095	0.312255	0.510963		0.378571	0.118018	0.179254
2.38449	0.510963	0.794831		0.529494	0.179254	0.254024
1.0787	0.567737	0.738058		0.317792	0.195273	0.240064
0.652897	0.851605	1.30579		0.218246	0.267548	0.362821
0.936765	0.62451	1.16386		0.287077	0.210722	0.335229
1.30579	0.113547	0.851605		0.362821	0.0467086	0.267548
0.454189	0.766444	0.62451		0.162621	0.2471	0.210722
0.652897	0.510963	0.397416		0.218246	0.179254	0.145326
0.510963	0.567737	0.340642		0.179254	0.195273	0.127313
0.794831	0.454189	0.567737		0.254024	0.162621	0.195273
1.33418	1.02193	0.369029		0.368135	0.305765	0.136413
1.22063	1.10709	0.993539		0.346477	0.323682	0.299625
1.30579	0.510963	0.681284		0.362821	0.179254	0.225641
0.62451	0.567737	0.879992		0.210722	0.195273	0.274156
1.02193	0.312255	0.397416		0.305765	0.118018	0.145326
0.879992	0.397416	3.80383		0.274156	0.145326	0.681588
0.454189	0.738058	2.41288		0.162621	0.240064	0.533121
0.567737	0.482576	2.41288		0.195273	0.171017	0.533121
1.61805	0.738058	1.87353		0.417978	0.240064	0.458416
0.936765	0.510963	1.84514		0.287077	0.179254	0.454104
0.738058	0.62451	2.44127		0.240064	0.210722	0.536718
0.397416	1.13547	2.38449		0.145326	0.329494	0.529494
0.596123	0.53935	2.5832		0.203066	0.187337	0.554271
1.24902	0.908379	2.46965		0.351993	0.280665	0.540286
1.10709	0.53935	1.98708		0.323682	0.187337	0.475247
1.24902	0.681284	1.90192		0.351993	0.225641	0.462685
0.454189	0.794831	2.27095		0.162621	0.254024	0.514674
0.908379	0.681284	1.05031		0.280665	0.225641	0.31182
1.56128	0.340642	1.19225		0.408456	0.127313	0.340889
0.794831	0.596123	1.24902		0.254024	0.203066	0.351993
1.41934	0.340642	2.29933		0.383697	0.127313	0.518426
0.936765	0.879992	2.01546		0.287077	0.274156	0.479354
1.27741	0.596123	1.13547		0.357441	0.203066	0.329494
0.908379	0.454189	1.5045		0.280665	0.162621	0.398721
0.766444	7.43735	1.5045		0.2471	0.926206	0.398721
0.62451	0.425802	0.794831		0.210722	0.154059	0.254024
0.567737	0.056774	1.7316		0.195273	0.0239821	0.436417
0.255481	0.141934	1.67482		0.0988101	0.057641	0.427295
0.794831	0.454189	2.5832		0.254024	0.162621	0.554271
0.681284	0.283868	1.33418		0.225641	0.10852	0.368135
0.794831	0.510963	1.13547		0.254024	0.179254	0.329494
0.340642	0.766444	0.965152		0.127313	0.2471	0.293396
0.965152	0.738058	1.22063		0.293396	0.240064	0.346477
0.681284	0.227095	1.13547		0.225641	0.0888782	0.329494
0.993539	0.738058	1.44773		0.299625	0.240064	0.388763
0.681284	0.397416	1.36257		0.225641	0.145326	0.373384
1.24902	0.283868	1.02193		0.351993	0.10852	0.305765
1.19225	0.340642	0.851605		0.340889	0.127313	0.267548
0.425802	0.283868	0.738058		0.154059	0.10852	0.240064
0.709671	0.454189	0.567737		0.232913	0.162621	0.195273
0.340642	0.596123	1.10709		0.127313	0.203066	0.323682
0.62451	0.652897	2.04385		0.210722	0.218246	0.483424
0.908379	0.510963	1.53289		0.280665	0.179254	0.403616
1.98708	1.7316	1.67482		0.475247	0.436417	0.427295
0.965152	0.283868	1.56128		0.293396	0.10852	0.408456
1.02193	0.283868	1.16386		0.305765	0.10852	0.335229
0.510963	0.454189	1.84514		0.179254	0.162621	0.454104
0.965152	0.567737	1.24902		0.293396	0.195273	0.351993
0.652897	0.454189	1.24902		0.218246	0.162621	0.351993
0.567737	0.454189	0.851605		0.195273	0.162621	0.267548
0.965152	0.340642	2.12901		0.293396	0.127313	0.495407
1.39095	0.53935	1.9303		0.378571	0.187337	0.466913
1.02193	0.709671	1.84514		0.305765	0.232913	0.454104
0.454189	0.397416	1.47612		0.162621	0.145326	0.393771
0.482576	0.567737	0.908379		0.171017	0.195273	0.280665
1.30579	0.62451	0.709671		0.362821	0.210722	0.232913
0.62451	0.567737	0.709671		0.210722	0.195273	0.232913
0.62451	0.454189	0.851605		0.210722	0.162621	0.267548
1.33418	0.369029	0.62451		0.368135	0.136413	0.210722
0.908379	0.965152	1.98708		0.280665	0.293396	0.475247
1.19225	0.454189	1.53289		0.340889	0.162621	0.403616
0.198708	0.454189	0.766444		0.0787134	0.162621	0.2471
0.908379	0.851605	0.681284		0.280665	0.267548	0.225641
1.78837	0.397416	1.39095		0.44535	0.145326	0.378571
0.879992	0.709671	1.24902		0.274156	0.232913	0.351993
1.13547	0.283868	1.47612		0.329494	0.10852	0.393771
0.369029	0.53935	1.13547		0.136413	0.187337	0.329494
0.567737	0.567737	0.851605		0.195273	0.195273	0.267548
0.794831	0.482576	0.738058		0.254024	0.171017	0.240064
0.766444	0.397416	1.75998		0.2471	0.145326	0.440906
0.62451	0.652897	1.16386		0.210722	0.218246	0.335229
0.62451	0.652897	1.13547		0.210722	0.218246	0.329494
1.0787	0.62451	1.10709		0.317792	0.210722	0.323682
0.53935	0.510963	0.851605		0.187337	0.179254	0.267548
1.61805	1.24902	1.53289		0.417978	0.351993	0.403616
1.19225	0.369029	1.41934		0.340889	0.136413	0.383697
0.794831	0.53935	1.19225		0.254024	0.187337	0.340889
0.227095	0.510963	1.16386		0.0888782	0.179254	0.335229
0.738058	0.454189	0.709671		0.240064	0.162621	0.232913
1.19225	0.340642	2.10063		0.340889	0.127313	0.491449
0.425802	0.510963	1.5045		0.154059	0.179254	0.398721
0.53935	0.62451	1.41934		0.187337	0.210722	0.383697
1.02193	0.567737	1.33418		0.305765	0.195273	0.368135
1.30579	1.0787	0.908379		0.362821	0.317792	0.280665
0.567737	0.681284	0.794831		0.195273	0.225641	0.254024
0.425802	0.113547	0.709671		0.154059	0.0467086	0.232913
0.936765	0.510963	0.53935		0.287077	0.179254	0.187337
1.67482	0.993539	1.19225		0.427295	0.299625	0.340889
0.482576	0.482576	0.851605		0.171017	0.171017	0.267548
0.936765	0.908379	0.681284		0.287077	0.280665	0.225641
0.879992	0.908379	1.56128		0.274156	0.280665	0.408456
0.596123	0.510963	1.41934		0.203066	0.179254	0.383697
0.425802	0.681284	1.30579		0.154059	0.225641	0.362821
1.9303	0.425802	1.24902		0.466913	0.154059	0.351993
0.596123	0.681284	1.19225		0.203066	0.225641	0.340889
0.823218	0.823218	1.05031		0.260839	0.260839	0.31182
0.908379	0.283868	0.681284		0.280665	0.10852	0.225641
1.02193	0.567737	1.41934		0.305765	0.195273	0.383697
1.22063	0.62451	1.10709		0.346477	0.210722	0.323682
1.02193	0.510963	1.05031		0.305765	0.179254	0.31182
0.709671	0.823218	0.738058		0.232913	0.260839	0.240064
1.0787	0.681284	1.67482		0.317792	0.225641	0.427295
0.908379	0.965152	0.738058		0.280665	0.293396	0.240064
0.851605	0.312255	0.681284		0.267548	0.118018	0.225641
1.81676	0.709671	1.44773		0.449749	0.232913	0.388763
0.851605	0.510963	1.24902		0.267548	0.179254	0.351993
0.567737	0.681284	1.19225		0.195273	0.225641	0.340889
0.794831	0.340642	1.13547		0.254024	0.127313	0.329494
1.02193	0.482576	0.936765		0.305765	0.171017	0.287077
0.283868	0.681284	0.851605		0.10852	0.225641	0.267548
2.1574	0.312255	0.851605		0.499329	0.118018	0.267548
0.965152	0.425802	0.738058		0.293396	0.154059	0.240064
0.53935	0.369029	0.738058		0.187337	0.136413	0.240064
1.13547	1.02193	0.709671		0.329494	0.305765	0.232913
1.36257	0.454189	1.61805		0.373384	0.162621	0.417978
0.454189	0.738058	1.61805		0.162621	0.240064	0.417978
0.794831	0.794831	1.27741		0.254024	0.254024	0.357441
1.47612	0.738058	1.22063		0.393771	0.240064	0.346477
1.19225	0.510963	0.709671		0.340889	0.179254	0.232913
0.965152	0.62451	1.56128		0.293396	0.210722	0.408456
1.02193	0.62451	1.30579		0.305765	0.210722	0.362821
1.24902	0.340642	1.24902		0.351993	0.127313	0.351993
0.738058	0.681284	1.0787		0.240064	0.225641	0.317792
0.397416	0.170321	0.965152		0.145326	0.068305	0.293396
0.936765	0.340642	0.965152		0.287077	0.127313	0.293396
1.47612	0.510963	1.33418		0.393771	0.179254	0.368135
0.681284	0.283868	1.27741		0.225641	0.10852	0.357441
0.510963	0.369029	1.22063		0.179254	0.136413	0.346477
0.652897	0.794831	1.19225		0.218246	0.254024	0.340889
0.993539	0.879992	0.965152		0.299625	0.274156	0.293396
0.681284	0.567737	1.56128		0.225641	0.195273	0.408456
1.87353	0.340642	1.39095		0.458416	0.127313	0.378571
0.738058	0.283868	1.30579		0.240064	0.10852	0.362821
0.53935	0.08516	1.02193		0.187337	0.0354938	0.305765
1.61805	0.283868	0.965152		0.417978	0.10852	0.293396
1.22063	1.67482	0.738058		0.346477	0.427295	0.240064
0.936765	0.510963	0.53935		0.287077	0.179254	0.187337
1.5045	0.340642	1.19225		0.398721	0.127313	0.340889
0.482576	0.397416	1.13547		0.171017	0.145326	0.329494
1.05031	0.567737	1.02193		0.31182	0.195273	0.305765
0.908379	0.227095	0.993539		0.280665	0.0888782	0.299625
0.709671	0.567737	0.965152		0.232913	0.195273	0.293396
0.823218	0.738058	0.879992		0.260839	0.240064	0.274156
0.879992	0.170321	1.02193		0.274156	0.068305	0.305765
1.53289	0.425802	0.908379		0.403616	0.154059	0.280665
0.397416	0.567737	1.05031		0.145326	0.195273	0.31182
1.36257	0.283868	1.02193		0.373384	0.10852	0.305765
1.56128	0.454189	0.993539		0.408456	0.162621	0.299625
0.227095	1.39095	0.965152		0.0888782	0.378571	0.293396
1.87353	1.24902	0.936765		0.458416	0.351993	0.287077
0.510963	0.454189	0.652897		0.179254	0.162621	0.218246
0.596123	0.823218	0.965152		0.203066	0.260839	0.293396
0.766444	0.227095	1.10709		0.2471	0.0888782	0.323682
1.19225	0.652897	0.709671		0.340889	0.218246	0.232913
0.766444	0.596123	0.681284		0.2471	0.203066	0.225641
1.0787	0.62451	0.652897		0.317792	0.210722	0.218246
0.113547	0.283868	1.9303		0.0467086	0.10852	0.466913
0.681284	0.908379	1.02193		0.225641	0.280665	0.305765
0.652897	0.425802	0.879992		0.218246	0.154059	0.274156
1.36257	0.454189	0.794831		0.373384	0.162621	0.254024
0.425802	0.113547	0.738058		0.154059	0.0467086	0.240064
1.47612	0.851605	0.567737		0.393771	0.267548	0.195273
1.0787	0.454189	1.16386		0.317792	0.162621	0.335229
0.62451	0.340642	1.05031		0.210722	0.127313	0.31182
1.0787	0.454189	0.596123		0.317792	0.162621	0.203066
0.851605	0.397416	1.0787		0.267548	0.145326	0.317792
1.58966	0.709671	1.0787		0.413243	0.232913	0.317792
0.312255	0.454189	0.879992		0.118018	0.162621	0.274156
1.0787	0.62451	0.681284		0.317792	0.210722	0.225641
1.19225	1.13547	1.13547		0.340889	0.329494	0.329494
0.62451	0.681284	1.05031		0.210722	0.225641	0.31182
1.67482	0.198708	0.993539		0.427295	0.0787134	0.299625
0.255481	0.454189	0.936765		0.0988101	0.162621	0.287077
1.02193	0.425802	0.794831		0.305765	0.154059	0.254024
0.340642	0.62451	0.738058		0.127313	0.210722	0.240064
1.19225	0.369029	0.397416		0.340889	0.136413	0.145326
0.738058	0.738058	0.397416		0.240064	0.240064	0.145326
1.13547	0.227095	0.369029		0.329494	0.0888782	0.136413
0.823218	0.766444	0.62451		0.260839	0.2471	0.210722
0.340642	0.567737	0.851605		0.127313	0.195273	0.267548
0.283868	0.596123	0.681284		0.10852	0.203066	0.225641
0.879992	0.397416	1.36257		0.274156	0.145326	0.373384
1.39095	0.170321	1.24902		0.378571	0.068305	0.351993
0.993539	0.62451	1.24902		0.299625	0.210722	0.351993
0.62451	0.681284	0.936765		0.210722	0.225641	0.287077
2.07224	0.738058	0.738058		0.487455	0.240064	0.240064
1.27741	0.340642	0.62451		0.357441	0.127313	0.210722
0.709671	0.283868	0.596123		0.232913	0.10852	0.203066
0.965152	0.482576	0.510963		0.293396	0.171017	0.179254
112.923	0.965152	0.510963		2.05661	0.293396	0.179254
1.70321	0.879992	0.851605		0.43188	0.274156	0.267548
0.851605	0.62451	0.823218		0.267548	0.210722	0.260839
1.24902	0.340642	0.482576		0.351993	0.127313	0.171017
0.908379	0.681284	0.567737		0.280665	0.225641	0.195273
0.397416	0.312255	0.454189		0.145326	0.118018	0.162621
1.36257	0.397416	1.30579		0.373384	0.145326	0.362821
1.0787	0.62451	0.879992		0.317792	0.210722	0.274156
0.652897	0.283868	0.709671		0.218246	0.10852	0.232913
0.397416	0.62451	0.652897		0.145326	0.210722	0.218246
0.454189	0.510963	0.965152		0.162621	0.179254	0.293396
0.908379	0.823218	0.62451		0.280665	0.260839	0.210722
0.794831	0.227095	0.425802		0.254024	0.0888782	0.154059
0.454189	0.681284	0.908379		0.162621	0.225641	0.280665
0.681284	0.482576	1.30579		0.225641	0.171017	0.362821
0.709671	0.53935	0.965152		0.232913	0.187337	0.293396
0.681284	0.62451	0.510963		0.225641	0.210722	0.179254
1.41934	0.255481	1.02193		0.383697	0.0988101	0.305765
0.425802	0.454189	0.965152		0.154059	0.162621	0.293396
0.879992	0.312255	1.16386		0.274156	0.118018	0.335229
0.62451	0.53935	0.908379		0.210722	0.187337	0.280665
1.05031	0.482576	0.53935		0.31182	0.171017	0.187337
0.652897	0.369029	0.510963		0.218246	0.136413	0.179254
0.425802	0.738058	0.510963		0.154059	0.240064	0.179254
0.567737	0.766444	0.738058		0.195273	0.2471	0.240064
0.510963	0.738058	0.681284		0.179254	0.240064	0.225641
0.738058	0.369029	0.283868		0.240064	0.136413	0.10852
0.738058	0.482576	0.397416		0.240064	0.171017	0.145326
0.652897	0.425802	0.397416		0.218246	0.154059	0.145326
0.766444	0.397416	2.63998		0.2471	0.145326	0.561098
0.53935	0.766444	1.87353		0.187337	0.2471	0.458416
0.454189	0.936765	1.58966		0.162621	0.287077	0.413243
1.87353	0.454189	2.32772		0.458416	0.162621	0.522147
0.908379	0.510963	1.78837		0.280665	0.179254	0.44535
1.02193	0.62451	2.32772		0.305765	0.210722	0.522147
1.58966	0.283868	2.12901		0.413243	0.10852	0.495407
1.87353	0.596123	1.5045		0.458416	0.203066	0.398721
1.02193	0.340642	3.69029		0.305765	0.127313	0.6712
0.738058	0.397416	1.30579		0.240064	0.145326	0.362821
0.879992	0.567737	2.07224		0.274156	0.195273	0.487455
0.510963	0.510963	2.24256		0.179254	0.179254	0.510888
1.10709	0.340642	1.7316		0.323682	0.127313	0.436417
0.510963	0.62451	1.33418		0.179254	0.210722	0.368135
0.340642	0.510963	1.58966		0.127313	0.179254	0.413243
0.681284	0.340642	1.22063		0.225641	0.127313	0.346477
0.738058	0.766444	1.58966		0.240064	0.2471	0.413243
0.62451	0.227095	1.44773		0.210722	0.0888782	0.388763
0.738058	0.454189	1.58966		0.240064	0.162621	0.413243
0.709671	0.454189	1.41934		0.232913	0.162621	0.383697
0.851605	0.369029	1.22063		0.267548	0.136413	0.346477
0.53935	0.340642	1.75998		0.187337	0.127313	0.440906
1.47612	0.340642	1.44773		0.393771	0.127313	0.388763
1.13547	0.879992	1.61805		0.329494	0.274156	0.417978
0.681284	0.113547	1.30579		0.225641	0.0467086	0.362821
0.454189	0.62451	1.87353		0.162621	0.210722	0.458416
0.993539	0.397416	2.04385		0.299625	0.145326	0.483424
0.283868	0.851605	1.61805		0.10852	0.267548	0.417978
0.908379	0.227095	1.58966		0.280665	0.0888782	0.413243
0.596123	0.652897	1.10709		0.203066	0.218246	0.323682
0.312255	0.794831	1.78837		0.118018	0.254024	0.44535
0.283868	0.369029	1.36257		0.10852	0.136413	0.373384
0.283868	0.709671	1.19225		0.10852	0.232913	0.340889
1.53289	1.13547	1.90192		0.403616	0.329494	0.462685
0.397416	0.851605	1.36257		0.145326	0.267548	0.373384
0.425802	0.283868	1.0787		0.154059	0.10852	0.317792
1.19225	0.851605	1.39095		0.340889	0.267548	0.378571
1.33418	0.369029	1.39095		0.368135	0.136413	0.378571
0.738058	0.709671	0.681284		0.240064	0.232913	0.225641
0.681284	0.652897	0.62451		0.225641	0.218246	0.210722
0.993539	1.61805	1.36257		0.299625	0.417978	0.373384
1.02193	0.283868	1.16386		0.305765	0.10852	0.335229
0.823218	0.227095	1.16386		0.260839	0.0888782	0.335229
0.454189	0.652897	1.13547		0.162621	0.218246	0.329494
1.10709	0.255481	0.879992		0.323682	0.0988101	0.274156
0.681284	0.908379	0.851605		0.225641	0.280665	0.267548
0.908379	0.652897	0.851605		0.280665	0.218246	0.267548
0.62451	0.62451	0.681284		0.210722	0.210722	0.225641
0.794831	0.482576	1.9303		0.254024	0.171017	0.466913
1.70321	0.340642	1.22063		0.43188	0.127313	0.346477
1.33418	1.10709	0.993539		0.368135	0.323682	0.299625
1.95869	0.397416	1.02193		0.4711	0.145326	0.305765
0.936765	0.993539	0.908379		0.287077	0.299625	0.280665
0.823218	0.283868	1.64644		0.260839	0.10852	0.422661
0.908379	0.567737	0.62451		0.280665	0.195273	0.210722
0.738058	0.369029	1.05031		0.240064	0.136413	0.31182
0.596123	0.482576	0.738058		0.203066	0.171017	0.240064
0.794831	0.283868	0.709671		0.254024	0.10852	0.232913
0.738058	0.170321	1.24902		0.240064	0.068305	0.351993
0.53935	0.482576	1.02193		0.187337	0.171017	0.305765
1.58966	0.681284	0.681284		0.413243	0.225641	0.225641
0.908379	0.397416	0.482576		0.280665	0.145326	0.171017
0.340642	0.397416	1.33418		0.127313	0.145326	0.368135
0.681284	0.113547	1.19225		0.225641	0.0467086	0.340889
0.766444	0.510963	0.993539		0.2471	0.179254	0.299625
1.0787	0.369029	1.19225		0.317792	0.136413	0.340889
0.482576	0.482576	1.16386		0.171017	0.171017	0.335229
0.596123	0.62451	0.993539		0.203066	0.210722	0.299625
0.908379	0.681284	0.965152		0.280665	0.225641	0.293396
0.709671	0.397416	0.681284		0.232913	0.145326	0.225641
0.851605	1.19225	1.22063		0.267548	0.340889	0.346477
0.879992	0.425802	1.16386		0.274156	0.154059	0.335229
0.53935	0.62451	0.936765		0.187337	0.210722	0.287077
0.738058	0.227095	1.05031		0.240064	0.0888782	0.31182
0.851605	0.482576	0.681284		0.267548	0.171017	0.225641
0.709671	0.53935	0.62451		0.232913	0.187337	0.210722
0.879992	0.113547	1.39095		0.274156	0.0467086	0.378571
0.567737	1.0787	0.738058		0.195273	0.317792	0.240064
0.823218	0.454189	1.39095		0.260839	0.162621	0.378571
1.75998	0.652897	0.851605		0.440906	0.218246	0.267548
1.05031	0.652897	1.75998		0.31182	0.218246	0.440906
0.851605	0.113547	1.0787		0.267548	0.0467086	0.317792
0.879992	0.283868	0.681284		0.274156	0.10852	0.225641
0.738058	0.283868	1.0787		0.240064	0.10852	0.317792
1.0787	0.738058	1.13547		0.317792	0.240064	0.329494
1.05031	0.965152	1.05031		0.31182	0.293396	0.31182
0.482576	0.567737	0.965152		0.171017	0.195273	0.293396
0.908379	0.766444	0.908379		0.280665	0.2471	0.280665
0.652897	0.283868	0.851605		0.218246	0.10852	0.267548
1.47612	0.965152	0.681284		0.393771	0.293396	0.225641
0.794831	0	0.454189		0.254024	0	0.162621
0.567737	0.53935	0.340642		0.195273	0.187337	0.127313
0.794831	0.851605	0.823218		0.254024	0.267548	0.260839
1.02193	0.283868	0.567737		0.305765	0.10852	0.195273
1.05031	1.13547	0.369029		0.31182	0.329494	0.136413
0.851605	0.397416	0.823218		0.267548	0.145326	0.260839
1.05031	0.738058	0.681284		0.31182	0.240064	0.225641
0.397416	0.681284	1.16386		0.145326	0.225641	0.335229
1.0787	0.596123	1.16386		0.317792	0.203066	0.335229
1.02193	0.454189	0.823218		0.305765	0.162621	0.260839
0.823218	0.283868	0.62451		0.260839	0.10852	0.210722
0.936765	0.198708	0.482576		0.287077	0.0787134	0.171017
0.567737	0.738058	0.652897		0.195273	0.240064	0.218246
0.993539	0.255481	0.227095		0.299625	0.0988101	0.0888782
0.851605	0.936765	3.06578		0.267548	0.287077	0.609144
1.16386	0.510963	1.81676		0.335229	0.179254	0.449749
0.851605	0.198708	1.56128		0.267548	0.0787134	0.408456
1.22063	0.738058	0.936765		0.346477	0.240064	0.287077
0.340642	0.198708	1.90192		0.127313	0.0787134	0.462685
0.482576	0.312255	1.67482		0.171017	0.118018	0.427295
1.19225	0.454189	1.41934		0.340889	0.162621	0.383697
0.312255	0.567737	2.72514		0.118018	0.195273	0.571142
0.738058	0.510963	1.44773		0.240064	0.179254	0.388763
0.936765	0.681284	1.36257		0.287077	0.225641	0.373384
0.965152	0.454189	1.33418		0.293396	0.162621	0.368135
2.41288	0.312255	1.13547		0.533121	0.118018	0.329494
0.738058	0.738058	1.05031		0.240064	0.240064	0.31182
0.62451	0.454189	2.46965		0.210722	0.162621	0.540286
0.567737	0.454189	2.07224		0.195273	0.162621	0.487455
1.41934	0.993539	1.75998		0.383697	0.299625	0.440906
0.596123	0.397416	1.61805		0.203066	0.145326	0.417978
0.709671	0.596123	1.87353		0.232913	0.203066	0.458416
0.567737	0.53935	1.5045		0.195273	0.187337	0.398721
0.53935	0.851605	2.1574		0.187337	0.267548	0.499329
0.908379	0.62451	1.70321		0.280665	0.210722	0.43188
0.53935	0.766444	1.27741		0.187337	0.2471	0.357441
0.993539	0.510963	2.41288		0.299625	0.179254	0.533121
1.44773	0.227095	1.58966		0.388763	0.0888782	0.413243
0.369029	0.53935	0.567737		0.136413	0.187337	0.195273
0.454189	0.312255	2.21417		0.162621	0.118018	0.507069
0.397416	0.62451	1.36257		0.145326	0.210722	0.373384
0.312255	0.397416	1.22063		0.118018	0.145326	0.346477
0.766444	1.13547	1.13547		0.2471	0.329494	0.329494
0.965152	0.510963	1.30579		0.293396	0.179254	0.362821
0.823218	0.454189	1.19225		0.260839	0.162621	0.340889
0.738058	0.482576	1.41934		0.240064	0.171017	0.383697
0.851605	0.510963	1.19225		0.267548	0.179254	0.340889
0.652897	1.02193	2.29933		0.218246	0.305765	0.518426
0.53935	0.53935	0.879992		0.187337	0.187337	0.274156
1.19225	0.369029	0.851605		0.340889	0.136413	0.267548
0.879992	0.567737	0.794831		0.274156	0.195273	0.254024
0.567737	0.567737	1.95869		0.195273	0.195273	0.4711
0.709671	0.397416	1.7316		0.232913	0.145326	0.436417
0.567737	0.823218	1.44773		0.195273	0.260839	0.388763
0.908379	0.454189	1.19225		0.280665	0.162621	0.340889
1.24902	0.255481	1.0787		0.351993	0.0988101	0.317792
0.965152	0.454189	0.794831		0.293396	0.162621	0.254024
0.227095	0.170321	1.30579		0.0888782	0.068305	0.362821
0.283868	0.397416	2.27095		0.10852	0.145326	0.514674
1.05031	0.312255	1.56128		0.31182	0.118018	0.408456
2.18579	0.397416	0.936765		0.503217	0.145326	0.287077
0.340642	0.908379	1.61805		0.127313	0.280665	0.417978
0.53935	0.879992	1.58966		0.187337	0.274156	0.413243
1.0787	0.397416	1.56128		0.317792	0.145326	0.408456
0.965152	0.454189	1.44773		0.293396	0.162621	0.388763
0.567737	0.738058	0.879992		0.195273	0.240064	0.274156
0.567737	0.62451	0.738058		0.195273	0.210722	0.240064
1.41934	0.510963	1.36257		0.383697	0.179254	0.373384
0.993539	0.823218	0.908379		0.299625	0.260839	0.280665
0.851605	0.62451	0.738058		0.267548	0.210722	0.240064
0.454189	0.369029	1.27741		0.162621	0.136413	0.357441
0.482576	0.283868	0.936765		0.171017	0.10852	0.287077
1.56128	0.53935	0.851605		0.408456	0.187337	0.267548
0.738058	0.738058	0.851605		0.240064	0.240064	0.267548
0.62451	0.823218	0.823218		0.210722	0.260839	0.260839
0.596123	0.510963	0.62451		0.203066	0.179254	0.210722
0.908379	0.454189	1.30579		0.280665	0.162621	0.362821
0.340642	0.567737	1.10709		0.127313	0.195273	0.323682
0.794831	0.596123	1.02193		0.254024	0.203066	0.305765
1.39095	0.227095	0.851605		0.378571	0.0888782	0.267548
0.62451	0.369029	1.22063		0.210722	0.136413	0.346477
2.12901	0.567737	1.16386		0.495407	0.195273	0.335229
0.652897	0.510963	1.13547		0.218246	0.179254	0.329494
0.170321	0.397416	1.13547		0.068305	0.145326	0.329494
0.965152	0.454189	2.46965		0.293396	0.162621	0.540286
0.794831	0.738058	1.7316		0.254024	0.240064	0.436417
0.738058	0.227095	0.53935		0.240064	0.0888782	0.187337
0.908379	0.851605	1.13547		0.280665	0.267548	0.329494
0.454189	0.936765	1.02193		0.162621	0.287077	0.305765
0.766444	0.62451	0.766444		0.2471	0.210722	0.2471
1.44773	0.510963	2.21417		0.388763	0.179254	0.507069
0.567737	0.823218	1.81676		0.195273	0.260839	0.449749
0.823218	0.567737	1.0787		0.260839	0.195273	0.317792
1.27741	0.369029	1.05031		0.357441	0.136413	0.31182
0.908379	0.425802	0.965152		0.280665	0.154059	0.293396
1.19225	0.62451	0.936765		0.340889	0.210722	0.287077
1.02193	0.652897	0.879992		0.305765	0.218246	0.274156
0.851605	0.255481	0.879992		0.267548	0.0988101	0.274156
1.75998	0.738058	0.652897		0.440906	0.240064	0.218246
0.681284	0.340642	1.36257		0.225641	0.127313	0.373384
0.510963	0.283868	1.22063		0.179254	0.10852	0.346477
1.64644	0.652897	1.0787		0.422661	0.218246	0.317792
0.340642	0.709671	1.05031		0.127313	0.232913	0.31182
0.993539	0.369029	0.965152		0.299625	0.136413	0.293396
1.10709	0.510963	0.53935		0.323682	0.179254	0.187337
0.510963	0.283868	0.397416		0.179254	0.10852	0.145326
0.482576	0.738058	1.64644		0.171017	0.240064	0.422661
0.397416	0.369029	1.24902		0.145326	0.136413	0.351993
0.681284	0.340642	1.02193		0.225641	0.127313	0.305765
1.19225	1.0787	0.965152		0.340889	0.317792	0.293396
1.64644	0.397416	0.908379		0.422661	0.145326	0.280665
0.53935	0.652897	0.908379		0.187337	0.218246	0.280665
0.965152	0.255481	0.681284		0.293396	0.0988101	0.225641
0.567737	0.510963	0.681284		0.195273	0.179254	0.225641
0.851605	0.340642	0.652897		0.267548	0.127313	0.218246
0.794831	0.454189	0.62451		0.254024	0.162621	0.210722
0.340642	0.709671	1.90192		0.127313	0.232913	0.462685
1.05031	0.454189	1.78837		0.31182	0.162621	0.44535
0.738058	0.596123	1.30579		0.240064	0.203066	0.362821
0.567737	0.53935	1.24902		0.195273	0.187337	0.351993
1.81676	0.312255	0.993539		0.449749	0.118018	0.299625
0.283868	0.227095	1.30579		0.10852	0.0888782	0.362821
1.0787	0.227095	1.27741		0.317792	0.0888782	0.357441
0.709671	0.596123	1.22063		0.232913	0.203066	0.346477
0.510963	0.283868	1.13547		0.179254	0.10852	0.329494
0.993539	0.283868	1.13547		0.299625	0.10852	0.329494
0.340642	0.113547	1.02193		0.127313	0.0467086	0.305765
0.62451	0.340642	1.02193		0.210722	0.127313	0.305765
0.851605	0.681284	1.81676		0.267548	0.225641	0.449749
1.36257	0.681284	1.58966		0.373384	0.225641	0.413243
0.596123	0.312255	1.5045		0.203066	0.118018	0.398721
0.738058	0.879992	1.19225		0.240064	0.274156	0.340889
0.681284	0.993539	1.19225		0.225641	0.299625	0.340889
1.13547	0.340642	1.13547		0.329494	0.127313	0.329494
0.936765	0.283868	1.05031		0.287077	0.10852	0.31182
0.681284	0.255481	0.851605		0.225641	0.0988101	0.267548
0.62451	0.454189	0.681284		0.210722	0.162621	0.225641
0.823218	0.681284	1.64644		0.260839	0.225641	0.422661
0.652897	1.16386	1.24902		0.218246	0.335229	0.351993
0.794831	0.652897	0.993539		0.254024	0.218246	0.299625
0.340642	0.709671	0.879992		0.127313	0.232913	0.274156
0.227095	0.170321	0.738058		0.0888782	0.068305	0.240064
0.652897	0.170321	0.681284		0.218246	0.068305	0.225641
0.340642	0.340642	1.24902		0.127313	0.127313	0.351993
0.879992	0.567737	1.19225		0.274156	0.195273	0.340889
0.879992	0.227095	1.13547		0.274156	0.0888782	0.329494
1.05031	0.510963	1.10709		0.31182	0.179254	0.323682
0.482576	0.312255	0.908379		0.171017	0.118018	0.280665
0.851605	0.227095	0.908379		0.267548	0.0888782	0.280665
0.510963	1.16386	0.709671		0.179254	0.335229	0.232913
0.908379	0.425802	0.681284		0.280665	0.154059	0.225641
0.908379	0.510963	1.7316		0.280665	0.179254	0.436417
0.62451	0.596123	1.39095		0.210722	0.203066	0.378571
1.58966	0.482576	1.27741		0.413243	0.171017	0.357441
0.340642	1.24902	1.16386		0.127313	0.351993	0.335229
0.965152	0.397416	1.13547		0.293396	0.145326	0.329494
0.62451	0.851605	0.965152		0.210722	0.267548	0.293396
0.510963	0.681284	0.879992		0.179254	0.225641	0.274156
0.510963	1.33418	0.62451		0.179254	0.368135	0.210722
0.681284	0.681284	0.567737		0.225641	0.225641	0.195273
1.27741	0.454189	1.36257		0.357441	0.162621	0.373384
0.681284	0.283868	0.965152		0.225641	0.10852	0.293396
0.794831	0.227095	0.567737		0.254024	0.0888782	0.195273
0.709671	0.596123	0.993539		0.232913	0.203066	0.299625
1.05031	0.567737	0.908379		0.31182	0.195273	0.280665
0.53935	0.62451	0.681284		0.187337	0.210722	0.225641
1.0787	0.283868	0.652897		0.317792	0.10852	0.218246
0.738058	0.596123	0.62451		0.240064	0.203066	0.210722
0.766444	0.567737	0.62451		0.2471	0.195273	0.210722
0.454189	0.62451	0.567737		0.162621	0.210722	0.195273
0.794831	1.81676	0.567737		0.254024	0.449749	0.195273
1.44773	0.170321	0.567737		0.388763	0.068305	0.195273
0.397416	0.53935	1.10709		0.145326	0.187337	0.323682
1.44773	0.482576	1.10709		0.388763	0.171017	0.323682
2.12901	0.283868	1.05031		0.495407	0.10852	0.31182
0.681284	0.567737	0.936765		0.225641	0.195273	0.287077
0.936765	0.567737	0.908379		0.287077	0.195273	0.280665
1.13547	0.738058	0.908379		0.329494	0.240064	0.280665
0.681284	0.425802	1.67482		0.225641	0.154059	0.427295
1.47612	0.652897	1.19225		0.393771	0.218246	0.340889
0.397416	0.397416	1.0787		0.145326	0.145326	0.317792
0.454189	0.454189	0.965152		0.162621	0.162621	0.293396
0.596123	0.369029	0.965152		0.203066	0.136413	0.293396
1.0787	0.170321	0.908379		0.317792	0.068305	0.280665
0.851605	1.05031	0.851605		0.267548	0.31182	0.267548
0.397416	0.567737	0.823218		0.145326	0.195273	0.260839
0.851605	1.02193	0.652897		0.267548	0.305765	0.218246
0.454189	0.53935	0.62451		0.162621	0.187337	0.210722
0.397416	0.425802	0.62451		0.145326	0.154059	0.210722
0.340642	0.794831	0.62451		0.127313	0.254024	0.210722
1.19225	0.369029	0.567737		0.340889	0.136413	0.195273
0.397416	0.652897	0.53935		0.145326	0.218246	0.187337
0.567737	0.227095	0.53935		0.195273	0.0888782	0.187337
0.369029	0.283868	0.510963		0.136413	0.10852	0.179254
0.965152	0.425802	1.16386		0.293396	0.154059	0.335229
0.482576	0.340642	0.993539		0.171017	0.127313	0.299625
0.879992	0.141934	0.908379		0.274156	0.057641	0.280665
0.397416	1.13547	0.596123		0.145326	0.329494	0.203066
0.567737	0.510963	0.454189		0.195273	0.179254	0.162621
2.01546	0.794831	0.397416		0.479354	0.254024	0.145326
0.709671	0.681284	1.70321		0.232913	0.225641	0.43188
0.340642	0.993539	1.27741		0.127313	0.299625	0.357441
0.482576	0.794831	1.27741		0.171017	0.254024	0.357441
0.652897	0.510963	1.22063		0.218246	0.179254	0.346477
0.936765	0.227095	1.22063		0.287077	0.0888782	0.346477
0.510963	0.567737	1.10709		0.179254	0.195273	0.323682
0.936765	0.510963	0.879992		0.287077	0.179254	0.274156
0.681284	0.454189	0.851605		0.225641	0.162621	0.267548
0.879992	0.567737	0.823218		0.274156	0.195273	0.260839
1.05031	0.567737	0.794831		0.31182	0.195273	0.254024
0.794831	0.851605	0.794831		0.254024	0.267548	0.254024
2.01546	0.851605	0.681284		0.479354	0.267548	0.225641
1.10709	0.255481	1.47612		0.323682	0.0988101	0.393771
1.10709	1.10709	1.19225		0.323682	0.323682	0.340889
0.53935	0.53935	1.02193		0.187337	0.187337	0.305765
1.10709	0.738058	0.823218		0.323682	0.240064	0.260839
0.851605	0.283868	0.823218		0.267548	0.10852	0.260839
1.02193	0.198708	0.823218		0.305765	0.0787134	0.260839
0.170321	0.312255	0.766444		0.068305	0.118018	0.2471
0.510963	0.425802	0.681284		0.179254	0.154059	0.225641
0.283868	0.170321	0.454189		0.10852	0.068305	0.162621
0.340642	0.056774	1.61805		0.127313	0.0239821	0.417978
0.652897	0.709671	1.24902		0.218246	0.232913	0.351993
0.567737	1.13547	1.22063		0.195273	0.329494	0.346477
1.5045	0.62451	0.908379		0.398721	0.210722	0.280665
0.965152	0.965152	0.879992		0.293396	0.293396	0.274156
0.879992	0.340642	0.794831		0.274156	0.127313	0.254024
0.681284	0.709671	0.766444		0.225641	0.232913	0.2471
0.510963	0.113547	0.681284		0.179254	0.0467086	0.225641
0.965152	0.482576	0.681284		0.293396	0.171017	0.225641
0.567737	0.567737	0.62451		0.195273	0.195273	0.210722
0.823218	0.454189	0.510963		0.260839	0.162621	0.179254
2.1574	1.39095	1.24902		0.499329	0.378571	0.351993
1.36257	0.340642	1.05031		0.373384	0.127313	0.31182
0.681284	0.170321	0.936765		0.225641	0.068305	0.287077
0.794831	0.62451	0.851605		0.254024	0.210722	0.267548
0.340642	0.369029	0.794831		0.127313	0.136413	0.254024
0.340642	0.510963	0.62451		0.127313	0.179254	0.210722
0.227095	0.397416	0.510963		0.0888782	0.145326	0.179254
0.709671	0.738058	0.454189		0.232913	0.240064	0.162621
0.567737	0.454189	1.02193		0.195273	0.162621	0.305765
0.681284	0.170321	1.02193		0.225641	0.068305	0.305765
0.879992	0.425802	0.993539		0.274156	0.154059	0.299625
0.596123	0.283868	0.53935		0.203066	0.10852	0.187337
0.62451	0.482576	0.510963		0.210722	0.171017	0.179254
1.19225	0.454189	1.13547		0.340889	0.162621	0.329494
0.283868	0.283868	0.851605		0.10852	0.10852	0.267548
0.397416	0.312255	0.681284		0.145326	0.118018	0.225641
0.965152	0.62451	0.510963		0.293396	0.210722	0.179254
0.340642	0.454189	1.24902		0.127313	0.162621	0.351993
0.709671	0.681284	1.22063		0.232913	0.225641	0.346477
0.482576	0.766444	0.681284		0.171017	0.2471	0.225641
0.567737	0.62451	0.681284		0.195273	0.210722	0.225641
0.397416	0.369029	0.62451		0.145326	0.136413	0.210722
0.936765	0.794831	0.596123		0.287077	0.254024	0.203066
1.78837	0.567737	0.567737		0.44535	0.195273	0.195273
0.425802	0.397416	0.738058		0.154059	0.145326	0.240064
0.255481	0.567737	0.62451		0.0988101	0.195273	0.210722
0.425802	0.454189	0.596123		0.154059	0.162621	0.203066
0.567737	0.454189	0.567737		0.195273	0.162621	0.195273
0.454189	0.340642	0.454189		0.162621	0.127313	0.162621
1.05031	0.62451	0.425802		0.31182	0.210722	0.154059
0.681284	0.283868	0.851605		0.225641	0.10852	0.267548
0.397416	1.64644	0.766444		0.145326	0.422661	0.2471
0.567737	0.198708	0.738058		0.195273	0.0787134	0.240064
1.24902	0.283868	0.738058		0.351993	0.10852	0.240064
0.425802	0.454189	0.652897		0.154059	0.162621	0.218246
1.22063	0.596123	0.425802		0.346477	0.203066	0.154059
1.10709	0.62451	0.425802		0.323682	0.210722	0.154059
0.397416	0.567737	1.02193		0.145326	0.195273	0.305765
0.879992	0.425802	0.908379		0.274156	0.154059	0.280665
0.312255	0.340642	0.766444		0.118018	0.127313	0.2471
0.851605	0.567737	0.62451		0.267548	0.195273	0.210722
1.36257	0.397416	0.482576		0.373384	0.145326	0.171017
0.397416	0.283868	0.340642		0.145326	0.10852	0.127313
0.62451	0.283868	0.283868		0.210722	0.10852	0.10852
0.738058	0.454189	0.908379		0.240064	0.162621	0.280665
0.62451	0.510963	0.794831		0.210722	0.179254	0.254024
0.510963	0.936765	0.567737		0.179254	0.287077	0.195273
0.397416	0.567737	0.482576		0.145326	0.195273	0.171017
0.681284	2.63998	0.454189		0.225641	0.561098	0.162621
0.766444	0.482576	0.454189		0.2471	0.171017	0.162621
1.19225	0.53935	0.454189		0.340889	0.187337	0.162621
0.53935	0.908379	1.13547		0.187337	0.280665	0.329494
0.908379	0.397416	0.794831		0.280665	0.145326	0.254024
0.738058	0.454189	0.596123		0.240064	0.162621	0.203066
0.369029	0.283868	1.02193		0.136413	0.10852	0.305765
0.397416	0.227095	0.879992		0.145326	0.0888782	0.274156
0.851605	0.510963	0.794831		0.267548	0.179254	0.254024
0.312255	4.48512	0.766444		0.118018	0.739186	0.2471
0.510963	0.510963	0.596123		0.179254	0.179254	0.203066
0.908379	0.454189	0.510963		0.280665	0.162621	0.179254
0.681284	0.454189	0.567737		0.225641	0.162621	0.195273
0.794831	0.255481	1.05031		0.254024	0.0988101	0.31182
0.738058	0.879992	0.794831		0.240064	0.274156	0.254024
0.567737	0.340642	0.567737		0.195273	0.127313	0.195273
0.908379	0.369029	0.567737		0.280665	0.136413	0.195273
2.07224	0.454189	0.851605		0.487455	0.162621	0.267548
0.908379	0.681284	0.62451		0.280665	0.225641	0.210722
0.908379	1.19225	0.425802		0.280665	0.340889	0.154059
0.454189	0.340642	0.738058		0.162621	0.127313	0.240064
0.709671	0.340642	0.681284		0.232913	0.127313	0.225641
0.510963	0.227095	0.62451		0.179254	0.0888782	0.210722
0.823218	0.510963	0.369029		0.260839	0.179254	0.136413
0.596123	0.425802	0.851605		0.203066	0.154059	0.267548
0.283868	0.255481	0.738058		0.10852	0.0988101	0.240064
0.312255	0.965152	0.62451		0.118018	0.293396	0.210722
0.567737	0.851605	0.62451		0.195273	0.267548	0.210722
1.02193	0.567737	1.19225		0.305765	0.195273	0.340889
0.454189	0.510963	0.397416		0.162621	0.179254	0.145326
0.993539	0.170321	0.369029		0.299625	0.068305	0.136413
0.397416	1.19225	0.340642		0.145326	0.340889	0.127313
1.10709	1.53289	0.62451		0.323682	0.403616	0.210722
0.709671	0.510963	0.369029		0.232913	0.179254	0.136413
0.283868	0.340642	0.652897		0.10852	0.127313	0.218246
0.397416	0.454189	0.681284		0.145326	0.162621	0.225641
0.823218	0.283868	0.255481		0.260839	0.10852	0.0988101
0.766444	0.738058	3.34965		0.2471	0.240064	0.638454
0.340642	0.965152	2.63998		0.127313	0.293396	0.561098
0.908379	0.965152	1.64644		0.280665	0.293396	0.422661
0.170321	0.652897	1.75998		0.068305	0.218246	0.440906
0.369029	0.652897	1.75998		0.136413	0.218246	0.440906
1.05031	0.567737	1.24902		0.31182	0.195273	0.351993
0.510963	0.62451	1.70321		0.179254	0.210722	0.43188
1.64644	0.53935	1.95869		0.422661	0.187337	0.4711
0.766444	0.794831	1.56128		0.2471	0.254024	0.408456
0.879992	0.340642	1.58966		0.274156	0.127313	0.413243
0.965152	0.454189	1.16386		0.293396	0.162621	0.335229
0.454189	0.283868	1.64644		0.162621	0.10852	0.422661
0.908379	0.738058	1.41934		0.280665	0.240064	0.383697
0.794831	0.397416	1.0787		0.254024	0.145326	0.317792
0.738058	0.794831	1.56128		0.240064	0.254024	0.408456
1.02193	0.510963	1.30579		0.305765	0.179254	0.362821
0.62451	0.283868	1.02193		0.210722	0.10852	0.305765
1.33418	0.340642	1.44773		0.368135	0.127313	0.388763
1.56128	0.227095	1.10709		0.408456	0.0888782	0.323682
0.965152	0.454189	1.05031		0.293396	0.162621	0.31182
1.0787	0.170321	1.67482		0.317792	0.068305	0.427295
0.596123	0.596123	1.33418		0.203066	0.203066	0.368135
0.510963	0.567737	1.16386		0.179254	0.195273	0.335229
1.02193	0.851605	1.41934		0.305765	0.267548	0.383697
1.5045	0.823218	1.41934		0.398721	0.260839	0.383697
0.652897	0.510963	0.823218		0.218246	0.179254	0.260839
0.993539	0.510963	0.766444		0.299625	0.179254	0.2471
0.227095	0.794831	1.84514		0.0888782	0.254024	0.454104
0.482576	0.993539	1.41934		0.171017	0.299625	0.383697
0.62451	0.425802	1.64644		0.210722	0.154059	0.422661
0.965152	0.53935	1.81676		0.293396	0.187337	0.449749
1.02193	0.738058	1.47612		0.305765	0.240064	0.393771
1.02193	0.62451	1.30579		0.305765	0.210722	0.362821
1.13547	1.10709	1.75998		0.329494	0.323682	0.440906
0.567737	0.62451	0.965152		0.195273	0.210722	0.293396
0.567737	0.340642	1.24902		0.195273	0.127313	0.351993
0.567737	0.340642	1.19225		0.195273	0.127313	0.340889
0.652897	0.567737	0.738058		0.218246	0.195273	0.240064
1.7316	0.369029	1.22063		0.436417	0.136413	0.346477
0.567737	0.454189	1.10709		0.195273	0.162621	0.323682
0.766444	0.170321	1.16386		0.2471	0.068305	0.335229
1.22063	0.567737	1.16386		0.346477	0.195273	0.335229
1.22063	0.794831	1.02193		0.346477	0.254024	0.305765
1.44773	0.425802	0.879992		0.388763	0.154059	0.274156
0.709671	0.454189	1.39095		0.232913	0.162621	0.378571
0.567737	0.596123	1.24902		0.195273	0.203066	0.351993
0.312255	0.482576	0.993539		0.118018	0.171017	0.299625
0.397416	0.652897	1.19225		0.145326	0.218246	0.340889
1.02193	0.851605	0.908379		0.305765	0.267548	0.280665
1.13547	0.340642	0.794831		0.329494	0.127313	0.254024
0.510963	0.397416	1.53289		0.179254	0.145326	0.403616
0.312255	0.397416	1.47612		0.118018	0.145326	0.393771
1.16386	0.738058	0.681284		0.335229	0.240064	0.225641
0.454189	0.340642	1.58966		0.162621	0.127313	0.413243
0.425802	0.62451	1.5045		0.154059	0.210722	0.398721
0.709671	0.738058	1.22063		0.232913	0.240064	0.346477
0.851605	0.766444	0.794831		0.267548	0.2471	0.254024
0.425802	0.454189	0.709671		0.154059	0.162621	0.232913
0.738058	0.53935	0.993539		0.240064	0.187337	0.299625
1.36257	0.113547	1.02193		0.373384	0.0467086	0.305765
0.227095	0.738058	0.794831		0.0888782	0.240064	0.254024
1.10709	0.369029	0.738058		0.323682	0.136413	0.240064
0.851605	0.53935	0.454189		0.267548	0.187337	0.162621
0.312255	0.170321	0.454189		0.118018	0.068305	0.162621
0.510963	0.766444	1.70321		0.179254	0.2471	0.43188
1.02193	0.369029	0.738058		0.305765	0.136413	0.240064
0.908379	0.454189	1.64644		0.280665	0.162621	0.422661
0.908379	0.652897	1.13547		0.280665	0.218246	0.329494
0.482576	0.227095	1.10709		0.171017	0.0888782	0.323682
0.766444	0.738058	0.908379		0.2471	0.240064	0.280665
0.965152	1.02193	0.709671		0.293396	0.305765	0.232913
0.454189	0.681284	0.567737		0.162621	0.225641	0.195273
0.510963	0.62451	1.16386		0.179254	0.210722	0.335229
0.340642	1.0787	0.823218		0.127313	0.317792	0.260839
0.681284	0.340642	1.16386		0.225641	0.127313	0.335229
0.425802	0.681284	1.05031		0.154059	0.225641	0.31182
0.312255	0.283868	0.879992		0.118018	0.10852	0.274156
0.425802	0.170321	0.794831		0.154059	0.068305	0.254024
1.05031	0.766444	0.794831		0.31182	0.2471	0.254024
1.19225	0.170321	0.681284		0.340889	0.068305	0.225641
0.283868	0.198708	1.13547		0.10852	0.0787134	0.329494
0.283868	0.369029	0.823218		0.10852	0.136413	0.260839
0.681284	0.454189	1.64644		0.225641	0.162621	0.422661
0.482576	0.227095	1.39095		0.171017	0.0888782	0.378571
1.22063	0.227095	1.30579		0.346477	0.0888782	0.362821
0.170321	0.596123	0.482576		0.068305	0.203066	0.171017
0.340642	0.340642	0.965152		0.127313	0.127313	0.293396
1.13547	0.936765	0.851605		0.329494	0.287077	0.267548
0.454189	0.283868	0.62451		0.162621	0.10852	0.210722
0.113547	0.567737	0.510963		0.0467086	0.195273	0.179254
0.510963	0.510963	0.908379		0.179254	0.179254	0.280665
0.879992	0.567737	0.738058		0.274156	0.195273	0.240064
0.766444	0.283868	0.596123		0.2471	0.10852	0.203066
0.738058	0.53935	0.567737		0.240064	0.187337	0.195273
1.10709	0.681284	1.05031		0.323682	0.225641	0.31182
0.454189	0.283868	0.823218		0.162621	0.10852	0.260839
0.681284	0.340642	0.879992		0.225641	0.127313	0.274156
0.851605	0.510963	0.794831		0.267548	0.179254	0.254024
1.05031	0.482576	0.681284		0.31182	0.171017	0.225641
0.53935	0.993539	0.738058		0.187337	0.299625	0.240064
1.02193	0.709671	0.794831		0.305765	0.232913	0.254024
0.851605	0.567737	0.681284		0.267548	0.195273	0.225641
0.908379	0.397416	0.62451		0.280665	0.145326	0.210722
0.454189	0.567737	0.567737		0.162621	0.195273	0.195273
0.369029	0.794831	1.13547		0.136413	0.254024	0.329494
0.709671	0.425802	0.965152		0.232913	0.154059	0.293396
0.567737	0.823218	0.965152		0.195273	0.260839	0.293396
0.510963	0.340642	0.851605		0.179254	0.127313	0.267548
0.510963	0.62451	0.709671		0.179254	0.210722	0.232913
0.681284	0.510963	1.19225		0.225641	0.179254	0.340889
0.652897	0.283868	1.02193		0.218246	0.10852	0.305765
0.794831	0.113547	1.02193		0.254024	0.0467086	0.305765
0.482576	1.02193	0.53935		0.171017	0.305765	0.187337
0.851605	0.340642	0.965152		0.267548	0.127313	0.293396
0.965152	0.510963	0.709671		0.293396	0.179254	0.232913
1.16386	0.510963	0.53935		0.335229	0.179254	0.187337
0.340642	0.340642	0.567737		0.127313	0.127313	0.195273
0.283868	0.823218	0.425802		0.10852	0.260839	0.154059
0.53935	0.510963	0.454189		0.187337	0.179254	0.162621
1.36257	0.62451	0.340642		0.373384	0.210722	0.127313
0.454189	0.397416	1.16386		0.162621	0.145326	0.335229
1.10709	0.766444	0.567737		0.323682	0.2471	0.195273
1.02193	0.340642	0.227095		0.305765	0.127313	0.0888782
0.965152	0.567737	1.02193		0.293396	0.195273	0.305765
1.39095		0.738058		0.378571		0.240064
0.851605		0.227095		0.267548		0.0888782
0.62451		0.794831		0.210722		0.254024
1.02193		0.794831		0.305765		0.254024
0.454189		0.652897		0.162621		0.218246
0.510963		1.56128		0.179254		0.408456
0.567737		1.13547		0.195273		0.329494
0.851605		1.70321		0.267548		0.43188
0.425802		1.16386		0.154059		0.335229
0.53935		1.9303		0.187337		0.466913
1.22063		1.47612		0.346477		0.393771
0.62451		1.44773		0.210722		0.388763
0.340642		2.5832		0.127313		0.554271
0.567737		0.965152		0.195273		0.293396
0.170321		2.04385		0.068305		0.483424
0.936765		1.53289		0.287077		0.403616
0.936765		1.02193		0.287077		0.305765
0.482576		1.95869		0.171017		0.4711
0.738058		1.30579		0.240064		0.362821
0.709671		0.766444		0.232913		0.2471
0.652897		1.90192		0.218246		0.462685
0.397416		1.61805		0.145326		0.417978
1.33418		3.009		0.368135		0.603036
0.340642		1.53289		0.127313		0.403616
0.908379		1.24902		0.280665		0.351993
0.652897		1.02193		0.218246		0.305765
0.283868		2.10063		0.10852		0.491449
1.0787		1.47612		0.317792		0.393771
0.340642		1.41934		0.127313		0.383697
1.41934		1.05031		0.383697		0.31182
0.965152		0.965152		0.293396		0.293396
0.596123		0.908379		0.203066		0.280665
0.482576		1.90192		0.171017		0.462685
0.709671		1.78837		0.232913		0.44535
0.965152		1.67482		0.293396		0.427295
1.05031		0.908379		0.31182		0.280665
0.965152		1.53289		0.293396		0.403616
1.19225		1.05031		0.340889		0.31182
1.24902		1.47612		0.351993		0.393771
0.851605		1.41934		0.267548		0.383697
0.738058		1.16386		0.240064		0.335229
0.936765		1.0787		0.287077		0.317792
1.19225		1.05031		0.340889		0.31182
0.340642		1.27741		0.127313		0.357441
0.510963		1.64644		0.179254		0.422661
0.510963		1.19225		0.179254		0.340889
0.681284		1.81676		0.225641		0.449749
0.823218		1.64644		0.260839		0.422661
0.681284		1.78837		0.225641		0.44535
0.170321		1.61805		0.068305		0.417978
0.965152		1.53289		0.293396		0.403616
1.02193		1.24902		0.305765		0.351993
0.908379		1.16386		0.280665		0.335229
0.965152		0.908379		0.293396		0.280665
0.681284		0.879992		0.225641		0.274156
0.510963		2.1574		0.179254		0.499329
1.02193		1.70321		0.305765		0.43188
0.454189		1.47612		0.162621		0.393771
1.0787		1.27741		0.317792		0.357441
0.397416		0.908379		0.145326		0.280665
0.567737		0.851605		0.195273		0.267548
0.681284		0.681284		0.225641		0.225641
1.05031		0.681284		0.31182		0.225641
0.794831		1.95869		0.254024		0.4711
0.851605		1.56128		0.267548		0.408456
0.170321		1.0787		0.068305		0.317792
0.397416		1.05031		0.145326		0.31182
1.33418		1.02193		0.368135		0.305765
0.823218		1.02193		0.260839		0.305765
0.340642		0.936765		0.127313		0.287077
0.62451		0.908379		0.210722		0.280665
1.02193		1.70321		0.305765		0.43188
2.1574		1.53289		0.499329		0.403616
1.10709		1.24902		0.323682		0.351993
0.709671		0.738058		0.232913		0.240064
1.24902		2.07224		0.351993		0.487455
0.340642		1.27741		0.127313		0.357441
0.908379		1.27741		0.280665		0.357441
0.340642		1.24902		0.127313		0.351993
0.369029		1.16386		0.136413		0.335229
0.965152		1.13547		0.293396		0.329494
0.482576		1.0787		0.171017		0.317792
1.19225		0.851605		0.340889		0.267548
0.823218		0.510963		0.260839		0.179254
0.567737		1.58966		0.195273		0.413243
0.283868		1.5045		0.10852		0.398721
0.62451		1.39095		0.210722		0.378571
0.794831		0.908379		0.254024		0.280665
0.283868		1.02193		0.10852		0.305765
0.454189		0.965152		0.162621		0.293396
0.482576		2.1574		0.171017		0.499329
0.794831		1.39095		0.254024		0.378571
0.397416		1.22063		0.145326		0.346477
1.58966		1.13547		0.413243		0.329494
1.13547		1.02193		0.329494		0.305765
1.27741		0.851605		0.357441		0.267548
0.738058		0.851605		0.240064		0.267548
0.62451		0.766444		0.210722		0.2471
0.823218		1.56128		0.260839		0.408456
0.510963		1.36257		0.179254		0.373384
0.283868		1.10709		0.10852		0.323682
0.567737		1.05031		0.195273		0.31182
0.567737		0.766444		0.195273		0.2471
0.709671		1.13547		0.232913		0.329494
0.454189		1.13547		0.162621		0.329494
0.993539		1.0787		0.299625		0.317792
0.823218		1.05031		0.260839		0.31182
1.27741		1.67482		0.357441		0.427295
0.425802		1.53289		0.154059		0.403616
0.908379		0.936765		0.280665		0.287077
0.567737		0.908379		0.195273		0.280665
0.53935		0.879992		0.187337		0.274156
0.766444		0.794831		0.2471		0.254024
0.53935		1.58966		0.187337		0.413243
0.709671		1.53289		0.232913		0.403616
0.62451		1.33418		0.210722		0.368135
0.62451		1.27741		0.210722		0.357441
1.13547		1.24902		0.329494		0.351993
0.766444		1.22063		0.2471		0.346477
0.397416		1.19225		0.145326		0.340889
0.681284		0.936765		0.225641		0.287077
1.44773		0.879992		0.388763		0.274156
1.13547		0.794831		0.329494		0.254024
0.766444		1.67482		0.2471		0.427295
0.283868		1.41934		0.10852		0.383697
1.13547		1.16386		0.329494		0.335229
0.510963		1.13547		0.179254		0.329494
0.454189		1.0787		0.162621		0.317792
1.16386		1.05031		0.335229		0.31182
0.652897		1.02193		0.218246		0.305765
0.851605		0.965152		0.267548		0.293396
1.02193		0.823218		0.305765		0.260839
0.170321		1.36257		0.068305		0.373384
0.823218		1.27741		0.260839		0.357441
0.397416		1.27741		0.145326		0.357441
0.652897		1.19225		0.218246		0.340889
1.13547		1.16386		0.329494		0.335229
0.340642		0.879992		0.127313		0.274156
0.62451		0.823218		0.210722		0.260839
1.0787		0.794831		0.317792		0.254024
0.766444		0.794831		0.2471		0.254024
1.02193		0.62451		0.305765		0.210722
0.766444		0.62451		0.2471		0.210722
0.62451		1.47612		0.210722		0.393771
0.53935		1.44773		0.187337		0.388763
0.113547		1.39095		0.0467086		0.378571
0.652897		1.27741		0.218246		0.357441
1.05031		1.13547		0.31182		0.329494
0.851605		1.10709		0.267548		0.323682
0.567737		1.0787		0.195273		0.317792
0.454189		1.0787		0.162621		0.317792
1.16386		0.936765		0.335229		0.287077
0.425802		0.908379		0.154059		0.280665
0.738058		0.738058		0.240064		0.240064
0.823218		0.62451		0.260839		0.210722
0.794831		1.70321		0.254024		0.43188
0.312255		1.58966		0.118018		0.413243
0.596123		1.36257		0.203066		0.373384
0.53935		0.879992		0.187337		0.274156
0.965152		0.738058		0.293396		0.240064
1.39095		0.567737		0.378571		0.195273
0.397416		1.24902		0.145326		0.351993
1.19225		1.22063		0.340889		0.346477
0.652897		1.22063		0.218246		0.346477
0.823218		1.19225		0.260839		0.340889
0.681284		1.13547		0.225641		0.329494
0.397416		0.908379		0.145326		0.280665
0.965152		0.879992		0.293396		0.274156
0.62451		0.738058		0.210722		0.240064
0.454189		0.738058		0.162621		0.240064
0.709671		0.454189		0.232913		0.162621
0.908379		1.44773		0.280665		0.388763
0.738058		1.13547		0.240064		0.329494
1.58966		0.908379		0.413243		0.280665
0.908379		0.851605		0.280665		0.267548
0.482576		0.823218		0.171017		0.260839
0.965152		0.766444		0.293396		0.2471
0.62451		0.681284		0.210722		0.225641
0.738058		0.652897		0.240064		0.218246
0.510963		0.62451		0.179254		0.210722
0.567737		0.567737		0.195273		0.195273
0.794831		0.53935		0.254024		0.187337
0.851605		0.510963		0.267548		0.179254
0.340642		1.22063		0.127313		0.346477
0.709671		0.965152		0.232913		0.293396
0.255481		0.936765		0.0988101		0.287077
0.738058		0.851605		0.240064		0.267548
0.766444		0.823218		0.2471		0.260839
0.993539		0.794831		0.299625		0.254024
0.851605		0.738058		0.267548		0.240064
[truncated: 48,343 more rows]

## Sheet: Fig.4f
FPKM				Log10(FPKM+1)
POT_up	POT_down	other genes		POT_up	POT_down	other genes
0.681284	0.62451	2407.17		0.225641	0.210722	3.38169
0.454189	0.709671	601.034		0.162621	0.232913	2.77962
0.141934	0.340642	511.786		0.057641	0.127313	2.70994
0.227095	0.738058	421.374		0.0888782	0.240064	2.6257
0.510963	0.851605	376.069		0.179254	0.267548	2.57642
1.53289	0.53935	386.203		0.403616	0.187337	2.58794
0.170321	0.397416	358.157		0.068305	0.145326	2.55528
0.425802	0.709671	277.339		0.154059	0.232913	2.44457
2.07224	0.113547	215.825		0.487455	0.0467086	2.33611
1.16386	1.30579	210.403		0.335229	0.362821	2.32511
0.454189	0.709671	208.047		0.162621	0.232913	2.32024
0.596123	1.81676	183.634		0.203066	0.449749	2.26631
0.681284	0.510963	112.923		0.225641	0.179254	2.05661
0.340642	1.7316	83.3721		0.127313	0.436417	1.9262
0.425802	0.312255	37.6693		0.154059	0.118018	1.58737
0.170321	0.908379	68.8381		0.068305	0.280665	1.84409
0.993539	1.02193	24.6114		0.299625	0.305765	1.40843
0.454189	1.0787	23.2204		0.162621	0.317792	1.38418
0.567737	1.02193	20.6088		0.195273	0.305765	1.33463
2.12901	0.794831	18.054		0.495407	0.254024	1.27999
1.27741	1.36257	17.685		0.357441	0.373384	1.27149
1.75998	0.766444	16.3224		0.440906	0.2471	1.23861
0.425802	0.340642	12.547		0.154059	0.127313	1.13184
0.62451	0.62451	7.43735		0.210722	0.210722	0.926206
0.567737	0.340642	7.09671		0.195273	0.127313	0.908308
0.340642	0.454189	16.8618		0.127313	0.162621	1.25192
0.170321	0.454189	18.7921		0.068305	0.162621	1.29649
0.369029	0.113547	4.48512		0.136413	0.0467086	0.739186
0.53935	0.823218	10.1625		0.187337	0.260839	1.04776
0.397416	0.397416	10.1625		0.145326	0.145326	1.04776
0.283868	1.30579	10.1625		0.10852	0.362821	1.04776
0.369029	1.13547	10.1625		0.136413	0.329494	1.04776
0.312255	0.567737	10.1625		0.118018	0.195273	1.04776
0.283868	0.567737	6.07478		0.10852	0.195273	0.849713
0.738058	0.340642	12.036		0.240064	0.127313	1.11514
0.681284	2.1574	1.9303		0.225641	0.499329	0.466913
0.425802	0	2.63998		0.154059	0	0.561098
1.19225	0.08516	2.61159		0.340889	0.0354938	0.557698
2.01546	0.567737	9.0554		0.479354	0.195273	1.0024
0.425802	0.62451	8.85669		0.154059	0.210722	0.993731
0.567737	0.681284	3.43481		0.195273	0.225641	0.646875
0.227095	0.965152	8.34573		0.0888782	0.293396	0.970613
0.936765	1.16386	4.79737		0.287077	0.335229	0.763231
0.709671	2.24256	4.76899		0.232913	0.510888	0.7611
0.62451	0.823218	4.76899		0.210722	0.260839	0.7611
0.283868	0.397416	2.1574		0.10852	0.145326	0.499329
0.738058	0.425802	4.65544		0.240064	0.154059	0.752466
0.766444	0.652897	6.13155		0.2471	0.218246	0.853184
0.369029	0.482576	5.53543		0.136413	0.171017	0.815274
1.22063	0.454189	5.27995		0.346477	0.162621	0.797956
0.113547	0.851605	4.59867		0.0467086	0.267548	0.748085
0.596123	1.41934	4.7406		0.203066	0.383697	0.758957
0.397416	0.596123	1.84514		0.145326	0.203066	0.454104
0.113547	0.454189	2.55482		0.0467086	0.162621	0.550817
0.198708	0.340642	3.69029		0.0787134	0.127313	0.6712
0.709671	1.33418	2.63998		0.232913	0.368135	0.561098
0.340642	0.454189	4.65544		0.127313	0.162621	0.752466
0.255481	0.425802	4.25802		0.0988101	0.154059	0.720823
0.596123	1.16386	2.10063		0.203066	0.335229	0.491449
0.425802	0.454189	3.40642		0.154059	0.162621	0.644086
0.397416	0.369029	1.98708		0.145326	0.136413	0.475247
0.965152	0.62451	2.29933		0.293396	0.210722	0.518426
1.02193	0.425802	3.17932		0.305765	0.154059	0.621106
1.61805	0.681284	1.9303		0.417978	0.225641	0.466913
0.652897	0.369029	5.90446		0.218246	0.136413	0.83913
0.510963	0.425802	2.98062		0.179254	0.154059	0.59995
0.510963	0.738058	2.35611		0.179254	0.240064	0.525836
0.227095	0.62451	2.55482		0.0888782	0.210722	0.550817
0.62451	0.454189	3.26449		0.210722	0.162621	0.629867
0.369029	0.227095	1.05031		0.136413	0.0888782	0.31182
0.794831	0.965152	3.37803		0.254024	0.293396	0.641279
0.283868	1.27741	0.794831		0.10852	0.357441	0.254024
1.41934	1.27741	2.38449		0.383697	0.357441	0.529494
0.312255	0.879992	3.20771		0.118018	0.274156	0.624046
0.397416	0.567737	1.56128		0.145326	0.195273	0.408456
0.510963	0.738058	2.61159		0.179254	0.240064	0.557698
0.794831	1.47612	1.30579		0.254024	0.393771	0.362821
0.170321	1.05031	3.15094		0.068305	0.31182	0.618146
0.397416	0.908379	3.15094		0.145326	0.280665	0.618146
0.567737	0.283868	2.61159		0.195273	0.10852	0.557698
1.19225	0.936765	2.55482		0.340889	0.287077	0.550817
1.30579	1.70321	1.64644		0.362821	0.43188	0.422661
0.255481	0.340642	2.41288		0.0988101	0.127313	0.533121
0.454189	0.227095	2.69675		0.162621	0.0888782	0.56782
0.567737	0.851605	2.41288		0.195273	0.267548	0.533121
0.993539	0.53935	2.86707		0.299625	0.187337	0.587382
0.454189	0.482576	2.78191		0.162621	0.171017	0.577711
0.283868	0.397416	2.04385		0.10852	0.145326	0.483424
0.596123	0.738058	2.12901		0.203066	0.240064	0.495407
0.227095	0.709671	1.47612		0.0888782	0.232913	0.393771
0.397416	0.567737	1.5045		0.145326	0.195273	0.398721
1.05031	0.794831	0.823218		0.31182	0.254024	0.260839
0.53935	0	1.44773		0.187337	0	0.388763
0.283868	0.738058	2.49804		0.10852	0.240064	0.543825
0.397416	1.44773	2.32772		0.145326	0.388763	0.522147
0.454189	0.681284	2.04385		0.162621	0.225641	0.483424
0.510963	1.02193	2.66836		0.179254	0.305765	0.564472
0.397416	0.62451	2.61159		0.145326	0.210722	0.557698
1.27741	0.936765	2.52643		0.357441	0.287077	0.547335
0.681284	1.5045	2.35611		0.225641	0.398721	0.525836
1.22063	0.340642	2.12901		0.346477	0.127313	0.495407
0.794831	0.879992	4.42835		0.254024	0.274156	0.734668
1.02193	0.454189	3.40642		0.305765	0.162621	0.644086
0.823218	0.482576	2.55482		0.260839	0.171017	0.550817
0.283868	0.113547	2.5832		0.10852	0.0467086	0.554271
0.681284	0.255481	2.86707		0.225641	0.0988101	0.587382
1.24902	0.62451	2.21417		0.351993	0.210722	0.507069
0.53935	1.41934	1.33418		0.187337	0.383697	0.368135
0.369029	0.738058	3.37803		0.136413	0.240064	0.641279
0.312255	0.425802	1.58966		0.118018	0.154059	0.413243
0.652897	0.510963	1.87353		0.218246	0.179254	0.458416
0.340642	0.62451	3.46319		0.127313	0.210722	0.649646
0.340642	0.510963	3.009		0.127313	0.179254	0.603036
0.397416	0.510963	3.20771		0.145326	0.179254	0.624046
0.823218	1.9303	2.29933		0.260839	0.466913	0.518426
1.30579	0.62451	2.04385		0.362821	0.210722	0.483424
0.170321	0.510963	1.39095		0.068305	0.179254	0.378571
0.738058	0.908379	2.72514		0.240064	0.280665	0.571142
0.425802	1.58966	1.58966		0.154059	0.413243	0.413243
0.879992	0.652897	1.81676		0.274156	0.218246	0.449749
0.425802	0.794831	1.56128		0.154059	0.254024	0.408456
0.397416	0.510963	2.5832		0.145326	0.179254	0.554271
0.738058	1.05031	2.92384		0.240064	0.31182	0.593712
0.567737	1.56128	2.07224		0.195273	0.408456	0.487455
0.397416	0.425802	1.95869		0.145326	0.154059	0.4711
0.454189	0.908379	1.30579		0.162621	0.280665	0.362821
0.227095	0.567737	2.29933		0.0888782	0.195273	0.518426
1.0787	0.851605	1.5045		0.317792	0.267548	0.398721
0.53935	1.33418	1.19225		0.187337	0.368135	0.340889
0.397416	1.27741	1.39095		0.145326	0.357441	0.378571
0.766444	0.170321	2.35611		0.2471	0.068305	0.525836
0.397416	0.993539	0.62451		0.145326	0.299625	0.210722
1.0787	0.227095	0.652897		0.317792	0.0888782	0.218246
0.851605	0.510963	0.965152		0.267548	0.179254	0.293396
0.170321	0.652897	1.39095		0.068305	0.218246	0.378571
0.425802	1.05031	1.30579		0.154059	0.31182	0.362821
0.567737	1.24902	2.35611		0.195273	0.351993	0.525836
0.62451	0.596123	2.5832		0.210722	0.203066	0.554271
0.510963	0.227095	3.60513		0.179254	0.0888782	0.663242
0.113547	0.454189	2.24256		0.0467086	0.162621	0.510888
0.510963	0.567737	2.01546		0.179254	0.195273	0.479354
0.227095	0.113547	2.04385		0.0888782	0.0467086	0.483424
0.62451	0.851605	1.53289		0.210722	0.267548	0.403616
0.993539	0.567737	1.58966		0.299625	0.195273	0.413243
0.283868	0.681284	1.75998		0.10852	0.225641	0.440906
1.7316	0.879992	1.47612		0.436417	0.274156	0.393771
0.283868	0.170321	1.19225		0.10852	0.068305	0.340889
0.53935	1.9303	3.40642		0.187337	0.466913	0.644086
0.652897	1.27741	2.75352		0.218246	0.357441	0.574439
0.596123	0.283868	3.43481		0.203066	0.10852	0.646875
0.227095	1.24902	3.37803		0.0888782	0.351993	0.641279
0.255481	0.340642	1.56128		0.0988101	0.127313	0.408456
0.823218	1.41934	2.52643		0.260839	0.383697	0.547335
0.62451	1.19225	2.55482		0.210722	0.340889	0.550817
1.53289	0.53935	2.55482		0.403616	0.187337	0.550817
0.255481	0.652897	1.16386		0.0988101	0.218246	0.335229
0.596123	0.62451	2.38449		0.203066	0.210722	0.529494
0.283868	0.170321	2.04385		0.10852	0.068305	0.483424
0.340642	1.19225	2.04385		0.127313	0.340889	0.483424
0.766444	1.10709	1.22063		0.2471	0.323682	0.346477
0.454189	0.851605	0.53935		0.162621	0.267548	0.187337
0.823218	1.19225	1.05031		0.260839	0.340889	0.31182
0.62451	0.681284	3.06578		0.210722	0.225641	0.609144
0.340642	0.510963	2.32772		0.127313	0.179254	0.522147
0.312255	0.936765	1.90192		0.118018	0.287077	0.462685
0.596123	0.62451	2.55482		0.203066	0.210722	0.550817
0.62451	0.340642	0.596123		0.210722	0.127313	0.203066
0.794831	0.794831	1.64644		0.254024	0.254024	0.422661
0.369029	0.908379	0.993539		0.136413	0.280665	0.299625
0.510963	1.19225	3.12255		0.179254	0.340889	0.615166
0.482576	0.510963	2.61159		0.171017	0.179254	0.557698
0.369029	0.681284	2.61159		0.136413	0.225641	0.557698
0.369029	0.283868	4.48512		0.136413	0.10852	0.739186
0.056774	0.993539	2.44127		0.0239821	0.299625	0.536718
0.510963	0.596123	2.35611		0.179254	0.203066	0.525836
0.510963	1.05031	1.56128		0.179254	0.31182	0.408456
0.596123	0.709671	1.5045		0.203066	0.232913	0.398721
0.454189	0.283868	2.66836		0.162621	0.10852	0.564472
0.596123	0.255481	1.22063		0.203066	0.0988101	0.346477
0.993539	0.596123	2.18579		0.299625	0.203066	0.503217
0.794831	0.766444	1.78837		0.254024	0.2471	0.44535
0.908379	0.283868	1.90192		0.280665	0.10852	0.462685
1.53289	0.369029	1.22063		0.403616	0.136413	0.346477
0.823218	1.44773	0.738058		0.260839	0.388763	0.240064
0.681284	0.567737	1.84514		0.225641	0.195273	0.454104
0.113547	1.02193	1.78837		0.0467086	0.305765	0.44535
0.283868	0.794831	1.58966		0.10852	0.254024	0.413243
1.02193	0.766444	1.87353		0.305765	0.2471	0.458416
0.709671	0.652897	2.29933		0.232913	0.218246	0.518426
0.227095	0.454189	2.10063		0.0888782	0.162621	0.491449
0.62451	0.766444	0.908379		0.210722	0.2471	0.280665
0.369029	0.738058	0.454189		0.136413	0.240064	0.162621
0.709671	0	1.19225		0.232913	0	0.340889
0.227095	0.454189	0.908379		0.0888782	0.162621	0.280665
0.766444	0.454189	0.908379		0.2471	0.162621	0.280665
0.993539	0.879992	0.510963		0.299625	0.274156	0.179254
0.62451	0.482576	0.681284		0.210722	0.171017	0.225641
0.482576	0.170321	0.908379		0.171017	0.068305	0.280665
0.510963	2.12901	0.993539		0.179254	0.495407	0.299625
0.936765	1.24902	3.63351		0.287077	0.351993	0.66591
0.283868	0.738058	1.5045		0.10852	0.240064	0.398721
0.227095	0.936765	2.41288		0.0888782	0.287077	0.533121
0.340642	0.567737	1.64644		0.127313	0.195273	0.422661
0.879992	0.851605	1.36257		0.274156	0.267548	0.373384
0.567737	0.340642	2.98062		0.195273	0.127313	0.59995
0.283868	1.22063	2.86707		0.10852	0.346477	0.587382
0.681284	1.95869	2.32772		0.225641	0.4711	0.522147
0.510963	0.652897	1.87353		0.179254	0.218246	0.458416
0.454189	1.7316	1.7316		0.162621	0.436417	0.436417
0.738058	0.198708	1.0787		0.240064	0.0787134	0.317792
0.510963	0.652897	1.47612		0.179254	0.218246	0.393771
0.227095	1.33418	0.993539		0.0888782	0.368135	0.299625
1.02193	0.510963	0.936765		0.305765	0.179254	0.287077
0.340642	0.681284	2.04385		0.127313	0.225641	0.483424
0.567737	0.652897	2.49804		0.195273	0.218246	0.543825
0.397416	0.993539	3.12255		0.145326	0.299625	0.615166
0.965152	0.397416	2.72514		0.293396	0.145326	0.571142
1.02193	1.41934	1.84514		0.305765	0.383697	0.454104
0.283868	1.87353	1.16386		0.10852	0.458416	0.335229
0.283868	0.283868	1.41934		0.10852	0.10852	0.383697
1.19225	0.397416	1.0787		0.340889	0.145326	0.317792
0.567737	1.0787	1.27741		0.195273	0.317792	0.357441
0.397416	0.62451	1.67482		0.145326	0.210722	0.427295
0.482576	0.794831	1.95869		0.171017	0.254024	0.4711
0.681284	0.766444	1.13547		0.225641	0.2471	0.329494
1.67482	0.851605	2.01546		0.427295	0.267548	0.479354
0.53935	0.567737	1.13547		0.187337	0.195273	0.329494
0.681284	0.340642	1.36257		0.225641	0.127313	0.373384
0.255481	0.908379	1.24902		0.0988101	0.280665	0.351993
0.056774	0.397416	0.738058		0.0239821	0.145326	0.240064
1.27741	0.596123	2.10063		0.357441	0.203066	0.491449
0.170321	0.965152	0.823218		0.068305	0.293396	0.260839
0.567737	0.227095	1.9303		0.195273	0.0888782	0.466913
0.454189	0.397416	1.47612		0.162621	0.145326	0.393771
0.681284	0.794831	2.04385		0.225641	0.254024	0.483424
0.340642	0.454189	1.64644		0.127313	0.162621	0.422661
0.141934	0.113547	1.36257		0.057641	0.0467086	0.373384
0.709671	1.0787	0.340642		0.232913	0.317792	0.127313
0.283868	0.425802	3.34965		0.10852	0.154059	0.638454
0.113547	0.312255	2.55482		0.0467086	0.118018	0.550817
0.823218	1.56128	1.84514		0.260839	0.408456	0.454104
0.227095	1.16386	2.95223		0.0888782	0.335229	0.596842
0.340642	0.170321	2.38449		0.127313	0.068305	0.529494
1.10709	1.02193	1.95869		0.323682	0.305765	0.4711
0.340642	0.965152	2.01546		0.127313	0.293396	0.479354
0.823218	0.908379	1.67482		0.260839	0.280665	0.427295
1.58966	0.283868	1.36257		0.413243	0.10852	0.373384
0.340642	0.227095	1.9303		0.127313	0.0888782	0.466913
0.53935	1.16386	1.0787		0.187337	0.335229	0.317792
0.340642	1.05031	2.04385		0.127313	0.31182	0.483424
0.283868	0.369029	1.90192		0.10852	0.136413	0.462685
0.709671	0.62451	2.29933		0.232913	0.210722	0.518426
0.312255	1.16386	1.02193		0.118018	0.335229	0.305765
0.198708	0.510963	2.01546		0.0787134	0.179254	0.479354
1.44773	0.425802	0.879992		0.388763	0.154059	0.274156
0.454189	0.454189	1.10709		0.162621	0.162621	0.323682
0.283868	0.170321	2.21417		0.10852	0.068305	0.507069
0.681284	0.283868	2.46965		0.225641	0.10852	0.540286
0.227095	1.78837	2.69675		0.0888782	0.44535	0.56782
0.454189	1.13547	2.38449		0.162621	0.329494	0.529494
1.56128	0.397416	2.61159		0.408456	0.145326	0.557698
0.482576	0.681284	2.29933		0.171017	0.225641	0.518426
0.62451	0.851605	2.29933		0.210722	0.267548	0.518426
0.681284	0.227095	2.52643		0.225641	0.0888782	0.547335
0.53935	0.738058	2.24256		0.187337	0.240064	0.510888
0.62451	0.397416	2.89546		0.210722	0.145326	0.590558
0.567737	0.766444	2.38449		0.195273	0.2471	0.529494
0.510963	0.482576	1.47612		0.179254	0.171017	0.393771
0.738058	0.709671	1.44773		0.240064	0.232913	0.388763
0.454189	0.397416	1.36257		0.162621	0.145326	0.373384
0.965152	0.823218	2.01546		0.293396	0.260839	0.479354
1.10709	1.0787	2.27095		0.323682	0.317792	0.514674
0.510963	1.30579	1.67482		0.179254	0.362821	0.427295
0.510963	0.766444	1.70321		0.179254	0.2471	0.43188
0.794831	0.738058	1.44773		0.254024	0.240064	0.388763
0.851605	1.16386	1.41934		0.267548	0.335229	0.383697
1.0787	0.283868	1.16386		0.317792	0.10852	0.335229
0.936765	1.47612	1.58966		0.287077	0.393771	0.413243
0.340642	0.454189	0.681284		0.127313	0.162621	0.225641
1.64644	0.709671	1.27741		0.422661	0.232913	0.357441
0.510963	1.13547	1.47612		0.179254	0.329494	0.393771
0.908379	0.53935	1.47612		0.280665	0.187337	0.393771
1.0787	0.340642	1.47612		0.317792	0.127313	0.393771
0.141934	1.0787	0.652897		0.057641	0.317792	0.218246
0.369029	0.738058	1.39095		0.136413	0.240064	0.378571
0.652897	0.766444	1.33418		0.218246	0.2471	0.368135
0.794831	0.879992	1.84514		0.254024	0.274156	0.454104
0.397416	0.681284	0.993539		0.145326	0.225641	0.299625
0.738058	0.709671	0.738058		0.240064	0.232913	0.240064
0.141934	0.482576	2.49804		0.057641	0.171017	0.543825
0.397416	0.113547	2.04385		0.145326	0.0467086	0.483424
0.283868	0.397416	2.41288		0.10852	0.145326	0.533121
1.70321	0.425802	1.16386		0.43188	0.154059	0.335229
0.709671	1.5045	1.9303		0.232913	0.398721	0.466913
1.61805	0.510963	3.03739		0.417978	0.179254	0.606101
0.454189	0.596123	2.69675		0.162621	0.203066	0.56782
0.851605	0.851605	1.90192		0.267548	0.267548	0.462685
1.10709	0.709671	1.7316		0.323682	0.232913	0.436417
0.652897	0.397416	1.33418		0.218246	0.145326	0.368135
0.482576	1.22063	1.24902		0.171017	0.346477	0.351993
0.397416	1.19225	2.07224		0.145326	0.340889	0.487455
0.738058	1.47612	1.7316		0.240064	0.393771	0.436417
1.16386	1.02193	1.0787		0.335229	0.305765	0.317792
0.510963	0.62451	1.53289		0.179254	0.210722	0.403616
0.681284	0.397416	1.70321		0.225641	0.145326	0.43188
0.53935	0.53935	1.05031		0.187337	0.187337	0.31182
0.823218	0.823218	0.993539		0.260839	0.260839	0.299625
0.879992	0.823218	1.05031		0.274156	0.260839	0.31182
0.53935	0.369029	1.87353		0.187337	0.136413	0.458416
0.879992	1.19225	1.13547		0.274156	0.340889	0.329494
1.0787	0.227095	1.53289		0.317792	0.0888782	0.403616
1.53289	1.44773	0.738058		0.403616	0.388763	0.240064
0.482576	0.681284	0.510963		0.171017	0.225641	0.179254
0.709671	0.794831	1.41934		0.232913	0.254024	0.383697
0.652897	0.681284	1.81676		0.218246	0.225641	0.449749
0.823218	0.454189	3.009		0.260839	0.162621	0.603036
0.738058	0.510963	2.27095		0.240064	0.179254	0.514674
0.652897	1.27741	1.98708		0.218246	0.357441	0.475247
0.652897	0.312255	2.83868		0.218246	0.118018	0.584182
2.1574	0.879992	2.21417		0.499329	0.274156	0.507069
0.510963	0.283868	2.04385		0.179254	0.10852	0.483424
0.965152	0.62451	1.5045		0.293396	0.210722	0.398721
0.766444	0.113547	2.5832		0.2471	0.0467086	0.554271
0.738058	0.425802	2.01546		0.240064	0.154059	0.479354
1.02193	1.10709	2.75352		0.305765	0.323682	0.574439
1.53289	0.965152	1.02193		0.403616	0.293396	0.305765
1.67482	1.0787	2.8103		0.427295	0.317792	0.580959
0.567737	0.965152	1.90192		0.195273	0.293396	0.462685
1.13547	0.596123	2.61159		0.329494	0.203066	0.557698
0.567737	0.596123	1.7316		0.195273	0.203066	0.436417
1.64644	0.425802	1.78837		0.422661	0.154059	0.44535
0.340642	0.652897	1.56128		0.127313	0.218246	0.408456
0.851605	0.794831	2.07224		0.267548	0.254024	0.487455
0.567737	0.823218	1.87353		0.195273	0.260839	0.458416
1.36257	1.0787	1.58966		0.373384	0.317792	0.413243
0.567737	0.709671	1.02193		0.195273	0.232913	0.305765
0.141934	0.510963	1.10709		0.057641	0.179254	0.323682
1.41934	0.454189	1.81676		0.383697	0.162621	0.449749
1.10709	0.965152	1.22063		0.323682	0.293396	0.346477
0.170321	0.283868	1.30579		0.068305	0.10852	0.362821
0.340642	0.908379	1.98708		0.127313	0.280665	0.475247
0.681284	0.255481	1.02193		0.225641	0.0988101	0.305765
0.425802	0.738058	1.13547		0.154059	0.240064	0.329494
0.510963	1.05031	0.738058		0.179254	0.31182	0.240064
0.170321	0.681284	2.49804		0.068305	0.225641	0.543825
0.709671	1.19225	1.05031		0.232913	0.340889	0.31182
0.340642	0.794831	1.78837		0.127313	0.254024	0.44535
0.397416	1.84514	1.0787		0.145326	0.454104	0.317792
0.709671	0.62451	2.35611		0.232913	0.210722	0.525836
1.16386	0.908379	1.30579		0.335229	0.280665	0.362821
0.823218	0.454189	0.993539		0.260839	0.162621	0.299625
0.283868	0.283868	0.993539		0.10852	0.10852	0.299625
0.908379	1.27741	0.709671		0.280665	0.357441	0.232913
0.510963	0.227095	1.22063		0.179254	0.0888782	0.346477
0.425802	0.397416	0.908379		0.154059	0.145326	0.280665
0.62451	0.53935	1.0787		0.210722	0.187337	0.317792
0.965152	0.170321	0.369029		0.293396	0.068305	0.136413
1.10709	1.02193	1.10709		0.323682	0.305765	0.323682
0.397416	0.879992	1.05031		0.145326	0.274156	0.31182
1.02193	0.794831	1.47612		0.305765	0.254024	0.393771
0.766444	1.27741	1.05031		0.2471	0.357441	0.31182
0.227095	0.738058	0.851605		0.0888782	0.240064	0.267548
0.709671	1.24902	1.81676		0.232913	0.351993	0.449749
1.39095	2.41288	1.22063		0.378571	0.533121	0.346477
0.397416	1.02193	0.738058		0.145326	0.305765	0.240064
1.81676	0.766444	0.908379		0.449749	0.2471	0.280665
0.652897	0.879992	1.41934		0.218246	0.274156	0.383697
0.62451	0.567737	1.0787		0.210722	0.195273	0.317792
0.681284	0.851605	0.738058		0.225641	0.267548	0.240064
0.454189	0.567737	1.56128		0.162621	0.195273	0.408456
0.482576	0.198708	0.794831		0.171017	0.0787134	0.254024
0.879992	0.53935	2.89546		0.274156	0.187337	0.590558
0.993539	1.56128	3.49158		0.299625	0.408456	0.652399
0.510963	1.24902	3.83222		0.179254	0.351993	0.684147
0.482576	1.30579	1.87353		0.171017	0.362821	0.458416
0.766444	0.113547	1.0787		0.2471	0.0467086	0.317792
0.397416	0.62451	1.61805		0.145326	0.210722	0.417978
0.62451	0.596123	1.0787		0.210722	0.203066	0.317792
0.397416	0.397416	1.56128		0.145326	0.145326	0.408456
0.283868	0.794831	1.30579		0.10852	0.254024	0.362821
0.53935	0.596123	1.87353		0.187337	0.203066	0.458416
0.056774	0.567737	1.75998		0.0239821	0.195273	0.440906
0.709671	0.397416	2.24256		0.232913	0.145326	0.510888
0.794831	0.766444	1.81676		0.254024	0.2471	0.449749
1.05031	1.87353	1.53289		0.31182	0.458416	0.403616
0.397416	0.851605	1.7316		0.145326	0.267548	0.436417
0.823218	0.794831	1.56128		0.260839	0.254024	0.408456
0.62451	0.397416	2.10063		0.210722	0.145326	0.491449
1.27741	1.61805	1.44773		0.357441	0.417978	0.388763
0.851605	1.02193	0.965152		0.267548	0.305765	0.293396
1.5045	0.425802	1.0787		0.398721	0.154059	0.317792
0.340642	0.766444	1.02193		0.127313	0.2471	0.305765
0.738058	0.965152	1.39095		0.240064	0.293396	0.378571
1.33418	0.283868	1.16386		0.368135	0.10852	0.335229
0.397416	0.681284	1.22063		0.145326	0.225641	0.346477
0.340642	0.397416	0.823218		0.127313	0.145326	0.260839
0.794831	0.738058	2.24256		0.254024	0.240064	0.510888
0.283868	0.312255	1.30579		0.10852	0.118018	0.362821
2.07224	1.33418	1.13547		0.487455	0.368135	0.329494
2.38449	0.340642	1.30579		0.529494	0.127313	0.362821
0.738058	0.908379	0.965152		0.240064	0.280665	0.293396
0.652897	0.510963	1.27741		0.218246	0.179254	0.357441
0.454189	0.681284	0.62451		0.162621	0.225641	0.210722
0.454189	0.993539	1.19225		0.162621	0.299625	0.340889
0.397416	0.851605	2.92384		0.145326	0.267548	0.593712
1.30579	1.05031	3.51997		0.362821	0.31182	0.655135
0.53935	0.170321	2.98062		0.187337	0.068305	0.59995
2.24256	1.39095	1.70321		0.510888	0.378571	0.43188
1.47612	0.227095	3.37803		0.393771	0.0888782	0.641279
1.27741	0.567737	1.41934		0.357441	0.195273	0.383697
0.965152	0.283868	2.10063		0.293396	0.10852	0.491449
1.39095	0.965152	2.18579		0.378571	0.293396	0.503217
1.16386	0.851605	2.01546		0.335229	0.267548	0.479354
0.482576	0.397416	1.44773		0.171017	0.145326	0.388763
1.67482	1.02193	3.37803		0.427295	0.305765	0.641279
1.16386	1.75998	3.54835		0.335229	0.440906	0.657854
0.454189	0.794831	1.9303		0.162621	0.254024	0.466913
0.340642	0.227095	1.75998		0.127313	0.0888782	0.440906
0.709671	1.5045	1.70321		0.232913	0.398721	0.43188
0.936765	1.33418	1.90192		0.287077	0.368135	0.462685
0.993539	0.936765	0.965152		0.299625	0.287077	0.293396
0.340642	0.62451	1.0787		0.127313	0.210722	0.317792
0.738058	1.22063	1.19225		0.240064	0.346477	0.340889
0.283868	0.170321	1.22063		0.10852	0.068305	0.346477
0.567737	1.75998	1.41934		0.195273	0.440906	0.383697
0.738058	0.851605	1.16386		0.240064	0.267548	0.335229
1.70321	0.567737	1.87353		0.43188	0.195273	0.458416
0.567737	1.5045	1.87353		0.195273	0.398721	0.458416
0.510963	1.13547	1.44773		0.179254	0.329494	0.388763
0.340642	0.823218	2.41288		0.127313	0.260839	0.533121
0.340642	0.652897	1.67482		0.127313	0.218246	0.427295
0.283868	0.908379	1.19225		0.10852	0.280665	0.340889
0.851605	0.936765	0.823218		0.267548	0.287077	0.260839
0.53935	0.681284	0.510963		0.187337	0.225641	0.179254
0.425802	0.851605	1.24902		0.154059	0.267548	0.351993
0.879992	0.283868	1.41934		0.274156	0.10852	0.383697
0.397416	1.24902	1.10709		0.145326	0.351993	0.323682
0.482576	0.454189	1.13547		0.171017	0.162621	0.329494
1.78837	0.823218	0.681284		0.44535	0.260839	0.225641
1.36257	0.794831	2.21417		0.373384	0.254024	0.507069
0.283868	0.397416	1.19225		0.10852	0.145326	0.340889
0.113547	0.227095	2.38449		0.0467086	0.0888782	0.529494
1.30579	1.61805	1.53289		0.362821	0.417978	0.403616
0.397416	0.851605	1.02193		0.145326	0.267548	0.305765
0.738058	0.738058	0.908379		0.240064	0.240064	0.280665
1.16386	0.227095	1.16386		0.335229	0.0888782	0.335229
0.823218	1.13547	1.53289		0.260839	0.329494	0.403616
1.5045	0.879992	1.30579		0.398721	0.274156	0.362821
0.936765	0.879992	0.766444		0.287077	0.274156	0.2471
1.0787	0.454189	1.67482		0.317792	0.162621	0.427295
0.312255	0.652897	1.19225		0.118018	0.218246	0.340889
0.369029	0.340642	1.64644		0.136413	0.127313	0.422661
0.227095	0.567737	0.965152		0.0888782	0.195273	0.293396
0.965152	2.61159	1.05031		0.293396	0.557698	0.31182
0.62451	0.681284	0.993539		0.210722	0.225641	0.299625
2.10063	1.9303	1.0787		0.491449	0.466913	0.317792
0.397416	0.283868	0.681284		0.145326	0.10852	0.225641
0.397416	0.567737	1.33418		0.145326	0.195273	0.368135
1.05031	1.24902	1.87353		0.31182	0.351993	0.458416
0.312255	0.738058	1.36257		0.118018	0.240064	0.373384
0.567737	0.53935	1.13547		0.195273	0.187337	0.329494
0.851605	0.823218	0.851605		0.267548	0.260839	0.267548
0.53935	1.0787	0.738058		0.187337	0.317792	0.240064
0.62451	0.397416	0.738058		0.210722	0.145326	0.240064
1.30579	1.05031	1.24902		0.362821	0.31182	0.351993
0.283868	0.369029	1.64644		0.10852	0.136413	0.422661
0.510963	0.227095	0.794831		0.179254	0.0888782	0.254024
0.993539	1.5045	0.62451		0.299625	0.398721	0.210722
0.879992	1.10709	0.993539		0.274156	0.323682	0.299625
0.738058	0.709671	2.12901		0.240064	0.232913	0.495407
0.681284	0.738058	2.8103		0.225641	0.240064	0.580959
1.10709	0.567737	1.33418		0.323682	0.195273	0.368135
1.27741	0.681284	1.9303		0.357441	0.225641	0.466913
1.16386	1.19225	1.9303		0.335229	0.340889	0.466913
0.738058	0.510963	1.33418		0.240064	0.179254	0.368135
0.681284	2.66836	1.9303		0.225641	0.564472	0.466913
0.62451	0.454189	1.39095		0.210722	0.162621	0.378571
0.709671	1.0787	2.29933		0.232913	0.317792	0.518426
0.397416	1.16386	1.41934		0.145326	0.335229	0.383697
0.510963	0.510963	1.81676		0.179254	0.179254	0.449749
1.30579	0.454189	1.53289		0.362821	0.162621	0.403616
0.823218	2.07224	1.84514		0.260839	0.487455	0.454104
0.255481	0.340642	1.44773		0.0988101	0.127313	0.388763
0.454189	0.170321	1.41934		0.162621	0.068305	0.383697
0.596123	0.567737	1.87353		0.203066	0.195273	0.458416
0.652897	0.567737	1.44773		0.218246	0.195273	0.388763
0.454189	1.58966	1.87353		0.162621	0.413243	0.458416
0.567737	0.993539	1.5045		0.195273	0.299625	0.398721
0.908379	1.39095	1.44773		0.280665	0.378571	0.388763
0.283868	2.44127	1.39095		0.10852	0.536718	0.378571
0.652897	1.5045	1.9303		0.218246	0.398721	0.466913
0.766444	1.95869	1.53289		0.2471	0.4711	0.403616
0.312255	0.823218	1.02193		0.118018	0.260839	0.305765
0.454189	0.794831	2.38449		0.162621	0.254024	0.529494
0.681284	0.993539	1.44773		0.225641	0.299625	0.388763
0.567737	0.425802	1.19225		0.195273	0.154059	0.340889
0.227095	1.67482	1.81676		0.0888782	0.427295	0.449749
1.44773	1.81676	1.44773		0.388763	0.449749	0.388763
0.879992	1.33418	1.75998		0.274156	0.368135	0.440906
0.823218	1.36257	1.53289		0.260839	0.373384	0.403616
1.05031	1.13547	0.681284		0.31182	0.329494	0.225641
0.510963	0.567737	1.84514		0.179254	0.195273	0.454104
0.482576	1.56128	2.10063		0.171017	0.408456	0.491449
0.908379	0.567737	1.67482		0.280665	0.195273	0.427295
0.738058	1.58966	1.22063		0.240064	0.413243	0.346477
0.397416	0.454189	1.75998		0.145326	0.162621	0.440906
0.53935	1.13547	0.794831		0.187337	0.329494	0.254024
0.936765	0.936765	0.652897		0.287077	0.287077	0.218246
1.58966	0.340642	1.36257		0.413243	0.127313	0.373384
0.965152	1.02193	0.794831		0.293396	0.305765	0.254024
0.62451	0.340642	0.851605		0.210722	0.127313	0.267548
0.851605	1.02193	1.41934		0.267548	0.305765	0.383697
0.62451	1.98708	1.02193		0.210722	0.475247	0.305765
0.936765	0.454189	0.510963		0.287077	0.162621	0.179254
1.10709	1.75998	1.02193		0.323682	0.440906	0.305765
0.993539	0.879992	1.10709		0.299625	0.274156	0.323682
0.510963	0.141934	1.90192		0.179254	0.057641	0.462685
0.283868	0.738058	0.794831		0.10852	0.240064	0.254024
0.596123	0.340642	3.49158		0.203066	0.127313	0.652399
0.425802	0.397416	1.84514		0.154059	0.145326	0.454104
1.27741	0.851605	1.87353		0.357441	0.267548	0.458416
0.766444	0.823218	1.75998		0.2471	0.260839	0.440906
1.22063	0.454189	1.41934		0.346477	0.162621	0.383697
1.02193	0.567737	1.27741		0.305765	0.195273	0.357441
1.13547	0.369029	2.61159		0.329494	0.136413	0.557698
0.567737	0.510963	1.75998		0.195273	0.179254	0.440906
0.510963	0.936765	1.75998		0.179254	0.287077	0.440906
0.369029	0.425802	1.47612		0.136413	0.154059	0.393771
1.05031	1.13547	1.95869		0.31182	0.329494	0.4711
1.10709	1.7316	1.05031		0.323682	0.436417	0.31182
0.794831	0.255481	2.21417		0.254024	0.0988101	0.507069
0.340642	1.0787	1.9303		0.127313	0.317792	0.466913
1.02193	1.10709	1.87353		0.305765	0.323682	0.458416
0.596123	1.24902	1.64644		0.203066	0.351993	0.422661
0.567737	0.510963	1.56128		0.195273	0.179254	0.408456
0.567737	1.36257	1.98708		0.195273	0.373384	0.475247
0.425802	0.283868	1.84514		0.154059	0.10852	0.454104
1.44773	0.340642	1.84514		0.388763	0.127313	0.454104
0.510963	0.879992	1.13547		0.179254	0.274156	0.329494
0.681284	0.62451	1.24902		0.225641	0.210722	0.351993
0.993539	0.340642	2.75352		0.299625	0.127313	0.574439
0.369029	0.823218	2.29933		0.136413	0.260839	0.518426
0.255481	0.170321	1.24902		0.0988101	0.068305	0.351993
0.227095	0.454189	1.98708		0.0888782	0.162621	0.475247
0.567737	0.851605	1.70321		0.195273	0.267548	0.43188
0.113547	0.62451	1.53289		0.0467086	0.210722	0.403616
0.425802	0.965152	0.908379		0.154059	0.293396	0.280665
0.340642	0.681284	1.16386		0.127313	0.225641	0.335229
0.482576	2.98062	1.58966		0.171017	0.59995	0.413243
1.30579	0.879992	1.24902		0.362821	0.274156	0.351993
0.993539	1.87353	2.18579		0.299625	0.458416	0.503217
0.425802	0.794831	2.04385		0.154059	0.254024	0.483424
0.738058	1.24902	1.39095		0.240064	0.351993	0.378571
1.02193	0.738058	1.13547		0.305765	0.240064	0.329494
0.482576	0.738058	1.39095		0.171017	0.240064	0.378571
0.766444	1.30579	1.10709		0.2471	0.362821	0.323682
0.738058	0.908379	0.738058		0.240064	0.280665	0.240064
0.62451	1.19225	0.62451		0.210722	0.340889	0.210722
0.681284	0.596123	1.05031		0.225641	0.203066	0.31182
1.13547	0.482576	1.41934		0.329494	0.171017	0.383697
0.908379	0.709671	1.24902		0.280665	0.232913	0.351993
1.47612	0.766444	2.24256		0.393771	0.2471	0.510888
0.170321	0.340642	1.78837		0.068305	0.127313	0.44535
1.44773	0.340642	1.33418		0.388763	0.127313	0.368135
0.510963	0.567737	0.823218		0.179254	0.195273	0.260839
0.567737	0.709671	1.19225		0.195273	0.232913	0.340889
0.908379	0.766444	0.936765		0.280665	0.2471	0.287077
0.567737	0.794831	1.95869		0.195273	0.254024	0.4711
0.227095	0.851605	1.67482		0.0888782	0.267548	0.427295
0.908379	0.227095	1.36257		0.280665	0.0888782	0.373384
1.16386	0.993539	1.22063		0.335229	0.299625	0.346477
0.62451	0.851605	1.13547		0.210722	0.267548	0.329494
0.823218	0.567737	1.16386		0.260839	0.195273	0.335229
1.13547	1.19225	1.27741		0.329494	0.340889	0.357441
0.936765	0.397416	1.02193		0.287077	0.145326	0.305765
0.993539	0.681284	1.05031		0.299625	0.225641	0.31182
0.652897	0.340642	1.02193		0.218246	0.127313	0.305765
0.454189	0.170321	0.738058		0.162621	0.068305	0.240064
0.53935	0.993539	1.22063		0.187337	0.299625	0.346477
1.44773	0.681284	1.05031		0.388763	0.225641	0.31182
0.397416	1.75998	0.510963		0.145326	0.440906	0.179254
0.53935	1.05031	1.58966		0.187337	0.31182	0.413243
0.993539	0.993539	0.879992		0.299625	0.299625	0.274156
0.397416	0.170321	0.908379		0.145326	0.068305	0.280665
0.993539	1.47612	1.02193		0.299625	0.393771	0.305765
0.794831	0.454189	0.738058		0.254024	0.162621	0.240064
0.510963	0.454189	0.823218		0.179254	0.162621	0.260839
0.397416	0.397416	0.62451		0.145326	0.145326	0.210722
1.39095	0.851605	0.340642		0.378571	0.267548	0.127313
0.482576	0.340642	0.510963		0.171017	0.127313	0.179254
0.170321	0.62451	1.02193		0.068305	0.210722	0.305765
0.227095	1.84514	0.510963		0.0888782	0.454104	0.179254
1.5045	0.794831	0.681284		0.398721	0.254024	0.225641
0.766444	0.709671	0.62451		0.2471	0.232913	0.210722
0.879992	0.851605	0.567737		0.274156	0.267548	0.195273
1.24902	0.62451	2.92384		0.351993	0.210722	0.593712
0.510963	1.02193	1.75998		0.179254	0.305765	0.440906
0.851605	1.05031	2.72514		0.267548	0.31182	0.571142
0.283868	1.0787	2.5832		0.10852	0.317792	0.554271
0.567737	0.965152	0.851605		0.195273	0.293396	0.267548
0.510963	1.33418	1.5045		0.179254	0.368135	0.398721
0.425802	1.47612	1.47612		0.154059	0.393771	0.393771
0.567737	0.510963	2.49804		0.195273	0.179254	0.543825
0.510963	0.397416	1.44773		0.179254	0.145326	0.388763
1.19225	0.454189	1.19225		0.340889	0.162621	0.340889
1.02193	0.794831	2.21417		0.305765	0.254024	0.507069
0.056774	2.24256	2.01546		0.0239821	0.510888	0.479354
0.170321	1.58966	1.9303		0.068305	0.413243	0.466913
0.340642	1.16386	1.75998		0.127313	0.335229	0.440906
1.33418	0.766444	1.22063		0.368135	0.2471	0.346477
0.227095	0.709671	2.01546		0.0888782	0.232913	0.479354
0.170321	0.510963	1.61805		0.068305	0.179254	0.417978
0.794831	1.24902	1.22063		0.254024	0.351993	0.346477
0.794831	0.397416	1.5045		0.254024	0.145326	0.398721
0.936765	0.53935	1.22063		0.287077	0.187337	0.346477
0.851605	0.908379	1.84514		0.267548	0.280665	0.454104
0.851605	0.681284	2.52643		0.267548	0.225641	0.547335
1.02193	0.482576	1.41934		0.305765	0.171017	0.383697
0.198708	0.652897	0.738058		0.0787134	0.218246	0.240064
0.794831	0.170321	1.56128		0.254024	0.068305	0.408456
1.05031	0.53935	1.0787		0.31182	0.187337	0.317792
0.340642	1.0787	0.681284		0.127313	0.317792	0.225641
0.340642	0.738058	1.10709		0.127313	0.240064	0.323682
1.47612	1.02193	0.738058		0.393771	0.305765	0.240064
0.567737	0.283868	1.33418		0.195273	0.10852	0.368135
0.908379	1.0787	0.993539		0.280665	0.317792	0.299625
0.936765	0.851605	1.13547		0.287077	0.267548	0.329494
0.993539	0.567737	1.10709		0.299625	0.195273	0.323682
1.98708	0.681284	1.27741		0.475247	0.225641	0.357441
0.397416	0.454189	0.62451		0.145326	0.162621	0.210722
1.33418	1.53289	1.05031		0.368135	0.403616	0.31182
0.312255	0.567737	0.879992		0.118018	0.195273	0.274156
0.766444	1.0787	0.681284		0.2471	0.317792	0.225641
0.170321	0.170321	0.965152		0.068305	0.068305	0.293396
0.454189	0.227095	0.851605		0.162621	0.0888782	0.267548
0.738058	1.02193	0.738058		0.240064	0.305765	0.240064
1.05031	0.340642	1.67482		0.31182	0.127313	0.427295
0.567737	0.567737	0.965152		0.195273	0.195273	0.293396
0.908379	0.170321	0.340642		0.280665	0.068305	0.127313
0.170321	0.652897	2.21417		0.068305	0.218246	0.507069
0.823218	0.454189	2.61159		0.260839	0.162621	0.557698
0.454189	0.879992	1.36257		0.162621	0.274156	0.373384
0.482576	1.56128	1.7316		0.171017	0.408456	0.436417
0.738058	0.766444	1.27741		0.240064	0.2471	0.357441
0.397416	0.340642	2.18579		0.145326	0.127313	0.503217
0.738058	0.738058	1.61805		0.240064	0.240064	0.417978
0.340642	0.283868	0.936765		0.127313	0.10852	0.287077
0.62451	0.170321	2.98062		0.210722	0.068305	0.59995
0.709671	1.33418	2.38449		0.232913	0.368135	0.529494
0.227095	0.113547	1.19225		0.0888782	0.0467086	0.340889
1.19225	0.397416	1.64644		0.340889	0.145326	0.422661
0.510963	0.510963	1.16386		0.179254	0.179254	0.335229
0.908379	0.62451	2.12901		0.280665	0.210722	0.495407
0.62451	0.510963	1.22063		0.210722	0.179254	0.346477
0.965152	0.681284	2.21417		0.293396	0.225641	0.507069
1.67482	0.454189	2.1574		0.427295	0.162621	0.499329
0.454189	0	1.19225		0.162621	0	0.340889
0.851605	0.482576	2.35611		0.267548	0.171017	0.525836
1.0787	0.652897	1.67482		0.317792	0.218246	0.427295
0.53935	1.0787	1.44773		0.187337	0.317792	0.388763
0.227095	0.62451	1.22063		0.0888782	0.210722	0.346477
0.936765	1.24902	0.53935		0.287077	0.351993	0.187337
0.738058	1.02193	1.7316		0.240064	0.305765	0.436417
0.62451	0.823218	1.84514		0.210722	0.260839	0.454104
0.340642	0.567737	1.39095		0.127313	0.195273	0.378571
0.510963	0.794831	1.27741		0.179254	0.254024	0.357441
1.36257	1.56128	1.27741		0.373384	0.408456	0.357441
0.567737	0.709671	2.21417		0.195273	0.232913	0.507069
0.454189	1.22063	1.41934		0.162621	0.346477	0.383697
2.01546	0.879992	2.04385		0.479354	0.274156	0.483424
0.510963	0.794831	1.67482		0.179254	0.254024	0.427295
0.510963	1.10709	0.709671		0.179254	0.323682	0.232913
0.510963	0.312255	1.75998		0.179254	0.118018	0.440906
0.53935	0.62451	1.81676		0.187337	0.210722	0.449749
0.965152	0.397416	1.53289		0.293396	0.145326	0.403616
0.794831	1.75998	0.936765		0.254024	0.440906	0.287077
0.340642	0.454189	1.36257		0.127313	0.162621	0.373384
1.10709	0.482576	1.36257		0.323682	0.171017	0.373384
0.53935	1.5045	1.16386		0.187337	0.398721	0.335229
0.283868	0.454189	1.02193		0.10852	0.162621	0.305765
0.567737	1.67482	0.965152		0.195273	0.427295	0.293396
0.766444	0.681284	1.78837		0.2471	0.225641	0.44535
0.425802	0.681284	1.36257		0.154059	0.225641	0.373384
0.53935	1.9303	0.965152		0.187337	0.466913	0.293396
0.53935	0.62451	0.794831		0.187337	0.210722	0.254024
0.369029	1.16386	2.04385		0.136413	0.335229	0.483424
0.113547	1.02193	1.36257		0.0467086	0.305765	0.373384
0.62451	0.681284	1.13547		0.210722	0.225641	0.329494
0.53935	0.227095	0.879992		0.187337	0.0888782	0.274156
1.13547	0.340642	2.04385		0.329494	0.127313	0.483424
0.879992	0.454189	1.13547		0.274156	0.162621	0.329494
0.851605	0.340642	1.0787		0.267548	0.127313	0.317792
0.879992	0.851605	0.936765		0.274156	0.267548	0.287077
0.851605	0.283868	0.993539		0.267548	0.10852	0.299625
0.425802	0.510963	0.851605		0.154059	0.179254	0.267548
0.567737	0.454189	0.936765		0.195273	0.162621	0.287077
0.454189	0.62451	0.879992		0.162621	0.210722	0.274156
0.62451	0.567737	2.21417		0.210722	0.195273	0.507069
1.47612	1.0787	1.41934		0.393771	0.317792	0.383697
0.766444	1.10709	1.39095		0.2471	0.323682	0.378571
1.02193	1.81676	1.13547		0.305765	0.449749	0.329494
0.738058	0.170321	0.823218		0.240064	0.068305	0.260839
0.397416	0.567737	0.681284		0.145326	0.195273	0.225641
0.596123	1.30579	0.681284		0.203066	0.362821	0.225641
0.510963	0.454189	1.67482		0.179254	0.162621	0.427295
0.510963	1.02193	1.56128		0.179254	0.305765	0.408456
1.44773	2.38449	1.36257		0.388763	0.529494	0.373384
0.227095	0.652897	1.39095		0.0888782	0.218246	0.378571
0.652897	0.681284	1.02193		0.218246	0.225641	0.305765
0.510963	1.10709	0.738058		0.179254	0.323682	0.240064
0.340642	1.24902	0.596123		0.127313	0.351993	0.203066
0.425802	0.851605	0.567737		0.154059	0.267548	0.195273
0.454189	0.879992	1.22063		0.162621	0.274156	0.346477
1.36257	1.36257	1.0787		0.373384	0.373384	0.317792
0.227095	1.02193	1.0787		0.0888782	0.305765	0.317792
0.255481	0.53935	0.851605		0.0988101	0.187337	0.267548
0.993539	0.993539	1.0787		0.299625	0.299625	0.317792
1.10709	0.53935	0.823218		0.323682	0.187337	0.260839
0.482576	0.709671	1.58966		0.171017	0.232913	0.413243
0.170321	0.425802	1.27741		0.068305	0.154059	0.357441
1.16386	2.04385	0.965152		0.335229	0.483424	0.293396
0.454189	1.39095	0.908379		0.162621	0.378571	0.280665
0.851605	1.81676	0.965152		0.267548	0.449749	0.293396
0.425802	0.53935	0.936765		0.154059	0.187337	0.287077
0.340642	0.425802	0.794831		0.127313	0.154059	0.254024
1.33418	0.965152	1.13547		0.368135	0.293396	0.329494
0.709671	0.851605	1.36257		0.232913	0.267548	0.373384
1.53289	0.965152	0.908379		0.403616	0.293396	0.280665
0.567737	0.681284	0.738058		0.195273	0.225641	0.240064
0.567737	1.90192	1.87353		0.195273	0.462685	0.458416
0.908379	0.056774	1.24902		0.280665	0.0239821	0.351993
0.879992	1.19225	1.05031		0.274156	0.340889	0.31182
0.454189	0.567737	0.993539		0.162621	0.195273	0.299625
0.794831	1.19225	0.936765		0.254024	0.340889	0.287077
0.851605	0.283868	0.879992		0.267548	0.10852	0.274156
0.340642	0.425802	0.709671		0.127313	0.154059	0.232913
0.681284	0.936765	1.13547		0.225641	0.287077	0.329494
0.681284	0.879992	0.908379		0.225641	0.274156	0.280665
0.965152	0.738058	0.879992		0.293396	0.240064	0.274156
0.340642	0.993539	0.369029		0.127313	0.299625	0.136413
0.965152	0.454189	1.19225		0.293396	0.162621	0.340889
0.283868	0.652897	1.05031		0.10852	0.218246	0.31182
0.681284	0.652897	0.879992		0.225641	0.218246	0.274156
0.340642	1.47612	0.482576		0.127313	0.393771	0.171017
0.510963	0.709671	1.02193		0.179254	0.232913	0.305765
0.283868	0.397416	0.340642		0.10852	0.145326	0.127313
0.567737	0.908379	1.02193		0.195273	0.280665	0.305765
0.53935	1.90192	0.993539		0.187337	0.462685	0.299625
0.681284	0.908379	0.936765		0.225641	0.280665	0.287077
0.283868	0.709671	0.794831		0.10852	0.232913	0.254024
0.170321	0.397416	1.36257		0.068305	0.145326	0.373384
0.510963	0.851605	1.13547		0.179254	0.267548	0.329494
0.369029	0.567737	1.13547		0.136413	0.195273	0.329494
0.198708	1.24902	0.53935		0.0787134	0.351993	0.187337
0	0.369029	0.53935		0	0.136413	0.187337
0.340642	0.62451	1.27741		0.127313	0.210722	0.357441
0.681284	0.993539	2.21417		0.225641	0.299625	0.507069
0.936765	0.879992	2.86707		0.287077	0.274156	0.587382
0.454189	1.0787	1.5045		0.162621	0.317792	0.398721
0.454189	1.13547	1.70321		0.162621	0.329494	0.43188
0.738058	0.738058	2.04385		0.240064	0.240064	0.483424
0.227095	0.936765	1.41934		0.0888782	0.287077	0.383697
0.425802	1.44773	1.41934		0.154059	0.388763	0.383697
0.62451	0.62451	1.05031		0.210722	0.210722	0.31182
0.993539	0.908379	1.61805		0.299625	0.280665	0.417978
0.62451	0.482576	1.56128		0.210722	0.171017	0.408456
0.794831	0.425802	2.46965		0.254024	0.154059	0.540286
1.0787	0.794831	1.5045		0.317792	0.254024	0.398721
1.22063	0.596123	2.41288		0.346477	0.203066	0.533121
1.30579	0.908379	2.32772		0.362821	0.280665	0.522147
0.510963	0.965152	1.16386		0.179254	0.293396	0.335229
0.652897	1.44773	1.19225		0.218246	0.388763	0.340889
1.30579	0.738058	0.965152		0.362821	0.240064	0.293396
0.681284	0.681284	1.64644		0.225641	0.225641	0.422661
0.567737	0.510963	2.21417		0.195273	0.179254	0.507069
0.227095	0.851605	1.27741		0.0888782	0.267548	0.357441
0.766444	0.454189	1.70321		0.2471	0.162621	0.43188
0.283868	0.454189	1.24902		0.10852	0.162621	0.351993
0.482576	0.567737	1.22063		0.171017	0.195273	0.346477
0.170321	1.27741	1.95869		0.068305	0.357441	0.4711
0.369029	0.113547	1.81676		0.136413	0.0467086	0.449749
0.227095	1.44773	1.24902		0.0888782	0.388763	0.351993
0.851605	1.02193	1.0787		0.267548	0.305765	0.317792
1.02193	0.965152	0.794831		0.305765	0.293396	0.254024
0.397416	1.10709	1.39095		0.145326	0.323682	0.378571
0.567737	1.30579	1.22063		0.195273	0.362821	0.346477
0.908379	0.454189	2.63998		0.280665	0.162621	0.561098
0.397416	0.794831	1.02193		0.145326	0.254024	0.305765
0.596123	1.05031	0.965152		0.203066	0.31182	0.293396
0.567737	0.53935	1.13547		0.195273	0.187337	0.329494
0.738058	1.05031	1.05031		0.240064	0.31182	0.31182
0.567737	1.33418	1.02193		0.195273	0.368135	0.305765
0.113547	0.425802	0.823218		0.0467086	0.154059	0.260839
0.879992	0.936765	0.965152		0.274156	0.287077	0.293396
0.482576	0.567737	0.709671		0.171017	0.195273	0.232913
0.340642	0.340642	1.53289		0.127313	0.127313	0.403616
0.283868	0.709671	1.30579		0.10852	0.232913	0.362821
0.596123	0.879992	1.10709		0.203066	0.274156	0.323682
0.283868	0.766444	1.33418		0.10852	0.2471	0.368135
0.510963	0.823218	0.794831		0.179254	0.260839	0.254024
0.681284	0.794831	1.0787		0.225641	0.254024	0.317792
0.227095	1.24902	0.738058		0.0888782	0.351993	0.240064
1.22063	0.312255	1.9303		0.346477	0.118018	0.466913
1.02193	0.738058	1.78837		0.305765	0.240064	0.44535
0.454189	1.13547	0.766444		0.162621	0.329494	0.2471
0.766444	0.965152	1.41934		0.2471	0.293396	0.383697
0.397416	0.652897	1.39095		0.145326	0.218246	0.378571
0.766444	1.5045	1.19225		0.2471	0.398721	0.340889
1.13547	0.851605	0.823218		0.329494	0.267548	0.260839
0.369029	2.1574	2.1574		0.136413	0.499329	0.499329
1.02193	0.965152	1.19225		0.305765	0.293396	0.340889
1.24902	1.16386	0.936765		0.351993	0.335229	0.287077
0.283868	0.62451	0.908379		0.10852	0.210722	0.280665
0.681284	0.283868	1.90192		0.225641	0.10852	0.462685
0.766444	0.738058	1.36257		0.2471	0.240064	0.373384
1.02193	0.227095	1.0787		0.305765	0.0888782	0.317792
0.851605	0.766444	0.652897		0.267548	0.2471	0.218246
1.05031	0.936765	0.738058		0.31182	0.287077	0.240064
0.681284	1.67482	0.794831		0.225641	0.427295	0.254024
0.227095	1.13547	0.709671		0.0888782	0.329494	0.232913
0.482576	0.879992	0.794831		0.171017	0.274156	0.254024
0.567737	0.738058	0.766444		0.195273	0.240064	0.2471
0.851605	1.16386	1.27741		0.267548	0.335229	0.357441
0.056774	0.738058	0.255481		0.0239821	0.240064	0.0988101
0.794831	1.0787	0.62451		0.254024	0.317792	0.210722
0.738058	0.340642	0.340642		0.240064	0.127313	0.127313
0.113547	0.794831	1.56128		0.0467086	0.254024	0.408456
1.02193	1.27741	3.80383		0.305765	0.357441	0.681588
0.908379	1.90192	1.61805		0.280665	0.462685	0.417978
1.19225	0.766444	1.67482		0.340889	0.2471	0.427295
0.227095	0.454189	2.07224		0.0888782	0.162621	0.487455
0.227095	0.340642	2.38449		0.0888782	0.127313	0.529494
0.369029	1.05031	2.07224		0.136413	0.31182	0.487455
1.19225	0.340642	1.70321		0.340889	0.127313	0.43188
0.425802	0.340642	1.30579		0.154059	0.127313	0.362821
1.19225	0.510963	1.81676		0.340889	0.179254	0.449749
0.510963	0.908379	1.78837		0.179254	0.280665	0.44535
0.908379	0.567737	1.41934		0.280665	0.195273	0.383697
1.16386	0.567737	1.58966		0.335229	0.195273	0.413243
0.482576	0.255481	1.39095		0.171017	0.0988101	0.378571
0.283868	0.227095	1.10709		0.10852	0.0888782	0.323682
0.141934	0.312255	1.64644		0.057641	0.118018	0.422661
0.340642	0.596123	1.70321		0.127313	0.203066	0.43188
0.482576	1.58966	1.81676		0.171017	0.413243	0.449749
0.709671	0.738058	1.70321		0.232913	0.240064	0.43188
0.454189	0.510963	1.13547		0.162621	0.179254	0.329494
0.908379	0.567737	1.0787		0.280665	0.195273	0.317792
0.738058	0.596123	2.49804		0.240064	0.203066	0.543825
1.02193	0.567737	0.851605		0.305765	0.195273	0.267548
0.567737	4.00254	0.794831		0.195273	0.699191	0.254024
1.24902	1.19225	1.0787		0.351993	0.340889	0.317792
0.936765	0.369029	0.908379		0.287077	0.136413	0.280665
0.454189	0.794831	1.10709		0.162621	0.254024	0.323682
1.19225	1.0787	0.879992		0.340889	0.317792	0.274156
0.53935	0.53935	0.879992		0.187337	0.187337	0.274156
0.794831	0.993539	0.62451		0.254024	0.299625	0.210722
0.596123	0.652897	1.30579		0.203066	0.218246	0.362821
0.170321	0.510963	0.965152		0.068305	0.179254	0.293396
0.53935	0.454189	0.738058		0.187337	0.162621	0.240064
0.227095	0.965152	2.10063		0.0888782	0.293396	0.491449
1.02193	0.965152	1.19225		0.305765	0.293396	0.340889
0.993539	0.567737	1.13547		0.299625	0.195273	0.329494
1.58966	1.64644	2.1574		0.413243	0.422661	0.499329
0.794831	1.56128	1.53289		0.254024	0.408456	0.403616
0.170321	0.993539	1.41934		0.068305	0.299625	0.383697
0.53935	1.36257	1.19225		0.187337	0.373384	0.340889
0.681284	0.596123	0.965152		0.225641	0.203066	0.293396
1.22063	0.454189	0.936765		0.346477	0.162621	0.287077
0.340642	1.64644	1.44773		0.127313	0.422661	0.388763
0.738058	1.16386	1.30579		0.240064	0.335229	0.362821
0.823218	2.78191	1.16386		0.260839	0.577711	0.335229
1.16386	1.02193	0.936765		0.335229	0.305765	0.287077
1.33418	1.19225	0.340642		0.368135	0.340889	0.127313
0.908379	1.02193	2.41288		0.280665	0.305765	0.533121
1.10709	0.681284	1.53289		0.323682	0.225641	0.403616
0.53935	0.53935	1.47612		0.187337	0.187337	0.393771
1.22063	0.681284	1.10709		0.346477	0.225641	0.323682
0.738058	0.227095	0.369029		0.240064	0.0888782	0.136413
0.965152	1.24902	1.22063		0.293396	0.351993	0.346477
0.766444	0.53935	1.10709		0.2471	0.187337	0.323682
0.794831	0.879992	1.02193		0.254024	0.274156	0.305765
0.652897	0.965152	0.993539		0.218246	0.293396	0.299625
0.340642	0.397416	0.993539		0.127313	0.145326	0.299625
0.965152	1.30579	1.10709		0.293396	0.362821	0.323682
0.908379	0.823218	1.0787		0.280665	0.260839	0.317792
0.652897	0.454189	1.30579		0.218246	0.162621	0.362821
1.02193	1.0787	1.02193		0.305765	0.317792	0.305765
0.62451	0.227095	0.965152		0.210722	0.0888782	0.293396
0.53935	0.53935	0.709671		0.187337	0.187337	0.232913
0.766444	0.908379	1.67482		0.2471	0.280665	0.427295
1.78837	0	0.908379		0.44535	0	0.280665
0.62451	0.993539	1.22063		0.210722	0.299625	0.346477
0.283868	0.738058	1.7316		0.10852	0.240064	0.436417
0.908379	0.823218	0.965152		0.280665	0.260839	0.293396
1.24902	1.10709	0.766444		0.351993	0.323682	0.2471
2.49804	0.596123	1.56128		0.543825	0.203066	0.408456
0.965152	1.78837	1.02193		0.293396	0.44535	0.305765
0.794831	1.22063	0.851605		0.254024	0.346477	0.267548
0.510963	0.652897	0.681284		0.179254	0.218246	0.225641
0.482576	0.62451	2.10063		0.171017	0.210722	0.491449
0.340642	0.454189	1.56128		0.127313	0.162621	0.408456
0.652897	0.482576	1.47612		0.218246	0.171017	0.393771
0.908379	0.62451	1.19225		0.280665	0.210722	0.340889
1.19225	0.766444	1.64644		0.340889	0.2471	0.422661
0.425802	0.510963	1.33418		0.154059	0.179254	0.368135
0.340642	0.425802	0.993539		0.127313	0.154059	0.299625
0.397416	0.879992	0.908379		0.145326	0.274156	0.280665
0.709671	0.993539	0.908379		0.232913	0.299625	0.280665
0.738058	0.482576	0.681284		0.240064	0.171017	0.225641
0.596123	0.510963	1.16386		0.203066	0.179254	0.335229
1.02193	0.652897	0.908379		0.305765	0.218246	0.280665
0.738058	0.936765	0.823218		0.240064	0.287077	0.260839
0.454189	0.567737	1.02193		0.162621	0.195273	0.305765
0.62451	1.13547	0.681284		0.210722	0.329494	0.225641
0.340642	1.44773	1.24902		0.127313	0.388763	0.351993
0.510963	0.62451	1.13547		0.179254	0.210722	0.329494
0.794831	0.965152	1.0787		0.254024	0.293396	0.317792
0.482576	1.81676	0.681284		0.171017	0.449749	0.225641
0.62451	2.78191	2.38449		0.210722	0.577711	0.529494
1.02193	1.10709	1.13547		0.305765	0.323682	0.329494
0.482576	1.36257	0.851605		0.171017	0.373384	0.267548
0.312255	0.510963	1.36257		0.118018	0.179254	0.373384
0.766444	0.340642	1.30579		0.2471	0.127313	0.362821
1.05031	0.851605	0.879992		0.31182	0.267548	0.274156
1.41934	0.681284	0.993539		0.383697	0.225641	0.299625
1.87353	0.596123	0.908379		0.458416	0.203066	0.280665
0.738058	0.794831	0.879992		0.240064	0.254024	0.274156
1.10709	0.62451	1.44773		0.323682	0.210722	0.388763
1.47612	0.62451	0.567737		0.393771	0.210722	0.195273
0.482576	0.936765	0.510963		0.171017	0.287077	0.179254
0.908379	1.19225	0.709671		0.280665	0.340889	0.232913
0.482576	1.0787	0.681284		0.171017	0.317792	0.225641
0.454189	0.738058	1.87353		0.162621	0.240064	0.458416
0.851605	1.02193	1.84514		0.267548	0.305765	0.454104
0.908379	0.879992	1.36257		0.280665	0.274156	0.373384
0.567737	0.794831	1.16386		0.195273	0.254024	0.335229
1.02193	0.936765	1.02193		0.305765	0.287077	0.305765
0.283868	0.738058	0.851605		0.10852	0.240064	0.267548
0.936765	1.0787	0.823218		0.287077	0.317792	0.260839
0.454189	1.10709	0.738058		0.162621	0.323682	0.240064
1.16386	0.397416	1.02193		0.335229	0.145326	0.305765
0.340642	0.425802	1.05031		0.127313	0.154059	0.31182
0.454189	0.170321	0.652897		0.162621	0.068305	0.218246
0.510963	0.879992	1.02193		0.179254	0.274156	0.305765
0.681284	0.965152	0.794831		0.225641	0.293396	0.254024
0.965152	1.22063	0.794831		0.293396	0.346477	0.254024
0.283868	1.10709	1.53289		0.10852	0.323682	0.403616
0.283868	0.936765	1.5045		0.10852	0.287077	0.398721
0.283868	0.454189	1.02193		0.10852	0.162621	0.305765
1.24902	0.766444	0.879992		0.351993	0.2471	0.274156
0.738058	1.84514	0.709671		0.240064	0.454104	0.232913
0.425802	1.0787	1.56128		0.154059	0.317792	0.408456
0.170321	0.879992	1.13547		0.068305	0.274156	0.329494
0.567737	0.454189	1.13547		0.195273	0.162621	0.329494
0.369029	1.5045	0.908379		0.136413	0.398721	0.280665
0.908379	0.908379	0.369029		0.280665	0.280665	0.136413
1.02193	0.567737	1.05031		0.305765	0.195273	0.31182
0.681284	0.567737	0.965152		0.225641	0.195273	0.293396
0.681284	0.482576	0.823218		0.225641	0.171017	0.260839
0.567737	1.67482	0.652897		0.195273	0.427295	0.218246
0.510963	1.19225	0.425802		0.179254	0.340889	0.154059
0.738058	0.454189	0.908379		0.240064	0.162621	0.280665
0.397416	0.681284	0.794831		0.145326	0.225641	0.254024
1.58966	0.794831	0.454189		0.413243	0.254024	0.162621
0.908379	1.24902	0.397416		0.280665	0.351993	0.145326
0.510963	1.27741	0.965152		0.179254	0.357441	0.293396
0.369029	1.98708	0.596123		0.136413	0.475247	0.203066
0.62451	1.27741	0.397416		0.210722	0.357441	0.145326
1.16386	0.510963	0.738058		0.335229	0.179254	0.240064
0.738058	0.681284	0.227095		0.240064	0.225641	0.0888782
0.993539	0.851605	2.24256		0.299625	0.267548	0.510888
0.596123	1.02193	1.81676		0.203066	0.305765	0.449749
0.936765	0.482576	3.51997		0.287077	0.171017	0.655135
0.425802	0.454189	1.78837		0.154059	0.162621	0.44535
0.482576	0.454189	3.80383		0.171017	0.162621	0.681588
0.62451	1.0787	1.87353		0.210722	0.317792	0.458416
0.369029	0.851605	2.18579		0.136413	0.267548	0.503217
1.44773	0.851605	1.98708		0.388763	0.267548	0.475247
0.738058	0.567737	1.98708		0.240064	0.195273	0.475247
0.851605	0.681284	1.44773		0.267548	0.225641	0.388763
0.738058	0.340642	1.98708		0.240064	0.127313	0.475247
0.283868	0.681284	1.22063		0.10852	0.225641	0.346477
0.738058	1.19225	1.0787		0.240064	0.340889	0.317792
0.681284	0.681284	1.5045		0.225641	0.225641	0.398721
1.24902	0.170321	1.10709		0.351993	0.068305	0.323682
0.596123	0.936765	1.70321		0.203066	0.287077	0.43188
0.482576	0.425802	1.36257		0.171017	0.154059	0.373384
1.13547	0.283868	1.53289		0.329494	0.10852	0.403616
1.10709	0.510963	1.78837		0.323682	0.179254	0.44535
0.567737	0.965152	1.70321		0.195273	0.293396	0.43188
0.965152	2.46965	1.58966		0.293396	0.540286	0.413243
0.681284	0.255481	1.53289		0.225641	0.0988101	0.403616
0.681284	0.369029	1.02193		0.225641	0.136413	0.305765
1.0787	0.510963	1.61805		0.317792	0.179254	0.417978
0.397416	0.510963	1.5045		0.145326	0.179254	0.398721
1.22063	0.709671	1.39095		0.346477	0.232913	0.378571
0.397416	0.823218	1.41934		0.145326	0.260839	0.383697
0.283868	0.851605	1.16386		0.10852	0.267548	0.335229
0.340642	0.454189	0.879992		0.127313	0.162621	0.274156
1.39095	0.397416	1.64644		0.378571	0.145326	0.422661
0.709671	0.170321	1.05031		0.232913	0.068305	0.31182
0.794831	0.879992	1.02193		0.254024	0.274156	0.305765
0.652897	1.58966	1.53289		0.218246	0.413243	0.403616
0.454189	0.62451	1.30579		0.162621	0.210722	0.362821
0.454189	1.58966	0.965152		0.162621	0.413243	0.293396
0.567737	1.02193	1.75998		0.195273	0.305765	0.440906
0.53935	0.62451	1.0787		0.187337	0.210722	0.317792
0.227095	0.53935	1.02193		0.0888782	0.187337	0.305765
1.10709	0.170321	0.709671		0.323682	0.068305	0.232913
1.33418	0.397416	0.709671		0.368135	0.145326	0.232913
0.397416	1.27741	1.84514		0.145326	0.357441	0.454104
0.62451	0.681284	1.70321		0.210722	0.225641	0.43188
0.425802	0.425802	1.56128		0.154059	0.154059	0.408456
1.44773	0.53935	1.41934		0.388763	0.187337	0.383697
1.0787	0.738058	1.27741		0.317792	0.240064	0.357441
0.567737	1.0787	1.02193		0.195273	0.317792	0.305765
1.13547	0.62451	0.908379		0.329494	0.210722	0.280665
0.851605	0.879992	0.879992		0.267548	0.274156	0.274156
0.340642	0.738058	0.596123		0.127313	0.240064	0.203066
1.05031	1.22063	0.425802		0.31182	0.346477	0.154059
0.53935	1.13547	1.47612		0.187337	0.329494	0.393771
0.198708	0.652897	1.39095		0.0787134	0.218246	0.378571
0.425802	1.39095	0.993539		0.154059	0.378571	0.299625
0.738058	0.993539	0.652897		0.240064	0.299625	0.218246
0.198708	0.08516	0.794831		0.0787134	0.0354938	0.254024
0.53935	0.766444	0.681284		0.187337	0.2471	0.225641
0.056774	0.993539	2.04385		0.0239821	0.299625	0.483424
0.53935	1.78837	1.47612		0.187337	0.44535	0.393771
0.454189	1.53289	1.39095		0.162621	0.403616	0.378571
0.681284	0.965152	1.02193		0.225641	0.293396	0.305765
0.454189	0.709671	0.993539		0.162621	0.232913	0.299625
0.879992	1.64644	0.965152		0.274156	0.422661	0.293396
0.283868	0.227095	0.936765		0.10852	0.0888782	0.287077
0.908379	0.340642	0.766444		0.280665	0.127313	0.2471
0.681284	0.454189	0.738058		0.225641	0.162621	0.240064
0.993539	0.283868	1.61805		0.299625	0.10852	0.417978
0.766444	2.38449	1.5045		0.2471	0.529494	0.398721
0.596123	0.709671	0.936765		0.203066	0.232913	0.287077
0.227095	1.56128	0.823218		0.0888782	0.408456	0.260839
0.567737	0.397416	0.652897		0.195273	0.145326	0.218246
0.652897	1.27741	0.851605		0.218246	0.357441	0.267548
1.10709	0.340642	0.596123		0.323682	0.127313	0.203066
0.794831	1.56128	0.510963		0.254024	0.408456	0.179254
0.851605	0.794831	0.823218		0.267548	0.254024	0.260839
1.47612	0.709671	0.425802		0.393771	0.232913	0.154059
0.823218	0.936765	0.53935		0.260839	0.287077	0.187337
0.766444	1.30579	0.510963		0.2471	0.362821	0.179254
1.22063	0.908379	0.794831		0.346477	0.280665	0.254024
0.425802	0.596123	0.738058		0.154059	0.203066	0.240064
1.24902	1.02193	1.30579		0.351993	0.305765	0.362821
0.397416	0.567737	1.16386		0.145326	0.195273	0.335229
0.965152	0.340642	0.851605		0.293396	0.127313	0.267548
1.13547	0.510963	0.62451		0.329494	0.179254	0.210722
0.965152	0.851605	0.965152		0.293396	0.267548	0.293396
0.908379	0.738058	0.397416		0.280665	0.240064	0.145326
0.283868	0.596123	0.340642		0.10852	0.203066	0.127313
0.454189	1.02193	0.567737		0.162621	0.305765	0.195273
0.369029	1.7316	0.369029		0.136413	0.436417	0.136413
0.738058	1.13547	0.993539		0.240064	0.329494	0.299625
1.53289	0.738058	0.681284		0.403616	0.240064	0.225641
0.681284	0.340642	0.879992		0.225641	0.127313	0.274156
0.965152	0.425802	0.425802		0.293396	0.154059	0.154059
0.340642	1.22063	0.397416		0.127313	0.346477	0.145326
1.10709	0.823218	0.567737		0.323682	0.260839	0.195273
1.10709	0.567737	3.80383		0.323682	0.195273	0.681588
0.340642	0.369029	2.41288		0.127313	0.136413	0.533121
0.369029	0.53935	2.41288		0.136413	0.187337	0.533121
0.652897	0.454189	1.84514		0.218246	0.162621	0.454104
0.369029	0.766444	2.44127		0.136413	0.2471	0.536718
0.397416	1.0787	2.38449		0.145326	0.317792	0.529494
0.965152	0.397416	2.5832		0.293396	0.145326	0.554271
0.397416	0.709671	2.46965		0.145326	0.232913	0.540286
0.965152	0.681284	1.98708		0.293396	0.225641	0.475247
0.681284	0.454189	1.90192		0.225641	0.162621	0.462685
0.794831	1.02193	2.27095		0.254024	0.305765	0.514674
0.227095	0.993539	1.05031		0.0888782	0.299625	0.31182
0.454189	0.62451	1.19225		0.162621	0.210722	0.340889
0.738058	0.936765	1.24902		0.240064	0.287077	0.351993
0.62451	0.340642	2.29933		0.210722	0.127313	0.518426
0.823218	1.02193	1.13547		0.260839	0.305765	0.329494
0.62451	0.652897	1.5045		0.210722	0.218246	0.398721
0.283868	0.397416	1.5045		0.10852	0.145326	0.398721
0.823218	0.794831	0.794831		0.260839	0.254024	0.254024
1.61805	0.141934	1.7316		0.417978	0.057641	0.436417
0.62451	1.36257	1.67482		0.210722	0.373384	0.427295
0.62451	0.965152	2.5832		0.210722	0.293396	0.554271
0.454189	0.823218	1.13547		0.162621	0.260839	0.329494
0.567737	0.766444	1.33418		0.195273	0.2471	0.368135
0.340642	0.766444	1.13547		0.127313	0.2471	0.329494
1.7316	1.16386	1.78837		0.436417	0.335229	0.44535
0.454189	0.766444	0.965152		0.162621	0.2471	0.293396
0.681284	1.81676	1.22063		0.225641	0.449749	0.346477
0.227095	0.340642	1.44773		0.0888782	0.127313	0.388763
1.02193	1.36257	1.36257		0.305765	0.373384	0.373384
0.738058	0.425802	1.02193		0.240064	0.154059	0.305765
0.794831	1.13547	0.851605		0.254024	0.329494	0.267548
0.936765	1.64644	0.738058		0.287077	0.422661	0.240064
1.70321	0.681284	0.567737		0.43188	0.225641	0.195273
0.283868	1.9303	1.10709		0.10852	0.466913	0.323682
0.965152	0.283868	2.04385		0.293396	0.10852	0.483424
0.908379	1.02193	1.53289		0.280665	0.305765	0.403616
1.19225	1.36257	1.67482		0.340889	0.373384	0.427295
2.75352	0.62451	1.56128		0.574439	0.210722	0.408456
1.5045	1.33418	1.16386		0.398721	0.368135	0.335229
0.596123	1.47612	1.84514		0.203066	0.393771	0.454104
1.16386	0.993539	1.24902		0.335229	0.299625	0.351993
1.19225	0.454189	1.24902		0.340889	0.162621	0.351993
0.397416	0.738058	0.851605		0.145326	0.240064	0.267548
0.454189	0.936765	2.12901		0.162621	0.287077	0.495407
1.24902	0.851605	1.47612		0.351993	0.267548	0.393771
0.482576	0.567737	1.36257		0.171017	0.195273	0.373384
0.652897	0.567737	0.908379		0.218246	0.195273	0.280665
0.681284	0.567737	0.709671		0.225641	0.195273	0.232913
0.454189	1.13547	0.851605		0.162621	0.329494	0.267548
0.652897	0.567737	0.62451		0.218246	0.195273	0.210722
0.62451	1.22063	1.98708		0.210722	0.346477	0.475247
0.766444	0.510963	1.53289		0.2471	0.179254	0.403616
0.170321	0.652897	0.766444		0.068305	0.218246	0.2471
0.340642	0.283868	0.681284		0.127313	0.10852	0.225641
0.681284	0.283868	1.39095		0.225641	0.10852	0.378571
0.425802	1.02193	1.24902		0.154059	0.305765	0.351993
1.16386	1.56128	1.47612		0.335229	0.408456	0.393771
0.965152	0.510963	1.13547		0.293396	0.179254	0.329494
0.794831	0.397416	0.851605		0.254024	0.145326	0.267548
0.62451	1.27741	0.738058		0.210722	0.357441	0.240064
0.170321	1.10709	1.16386		0.068305	0.323682	0.335229
0.567737	1.16386	1.13547		0.195273	0.335229	0.329494
1.0787	0.62451	1.10709		0.317792	0.210722	0.323682
0.681284	1.5045	0.851605		0.225641	0.398721	0.267548
1.16386	0.652897	1.53289		0.335229	0.218246	0.403616
0.53935	1.0787	1.41934		0.187337	0.317792	0.383697
0.567737	0.965152	1.19225		0.195273	0.293396	0.340889
0.340642	1.0787	1.16386		0.127313	0.317792	0.335229
0.454189	1.81676	0.709671		0.162621	0.449749	0.232913
0.681284	1.64644	2.10063		0.225641	0.422661	0.491449
0.369029	0.879992	1.41934		0.136413	0.274156	0.383697
0.510963	1.78837	1.33418		0.179254	0.44535	0.368135
0.53935	0.681284	0.794831		0.187337	0.225641	0.254024
0.369029	0.397416	0.709671		0.136413	0.145326	0.232913
0.766444	0.454189	0.53935		0.2471	0.162621	0.187337
0.454189	1.47612	1.19225		0.162621	0.393771	0.340889
0.482576	0.425802	0.851605		0.171017	0.154059	0.267548
0.62451	1.0787	0.681284		0.210722	0.317792	0.225641
0.823218	0.851605	1.56128		0.260839	0.267548	0.408456
0.851605	0.738058	1.5045		0.267548	0.240064	0.398721
1.24902	0.936765	1.41934		0.351993	0.287077	0.383697
0.62451	0.227095	1.30579		0.210722	0.0888782	0.362821
0.510963	0.908379	1.24902		0.179254	0.280665	0.351993
0.681284	1.02193	1.19225		0.225641	0.305765	0.340889
0.908379	0.879992	1.05031		0.280665	0.274156	0.31182
1.13547	1.22063	0.681284		0.329494	0.346477	0.225641
0.709671	0.425802	1.41934		0.232913	0.154059	0.383697
0.965152	0.255481	1.10709		0.293396	0.0988101	0.323682
0.652897	0.879992	1.05031		0.218246	0.274156	0.31182
1.0787	0.567737	0.738058		0.317792	0.195273	0.240064
0.510963	0.993539	1.67482		0.179254	0.299625	0.427295
1.02193	0.62451	1.0787		0.305765	0.210722	0.317792
0.227095	0.681284	0.738058		0.0888782	0.225641	0.240064
0.794831	0.340642	0.681284		0.254024	0.127313	0.225641
0.823218	1.0787	1.44773		0.260839	0.317792	0.388763
0.652897	0.53935	1.24902		0.218246	0.187337	0.351993
0.397416	1.58966	1.19225		0.145326	0.413243	0.340889
0.283868	0.283868	0.936765		0.10852	0.10852	0.287077
0.993539	0.283868	0.851605		0.299625	0.10852	0.267548
0.454189	1.19225	0.851605		0.162621	0.340889	0.267548
0.681284	1.24902	0.738058		0.225641	0.351993	0.240064
0.709671	0.652897	0.738058		0.232913	0.218246	0.240064
0.738058	0.936765	1.61805		0.240064	0.287077	0.417978
0.510963	0.823218	1.61805		0.179254	0.260839	0.417978
0.851605	0.993539	1.27741		0.267548	0.299625	0.357441
0.482576	0.369029	0.709671		0.171017	0.136413	0.232913
2.12901	0.510963	1.56128		0.495407	0.179254	0.408456
0.879992	0.510963	1.30579		0.274156	0.179254	0.362821
0.482576	0.908379	1.0787		0.171017	0.280665	0.317792
1.56128	0.340642	0.965152		0.408456	0.127313	0.293396
1.22063	1.24902	0.965152		0.346477	0.351993	0.293396
0.738058	1.36257	1.33418		0.240064	0.373384	0.368135
0.62451	0.283868	1.27741		0.210722	0.10852	0.357441
0.596123	0.510963	1.22063		0.203066	0.179254	0.346477
0.652897	0.794831	1.19225		0.218246	0.254024	0.340889
1.70321	1.30579	1.56128		0.43188	0.362821	0.408456
0.596123	1.16386	1.39095		0.203066	0.335229	0.378571
1.53289	1.05031	1.30579		0.403616	0.31182	0.362821
0.397416	0.738058	1.02193		0.145326	0.240064	0.305765
0.596123	1.44773	1.02193		0.203066	0.388763	0.305765
0.397416	0.425802	0.965152		0.145326	0.154059	0.293396
0.766444	0.709671	0.738058		0.2471	0.232913	0.240064
0.794831	1.13547	0.53935		0.254024	0.329494	0.187337
1.02193	0.340642	1.19225		0.305765	0.127313	0.340889
0.283868	1.19225	1.13547		0.10852	0.340889	0.329494
0.936765	0.340642	1.02193		0.287077	0.127313	0.305765
1.0787	0.510963	0.993539		0.317792	0.179254	0.299625
0.425802	0.198708	0.965152		0.154059	0.0787134	0.293396
0.283868	0.851605	0.879992		0.10852	0.267548	0.274156
0.794831	0.62451	1.02193		0.254024	0.210722	0.305765
1.24902	0.454189	0.908379		0.351993	0.162621	0.280665
0.823218	0.397416	1.05031		0.260839	0.145326	0.31182
0.454189	1.0787	1.02193		0.162621	0.317792	0.305765
1.22063	1.24902	0.993539		0.346477	0.351993	0.299625
0.454189	0.879992	0.936765		0.162621	0.274156	0.287077
0.340642	0.510963	0.652897		0.127313	0.179254	0.218246
0.312255	0.766444	0.965152		0.118018	0.2471	0.293396
0.53935	0.425802	0.908379		0.187337	0.154059	0.280665
0.283868	0.851605	1.10709		0.10852	0.267548	0.323682
0.510963	0.369029	0.709671		0.179254	0.136413	0.232913
0.482576	0.908379	0.681284		0.171017	0.280665	0.225641
0.879992	0.965152	0.652897		0.274156	0.293396	0.218246
0.823218	0.794831	1.02193		0.260839	0.254024	0.305765
0.794831	1.19225	0.879992		0.254024	0.340889	0.274156
0.397416	1.10709	0.738058		0.145326	0.323682	0.240064
1.24902	1.13547	0.567737		0.351993	0.329494	0.195273
0.851605	0.652897	1.95869		0.267548	0.218246	0.4711
0.53935	0.170321	1.16386		0.187337	0.068305	0.335229
0.794831	0.170321	1.05031		0.254024	0.068305	0.31182
0.681284	0.879992	0.908379		0.225641	0.274156	0.280665
0.227095	0.53935	0.596123		0.0888782	0.187337	0.203066
0.454189	0.510963	1.0787		0.162621	0.179254	0.317792
0.738058	0.681284	1.0787		0.240064	0.225641	0.317792
0.454189	1.56128	0.879992		0.162621	0.408456	0.274156
1.19225	0.113547	0.681284		0.340889	0.0467086	0.225641
0.397416	1.02193	1.13547		0.145326	0.305765	0.329494
0.738058	1.41934	1.05031		0.240064	0.383697	0.31182
0.681284	0.482576	0.993539		0.225641	0.171017	0.299625
0.283868	1.19225	0.936765		0.10852	0.340889	0.287077
0.794831	1.39095	0.794831		0.254024	0.378571	0.254024
0.908379	0.879992	0.738058		0.280665	0.274156	0.240064
0.851605	0.709671	0.936765		0.267548	0.232913	0.287077
0.567737	0.53935	0.482576		0.195273	0.187337	0.171017
1.41934	0.510963	0.397416		0.383697	0.179254	0.145326
0.766444	0.823218	0.397416		0.2471	0.260839	0.145326
2.10063	0.397416	0.369029		0.491449	0.145326	0.136413
0.709671	0.283868	0.965152		0.232913	0.10852	0.293396
1.39095	0.510963	0.62451		0.378571	0.179254	0.210722
1.24902	0.794831	0.851605		0.351993	0.254024	0.267548
0.283868	0.62451	0.681284		0.10852	0.210722	0.225641
0.62451	0.53935	1.36257		0.210722	0.187337	0.373384
0.681284	0.823218	1.24902		0.225641	0.260839	0.351993
1.44773	0.709671	0.936765		0.388763	0.232913	0.287077
0.709671	1.7316	0.738058		0.232913	0.436417	0.240064
0.908379	0.255481	0.62451		0.280665	0.0988101	0.210722
0.340642	0.141934	0.596123		0.127313	0.057641	0.203066
1.33418	0.823218	0.510963		0.368135	0.260839	0.179254
0.62451	1.05031	0.510963		0.210722	0.31182	0.179254
1.05031	2.04385	0.851605		0.31182	0.483424	0.267548
0.170321	0.908379	0.823218		0.068305	0.280665	0.260839
0.227095	0.454189	0.482576		0.0888782	0.162621	0.171017
0.454189	0.454189	0.567737		0.162621	0.162621	0.195273
0.113547	0.965152	0.454189		0.0467086	0.293396	0.162621
0.141934	0.53935	1.30579		0.057641	0.187337	0.362821
0.596123	0.510963	0.879992		0.203066	0.179254	0.274156
0.936765	0.709671	0.709671		0.287077	0.232913	0.232913
1.16386	0.425802	0.652897		0.335229	0.154059	0.218246
0.596123	0.340642	0.965152		0.203066	0.127313	0.293396
0.709671	0.879992	0.709671		0.232913	0.274156	0.232913
0.794831	1.05031	0.62451		0.254024	0.31182	0.210722
0.283868	1.27741	0.425802		0.10852	0.357441	0.154059
1.7316	0.510963	1.30579		0.436417	0.179254	0.362821
0.510963	1.24902	0.965152		0.179254	0.351993	0.293396
0.738058	0.965152	0.510963		0.240064	0.293396	0.179254
1.13547	1.36257	1.02193		0.329494	0.373384	0.305765
1.90192	0.738058	0.965152		0.462685	0.240064	0.293396
0.312255	0.738058	0.908379		0.118018	0.240064	0.280665
0.369029	0.62451	0.53935		0.136413	0.210722	0.187337
1.0787	0.738058	0.510963		0.317792	0.240064	0.179254
0.596123	1.13547	0.510963		0.203066	0.329494	0.179254
0.510963	0.255481	0.738058		0.179254	0.0988101	0.240064
0.738058	0.908379	0.681284		0.240064	0.280665	0.225641
0.227095	0.340642	0.283868		0.0888782	0.127313	0.10852
0.227095	0.766444	0.397416		0.0888782	0.2471	0.145326
0.397416	0.709671	1.58966		0.145326	0.232913	0.413243
0.227095	0.681284	2.63998		0.0888782	0.225641	0.561098
0.425802	1.61805	1.87353		0.154059	0.417978	0.458416
0.454189	2.24256	1.58966		0.162621	0.510888	0.413243
0.908379	0.510963	2.32772		0.280665	0.179254	0.522147
0.369029	0.340642	1.53289		0.136413	0.127313	0.403616
0.681284	0.62451	1.78837		0.225641	0.210722	0.44535
0.652897	0.652897	2.32772		0.218246	0.218246	0.522147
0.879992	0.993539	1.5045		0.274156	0.299625	0.398721
1.13547	2.44127	3.69029		0.329494	0.536718	0.6712
0.851605	0.227095	1.30579		0.267548	0.0888782	0.362821
0.454189	0.794831	2.07224		0.162621	0.254024	0.487455
0.227095	0.596123	2.24256		0.0888782	0.203066	0.510888
1.47612	0.567737	1.7316		0.393771	0.195273	0.436417
0.567737	1.0787	1.33418		0.195273	0.317792	0.368135
0.794831	0.851605	1.58966		0.254024	0.267548	0.413243
0.454189	1.0787	1.61805		0.162621	0.317792	0.417978
0.340642	0.681284	1.22063		0.127313	0.225641	0.346477
1.27741	0.936765	1.58966		0.357441	0.287077	0.413243
0.62451	0.596123	1.44773		0.210722	0.203066	0.388763
0.965152	0.482576	1.5045		0.293396	0.171017	0.398721
0.482576	0.510963	1.41934		0.171017	0.179254	0.383697
0.851605	0.425802	1.22063		0.267548	0.154059	0.346477
0.993539	0.738058	1.75998		0.299625	0.240064	0.440906
1.56128	0.879992	1.61805		0.408456	0.274156	0.417978
0.851605	0.738058	1.30579		0.267548	0.240064	0.362821
0.851605	0.738058	1.61805		0.267548	0.240064	0.417978
0.510963	0.62451	1.58966		0.179254	0.210722	0.413243
0.794831	0.369029	1.10709		0.254024	0.136413	0.323682
0.965152	0.62451	1.78837		0.293396	0.210722	0.44535
0.340642	0.62451	1.36257		0.127313	0.210722	0.373384
0.510963	0.851605	1.19225		0.179254	0.267548	0.340889
0.62451	1.47612	1.90192		0.210722	0.393771	0.462685
0.397416	1.30579	1.36257		0.145326	0.362821	0.373384
1.13547	1.16386	1.0787		0.329494	0.335229	0.317792
1.47612	0.681284	1.39095		0.393771	0.225641	0.378571
0.993539	0.482576	1.39095		0.299625	0.171017	0.378571
0.482576	1.36257	0.681284		0.171017	0.373384	0.225641
0.567737	0.709671	0.62451		0.195273	0.232913	0.210722
0.908379	0.397416	1.36257		0.280665	0.145326	0.373384
0.53935	0.397416	1.16386		0.187337	0.145326	0.335229
0.993539	0.738058	1.13547		0.299625	0.240064	0.329494
0.567737	0.681284	0.851605		0.195273	0.225641	0.267548
1.41934	0.794831	0.851605		0.383697	0.254024	0.267548
0.454189	0.283868	0.681284		0.162621	0.10852	0.225641
0.681284	1.30579	1.22063		0.225641	0.362821	0.346477
0.454189	0.908379	0.993539		0.162621	0.280665	0.299625
0.397416	0.766444	1.02193		0.145326	0.2471	0.305765
0.823218	0.851605	1.64644		0.260839	0.267548	0.422661
0.510963	0.510963	0.62451		0.179254	0.179254	0.210722
0.454189	0.397416	1.05031		0.162621	0.145326	0.31182
0.482576	1.41934	0.738058		0.171017	0.383697	0.240064
0.454189	0.965152	0.709671		0.162621	0.293396	0.232913
1.44773	0.681284	1.27741		0.388763	0.225641	0.357441
0.425802	0.340642	1.24902		0.154059	0.127313	0.351993
0.283868	0.709671	0.936765		0.10852	0.232913	0.287077
0.369029	0.738058	0.681284		0.136413	0.240064	0.225641
1.24902	0.738058	0.482576		0.351993	0.240064	0.171017
0.936765	0.567737	1.33418		0.287077	0.195273	0.368135
0.794831	0.510963	1.19225		0.254024	0.179254	0.340889
1.02193	0.510963	1.19225		0.305765	0.179254	0.340889
1.39095	0.454189	1.16386		0.378571	0.162621	0.335229
1.24902	0.397416	0.965152		0.351993	0.145326	0.293396
1.41934	0.738058	0.681284		0.383697	0.240064	0.225641
0.738058	0.993539	0.681284		0.240064	0.299625	0.225641
0.567737	0.681284	1.22063		0.195273	0.225641	0.346477
0.652897	0.681284	1.16386		0.218246	0.225641	0.335229
0.369029	0.283868	0.936765		0.136413	0.10852	0.287077
0.794831	1.47612	1.05031		0.254024	0.393771	0.31182
0.681284	1.24902	1.39095		0.225641	0.351993	0.378571
0.766444	0.454189	0.738058		0.2471	0.162621	0.240064
0.709671	1.64644	1.39095		0.232913	0.422661	0.378571
0.454189	0.62451	0.851605		0.162621	0.210722	0.267548
0.397416	0.62451	1.75998		0.145326	0.210722	0.440906
0.397416	0.652897	1.0787		0.145326	0.218246	0.317792
0.62451	0.62451	0.681284		0.210722	0.210722	0.225641
0.510963	0.766444	1.0787		0.179254	0.2471	0.317792
0.510963	0.681284	1.13547		0.179254	0.225641	0.329494
0.993539	0.851605	1.05031		0.299625	0.267548	0.31182
0.510963	0.340642	0.965152		0.179254	0.127313	0.293396
0.53935	0.482576	0.908379		0.187337	0.171017	0.280665
0.794831	0.312255	0.851605		0.254024	0.118018	0.267548
0.709671	1.75998	0.681284		0.232913	0.440906	0.225641
1.9303	0.936765	0.454189		0.466913	0.287077	0.162621
0.851605	0.454189	0.340642		0.267548	0.162621	0.127313
0.794831	0.879992	0.851605		0.254024	0.274156	0.267548
0.993539	0.738058	0.823218		0.299625	0.240064	0.260839
0.738058	0.681284	0.567737		0.240064	0.225641	0.195273
0.681284	1.41934	0.369029		0.225641	0.383697	0.136413
0.53935	0.227095	0.823218		0.187337	0.0888782	0.260839
0.283868	0.397416	1.16386		0.10852	0.145326	0.335229
0.879992	0.510963	0.879992		0.274156	0.179254	0.274156
1.13547	0.965152	0.823218		0.329494	0.293396	0.260839
0.510963	0.454189	0.567737		0.179254	0.162621	0.195273
0.709671	0.681284	0.62451		0.232913	0.225641	0.210722
1.0787	1.24902	0.482576		0.317792	0.351993	0.171017
0.397416	0.425802	0.652897		0.145326	0.154059	0.218246
1.22063	1.16386	0.227095		0.346477	0.335229	0.0888782
0.851605	1.87353	3.06578		0.267548	0.458416	0.609144
0.681284	1.16386	1.81676		0.225641	0.335229	0.449749
0.794831	0.652897	0.936765		0.254024	0.218246	0.287077
0.170321	0.340642	1.90192		0.068305	0.127313	0.462685
0.454189	0.823218	1.67482		0.162621	0.260839	0.427295
0.454189	0.227095	2.72514		0.162621	0.0888782	0.571142
0.340642	0.425802	1.44773		0.127313	0.154059	0.388763
1.67482	0.851605	2.21417		0.427295	0.267548	0.507069
0.851605	0.312255	1.36257		0.267548	0.118018	0.373384
0.397416	0.283868	1.33418		0.145326	0.10852	0.368135
1.36257	0.454189	1.05031		0.373384	0.162621	0.31182
0.823218	0.567737	2.46965		0.260839	0.195273	0.540286
1.33418	0.454189	2.07224		0.368135	0.162621	0.487455
0.283868	0.62451	1.75998		0.10852	0.210722	0.440906
0.766444	0.312255	1.87353		0.2471	0.118018	0.458416
0.738058	0.794831	1.5045		0.240064	0.254024	0.398721
1.19225	0.567737	2.1574		0.340889	0.195273	0.499329
0.709671	0.62451	1.70321		0.232913	0.210722	0.43188
0.255481	0.851605	1.27741		0.0988101	0.267548	0.357441
0.170321	0	2.41288		0.068305	0	0.533121
0.794831	1.19225	1.58966		0.254024	0.340889	0.413243
0.823218	0.340642	0.567737		0.260839	0.127313	0.195273
0.567737	0.454189	2.21417		0.195273	0.162621	0.507069
0.510963	0.425802	1.61805		0.179254	0.154059	0.417978
0.510963	0.567737	1.36257		0.179254	0.195273	0.373384
0.056774	0.510963	1.13547		0.0239821	0.179254	0.329494
1.16386	0.681284	1.64644		0.335229	0.225641	0.422661
0.738058	0.283868	1.19225		0.240064	0.10852	0.340889
0.738058	0.170321	2.29933		0.240064	0.068305	0.518426
0.908379	1.56128	1.58966		0.280665	0.408456	0.413243
0.567737	0.567737	0.879992		0.195273	0.195273	0.274156
0.62451	0.62451	0.851605		0.210722	0.210722	0.267548
0.397416	0.227095	0.794831		0.145326	0.0888782	0.254024
0.62451	0.397416	1.95869		0.210722	0.145326	0.4711
1.0787	0.965152	1.7316		0.317792	0.293396	0.436417
0.823218	0.510963	1.44773		0.260839	0.179254	0.388763
0.510963	1.24902	1.19225		0.179254	0.351993	0.340889
0.340642	1.24902	1.0787		0.127313	0.351993	0.317792
0.709671	0.340642	2.27095		0.232913	0.127313	0.514674
0.596123	0.879992	1.56128		0.203066	0.274156	0.408456
0.227095	0.283868	1.61805		0.0888782	0.10852	0.417978
0.993539	0.596123	1.58966		0.299625	0.203066	0.413243
0.227095	1.58966	1.56128		0.0888782	0.413243	0.408456
0.170321	0.62451	1.44773		0.068305	0.210722	0.388763
1.13547	0.369029	0.993539		0.329494	0.136413	0.299625
0.454189	0.62451	1.39095		0.162621	0.210722	0.378571
0.908379	0.62451	1.36257		0.280665	0.210722	0.373384
0.62451	0.738058	0.908379		0.210722	0.240064	0.280665
0.510963	0.823218	0.738058		0.179254	0.260839	0.240064
1.81676	1.19225	1.27741		0.449749	0.340889	0.357441
0.255481	0.510963	0.936765		0.0988101	0.179254	0.287077
0.709671	1.13547	0.851605		0.232913	0.329494	0.267548
1.02193	1.13547	0.851605		0.305765	0.329494	0.267548
0.510963	0.681284	0.823218		0.179254	0.225641	0.260839
0.62451	0.369029	0.62451		0.210722	0.136413	0.210722
0.369029	0.312255	1.30579		0.136413	0.118018	0.362821
0.652897	0.652897	1.10709		0.218246	0.218246	0.323682
0.454189	0.596123	1.02193		0.162621	0.203066	0.305765
1.53289	0.454189	0.851605		0.403616	0.162621	0.267548
1.33418	1.24902	1.90192		0.368135	0.351993	0.462685
1.10709	0.510963	1.16386		0.323682	0.179254	0.335229
0.908379	1.36257	1.13547		0.280665	0.373384	0.329494
1.84514	0.425802	1.13547		0.454104	0.154059	0.329494
0.454189	0.567737	2.46965		0.162621	0.195273	0.540286
1.22063	0.652897	1.7316		0.346477	0.218246	0.436417
0.851605	0.567737	1.44773		0.267548	0.195273	0.388763
0.340642	0.510963	0.53935		0.127313	0.179254	0.187337
1.30579	0.567737	1.13547		0.362821	0.195273	0.329494
0.227095	0.567737	1.02193		0.0888782	0.195273	0.305765
0.340642	0.454189	0.766444		0.127313	0.162621	0.2471
0.227095	0.397416	2.21417		0.0888782	0.145326	0.507069
0.652897	0.709671	1.13547		0.218246	0.232913	0.329494
0.454189	0.113547	1.0787		0.162621	0.0467086	0.317792
0.567737	0.879992	1.05031		0.195273	0.274156	0.31182
0.510963	0.312255	0.965152		0.179254	0.118018	0.293396
1.30579	0.397416	0.936765		0.362821	0.145326	0.287077
0.738058	0.681284	0.879992		0.240064	0.225641	0.274156
0.681284	0.454189	0.879992		0.225641	0.162621	0.274156
0.340642	0.567737	0.652897		0.127313	0.195273	0.218246
0.823218	0.482576	1.22063		0.260839	0.171017	0.346477
0.794831	0.510963	1.0787		0.254024	0.179254	0.317792
0.794831	0.397416	1.05031		0.254024	0.145326	0.31182
1.24902	0.62451	0.965152		0.351993	0.210722	0.293396
0.454189	1.13547	0.397416		0.162621	0.329494	0.145326
0.397416	0.738058	1.64644		0.145326	0.240064	0.422661
1.19225	0.454189	1.24902		0.340889	0.162621	0.351993
0.340642	0.454189	1.19225		0.127313	0.162621	0.340889
0.510963	1.10709	1.02193		0.179254	0.323682	0.305765
0.965152	1.02193	0.965152		0.293396	0.305765	0.293396
0.908379	0.794831	0.908379		0.280665	0.254024	0.280665
1.41934	0.113547	0.908379		0.383697	0.0467086	0.280665
0.425802	0.340642	0.794831		0.154059	0.127313	0.254024
1.24902	1.56128	0.681284		0.351993	0.408456	0.225641
0.823218	0.62451	0.681284		0.260839	0.210722	0.225641
0.936765	1.39095	0.652897		0.287077	0.378571	0.218246
0.510963	0.738058	0.62451		0.179254	0.240064	0.210722
0.681284	0.397416	1.90192		0.225641	0.145326	0.462685
1.30579	0.738058	1.78837		0.362821	0.240064	0.44535
1.10709	0.454189	1.30579		0.323682	0.162621	0.362821
0.255481	0.397416	1.24902		0.0988101	0.145326	0.351993
1.10709	0.965152	0.993539		0.323682	0.293396	0.299625
0.340642	0.681284	1.30579		0.127313	0.225641	0.362821
0.908379	0.170321	1.27741		0.280665	0.068305	0.357441
1.30579	1.84514	1.22063		0.362821	0.454104	0.346477
0.709671	0.794831	1.13547		0.232913	0.254024	0.329494
0.198708	0.255481	1.13547		0.0787134	0.0988101	0.329494
0.227095	0.170321	1.05031		0.0888782	0.068305	0.31182
1.02193	0.652897	1.02193		0.305765	0.218246	0.305765
0.340642	0.510963	1.02193		0.127313	0.179254	0.305765
0.369029	0.340642	1.81676		0.136413	0.127313	0.449749
0.567737	1.90192	1.58966		0.195273	0.462685	0.413243
0.652897	0.397416	1.5045		0.218246	0.145326	0.398721
0.908379	0.397416	1.19225		0.280665	0.145326	0.340889
0.681284	0.510963	1.13547		0.225641	0.179254	0.329494
1.33418	0.62451	1.05031		0.368135	0.210722	0.31182
0.993539	0.397416	0.681284		0.299625	0.145326	0.225641
0.681284	0.652897	0.652897		0.225641	0.218246	0.218246
0.794831	0.681284	1.64644		0.254024	0.225641	0.422661
0.652897	0.397416	1.24902		0.218246	0.145326	0.351993
1.39095	0.369029	0.993539		0.378571	0.136413	0.299625
0.425802	0.794831	0.879992		0.154059	0.254024	0.274156
0.62451	0.738058	0.681284		0.210722	0.240064	0.225641
0.425802	1.36257	1.24902		0.154059	0.373384	0.351993
0.681284	1.36257	1.13547		0.225641	0.373384	0.329494
0.198708	0	0.908379		0.0787134	0	0.280665
0.397416	1.02193	0.908379		0.145326	0.305765	0.280665
1.10709	0.397416	0.709671		0.323682	0.145326	0.232913
0.794831	0.454189	0.681284		0.254024	0.162621	0.225641
0.454189	0.936765	1.7316		0.162621	0.287077	0.436417
0.369029	0.596123	1.47612		0.136413	0.203066	0.393771
0.312255	0.681284	1.39095		0.118018	0.225641	0.378571
0.794831	0.62451	1.27741		0.254024	0.210722	0.357441
0.766444	0.936765	1.22063		0.2471	0.287077	0.346477
0.738058	1.05031	1.16386		0.240064	0.31182	0.335229
0.283868	0.340642	1.13547		0.10852	0.127313	0.329494
0.510963	0.62451	1.13547		0.179254	0.210722	0.329494
0.510963	0.62451	0.965152		0.179254	0.210722	0.293396
0.113547	0.510963	0.965152		0.0467086	0.179254	0.293396
0.283868	0.738058	0.879992		0.10852	0.240064	0.274156
0.738058	0.397416	0.62451		0.240064	0.145326	0.210722
0.454189	0.62451	0.596123		0.162621	0.210722	0.203066
0.738058	0.53935	0.567737		0.240064	0.187337	0.195273
1.13547	0.993539	1.36257		0.329494	0.299625	0.373384
0.908379	0.425802	0.965152		0.280665	0.154059	0.293396
0.567737	0.62451	0.567737		0.195273	0.210722	0.195273
1.10709	0.227095	0.567737		0.323682	0.0888782	0.195273
0.879992	0.681284	0.993539		0.274156	0.225641	0.299625
1.19225	0.510963	0.908379		0.340889	0.179254	0.280665
0.936765	0.567737	0.709671		0.287077	0.195273	0.232913
0.170321	0.454189	0.681284		0.068305	0.162621	0.225641
0.62451	0.62451	0.652897		0.210722	0.210722	0.218246
0.681284	0.965152	0.62451		0.225641	0.293396	0.210722
0.709671	0.283868	0.62451		0.232913	0.10852	0.210722
1.24902	0.993539	0.567737		0.351993	0.299625	0.195273
0.454189	0.652897	0.567737		0.162621	0.218246	0.195273
0.738058	0.965152	0.567737		0.240064	0.293396	0.195273
1.33418	1.19225	1.10709		0.368135	0.340889	0.323682
0.794831	0.851605	1.05031		0.254024	0.267548	0.31182
0.681284	1.36257	0.936765		0.225641	0.373384	0.287077
0.652897	0.397416	0.908379		0.218246	0.145326	0.280665
0.738058	0.766444	0.908379		0.240064	0.2471	0.280665
0.851605	0.709671	1.67482		0.267548	0.232913	0.427295
0.738058	0.397416	1.19225		0.240064	0.145326	0.340889
0.482576	0.62451	1.0787		0.171017	0.210722	0.317792
0.567737	0.454189	0.965152		0.195273	0.162621	0.293396
0.482576	0.794831	0.965152		0.171017	0.254024	0.293396
0.510963	0.62451	0.908379		0.179254	0.210722	0.280665
0.879992	0.766444	0.851605		0.274156	0.2471	0.267548
0.454189	0.965152	0.823218		0.162621	0.293396	0.260839
0.709671	0.454189	0.652897		0.232913	0.162621	0.218246
0.227095	0.170321	0.62451		0.0888782	0.068305	0.210722
0.794831	0	0.62451		0.254024	0	0.210722
0.510963	0.567737	0.62451		0.179254	0.195273	0.210722
0.62451	0.454189	0.567737		0.210722	0.162621	0.195273
0.397416	0.312255	0.53935		0.145326	0.118018	0.187337
1.30579	0.567737	0.53935		0.362821	0.195273	0.187337
0.397416	0.340642	0.510963		0.145326	0.127313	0.179254
0.738058	0.62451	1.16386		0.240064	0.210722	0.335229
0.397416	0.908379	1.02193		0.145326	0.280665	0.305765
0.62451	0.454189	0.993539		0.210722	0.162621	0.299625
0.283868	0.908379	0.908379		0.10852	0.280665	0.280665
0.652897	0.62451	0.454189		0.218246	0.210722	0.162621
0.596123	0.62451	0.397416		0.203066	0.210722	0.145326
0.113547	1.64644	1.70321		0.0467086	0.422661	0.43188
0.567737	1.44773	1.27741		0.195273	0.388763	0.357441
1.58966	0.879992	1.27741		0.413243	0.274156	0.357441
0.283868	0.454189	1.22063		0.10852	0.162621	0.346477
0.255481	0.397416	1.22063		0.0988101	0.145326	0.346477
0.709671	0.454189	1.10709		0.232913	0.162621	0.323682
0.709671	0.652897	0.879992		0.232913	0.218246	0.274156
0.794831	0.681284	0.851605		0.254024	0.225641	0.267548
0.113547	1.22063	0.823218		0.0467086	0.346477	0.260839
1.0787	1.7316	0.794831		0.317792	0.436417	0.254024
0.596123	0.397416	0.794831		0.203066	0.145326	0.254024
1.0787	0.567737	0.681284		0.317792	0.195273	0.225641
0.340642	0.255481	1.47612		0.127313	0.0988101	0.393771
0.851605	0.62451	1.19225		0.267548	0.210722	0.340889
0.510963	0.62451	1.02193		0.179254	0.210722	0.305765
1.10709	0	0.823218		0.323682	0	0.260839
1.24902	0.227095	0.823218		0.351993	0.0888782	0.260839
0.936765	0.340642	0.766444		0.287077	0.127313	0.2471
0.908379	0.681284	0.681284		0.280665	0.225641	0.225641
0.738058	1.27741	0.454189		0.240064	0.357441	0.162621
0.596123	0.567737	1.61805		0.203066	0.195273	0.417978
0.936765	0.340642	1.24902		0.287077	0.127313	0.351993
1.19225	0.993539	1.22063		0.340889	0.299625	0.346477
0.766444	1.0787	0.908379		0.2471	0.317792	0.280665
0.397416	1.30579	0.794831		0.145326	0.362821	0.254024
0.652897	0.340642	0.794831		0.218246	0.127313	0.254024
1.0787	0.823218	0.681284		0.317792	0.260839	0.225641
0.738058	0.851605	0.681284		0.240064	0.267548	0.225641
0.227095	0.283868	0.62451		0.0888782	0.10852	0.210722
0.652897	1.44773	0.510963		0.218246	0.388763	0.179254
0.709671	0.596123	1.24902		0.232913	0.203066	0.351993
0.879992	1.27741	1.19225		0.274156	0.357441	0.340889
0.454189	0.397416	1.05031		0.162621	0.145326	0.31182
0.709671	0.510963	0.993539		0.232913	0.179254	0.299625
0.454189	0.255481	0.936765		0.162621	0.0988101	0.287077
0.227095	1.41934	0.851605		0.0888782	0.383697	0.267548
1.95869	0.993539	0.510963		0.4711	0.299625	0.179254
0.454189	0.53935	0.454189		0.162621	0.187337	0.162621
0.283868	1.58966	1.02193		0.10852	0.413243	0.305765
0.227095	0.738058	1.02193		0.0888782	0.240064	0.305765
0.62451	0.709671	1.02193		0.210722	0.232913	0.305765
0.851605	0.340642	0.993539		0.267548	0.127313	0.299625
0.454189	0.454189	0.53935		0.162621	0.162621	0.187337
0.851605	0.709671	0.510963		0.267548	0.232913	0.179254
0.738058	0.709671	0.851605		0.240064	0.232913	0.267548
0.709671	0.908379	0.681284		0.232913	0.280665	0.225641
1.02193	1.33418	0.510963		0.305765	0.368135	0.179254
0.510963	0.227095	1.24902		0.179254	0.0888782	0.351993
0.596123	2.44127	0.681284		0.203066	0.536718	0.225641
0.283868	0.681284	0.596123		0.10852	0.225641	0.203066
1.10709	1.02193	0.567737		0.323682	0.305765	0.195273
0.567737	1.10709	1.67482		0.195273	0.323682	0.427295
0.652897	0.567737	0.62451		0.218246	0.195273	0.210722
0.879992	0.510963	0.596123		0.274156	0.179254	0.203066
0.53935	0.794831	0.567737		0.187337	0.254024	0.195273
0.454189	0.312255	0.454189		0.162621	0.118018	0.162621
0.567737	0.454189	0.425802		0.195273	0.162621	0.154059
0.62451	0.255481	0.255481		0.210722	0.0988101	0.0988101
0.766444	0.567737	0.851605		0.2471	0.195273	0.267548
0.454189	0.340642	0.738058		0.162621	0.127313	0.240064
0.681284	0.198708	0.738058		0.225641	0.0787134	0.240064
0.738058	0.283868	0.652897		0.240064	0.10852	0.218246
0.255481	0.936765	0.425802		0.0988101	0.287077	0.154059
0.510963	0.681284	1.02193		0.179254	0.225641	0.305765
0.794831	1.05031	0.908379		0.254024	0.31182	0.280665
0.340642	1.47612	0.766444		0.127313	0.393771	0.2471
0.340642	0.62451	0.62451		0.127313	0.210722	0.210722
0.53935	1.39095	0.283868		0.187337	0.378571	0.10852
0.851605	0.170321	0.908379		0.267548	0.068305	0.280665
1.02193	0.454189	0.794831		0.305765	0.162621	0.254024
0.794831	0.766444	0.567737		0.254024	0.2471	0.195273
0.113547	1.02193	0.482576		0.0467086	0.305765	0.171017
0.454189	0.425802	0.454189		0.162621	0.154059	0.162621
0.965152	0.510963	0.454189		0.293396	0.179254	0.162621
0.596123	0.596123	0.454189		0.203066	0.203066	0.162621
0.766444	0.681284	1.13547		0.2471	0.225641	0.329494
0.738058	0.482576	0.908379		0.240064	0.171017	0.280665
0.965152	0.510963	0.794831		0.293396	0.179254	0.254024
0.340642	0.312255	0.596123		0.127313	0.118018	0.203066
0.908379	0.53935	1.02193		0.280665	0.187337	0.305765
0.028387	0.681284	0.879992		0.0121566	0.225641	0.274156
1.27741	0.62451	0.794831		0.357441	0.210722	0.254024
2.12901	0.454189	0.766444		0.495407	0.162621	0.2471
0.908379	0.369029	0.510963		0.280665	0.136413	0.179254
0.936765	0.53935	0.879992		0.287077	0.187337	0.274156
0.340642	0.510963	0.851605		0.127313	0.179254	0.267548
0.170321	0.340642	0.567737		0.068305	0.127313	0.195273
1.22063	0.454189	0.794831		0.346477	0.162621	0.254024
0.596123	1.0787	0.567737		0.203066	0.317792	0.195273
1.13547	0.738058	0.567737		0.329494	0.240064	0.195273
1.13547	0.681284	0.851605		0.329494	0.225641	0.267548
1.10709	0.851605	0.62451		0.323682	0.267548	0.210722
0.936765	0.227095	0.425802		0.287077	0.0888782	0.154059
0.567737	0.681284	0.965152		0.195273	0.225641	0.293396
0.851605	0.596123	0.738058		0.267548	0.203066	0.240064
0.908379	0.652897	0.681284		0.280665	0.218246	0.225641
0.454189	1.13547	0.62451		0.162621	0.329494	0.210722
0.738058	0.652897	0.369029		0.240064	0.218246	0.136413
1.13547	0.652897	0.851605		0.329494	0.218246	0.267548
0.62451	0.510963	0.738058		0.210722	0.179254	0.240064
1.61805	0.53935	0.62451		0.417978	0.187337	0.210722
0.454189	0.454189	0.62451		0.162621	0.162621	0.210722
0.369029	0.794831	1.19225		0.136413	0.254024	0.340889
0.965152	0.62451	0.369029		0.293396	0.210722	0.136413
0.283868	0.681284	0.340642		0.10852	0.225641	0.127313
0.567737	0.738058	0.62451		0.195273	0.240064	0.210722
0.908379	0.681284	0.369029		0.280665	0.225641	0.136413
0.53935	0.340642	0.652897		0.187337	0.127313	0.218246
0.681284	0.794831	0.681284		0.225641	0.254024	0.225641
0.397416	1.22063	0.255481		0.145326	0.346477	0.0988101
0.567737	0.397416	0.113547		0.195273	0.145326	0.0467086
0.340642	0.794831	0.879992		0.127313	0.254024	0.274156
0.369029	0.62451	3.34965		0.136413	0.210722	0.638454
0.397416	0.340642	2.63998		0.145326	0.127313	0.561098
0.596123	0.056774	1.64644		0.203066	0.0239821	0.422661
1.0787	0.510963	1.75998		0.317792	0.179254	0.440906
0.425802	0.482576	2.01546		0.154059	0.171017	0.479354
1.7316	0.766444	2.01546		0.436417	0.2471	0.479354
0.738058	0.510963	1.24902		0.240064	0.179254	0.351993
0.397416	0.454189	1.70321		0.145326	0.162621	0.43188
0.766444	0.397416	1.95869		0.2471	0.145326	0.4711
0.681284	0.425802	2.04385		0.225641	0.154059	0.483424
0.283868	0.794831	1.56128		0.10852	0.254024	0.408456
0.908379	1.64644	1.58966		0.280665	0.422661	0.413243
0.283868	0	1.16386		0.10852	0	0.335229
1.0787	0.681284	1.64644		0.317792	0.225641	0.422661
0.851605	0.794831	1.41934		0.267548	0.254024	0.383697
1.10709	0.482576	1.0787		0.323682	0.171017	0.317792
0.227095	0.908379	1.56128		0.0888782	0.280665	0.408456
0.936765	0.738058	1.02193		0.287077	0.240064	0.305765
0.908379	0.851605	0.908379		0.280665	0.267548	0.280665
0.596123	0.397416	1.44773		0.203066	0.145326	0.388763
0.312255	0.681284	1.10709		0.118018	0.225641	0.323682
1.19225	0.482576	1.05031		0.340889	0.171017	0.31182
0.709671	0.681284	1.67482		0.232913	0.225641	0.427295
0.823218	1.87353	1.33418		0.260839	0.458416	0.368135
0.652897	0.227095	1.16386		0.218246	0.0888782	0.335229
1.41934	0.936765	1.41934		0.383697	0.287077	0.383697
0.567737	0.794831	1.41934		0.195273	0.254024	0.383697
0.681284	0.62451	0.823218		0.225641	0.210722	0.260839
1.13547	0.454189	0.766444		0.329494	0.162621	0.2471
0.567737	0.794831	1.84514		0.195273	0.254024	0.454104
1.19225	0.851605	1.41934		0.340889	0.267548	0.383697
0.510963	0.255481	1.64644		0.179254	0.0988101	0.422661
0.823218	0.596123	1.81676		0.260839	0.203066	0.449749
1.47612	0.482576	1.47612		0.393771	0.171017	0.393771
0.53935	0.340642	1.30579		0.187337	0.127313	0.362821
1.22063	0.510963	1.75998		0.346477	0.179254	0.440906
0.908379	0	1.13547		0.280665	0	0.329494
0.908379	0.340642	0.965152		0.280665	0.127313	0.293396
0.936765	0.62451	1.19225		0.287077	0.210722	0.340889
0.283868	0.851605	1.05031		0.10852	0.267548	0.31182
0.62451	0.738058	0.738058		0.210722	0.240064	0.240064
0.510963	0.965152	1.22063		0.179254	0.293396	0.346477
1.24902	0.397416	1.27741		0.351993	0.145326	0.357441
0.567737	0.397416	1.16386		0.195273	0.145326	0.335229
0.425802	0.681284	1.02193		0.154059	0.225641	0.305765
0.652897	0.596123	0.879992		0.218246	0.203066	0.274156
0.62451	0.397416	1.39095		0.210722	0.145326	0.378571
0.823218	0.510963	1.24902		0.260839	0.179254	0.351993
0.879992	0.567737	0.993539		0.274156	0.195273	0.299625
1.05031	0.908379	0.510963		0.31182	0.280665	0.179254
0.567737	0.766444	1.19225		0.195273	0.2471	0.340889
0.794831	0.567737	1.53289		0.254024	0.195273	0.403616
0.454189	0.879992	1.22063		0.162621	0.274156	0.346477
0.53935	0.113547	1.22063		0.187337	0.0467086	0.346477
0.312255	1.41934	0.794831		0.118018	0.383697	0.254024
0.766444	0.397416	0.709671		0.2471	0.145326	0.232913
0.312255	0.340642	0.993539		0.118018	0.127313	0.299625
0.681284	0.851605	1.24902		0.225641	0.267548	0.351993
0.794831	0.766444	1.0787		0.254024	0.2471	0.317792
0.652897	0.369029	1.02193		0.218246	0.136413	0.305765
0.170321	0.965152	0.794831		0.068305	0.293396	0.254024
1.41934	0.283868	0.738058		0.383697	0.10852	0.240064
1.10709	0.681284	0.454189		0.323682	0.225641	0.162621
1.39095	0.936765	1.70321		0.378571	0.287077	0.43188
0.425802	0.510963	0.738058		0.154059	0.179254	0.240064
0.454189	0.62451	1.64644		0.162621	0.210722	0.422661
0.738058	0.62451	1.13547		0.240064	0.210722	0.329494
0.425802	0.283868	1.10709		0.154059	0.10852	0.323682
0.879992	0.936765	1.58966		0.274156	0.287077	0.413243
0.567737	0.709671	0.908379		0.195273	0.232913	0.280665
0.965152	1.27741	0.567737		0.293396	0.357441	0.195273
0.794831	0.482576	0.823218		0.254024	0.171017	0.260839
0.596123	0.53935	1.16386		0.203066	0.187337	0.335229
0.567737	0.312255	1.05031		0.195273	0.118018	0.31182
1.36257	0.738058	0.879992		0.373384	0.240064	0.274156
0.454189	0.567737	0.794831		0.162621	0.195273	0.254024
0.567737	0.567737	0.681284		0.195273	0.195273	0.225641
1.36257	0.965152	1.13547		0.373384	0.293396	0.329494
0.652897	0.965152	1.64644		0.218246	0.293396	0.422661
1.0787	0.596123	1.39095		0.317792	0.203066	0.378571
0.738058	0.510963	1.30579		0.240064	0.179254	0.362821
0.510963	1.5045	1.10709		0.179254	0.398721	0.323682
0.851605	0.596123	0.482576		0.267548	0.203066	0.171017
1.13547	0.53935	1.41934		0.329494	0.187337	0.383697
0.738058	0.425802	0.965152		0.240064	0.154059	0.293396
0.510963	0.283868	0.851605		0.179254	0.10852	0.267548
0.62451	0.510963	0.652897		0.210722	0.179254	0.218246
0.53935	1.10709	0.62451		0.187337	0.323682	0.210722
0.62451	0.823218	0.510963		0.210722	0.260839	0.179254
0.851605	0.283868	0.908379		0.267548	0.10852	0.280665
0.62451	0.510963	0.738058		0.210722	0.179254	0.240064
0.397416	1.41934	0.596123		0.145326	0.383697	0.203066
0.340642	0.454189	0.567737		0.127313	0.162621	0.195273
1.0787	0.510963	1.05031		0.317792	0.179254	0.31182
0.62451	1.24902	0.823218		0.210722	0.351993	0.260839
0.851605	0.482576	0.794831		0.267548	0.171017	0.254024
0.454189	0.340642	0.681284		0.162621	0.127313	0.225641
0.596123	0.454189	0.936765		0.203066	0.162621	0.287077
1.13547	0.53935	0.738058		0.329494	0.187337	0.240064
0.283868	0.425802	0.681284		0.10852	0.154059	0.225641
0.766444	0.567737	0.62451		0.2471	0.195273	0.210722
0.510963	1.02193	0.567737		0.179254	0.305765	0.195273
0.652897	0.908379	1.13547		0.218246	0.280665	0.329494
0.454189	0.596123	0.965152		0.162621	0.203066	0.293396
0.681284	0.567737	0.965152		0.225641	0.195273	0.293396
0.340642	0.738058	0.851605		0.127313	0.240064	0.267548
0.53935	0.397416	0.709671		0.187337	0.145326	0.232913
0.965152	0.709671	1.19225		0.293396	0.232913	0.340889
0.454189	0.62451	1.02193		0.162621	0.210722	0.305765
0.510963	0.312255	0.823218		0.179254	0.118018	0.260839
0.510963	0.227095	0.53935		0.179254	0.0888782	0.187337
0.908379	0.113547	0.965152		0.280665	0.0467086	0.293396
1.44773	0.567737	0.936765		0.388763	0.195273	0.287077
0.397416	0.227095	0.709671		0.145326	0.0888782	0.232913
1.78837	0.369029	0.567737		0.44535	0.136413	0.195273
0.567737	0.652897	0.425802		0.195273	0.218246	0.154059
0.908379	0.141934	0.454189		0.280665	0.057641	0.162621
0.879992	0.340642	0.340642		0.274156	0.127313	0.127313
0.312255	0.738058	1.16386		0.118018	0.240064	0.335229
0.454189	0.454189	0.567737		0.162621	0.162621	0.195273
0.482576	0.510963	0.227095		0.171017	0.179254	0.0888782
0.851605	0.227095	1.02193		0.267548	0.0888782	0.305765
0.567737	0.283868	0.227095		0.195273	0.10852	0.0888782
1.16386	0.681284	0.794831		0.335229	0.225641	0.254024
1.56128	0.340642	0.794831		0.408456	0.127313	0.254024
0.62451	0.738058	0.652897		0.210722	0.240064	0.218246
0.62451	0.255481	1.56128		0.210722	0.0988101	0.408456
0.283868	0.567737	1.13547		0.10852	0.195273	0.329494
1.19225	0.170321	1.9303		0.340889	0.068305	0.466913
1.22063	0.454189	1.44773		0.346477	0.162621	0.388763
1.53289	0.596123	2.5832		0.403616	0.203066	0.554271
1.02193	1.0787	0.965152		0.305765	0.317792	0.293396
0.340642	0.567737	2.04385		0.127313	0.195273	0.483424
0.794831	1.47612	1.53289		0.254024	0.393771	0.403616
1.61805	0.312255	1.30579		0.417978	0.118018	0.362821
0.510963	0.709671	0.766444		0.179254	0.232913	0.2471
0.823218	0.425802	1.90192		0.260839	0.154059	0.462685
0.510963	0.766444	1.61805		0.179254	0.2471	0.417978
0.369029	0.567737	3.009		0.136413	0.195273	0.603036
0.454189	0.510963	1.53289		0.162621	0.179254	0.403616
0.170321	0.340642	1.24902		0.068305	0.127313	0.351993
0.567737	0.62451	1.02193		0.195273	0.210722	0.305765
0.510963	1.0787	2.10063		0.179254	0.317792	0.491449
0.510963	0.227095	1.41934		0.179254	0.0888782	0.383697
0.766444	0.397416	1.05031		0.2471	0.145326	0.31182
0.482576	0.879992	0.965152		0.171017	0.274156	0.293396
0.681284	0.510963	0.908379		0.225641	0.179254	0.280665
0.851605	0.340642	1.90192		0.267548	0.127313	0.462685
0.397416	0.596123	1.67482		0.145326	0.203066	0.427295
0.340642	0.510963	0.908379		0.127313	0.179254	0.280665
0.993539	0.454189	1.47612		0.299625	0.162621	0.393771
0.510963	0.454189	1.41934		0.179254	0.162621	0.383697
0.567737	1.36257	1.22063		0.195273	0.373384	0.346477
1.22063	0.709671	1.16386		0.346477	0.232913	0.335229
0.738058	0.567737	1.0787		0.240064	0.195273	0.317792
0.738058	0.62451	1.05031		0.240064	0.210722	0.31182
2.29933	1.33418	1.27741		0.518426	0.368135	0.357441
0.738058	0.255481	1.64644		0.240064	0.0988101	0.422661
0.340642	0.596123	1.19225		0.127313	0.203066	0.340889
0.482576	0.965152	0.993539		0.171017	0.293396	0.299625
0.170321	0.596123	0.851605		0.068305	0.203066	0.267548
1.81676	0.53935	1.81676		0.449749	0.187337	0.449749
0.369029	0.596123	1.64644		0.136413	0.203066	0.422661
0.851605	0.397416	1.78837		0.267548	0.145326	0.44535
0.567737	0.397416	1.64644		0.195273	0.145326	0.422661
0.510963	0.908379	1.61805		0.179254	0.280665	0.417978
0.227095	0.510963	1.53289		0.0888782	0.179254	0.403616
0.53935	0.879992	1.24902		0.187337	0.274156	0.351993
0.738058	0.62451	1.16386		0.240064	0.210722	0.335229
0.170321	0.53935	0.879992		0.068305	0.187337	0.274156
0.738058	0.709671	2.1574		0.240064	0.232913	0.499329
0.312255	0.567737	1.7316		0.118018	0.195273	0.436417
1.13547	1.19225	1.70321		0.329494	0.340889	0.43188
1.10709	0.056774	1.5045		0.323682	0.0239821	0.398721
0.709671	0.255481	1.47612		0.232913	0.0988101	0.393771
0.908379	0.283868	1.36257		0.280665	0.10852	0.373384
1.05031	0.454189	1.27741		0.31182	0.162621	0.357441
0.170321	0.62451	0.908379		0.068305	0.210722	0.280665
0.908379	0.397416	0.851605		0.280665	0.145326	0.267548
0.283868	0.510963	0.681284		0.10852	0.179254	0.225641
1.24902	0.397416	0.681284		0.351993	0.145326	0.225641
0.766444	0.567737	1.95869		0.2471	0.195273	0.4711
1.5045	0.170321	1.56128		0.398721	0.068305	0.408456
0.709671	0.596123	1.27741		0.232913	0.203066	0.357441
0.283868	0.738058	1.05031		0.10852	0.240064	0.31182
1.47612	0.879992	1.02193		0.393771	0.274156	0.305765
1.24902	0.312255	1.02193		0.351993	0.118018	0.305765
0.340642	1.0787	0.936765		0.127313	0.317792	0.287077
0.312255	0.681284	0.908379		0.118018	0.225641	0.280665
1.05031	1.19225	0.738058		0.31182	0.340889	0.240064
0.227095	0.397416	2.18579		0.0888782	0.145326	0.503217
0.681284	0.879992	1.70321		0.225641	0.274156	0.43188
0.567737	0.340642	1.53289		0.195273	0.127313	0.403616
0.851605	0.62451	1.24902		0.267548	0.210722	0.351993
0.62451	0.567737	0.738058		0.210722	0.195273	0.240064
0.454189	0.567737	2.07224		0.162621	0.195273	0.487455
0.993539	0.62451	1.27741		0.299625	0.210722	0.357441
1.10709	0.53935	1.27741		0.323682	0.187337	0.357441
0.482576	0.965152	1.24902		0.171017	0.293396	0.351993
1.30579	0.510963	1.16386		0.362821	0.179254	0.335229
0.510963	0.312255	1.13547		0.179254	0.118018	0.329494
0.738058	0.681284	1.0787		0.240064	0.225641	0.317792
1.36257	0.482576	0.851605		0.373384	0.171017	0.267548
1.81676	0.454189	0.652897		0.449749	0.162621	0.218246
0.936765	0.397416	0.510963		0.287077	0.145326	0.179254
0.454189	0.425802	1.58966		0.162621	0.154059	0.413243
0.283868	0.397416	1.5045		0.10852	0.145326	0.398721
1.39095	0.794831	1.39095		0.378571	0.254024	0.378571
0.851605	0.851605	1.27741		0.267548	0.267548	0.357441
0.709671	0.397416	0.993539		0.232913	0.145326	0.299625
0.397416	0.340642	0.936765		0.145326	0.127313	0.287077
1.05031	0.62451	0.908379		0.31182	0.210722	0.280665
0.340642	0.369029	1.16386		0.127313	0.136413	0.335229
0.567737	0.596123	1.02193		0.195273	0.203066	0.305765
0.454189	0.62451	2.1574		0.162621	0.210722	0.499329
0.283868	0.567737	1.39095		0.10852	0.195273	0.378571
0.709671	0.851605	1.22063		0.232913	0.267548	0.346477
0.255481	0.482576	1.13547		0.0988101	0.171017	0.329494
0.965152	0.652897	1.02193		0.293396	0.218246	0.305765
0.879992	0.170321	0.851605		0.274156	0.068305	0.267548
0.397416	0.454189	0.851605		0.145326	0.162621	0.267548
0.567737	0.454189	0.766444		0.195273	0.162621	0.2471
0.681284	1.5045	0.709671		0.225641	0.398721	0.232913
0.567737	0.510963	1.56128		0.195273	0.179254	0.408456
0.62451	0.738058	1.36257		0.210722	0.240064	0.373384
0.510963	0.056774	1.19225		0.179254	0.0239821	0.340889
0.596123	0.652897	1.10709		0.203066	0.218246	0.323682
1.02193	0.283868	1.05031		0.305765	0.10852	0.31182
0.965152	1.81676	0.965152		0.293396	0.449749	0.293396
0.369029	0.482576	0.766444		0.136413	0.171017	0.2471
0.397416	0.510963	1.64644		0.145326	0.179254	0.422661
0.425802	0.62451	1.64644		0.154059	0.210722	0.422661
0.709671	0.709671	1.64644		0.232913	0.232913	0.422661
0.567737	0.283868	1.13547		0.195273	0.10852	0.329494
0.397416	0.62451	1.13547		0.145326	0.210722	0.329494
0.454189	0.62451	1.0787		0.162621	0.210722	0.317792
0.53935	0.482576	1.05031		0.187337	0.171017	0.31182
1.13547	0.794831	1.67482		0.329494	0.254024	0.427295
0.596123	0.62451	1.53289		0.203066	0.210722	0.403616
0.567737	0.53935	1.02193		0.195273	0.187337	0.305765
0.908379	0.766444	0.936765		0.280665	0.2471	0.287077
0.681284	0.454189	0.908379		0.225641	0.162621	0.280665
0.879992	0.170321	0.908379		0.274156	0.068305	0.280665
1.16386	0.397416	0.879992		0.335229	0.145326	0.274156
0.454189	1.33418	0.794831		0.162621	0.368135	0.254024
0.851605	0.709671	1.53289		0.267548	0.232913	0.403616
1.0787	0.62451	1.33418		0.317792	0.210722	0.368135
1.36257	0	1.27741		0.373384	0	0.357441
0.397416	0.397416	1.24902		0.145326	0.145326	0.351993
0.340642	0.482576	1.22063		0.127313	0.171017	0.346477
0.766444	0.510963	1.19225		0.2471	0.179254	0.340889
0.170321	0.312255	0.936765		0.068305	0.118018	0.287077
1.0787	0.340642	0.879992		0.317792	0.127313	0.274156
0.510963	0.908379	0.794831		0.179254	0.280665	0.254024
1.02193	0.567737	1.41934		0.305765	0.195273	0.383697
0.596123	0.567737	1.16386		0.203066	0.195273	0.335229
0.794831	0.709671	1.13547		0.254024	0.232913	0.329494
0.652897	0.397416	1.0787		0.218246	0.145326	0.317792
2.07224	0.425802	1.05031		0.487455	0.154059	0.31182
0.936765	0.283868	0.965152		0.287077	0.10852	0.293396
0.567737		0.823218		0.195273		0.260839
0.879992		1.27741		0.274156		0.357441
0.681284		1.19225		0.225641		0.340889
0.454189		1.16386		0.162621		0.335229
0.965152		0.879992		0.293396		0.274156
0.794831		0.823218		0.254024		0.260839
0.879992		0.794831		0.274156		0.254024
0.482576		0.794831		0.171017		0.254024
0.766444		0.62451		0.2471		0.210722
0.738058		0.62451		0.240064		0.210722
0.170321		1.47612		0.068305		0.393771
0.596123		1.39095		0.203066		0.378571
0.709671		1.13547		0.232913		0.329494
0.567737		1.10709		0.195273		0.323682
1.0787		1.0787		0.317792		0.317792
0.340642		1.0787		0.127313		0.317792
0.510963		1.05031		0.179254		0.31182
1.56128		0.936765		0.408456		0.287077
0.425802		0.908379		0.154059		0.280665
0.936765		0.766444		0.287077		0.2471
0.510963		0.738058		0.179254		0.240064
0.766444		0.738058		0.2471		0.240064
0.227095		0.62451		0.0888782		0.210722
0.510963		2.21417		0.179254		0.507069
0.709671		1.70321		0.232913		0.43188
0.170321		1.58966		0.068305		0.413243
0.766444		1.36257		0.2471		0.373384
0.879992		1.02193		0.274156		0.305765
0.794831		0.879992		0.254024		0.274156
0.340642		0.851605		0.127313		0.267548
0.62451		0.567737		0.210722		0.195273
0.397416		1.5045		0.145326		0.398721
0.340642		1.24902		0.127313		0.351993
0.454189		1.22063		0.162621		0.346477
0.738058		1.22063		0.240064		0.346477
0.340642		1.19225		0.127313		0.340889
0.255481		1.13547		0.0988101		0.329494
0.851605		1.13547		0.267548		0.329494
0.965152		0.908379		0.293396		0.280665
0.879992		0.879992		0.274156		0.274156
0.908379		0.738058		0.280665		0.240064
0.340642		0.738058		0.127313		0.240064
0.340642		0.454189		0.127313		0.162621
0.879992		1.13547		0.274156		0.329494
0.425802		0.908379		0.154059		0.280665
0.567737		0.851605		0.195273		0.267548
0.340642		0.766444		0.127313		0.2471
0.283868		0.652897		0.10852		0.218246
1.22063		0.62451		0.346477		0.210722
0.510963		0.53935		0.179254		0.187337
0.62451		0.510963		0.210722		0.179254
0.738058		1.22063		0.240064		0.346477
0.567737		0.851605		0.195273		0.267548
0.62451		0.823218		0.210722		0.260839
0.454189		0.738058		0.162621		0.240064
0.936765		0.738058		0.287077		0.240064
1.22063		0.652897		0.346477		0.218246
0.851605		0.596123		0.267548		0.203066
0.340642		0.596123		0.127313		0.203066
1.0787		0.567737		0.317792		0.195273
0.53935		0.567737		0.187337		0.195273
0.510963		0.482576		0.179254		0.171017
0.425802		1.36257		0.154059		0.373384
0.567737		1.16386		0.195273		0.335229
0.283868		1.02193		0.10852		0.305765
0.567737		0.851605		0.195273		0.267548
0.965152		0.851605		0.293396		0.267548
0.312255		1.70321		0.118018		0.43188
1.02193		1.58966		0.305765		0.413243
0.510963		1.39095		0.179254		0.378571
0.227095		1.33418		0.0888782		0.368135
0.113547		1.27741		0.0467086		0.357441
0.283868		1.0787		0.10852		0.317792
0.113547		1.05031		0.0467086		0.31182
0.567737		0.936765		0.195273		0.287077
0.681284		0.908379		0.225641		0.280665
[truncated: 48,870 more rows]

## Sheet: Fig. 4g
FPKM			Log10(FPKM+1)
104 MPI genes	PcG targets	other genes	104 MPI genes	PcG targets	other genes
0.567737	8.34573	2407.17	0.195273	0.970613	3.38169
0.738058	3.54835	601.034	0.240064	0.657854	2.77962
0.397416	3.40642	511.786	0.145326	0.644086	2.70994
0.454189	3.06578	421.374	0.162621	0.609144	2.6257
0.567737	3.009	376.069	0.195273	0.603036	2.57642
1.05031	2.98062	386.203	0.31182	0.59995	2.58794
0.454189	2.98062	358.157	0.162621	0.59995	2.55528
0.794831	2.98062	277.339	0.254024	0.59995	2.44457
0.510963	2.98062	215.825	0.179254	0.59995	2.33611
1.05031	2.86707	210.403	0.31182	0.587382	2.32511
0.340642	2.86707	208.047	0.127313	0.587382	2.32024
0.823218	2.83868	183.634	0.260839	0.584182	2.26631
0.510963	2.8103	112.923	0.179254	0.580959	2.05661
0.965152	2.78191	83.3721	0.293396	0.577711	1.9262
1.02193	2.78191	37.6693	0.305765	0.577711	1.58737
0.681284	2.75352	68.8381	0.225641	0.574439	1.84409
0.652897	2.72514	24.6114	0.218246	0.571142	1.40843
0.936765	2.72514	23.2204	0.287077	0.571142	1.38418
0.312255	2.66836	20.6088	0.118018	0.564472	1.33463
0.397416	2.63998	18.054	0.145326	0.561098	1.27999
0.62451	2.61159	17.685	0.210722	0.557698	1.27149
0.312255	2.61159	16.3224	0.118018	0.557698	1.23861
0.965152	2.61159	12.547	0.293396	0.557698	1.13184
0.879992	2.61159	7.43735	0.274156	0.557698	0.926206
0.851605	2.61159	7.09671	0.267548	0.557698	0.908308
0.652897	2.61159	16.8618	0.218246	0.557698	1.25192
1.02193	2.61159	18.7921	0.305765	0.557698	1.29649
0.340642	2.61159	4.48512	0.127313	0.557698	0.739186
0.283868	2.5832	10.1625	0.10852	0.554271	1.04776
0.227095	2.5832	10.1625	0.0888782	0.554271	1.04776
0.340642	2.5832	10.1625	0.127313	0.554271	1.04776
1.05031	2.5832	10.1625	0.31182	0.554271	1.04776
0.62451	2.55482	10.1625	0.210722	0.550817	1.04776
0.510963	2.55482	6.07478	0.179254	0.550817	0.849713
0.53935	2.55482	12.036	0.187337	0.550817	1.11514
0.766444	2.52643	2.63998	0.2471	0.547335	0.561098
0.510963	2.52643	2.61159	0.179254	0.547335	0.557698
0.681284	2.46965	9.0554	0.225641	0.540286	1.0024
0.62451	2.46965	8.85669	0.210722	0.540286	0.993731
0.62451	2.46965	3.43481	0.210722	0.540286	0.646875
0.879992	2.44127	4.79737	0.274156	0.536718	0.763231
0.823218	2.44127	4.76899	0.260839	0.536718	0.7611
0.596123	2.44127	4.76899	0.203066	0.536718	0.7611
1.05031	2.44127	2.1574	0.31182	0.536718	0.499329
0.908379	2.44127	4.65544	0.280665	0.536718	0.752466
0.908379	2.41288	1.47612	0.280665	0.533121	0.393771
0.397416	2.41288	6.13155	0.145326	0.533121	0.853184
0.851605	2.41288	5.53543	0.267548	0.533121	0.815274
0.567737	2.41288	1.81676	0.195273	0.533121	0.449749
0.823218	2.38449	5.27995	0.260839	0.529494	0.797956
0.255481	2.38449	4.59867	0.0988101	0.529494	0.748085
0.510963	2.38449	0.965152	0.179254	0.529494	0.293396
0.567737	2.38449	4.7406	0.195273	0.529494	0.758957
1.02193	2.38449	4.00254	0.305765	0.529494	0.699191
0.62451	2.38449	1.84514	0.210722	0.529494	0.454104
1.56128	2.38449	3.69029	0.408456	0.529494	0.6712
0.652897	2.35611	2.63998	0.218246	0.525836	0.561098
0.851605	2.35611	4.65544	0.267548	0.525836	0.752466
0.738058	2.35611	4.25802	0.240064	0.525836	0.720823
0.170321	2.35611	2.10063	0.068305	0.525836	0.491449
0.62451	2.32772	3.40642	0.210722	0.522147	0.644086
0.397416	2.29933	1.98708	0.145326	0.518426	0.475247
0.53935	2.29933	3.17932	0.187337	0.518426	0.621106
0.652897	2.29933	5.90446	0.218246	0.518426	0.83913
0.738058	2.29933	2.98062	0.240064	0.518426	0.59995
0.255481	2.29933	2.35611	0.0988101	0.518426	0.525836
0.510963	2.29933	2.55482	0.179254	0.518426	0.550817
0.62451	2.29933	3.26449	0.210722	0.518426	0.629867
0.62451	2.27095	1.05031	0.210722	0.514674	0.31182
0.425802	2.27095	3.37803	0.154059	0.514674	0.641279
0.567737	2.24256	0.794831	0.195273	0.510888	0.254024
0.397416	2.24256	2.38449	0.145326	0.510888	0.529494
0.369029	2.24256	3.20771	0.136413	0.510888	0.624046
0.738058	2.24256	1.30579	0.240064	0.510888	0.362821
0.62451	2.24256	3.15094	0.210722	0.510888	0.618146
0.908379	2.24256	3.15094	0.280665	0.510888	0.618146
0.62451	2.24256	2.55482	0.210722	0.510888	0.550817
0.567737	2.21417	2.41288	0.195273	0.507069	0.533121
0.62451	2.21417	2.69675	0.210722	0.507069	0.56782
0.510963	2.21417	2.86707	0.179254	0.507069	0.587382
1.02193	2.21417	2.78191	0.305765	0.507069	0.577711
1.05031	2.21417	2.12901	0.31182	0.507069	0.495407
0.652897	2.21417	1.47612	0.218246	0.507069	0.393771
0.908379	2.21417	1.5045	0.280665	0.507069	0.398721
1.19225	2.21417	0.823218	0.340889	0.507069	0.260839
0.766444	2.21417	1.44773	0.2471	0.507069	0.388763
0.681284	2.18579	2.49804	0.225641	0.503217	0.543825
0.681284	2.18579	2.32772	0.225641	0.503217	0.522147
0.567737	2.18579	2.66836	0.195273	0.503217	0.564472
0.62451	2.18579	2.52643	0.210722	0.503217	0.547335
0.794831	2.1574	2.12901	0.254024	0.499329	0.495407
0.62451	2.1574	2.24256	0.210722	0.499329	0.510888
0.851605	2.1574	4.42835	0.267548	0.499329	0.734668
0.879992	2.1574	3.40642	0.274156	0.499329	0.644086
0.397416	2.1574	2.55482	0.145326	0.499329	0.550817
0.170321	2.1574	3.37803	0.068305	0.499329	0.641279
0.454189	2.12901	1.58966	0.162621	0.495407	0.413243
0.53935	2.12901	1.87353	0.187337	0.495407	0.458416
0.425802	2.12901	3.46319	0.154059	0.495407	0.649646
0.62451	2.12901	3.009	0.210722	0.495407	0.603036
0.397416	2.12901	3.20771	0.145326	0.495407	0.624046
0.851605	2.12901	1.39095	0.267548	0.495407	0.378571
0.482576	2.10063	2.72514	0.171017	0.491449	0.571142
0.454189	2.10063	1.58966	0.162621	0.491449	0.413243
	2.10063	1.56128		0.491449	0.408456
	2.10063	2.5832		0.491449	0.554271
	2.10063	2.92384		0.491449	0.593712
	2.07224	1.19225		0.487455	0.340889
	2.07224	1.7316		0.487455	0.436417
	2.07224	2.35611		0.487455	0.525836
	2.07224	0.62451		0.487455	0.210722
	2.07224	0.652897		0.487455	0.218246
	2.07224	0.965152		0.487455	0.293396
	2.07224	1.39095		0.487455	0.378571
	2.07224	1.30579		0.487455	0.362821
	2.07224	2.5832		0.487455	0.554271
	2.07224	3.60513		0.487455	0.663242
	2.07224	2.04385		0.487455	0.483424
	2.07224	1.75998		0.487455	0.440906
	2.04385	2.75352		0.483424	0.574439
	2.04385	3.43481		0.483424	0.646875
	2.04385	3.37803		0.483424	0.641279
	2.04385	1.56128		0.483424	0.408456
	2.04385	2.55482		0.483424	0.550817
	2.04385	2.78191		0.483424	0.577711
	2.04385	1.16386		0.483424	0.335229
	2.04385	2.04385		0.483424	0.483424
	2.04385	2.04385		0.483424	0.483424
	2.04385	0.53935		0.483424	0.187337
	2.04385	1.05031		0.483424	0.31182
	2.04385	3.06578		0.483424	0.609144
	2.04385	2.32772		0.483424	0.522147
	2.04385	1.90192		0.483424	0.462685
	2.01546	0.596123		0.479354	0.203066
	2.01546	0.993539		0.479354	0.299625
	2.01546	3.12255		0.479354	0.615166
	2.01546	2.61159		0.479354	0.557698
	2.01546	4.48512		0.479354	0.739186
	2.01546	2.35611		0.479354	0.525836
	2.01546	2.66836		0.479354	0.564472
	2.01546	1.22063		0.479354	0.346477
	2.01546	1.78837		0.479354	0.44535
	2.01546	1.90192		0.479354	0.462685
	1.98708	1.22063		0.475247	0.346477
	1.98708	2.41288		0.475247	0.533121
	1.98708	0.738058		0.475247	0.240064
	1.98708	1.58966		0.475247	0.413243
	1.98708	1.87353		0.475247	0.458416
	1.98708	2.29933		0.475247	0.518426
	1.98708	2.10063		0.475247	0.491449
	1.98708	0.908379		0.475247	0.280665
	1.98708	1.19225		0.475247	0.340889
	1.98708	0.908379		0.475247	0.280665
	1.98708	0.908379		0.475247	0.280665
	1.98708	0.510963		0.475247	0.179254
	1.95869	1.27741		0.4711	0.357441
	1.95869	0.681284		0.4711	0.225641
	1.95869	0.993539		0.4711	0.299625
	1.95869	3.63351		0.4711	0.66591
	1.95869	1.64644		0.4711	0.422661
	1.95869	1.36257		0.4711	0.373384
	1.95869	0.738058		0.4711	0.240064
	1.95869	2.32772		0.4711	0.522147
	1.9303	1.78837		0.466913	0.44535
	1.9303	1.87353		0.466913	0.458416
	1.9303	1.0787		0.466913	0.317792
	1.9303	0.993539		0.466913	0.299625
	1.9303	0.936765		0.466913	0.287077
	1.9303	2.49804		0.466913	0.543825
	1.9303	3.12255		0.466913	0.615166
	1.9303	2.72514		0.466913	0.571142
	1.9303	1.16386		0.466913	0.335229
	1.9303	1.41934		0.466913	0.383697
	1.9303	1.0787		0.466913	0.317792
	1.9303	1.24902		0.466913	0.351993
	1.9303	0.738058		0.466913	0.240064
	1.90192	2.10063		0.462685	0.491449
	1.90192	1.61805		0.462685	0.417978
	1.90192	1.47612		0.462685	0.393771
	1.90192	1.36257		0.462685	0.373384
	1.90192	0.340642		0.462685	0.127313
	1.90192	3.34965		0.462685	0.638454
	1.90192	2.55482		0.462685	0.550817
	1.90192	2.95223		0.462685	0.596842
	1.90192	1.95869		0.462685	0.4711
	1.90192	1.36257		0.462685	0.373384
	1.90192	2.04385		0.462685	0.483424
	1.90192	1.90192		0.462685	0.462685
	1.90192	2.29933		0.462685	0.518426
	1.87353	2.21417		0.458416	0.507069
	1.87353	2.46965		0.458416	0.540286
	1.87353	2.69675		0.458416	0.56782
	1.87353	2.38449		0.458416	0.529494
	1.87353	2.24256		0.458416	0.510888
	1.87353	2.89546		0.458416	0.590558
	1.87353	2.38449		0.458416	0.529494
	1.87353	1.44773		0.458416	0.388763
	1.87353	1.36257		0.458416	0.373384
	1.87353	2.01546		0.458416	0.479354
	1.87353	1.33418		0.458416	0.368135
	1.87353	1.16386		0.458416	0.335229
	1.87353	1.58966		0.458416	0.413243
	1.87353	1.47612		0.458416	0.393771
	1.84514	1.47612		0.454104	0.393771
	1.84514	0.652897		0.454104	0.218246
	1.84514	1.39095		0.454104	0.378571
	1.84514	0.738058		0.454104	0.240064
	1.84514	2.49804		0.454104	0.543825
	1.84514	2.04385		0.454104	0.483424
	1.84514	2.41288		0.454104	0.533121
	1.84514	1.9303		0.454104	0.466913
	1.84514	3.03739		0.454104	0.606101
	1.84514	2.69675		0.454104	0.56782
	1.84514	1.90192		0.454104	0.462685
	1.84514	1.7316		0.454104	0.436417
	1.84514	1.7316		0.454104	0.436417
	1.84514	1.0787		0.454104	0.317792
	1.84514	0.993539		0.454104	0.299625
	1.81676	1.53289		0.449749	0.403616
	1.81676	0.510963		0.449749	0.179254
	1.81676	1.41934		0.449749	0.383697
	1.81676	1.81676		0.449749	0.449749
	1.81676	2.49804		0.449749	0.543825
	1.81676	1.64644		0.449749	0.422661
	1.81676	2.04385		0.449749	0.483424
	1.81676	1.5045		0.449749	0.398721
	1.81676	2.5832		0.449749	0.554271
	1.81676	2.75352		0.449749	0.574439
	1.81676	2.61159		0.449749	0.557698
	1.81676	1.7316		0.449749	0.436417
	1.81676	1.56128		0.449749	0.408456
	1.81676	2.07224		0.449749	0.487455
	1.81676	1.10709		0.449749	0.323682
	1.81676	1.22063		0.449749	0.346477
	1.78837	1.30579		0.44535	0.362821
	1.78837	1.98708		0.44535	0.475247
	1.78837	1.13547		0.44535	0.329494
	1.78837	0.738058		0.44535	0.240064
	1.78837	2.49804		0.44535	0.543825
	1.78837	1.05031		0.44535	0.31182
	1.78837	1.78837		0.44535	0.44535
	1.78837	1.22063		0.44535	0.346477
	1.78837	0.908379		0.44535	0.280665
	1.78837	0.369029		0.44535	0.136413
	1.78837	1.10709		0.44535	0.323682
	1.78837	1.05031		0.44535	0.31182
	1.78837	1.13547		0.44535	0.329494
	1.78837	0.851605		0.44535	0.267548
	1.75998	0.851605		0.440906	0.267548
	1.75998	1.81676		0.440906	0.449749
	1.75998	0.908379		0.440906	0.280665
	1.75998	1.41934		0.440906	0.383697
	1.75998	0.738058		0.440906	0.240064
	1.75998	1.56128		0.440906	0.408456
	1.75998	0.794831		0.440906	0.254024
	1.75998	2.89546		0.440906	0.590558
	1.75998	3.49158		0.440906	0.652399
	1.75998	3.83222		0.440906	0.684147
	1.75998	1.87353		0.440906	0.458416
	1.75998	2.75352		0.440906	0.574439
	1.75998	1.0787		0.440906	0.317792
	1.75998	1.87353		0.440906	0.458416
	1.75998	1.53289		0.440906	0.403616
	1.75998	1.7316		0.440906	0.436417
	1.7316	1.56128		0.436417	0.408456
	1.7316	2.10063		0.436417	0.491449
	1.7316	0.965152		0.436417	0.293396
	1.7316	1.0787		0.436417	0.317792
	1.7316	1.02193		0.436417	0.305765
	1.7316	1.39095		0.436417	0.378571
	1.7316	1.16386		0.436417	0.335229
	1.7316	1.22063		0.436417	0.346477
	1.7316	0.823218		0.436417	0.260839
	1.7316	1.30579		0.436417	0.362821
	1.7316	1.22063		0.436417	0.346477
	1.7316	1.13547		0.436417	0.329494
	1.7316	1.30579		0.436417	0.362821
	1.7316	0.965152		0.436417	0.293396
	1.7316	0.62451		0.436417	0.210722
	1.7316	1.19225		0.436417	0.340889
	1.7316	2.92384		0.436417	0.593712
	1.7316	3.51997		0.436417	0.655135
	1.7316	1.70321		0.436417	0.43188
	1.7316	3.37803		0.436417	0.641279
	1.70321	3.37803		0.43188	0.641279
	1.70321	1.75998		0.43188	0.440906
	1.70321	1.90192		0.43188	0.462685
	1.70321	0.965152		0.43188	0.293396
	1.70321	1.19225		0.43188	0.340889
	1.70321	1.22063		0.43188	0.346477
	1.70321	1.16386		0.43188	0.335229
	1.70321	1.87353		0.43188	0.458416
	1.70321	2.41288		0.43188	0.533121
	1.70321	1.67482		0.43188	0.427295
	1.70321	1.19225		0.43188	0.340889
	1.70321	0.510963		0.43188	0.179254
	1.70321	1.81676		0.43188	0.449749
	1.70321	1.10709		0.43188	0.323682
	1.70321	1.13547		0.43188	0.329494
	1.70321	0.681284		0.43188	0.225641
	1.67482	2.21417		0.427295	0.507069
	1.67482	2.38449		0.427295	0.529494
	1.67482	0.908379		0.427295	0.280665
	1.67482	1.16386		0.427295	0.335229
	1.67482	1.53289		0.427295	0.403616
	1.67482	1.30579		0.427295	0.362821
	1.67482	0.766444		0.427295	0.2471
	1.67482	0.965152		0.427295	0.293396
	1.67482	1.05031		0.427295	0.31182
	1.67482	0.993539		0.427295	0.299625
	1.67482	0.681284		0.427295	0.225641
	1.67482	1.36257		0.427295	0.373384
	1.67482	0.738058		0.427295	0.240064
	1.67482	0.738058		0.427295	0.240064
	1.67482	1.24902		0.427295	0.351993
	1.67482	1.64644		0.427295	0.422661
	1.67482	0.62451		0.427295	0.210722
	1.67482	0.993539		0.427295	0.299625
	1.67482	2.8103		0.427295	0.580959
	1.67482	1.33418		0.427295	0.368135
	1.67482	1.9303		0.427295	0.466913
	1.64644	1.9303		0.422661	0.466913
	1.64644	1.33418		0.422661	0.368135
	1.64644	2.29933		0.422661	0.518426
	1.64644	1.41934		0.422661	0.383697
	1.64644	1.81676		0.422661	0.449749
	1.64644	1.84514		0.422661	0.454104
	1.64644	1.41934		0.422661	0.383697
	1.64644	1.16386		0.422661	0.335229
	1.64644	1.87353		0.422661	0.458416
	1.64644	1.5045		0.422661	0.398721
	1.64644	1.44773		0.422661	0.388763
	1.64644	1.9303		0.422661	0.466913
	1.64644	1.53289		0.422661	0.403616
	1.64644	1.02193		0.422661	0.305765
	1.64644	2.38449		0.422661	0.529494
	1.64644	2.07224		0.422661	0.487455
	1.64644	1.19225		0.422661	0.340889
	1.64644	0.681284		0.422661	0.225641
	1.64644	1.84514		0.422661	0.454104
	1.64644	1.75998		0.422661	0.440906
	1.64644	0.794831		0.422661	0.254024
	1.64644	1.67482		0.422661	0.427295
	1.64644	1.02193		0.422661	0.305765
	1.64644	0.510963		0.422661	0.179254
	1.64644	1.10709		0.422661	0.323682
	1.64644	3.49158		0.422661	0.652399
	1.64644	1.87353		0.422661	0.458416
	1.64644	1.75998		0.422661	0.440906
	1.64644	1.41934		0.422661	0.383697
	1.64644	1.47612		0.422661	0.393771
	1.64644	1.95869		0.422661	0.4711
	1.64644	1.05031		0.422661	0.31182
	1.64644	1.9303		0.422661	0.466913
	1.61805	1.56128		0.417978	0.408456
	1.61805	1.84514		0.417978	0.454104
	1.61805	2.29933		0.417978	0.518426
	1.61805	1.24902		0.417978	0.351993
	1.61805	0.709671		0.417978	0.232913
	1.61805	1.0787		0.417978	0.317792
	1.61805	1.64644		0.417978	0.422661
	1.61805	0.965152		0.417978	0.293396
	1.61805	1.58966		0.417978	0.413243
	1.61805	1.24902		0.417978	0.351993
	1.61805	2.18579		0.417978	0.503217
	1.61805	1.10709		0.417978	0.323682
	1.61805	0.738058		0.417978	0.240064
	1.61805	0.62451		0.417978	0.210722
	1.61805	1.30579		0.417978	0.362821
	1.61805	2.24256		0.417978	0.510888
	1.61805	1.78837		0.417978	0.44535
	1.61805	0.823218		0.417978	0.260839
	1.61805	1.95869		0.417978	0.4711
	1.61805	0.681284		0.417978	0.225641
	1.61805	1.36257		0.417978	0.373384
	1.61805	1.22063		0.417978	0.346477
	1.61805	1.02193		0.417978	0.305765
	1.58966	1.02193		0.413243	0.305765
	1.58966	0.738058		0.413243	0.240064
	1.58966	1.22063		0.413243	0.346477
	1.58966	1.05031		0.413243	0.31182
	1.58966	0.823218		0.413243	0.260839
	1.58966	0.510963		0.413243	0.179254
	1.58966	1.58966		0.413243	0.413243
	1.58966	0.965152		0.413243	0.293396
	1.58966	0.879992		0.413243	0.274156
	1.58966	0.908379		0.413243	0.280665
	1.58966	1.02193		0.413243	0.305765
	1.58966	0.738058		0.413243	0.240064
	1.58966	0.62451		0.413243	0.210722
	1.58966	0.510963		0.413243	0.179254
	1.58966	1.02193		0.413243	0.305765
	1.58966	0.510963		0.413243	0.179254
	1.58966	0.681284		0.413243	0.225641
	1.58966	0.62451		0.413243	0.210722
	1.58966	0.567737		0.413243	0.195273
	1.58966	2.92384		0.413243	0.593712
	1.58966	1.75998		0.413243	0.440906
	1.58966	0.851605		0.413243	0.267548
	1.58966	1.5045		0.413243	0.398721
	1.58966	1.47612		0.413243	0.393771
	1.58966	2.49804		0.413243	0.543825
	1.58966	2.21417		0.413243	0.507069
	1.58966	2.01546		0.413243	0.479354
	1.58966	1.9303		0.413243	0.466913
	1.58966	1.22063		0.413243	0.346477
	1.56128	2.01546		0.408456	0.479354
	1.56128	1.22063		0.408456	0.346477
	1.56128	1.5045		0.408456	0.398721
	1.56128	1.22063		0.408456	0.346477
	1.56128	1.84514		0.408456	0.454104
	1.56128	1.36257		0.408456	0.373384
	1.56128	1.78837		0.408456	0.44535
	1.56128	2.52643		0.408456	0.547335
	1.56128	1.41934		0.408456	0.383697
	1.56128	0.738058		0.408456	0.240064
	1.56128	0.681284		0.408456	0.225641
	1.56128	1.33418		0.408456	0.368135
	1.56128	1.13547		0.408456	0.329494
	1.56128	1.10709		0.408456	0.323682
	1.56128	1.27741		0.408456	0.357441
	1.56128	0.62451		0.408456	0.210722
	1.56128	1.05031		0.408456	0.31182
	1.56128	0.879992		0.408456	0.274156
	1.56128	0.681284		0.408456	0.225641
	1.56128	0.62451		0.408456	0.210722
	1.56128	0.965152		0.408456	0.293396
	1.56128	0.738058		0.408456	0.240064
	1.56128	1.67482		0.408456	0.427295
	1.56128	0.965152		0.408456	0.293396
	1.56128	1.10709		0.408456	0.323682
	1.56128	0.340642		0.408456	0.127313
	1.56128	2.21417		0.408456	0.507069
	1.56128	2.18579		0.408456	0.503217
	1.53289	2.29933		0.403616	0.518426
	1.53289	0.936765		0.403616	0.287077
	1.53289	2.38449		0.403616	0.529494
	1.53289	2.12901		0.403616	0.495407
	1.53289	1.22063		0.403616	0.346477
	1.53289	2.21417		0.403616	0.507069
	1.53289	1.44773		0.403616	0.388763
	1.53289	1.22063		0.403616	0.346477
	1.53289	0.53935		0.403616	0.187337
	1.53289	1.39095		0.403616	0.378571
	1.53289	1.27741		0.403616	0.357441
	1.53289	1.27741		0.403616	0.357441
	1.53289	1.41934		0.403616	0.383697
	1.53289	0.709671		0.403616	0.232913
	1.53289	1.75998		0.403616	0.440906
	1.53289	1.81676		0.403616	0.449749
	1.53289	1.53289		0.403616	0.403616
	1.53289	1.19225		0.403616	0.340889
	1.53289	1.36257		0.403616	0.373384
	1.53289	1.16386		0.403616	0.335229
	1.53289	1.78837		0.403616	0.44535
	1.53289	0.965152		0.403616	0.293396
	1.53289	0.794831		0.403616	0.254024
	1.53289	1.13547		0.403616	0.329494
	1.53289	0.879992		0.403616	0.274156
	1.53289	1.13547		0.403616	0.329494
	1.53289	0.936765		0.403616	0.287077
	1.53289	0.993539		0.403616	0.299625
	1.53289	1.58966		0.403616	0.413243
	1.53289	0.936765		0.403616	0.287077
	1.53289	0.879992		0.403616	0.274156
	1.53289	2.21417		0.403616	0.507069
	1.53289	1.41934		0.403616	0.383697
	1.53289	1.13547		0.403616	0.329494
	1.53289	0.681284		0.403616	0.225641
	1.5045	1.67482		0.398721	0.427295
	1.5045	1.56128		0.398721	0.408456
	1.5045	1.36257		0.398721	0.373384
	1.5045	1.02193		0.398721	0.305765
	1.5045	0.596123		0.398721	0.203066
	1.5045	1.22063		0.398721	0.346477
	1.5045	1.0787		0.398721	0.317792
	1.5045	0.851605		0.398721	0.267548
	1.5045	0.823218		0.398721	0.260839
	1.5045	0.965152		0.398721	0.293396
	1.5045	1.47612		0.398721	0.393771
	1.5045	0.936765		0.398721	0.287077
	1.5045	0.794831		0.398721	0.254024
	1.5045	1.13547		0.398721	0.329494
	1.5045	0.823218		0.398721	0.260839
	1.5045	1.36257		0.398721	0.373384
	1.5045	0.908379		0.398721	0.280665
	1.5045	1.87353		0.398721	0.458416
	1.5045	1.24902		0.398721	0.351993
	1.5045	1.05031		0.398721	0.31182
	1.5045	0.936765		0.398721	0.287077
	1.5045	0.879992		0.398721	0.274156
	1.5045	0.709671		0.398721	0.232913
	1.5045	1.87353		0.398721	0.458416
	1.5045	1.13547		0.398721	0.329494
	1.5045	0.652897		0.398721	0.218246
	1.5045	0.879992		0.398721	0.274156
	1.47612	0.369029		0.393771	0.136413
	1.47612	0.879992		0.393771	0.274156
	1.47612	0.482576		0.393771	0.171017
	1.47612	1.02193		0.393771	0.305765
	1.47612	0.851605		0.393771	0.267548
	1.47612	0.340642		0.393771	0.127313
	1.47612	0.936765		0.393771	0.287077
	1.47612	0.794831		0.393771	0.254024
	1.47612	1.36257		0.393771	0.373384
	1.47612	1.13547		0.393771	0.329494
	1.47612	0.53935		0.393771	0.187337
	1.47612	0.53935		0.393771	0.187337
	1.47612	2.21417		0.393771	0.507069
	1.47612	2.86707		0.393771	0.587382
	1.47612	1.5045		0.393771	0.398721
	1.47612	2.04385		0.393771	0.483424
	1.47612	1.41934		0.393771	0.383697
	1.47612	2.41288		0.393771	0.533121
	1.47612	2.32772		0.393771	0.522147
	1.47612	0.965152		0.393771	0.293396
	1.47612	1.64644		0.393771	0.422661
	1.47612	1.75998		0.393771	0.440906
	1.47612	1.70321		0.393771	0.43188
	1.47612	1.22063		0.393771	0.346477
	1.47612	1.19225		0.393771	0.340889
	1.47612	1.0787		0.393771	0.317792
	1.47612	0.794831		0.393771	0.254024
	1.47612	1.39095		0.393771	0.378571
	1.47612	1.22063		0.393771	0.346477
	1.47612	1.02193		0.393771	0.305765
	1.47612	1.47612		0.393771	0.393771
	1.47612	1.05031		0.393771	0.31182
	1.47612	1.02193		0.393771	0.305765
	1.47612	0.823218		0.393771	0.260839
	1.47612	1.53289		0.393771	0.403616
	1.47612	1.30579		0.393771	0.362821
	1.47612	1.10709		0.393771	0.323682
	1.47612	1.33418		0.393771	0.368135
	1.47612	1.0787		0.393771	0.317792
	1.47612	1.78837		0.393771	0.44535
	1.44773	1.41934		0.388763	0.383697
	1.44773	1.39095		0.388763	0.378571
	1.44773	0.823218		0.388763	0.260839
	1.44773	1.19225		0.388763	0.340889
	1.44773	0.936765		0.388763	0.287077
	1.44773	1.90192		0.388763	0.462685
	1.44773	1.36257		0.388763	0.373384
	1.44773	1.0787		0.388763	0.317792
	1.44773	0.652897		0.388763	0.218246
	1.44773	0.794831		0.388763	0.254024
	1.44773	1.02193		0.388763	0.305765
	1.44773	0.794831		0.388763	0.254024
	1.44773	0.766444		0.388763	0.2471
	1.44773	1.27741		0.388763	0.357441
	1.44773	0.255481		0.388763	0.0988101
	1.44773	0.62451		0.388763	0.210722
	1.44773	0.681284		0.388763	0.225641
[truncated: 51,016 more rows]
