# Supplementary material for: PRC1-mediated epigenetic programming is required to generate the ovarian reserve
Source: Nat Commun. 2022 Aug 10;13:4510. doi: 10.1038/s41467-022-31759-6 (PMC9365831; doi:10.1038/s41467-022-31759-6)
Supplement: Supplementary file 9 — Source Data [file 41467_2022_31759_MOESM9_ESM.zip › source data/Supplementary Fig 6.xlsx]

## Sheet: Fig.S6d
104 female MPI genes	FPKM_input					Log10(FPKM+1)
id	H3K4me3_Ctrl_FPKM	H3K4me3_cKO	H3K27me3_Ctrl	H3K27me3_cKO		H3K4me3_Ctrl	H3K4me3_cKO	H3K27me3_Ctrl	H3K27me3_cKO
ccdc172	1.44121	1.55693	0.327607	0.335782		0.387604	0.40772	0.12307	0.125736	0.00215317	0.315791
1700013H16Rik	0.591264	1.59491	0.425889	0.531655		0.201742	0.414122	0.154086	0.185161
majin	0.221724	0.455688	0.294846	0.139909		0.0869731	0.163068	0.112218	0.0568702
Abhd18	2.06942	2.16452	0.524171	0.419727		0.487057	0.500308	0.183034	0.152205
4930432K21Rik	1.51511	1.97465	0.196564	0.391745		0.400558	0.473436	0.0779359	0.14356
4930447C04Rik	1.18253	0.645558	3.833	4.02938		0.33896	0.216313	0.684217	0.701515
Ccdc181	1.25643	0.949351	0.262085	0.503673		0.353423	0.28989	0.101089	0.177153
4930524B15Rik	0.36954	1.59491	0.196564	0.251836		0.136575	0.414122	0.0779359	0.0975474
Meiob	2.58678	2.27844	0.458649	0.475691		0.554705	0.515667	0.163951	0.168995
Taf7l2	0.886896	1.63288	0.393128	0.727527		0.275748	0.420432	0.143991	0.237425
4933427D06Rik	0.221724	0.531636	0.458649	0.111927		0.0869731	0.185156	0.163951	0.0460763
Adarb1	2.58678	3.11387	0.524171	0.279818		0.554705	0.614251	0.183034	0.107148
Asf1b	1.99551	2.99995	0.393128	0.391745		0.476471	0.602054	0.143991	0.14356
Aspa	0.18477	0.911377	0.950059	0.671564		0.073634	0.281346	0.290048	0.223123
BC049762	1.99551	2.86704	0.589692	0.447709		0.476471	0.587379	0.201313	0.160681
BC051142	0.36954	0.835429	0.262085	0.475691		0.136575	0.263738	0.101089	0.168995
Caprin2	3.6954	3.3607	0.262085	0.475691		0.671672	0.639556	0.101089	0.168995
Ccdc155	0.960804	0.949351	0.327607	0.783491		0.292434	0.28989	0.12307	0.251271
Ccdc36	0.517356	0.341766	0.393128	0.111927		0.181087	0.127677	0.143991	0.0460763
Ccdc73	1.33034	1.78478	0.262085	0.391745		0.36742	0.444791	0.101089	0.14356
Terb1	1.99551	2.43034	0.458649	0.223855		0.476471	0.535337	0.163951	0.08773
Ccnb3	0.665172	0.493662	0.655213	0.531655		0.221459	0.174252	0.218854	0.185161
Cdkl2	1.99551	2.35439	0.524171	0.671564		0.476471	0.525614	0.183034	0.223123
Cntd1	2.66069	2.10756	0.589692	0.503673		0.563562	0.492419	0.201313	0.177153
Crebl2	5.32137	3.39867	0.262085	0.391745		0.800811	0.643322	0.101089	0.14356
Cyld	2.43896	2.84805	0.589692	0.447709		0.536428	0.585241	0.201313	0.160681
D1Pas1	1.3673	2.01262	0.524171	0.559636		0.374253	0.478945	0.183034	0.193023
M1ap	0.517356	1.15821	0.262085	0.391745		0.181087	0.334093	0.101089	0.14356
Ddb2	2.47592	2.27844	0.655213	0.279818		0.541069	0.515667	0.218854	0.107148
Dennd4a	2.8085	2.69616	0.49141	0.447709		0.580754	0.56775	0.173597	0.160681
Dmc1	0.665172	1.78478	0.425889	0.391745		0.221459	0.444791	0.154086	0.14356
Dmrtc2	0.702126	0.721506	0.131043	0.335782		0.230992	0.235909	0.0534791	0.125736
Dop1a	2.18029	1.7468	0.393128	0.223855		0.502466	0.438828	0.143991	0.08773
Eaf2	4.58229	4.44296	0.065521	0.391745		0.746813	0.735835	0.027562	0.14356
Ecsit	1.77379	2.4873	0.524171	0.363764		0.443074	0.542489	0.183034	0.134739
Fbxo47	2.95632	3.98727	0.458649	0.279818		0.597291	0.697863	0.163951	0.107148
Fhl4	2.95632	4.17714	0.49141	0.671564		0.597291	0.71409	0.173597	0.223123
Figla	1.62597	2.65818	0.524171	0.503673		0.419291	0.563265	0.183034	0.177153
Fmr1nb	1.40425	1.78478	0.294846	0.251836		0.38098	0.444791	0.112218	0.0975474
Btbd18	0.147816	0.778468	0.262085	0.279818		0.0598723	0.250046	0.101089	0.107148
Meioc	0.295632	0.721506	0.851777	0.3078		0.112482	0.235909	0.267589	0.116541
Gpat2	0.849942	0.987325	0.131043	0.111927		0.267158	0.298269	0.0534791	0.0460763
Gpr19	2.29115	2.62021	0.360367	0.503673		0.517347	0.558734	0.133656	0.177153
H2-D1	1.14557	1.29112	0.524171	0.839455		0.331543	0.360047	0.183034	0.264689
H2-K1	0.665172	1.67086	0.524171	0.587618		0.221459	0.426651	0.183034	0.200746
Haus8	2.21724	3.49361	0.360367	0.335782		0.507483	0.652595	0.133656	0.125736
Hfm1	0.702126	1.51896	0.131043	0.391745		0.230992	0.401221	0.0534791	0.14356
Hormad1	0.295632	1.32909	0.196564	0.251836		0.112482	0.367186	0.0779359	0.0975474
Hormad2	0.147816	1.25314	0.458649	0.279818		0.0598723	0.352789	0.163951	0.107148
Hsf2bp	2.7346	3.01893	0.524171	0.223855		0.572244	0.604111	0.183034	0.08773
Il18	0.36954	0.303792	0.393128	0.111927		0.136575	0.115208	0.143991	0.0460763
Inca1	2.88241	3.30374	0.655213	0.251836		0.589102	0.633846	0.218854	0.0975474
Larp1b	4.13885	6.30369	0.458649	0.699545		0.710866	0.863542	0.163951	0.230333
Lypd4	0.702126	0.721506	0.131043	0.335782		0.230992	0.235909	0.0534791	0.125736
Madd	0.886896	1.32909	0.720735	0.167891		0.275748	0.367186	0.235714	0.0674023
Mei1	0.960804	0.778468	1.90012	1.03533		0.292434	0.250046	0.462416	0.308634
Msh4	0.73908	0.721506	0.262085	0.167891		0.24032	0.235909	0.101089	0.0674023
Msh5	0.73908	1.36706	0.327607	0.223855		0.24032	0.37421	0.12307	0.08773
Tesmin	0.295632	0.835429	0.327607	0.167891		0.112482	0.263738	0.12307	0.0674023
Dcaf8l	0.443448	0.512649	0.262085	0.279818		0.159401	0.179738	0.101089	0.107148
Phka2	4.58229	6.8733	0.327607	0.391745		0.746813	0.896157	0.12307	0.14356
Poln	2.21724	2.41135	0.458649	0.727527		0.507483	0.532926	0.163951	0.237425
Pparg	1.47816	2.50629	0.851777	0.3078		0.394129	0.544847	0.267589	0.116541
Pramel1	0.665172	1.10125	0.262085	0.251836		0.221459	0.322477	0.101089	0.0975474
Prdm9	3.32586	5.05054	0.720735	0.867436		0.636072	0.781794	0.235714	0.271246
Rad21l	0.628218	0.721506	0.393128	0.503673		0.211713	0.235909	0.143991	0.177153
Rad51ap2	0.443448	0.455688	0.655213	0.279818		0.159401	0.163068	0.218854	0.107148
Rbpms2	3.58454	5.43028	0.720735	0.363764		0.661295	0.80823	0.235714	0.134739
Rec8	0.92385	0.987325	0.458649	0.447709		0.284171	0.298269	0.163951	0.160681
Reg2	2.95632	4.32904	0.655213	0.559636		0.597291	0.726649	0.218854	0.193023
Rhox13	0.960804	1.13922	0.786256	0.9234		0.292434	0.330256	0.251944	0.28407
Ribc1	2.66069	3.22779	0.524171	0.223855		0.563562	0.626114	0.183034	0.08773
Setdb2	4.43448	4.95561	0.589692	0.391745		0.735158	0.774926	0.201313	0.14356
Slc25a31	0.960804	1.91769	0.622453	0.335782		0.292434	0.465039	0.210172	0.125736
Smc1b	1.03471	1.36706	0.589692	0.335782		0.308503	0.37421	0.201313	0.125736
Spata22	0.221724	0.89239	0.917299	0.699545		0.0869731	0.277011	0.28269	0.230333
Spata5	7.3908	8.31631	0.458649	0.391745		0.923803	0.969244	0.163951	0.14356
Spdya	0.886896	1.86073	0.327607	0.223855		0.275748	0.456476	0.12307	0.08773
Spo11	0.36954	0.18987	0.065521	0.111927		0.136575	0.0754995	0.027562	0.0460763
Spryd3	2.43896	1.51896	0.458649	0.223855		0.536428	0.401221	0.163951	0.08773
Stag3	0.960804	1.7468	0.262085	0.3078		0.292434	0.438828	0.101089	0.116541
Stra8	1.10862	1.8987	0.720735	0.503673		0.323998	0.462203	0.235714	0.177153
Syce1	0.517356	1.93667	0.458649	0.167891		0.181087	0.467856	0.163951	0.0674023
Syce3	0.665172	0.455688	0.262085	0.783491		0.221459	0.163068	0.101089	0.251271
Sycp1	0.886896	1.78478	0.458649	0.363764		0.275748	0.444791	0.163951	0.134739
Sycp2	0.665172	1.19618	0.196564	0.531655		0.221459	0.341668	0.0779359	0.185161
Sycp3	1.47816	3.85436	0.589692	0.391745		0.394129	0.686132	0.201313	0.14356
Syn2	0.886896	2.01262	0.655213	0.335782		0.275748	0.478945	0.218854	0.125736
Syngr4	1.07167	1.78478	0.131043	0.279818		0.31632	0.444791	0.0534791	0.107148
Taf7l	0.886896	2.58223	0.294846	0.363764		0.275748	0.554154	0.112218	0.134739
Taf9b	2.03247	3.75943	0.655213	0.867436		0.481796	0.677555	0.218854	0.271246
Tex101	0.147816	0.265818	0.196564	0.475691		0.0598723	0.102371	0.0779359	0.168995
Tex11	1.03471	2.12655	1.11386	1.17524		0.308503	0.495065	0.325077	0.337506
Tex12	0.480402	1.23416	0.196564	0.3078		0.17038	0.349113	0.0779359	0.116541
Tex15	1.8477	2.16452	0.327607	0.447709		0.454494	0.500308	0.12307	0.160681
Tex16	0	0.265818	0.065521	0.279818		0	0.102371	0.027562	0.107148
Tktl1	0.73908	0.303792	0.458649	0.503673		0.24032	0.115208	0.163951	0.177153
Tsc22d3	2.21724	4.06322	0.720735	0.447709		0.507483	0.704427	0.235714	0.160681
Tsga10	3.03023	3.15184	0.786256	0.279818		0.605329	0.618241	0.251944	0.107148
Ugt8a	1.18253	3.56956	0.524171	0.671564		0.33896	0.659874	0.183034	0.223123
Usp32	3.2889	5.05054	0.458649	0.503673		0.632346	0.781794	0.163951	0.177153
Wbp2nl	0.221724	0.512649	0.262085	0.167891		0.0869731	0.179738	0.101089	0.0674023
Zcwpw1	3.06718	4.49992	0.294846	0.335782		0.609293	0.740357	0.112218	0.125736
Zfp541	0.36954	0.683532	0.524171	0.167891		0.136575	0.226221	0.183034	0.0674023
