# Supplementary material for: PRC1-mediated epigenetic programming is required to generate the ovarian reserve
Source: Nat Commun. 2022 Aug 10;13:4510. doi: 10.1038/s41467-022-31759-6 (PMC9365831; doi:10.1038/s41467-022-31759-6)
Supplement: Supplementary file 9 — Source Data [file 41467_2022_31759_MOESM9_ESM.zip › source data/Supplementary Fig 2.xlsx]

## Sheet: Fig.S2c
Term	Description	LogP	up
GO:0090322	regulation of superoxide metabolic process	-3.9758
GO:0031347	regulation of defense response	-3.46044
GO:0060993	kidney morphogenesis	-3.22357
GO:0060632	regulation of microtubule-based movement	-2.87841
GO:0007420	brain development	-2.8315
Term	Description	LogP	down
GO:0022617	extracellular matrix disassembly	-4.21695
GO:0046503	glycerolipid catabolic process	-3.13996
GO:0048477	oogenesis	-2.41525
GO:0044782	cilium organization	-2.14209
GO:0001541	ovarian follicle development	-2.05772

## Sheet: Fig.S2d
Term	Description	LogP
GO:0030036	actin cytoskeleton organization	-12.0994	up
GO:0001568	blood vessel development	-11.1441
GO:0010942	positive regulation of cell death	-11.0184
GO:0070848	response to growth factor	-10.5864
GO:0006914	autophagy	-7.41348
GO:0044283	small molecule biosynthetic process	-7.25578
GO:0022604	regulation of cell morphogenesis	-6.06207
GO:0021700	developmental maturation	-4.6725
GO:0060993	kidney morphogenesis	-3.81188
GO:0051321	meiotic cell cycle	-3.56274
GO:0016071	mRNA metabolic process	-16.2236	down
GO:0051301	cell division	-11.5651
GO:0006325	chromatin organization	-11.0087
GO:0000226	microtubule cytoskeleton organization	-7.48254
GO:0006974	cellular response to DNA damage stimulus	-7.37871
GO:0098727	maintenance of cell number	-6.6552
GO:1903827	regulation of cellular protein localization	-5.93096
GO:0006511	ubiquitin-dependent protein catabolic process	-5.56079
GO:0032259	methylation	-4.90405
GO:1902884	positive regulation of response to oxidative stress	-2.59887

## Sheet: Fig.S2f
DEG_P5_up			DEG_P1_up			overlapped_genes
kmeans_Cluster	No. of genes	ratio	kmeans_Cluster	No. of genes	ratio	kmeans_Cluster	No. of genes	ratio
C1	369	0.130343	C1	54	0.181208	C1	0	0
C2	148	0.0522783	C2	18	0.0604027	C2	0	0
C3	829	0.292829	C3	63	0.211409	C3	40	0.0814664
C4	834	0.294596	C4	99	0.332215	C4	391	0.796334
C5	651	0.229954	C5	64	0.214765	C5	60	0.1222
