# Supplementary material for: PRC1-mediated epigenetic programming is required to generate the ovarian reserve
Source: Nat Commun. 2022 Aug 10;13:4510. doi: 10.1038/s41467-022-31759-6 (PMC9365831; doi:10.1038/s41467-022-31759-6)
Supplement: Supplementary file 9 — Source Data [file 41467_2022_31759_MOESM9_ESM.zip › source data/Supplementary Fig 3.xlsx]

## Sheet: Fig.S3a
Gene	baseMean	log2FoldChange	padj	cKO_VS_Ctrl
Tex101	1106.35	-12.0135	2.17e-15	down
Tex13c2	158.556	-10.6527	1.5e-11	down
Fsip2l	133.479	-10.4041	6.02e-11	down
Gm20750	107.197	-10.0893	0.00987462	down
Gml	90.3226	-9.8412	1.1e-09	down
Ctag2l2	72.0671	-9.51574	6.08e-09	down
Magea8	65.183	-9.36863	2.77e-08	down
Nt5el	58.0196	-9.2031	3.08e-08	down
Glipr1l2	53.6639	-9.08908	6.74e-08	down
Crtac1	52.8534	-9.06866	6.14e-08	down
Nrk	50.2108	-8.99355	1.01e-07	down
Paqr9	48.1484	-8.93193	1.8e-07	down
Magea5	47.742	-8.91963	1.96e-07	down
Esx1	44.4334	-8.81593	3.34e-07	down
Magea6	42.4615	-8.7517	3.43e-07	down
Rbp4	39.0981	-8.63614	6.03e-07	down
Lypd4	35.4957	-8.49304	1.26e-06	down
Tmem28	35.0893	-8.47631	1.38e-06	down
Rasef	33.2326	-8.39876	1.85e-06	down
Spesp1	33.2603	-8.39855	2.2e-06	down
Enpp2	33.1754	-8.39742	1.79e-06	down
Trpd52l3	32.6523	-8.3736	2.07e-06	down
Ankrd45	31.6378	-8.32988	2.55e-06	down
Ms4a6d	31.3408	-8.31476	0.0320211	down
Nrxn1	80.7707	-8.23331	5.12e-07	down
Col4a6	27.602	-8.13107	6.71e-06	down
Gm14692	26.882	-8.09468	0.0261262	down
Hus1b	26.6708	-8.07854	1.47e-05	down
Gm15363	26.5042	-8.07445	0.0115481	down
Magea4	24.7569	-7.97301	1.55e-05	down
Gm18393	24.7569	-7.97301	1.55e-05	down
Shisa9	24.2362	-7.94522	1.6e-05	down
Ccdc160	23.3646	-7.89081	2.07e-05	down
Jakmip2	21.911	-7.79458	5.57e-05	down
Cers3	116.745	-7.76204	3.46e-11	down
Evx1os	20.5187	-7.7007	6.44e-05	down
mt-Ti	19.6495	-7.64103	6.4e-05	down
Tshb	19.6201	-7.63813	6.68e-05	down
Cldn34b1	19.2716	-7.61185	7.71e-05	down
Col8a1	19.101	-7.60573	0.000135586	down
Magea10	18.6619	-7.56513	9.74e-05	down
Gsdmd	18.5469	-7.55842	9.14e-05	down
Chrd	18.4302	-7.54795	9.9e-05	down
Gm13231	18.1984	-7.53061	0.000103506	down
Lrit3	18.142	-7.5299	0.000125962	down
Magea3	18.1976	-7.52875	0.00011413	down
Mirg	49.3997	-7.52414	9.21e-06	down
Ttc30a2	18.1102	-7.52128	0.000124124	down
Cetn1	17.6744	-7.48522	0.000164436	down
Otud6a	17.0068	-7.42948	0.000212329	down
Drc7	16.8648	-7.42446	0.000191604	down
Gdf11	16.7195	-7.41168	0.000195532	down
Ctag2l1	318.399	-7.40458	4.95e-32	down
Rhov	136.481	-7.39588	3.15e-14	down
Efcab10	16.3996	-7.38232	0.000198899	down
Cdx1	16.4265	-7.37969	0.000246618	down
H2bw2	16.4257	-7.3783	0.000351356	down
Reg2	16.3106	-7.36988	0.000242687	down
Stum	15.8764	-7.33377	0.000237825	down
Mageb17-ps	15.8177	-7.3266	0.000263586	down
Gm9795	15.7581	-7.31826	0.000474629	down
Nup210l	213.247	-7.30608	3e-22	down
Gbp2	15.5287	-7.30347	0.000275073	down
Gm43748	15.3827	-7.28726	0.000294416	down
Arhgap36	15.4104	-7.28691	0.000400439	down
Gm884	258.046	-7.28617	0.000176347	down
1700013H16Rik	291.134	-7.27131	7.86e-28	down
Ptprz1	15.1803	-7.27023	0.000311351	down
Clca3a1	40.6793	-7.23872	3e-05	down
Gm6207	14.8881	-7.23725	0.000474827	down
Jhy	14.7452	-7.22932	0.000380724	down
Thpo	14.5127	-7.20528	0.000403761	down
Npffr1	14.4531	-7.19517	0.000501494	down
Nkx2-4	39.5433	-7.19321	4.11e-05	down
Egfl6	14.396	-7.19188	0.000430633	down
Alpk3	14.3372	-7.18404	0.000497237	down
Tal1	14.2515	-7.17926	0.000450415	down
Kcne1l	14.0483	-7.15842	0.000488315	down
Prag1	13.9324	-7.14708	0.000519024	down
Muc16	13.8149	-7.1307	0.000602001	down
C2cd4d	13.699	-7.11909	0.000605493	down
Acan	13.5823	-7.10512	0.000746624	down
Spata4	13.4958	-7.09737	0.000666559	down
Gm773	148.362	-7.07713	4.11e-05	down
Serp2	13.1203	-7.06238	0.000817216	down
Mir124-2hg	12.74	-7.0114	0.00140491	down
Malrd1	12.509	-6.98804	0.00100052	down
Olfm2	12.4797	-6.98357	0.00109941	down
Npy4r	12.4797	-6.98357	0.00109941	down
Igfbp1	12.3368	-6.97422	0.00121742	down
Cldn16	12.2764	-6.9597	0.00121867	down
Clca3b	12.1597	-6.94436	0.00164081	down
mt-Tq	99.1664	-6.93413	4.48e-12	down
9430078K24Rik	12.0161	-6.93154	0.00117727	down
Piezo2	11.8422	-6.91159	0.00126504	down
4930579K19Rik	11.8422	-6.91159	0.00126504	down
Gm11240	11.7255	-6.89517	0.00138472	down
Taf7l	6312.73	-6.89127	7.01e-78	down
Plekhg4	284.233	-6.89097	8.08e-12	down
1700029M20Rik	11.6668	-6.88564	0.00168911	down
Cutal	11.262	-6.83992	0.00166601	down
Fam3b	11.1754	-6.83078	0.00188657	down
4921534A09Rik	10.8849	-6.79181	0.00204774	down
Gm32885	10.7976	-6.77927	0.00207452	down
Gm40621	10.5943	-6.7517	0.00227493	down
	10.534	-6.73634	0.00531538	down
Tm4sf5	10.3911	-6.7236	0.00250659	down
Olfml2b	10.3626	-6.7214	0.00269371	down
Ociad2	10.3618	-6.7181	0.00253823	down
Spag16	10.361	-6.71488	0.00289636	down
Gm37933	10.3324	-6.71259	0.00266603	down
Gm18273	10.303	-6.70714	0.00289783	down
Rbm43	56.1854	-6.70556	1.67e-07	down
5033403F01Rik	28.1099	-6.69843	0.000225966	down
Gm30437	10.1887	-6.69815	0.00315733	down
Gm5373	10.1871	-6.69155	0.00293373	down
Crygs	10.0141	-6.67138	0.00309589	down
Abcb11	10.0133	-6.66792	0.0030544	down
Tspan2	9.78227	-6.63925	0.0037834	down
Ptgs2	9.78147	-6.63585	0.00337825	down
Gm49368	9.66478	-6.61596	0.00373394	down
Fam227b	9.60763	-6.61131	0.00375582	down
Srrm4	9.55048	-6.60612	0.00495211	down
Clmp	26.0613	-6.5926	0.000370502	down
Gm26708	9.28851	-6.56333	0.00450949	down
Chrm4	9.25914	-6.55722	0.00440764	down
Myog	9.28691	-6.55615	0.00521854	down
H19	886.726	-6.55476	5.29e-100	down
Edn2	9.25834	-6.55349	0.00464922	down
Foxa1	9.25834	-6.55349	0.00464922	down
Tmprss11f	9.17022	-6.53623	0.00804559	down
Tmem200a	8.99797	-6.51623	0.0050593	down
Magea2	8.99637	-6.5092	0.00703509	down
Gm50050	8.73681	-6.47404	0.00583491	down
Zfp941	8.67806	-6.46094	0.00609858	down
Dmrtc2	237.789	-6.46051	7.96e-28	down
Cdc20b	8.64948	-6.45837	0.00602935	down
Gm8251	8.64948	-6.45837	0.00602935	down
Serpinb9d	8.59154	-6.44917	0.00624393	down
Gm16083	8.53279	-6.43586	0.00675032	down
Ube2l6	8.41769	-6.42119	0.0070551	down
Gm14001	8.38832	-6.41443	0.00694378	down
Fgl2	8.3018	-6.40217	0.00782256	down
Zcwpw2	139.259	-6.38895	0.000772722	down
Omg	8.21447	-6.38577	0.0078332	down
Dsg2	8.1851	-6.37884	0.00774596	down
Gm46339	8.15492	-6.36799	0.00983699	down
Gm47163	8.0692	-6.35932	0.00834684	down
Arc	43.8534	-6.3472	1.23e-06	down
Arhgef9	7.98188	-6.34234	0.00864593	down
Tchh	43.6478	-6.33863	1.81e-06	down
Gm49064	7.9525	-6.33517	0.00897222	down
Tmem74b	7.92313	-6.32806	0.00972965	down
She	7.89456	-6.32515	0.0091669	down
Ccdc146	21.753	-6.32245	0.000876874	down
Bhmt2	7.86518	-6.31795	0.00981881	down
Rec8	43.1712	-6.31574	1.35e-06	down
Fam71f2	7.83661	-6.31506	0.00942502	down
Nfam1	7.74929	-6.29755	0.0101054	down
Nxf2	972.526	-6.29443	4.9e-26	down
Ttpa	7.69134	-6.28725	0.0103085	down
Mcmdc2	42.4304	-6.28044	2.84e-06	down
AV320801	42.0263	-6.26917	1.93e-06	down
Nxf3	20.8649	-6.26693	0.0014439	down
Gm3807	7.57544	-6.26645	0.0108698	down
Lncenc1	7.54687	-6.26349	0.0113025	down
Mageb8-ps	7.57464	-6.26209	0.0124823	down
Got2-ps1	7.51829	-6.2603	0.0126962	down
Gm37580	7.51829	-6.2603	0.0126962	down
Gm41639	7.46035	-6.24962	0.0136539	down
Gm47785	7.48812	-6.24833	0.0115996	down
Lypd11	7.45955	-6.24535	0.0116028	down
Nuggc	7.45955	-6.24535	0.0116028	down
Syt13	7.45874	-6.24078	0.0125455	down
Gm270	7.43017	-6.23768	0.0118612	down
Rhod	7.37222	-6.22696	0.0121812	down
Gm5136	7.34205	-6.21541	0.017645	down
A230057D06Rik	7.2857	-6.21307	0.013192	down
Gm26670	7.22775	-6.20213	0.0138935	down
Crygb	7.1698	-6.19108	0.0147234	down
Slc1a6	7.14043	-6.18324	0.0140706	down
Gm6558	7.11026	-6.1706	0.0162496	down
Gm45020	19.547	-6.16519	0.00150231	down
Arap3	7.02373	-6.15593	0.015084	down
Gm14546	7.02373	-6.15593	0.015084	down
Fbln2	19.186	-6.15334	0.00197098	down
Parp14	6.99436	-6.14788	0.01632	down
A530064D06Rik	6.99436	-6.14788	0.01632	down
Car7	57.2736	-6.13803	2.06e-08	down
Tktl1	3041.32	-6.1358	1.49e-242	down
Car2	6.90784	-6.13313	0.0158402	down
Slc16a5	6.84989	-6.1216	0.0163385	down
mt-Tm	6.84989	-6.1216	0.0163385	down
Gm48600	6.84989	-6.1216	0.0163385	down
Gm39348	6.82132	-6.1183	0.0172642	down
Kcnc2	6.79194	-6.10997	0.0169131	down
Gm36198	6.76337	-6.1066	0.0182082	down
Igsf1	6.76257	-6.10155	0.0174047	down
C130021I20Rik	6.76257	-6.10155	0.0174047	down
Cd1d1	6.73399	-6.09825	0.0176236	down
Cav2	6.64747	-6.08284	0.0205695	down
Ccdc116	6.67524	-6.08126	0.0189671	down
Gpr61	6.67524	-6.08126	0.0189671	down
Pla2g2c	36.8911	-6.08001	6.85e-06	down
Itgb6	6.6181	-6.07448	0.0192764	down
Spry4	6.6173	-6.06928	0.0192681	down
Foxd3	6.6173	-6.06928	0.0192681	down
4933412E24Rik	6.58872	-6.06589	0.0190353	down
Notum	6.6165	-6.06506	0.0265477	down
Igkv7-33	6.5014	-6.04504	0.0201311	down
Gm40557	6.5014	-6.04504	0.0201311	down
Rnase4	6.47283	-6.0416	0.0205797	down
AA474408	17.8199	-6.04093	0.00217929	down
Mir7-1	6.44345	-6.03277	0.0206944	down
Gm32123	6.44265	-6.02775	0.02448	down
Prkcb	70.9804	-6.02684	1.95e-08	down
Zfp995	17.4134	-6.00697	0.00242578	down
Slc16a2	17.3848	-6.00577	0.00246555	down
Rgl3	6.29818	-5.99889	0.0227711	down
Mat1a	351.533	-5.99713	2.95e-12	down
Slc35g3	6.26961	-5.99534	0.0231068	down
Eno2	6.26881	-5.98989	0.0245357	down
Tns4	6.18228	-5.97345	0.0241181	down
Gm47781	6.15371	-5.96979	0.0253816	down
H2-Ab1	17.0806	-5.96875	0.00268988	down
Gml2	67.8563	-5.95324	6.05e-10	down
Clstn3	6.09496	-5.95122	0.0258103	down
Gm17893	6.09496	-5.95122	0.0258103	down
Syce3	570.643	-5.95045	2.59e-75	down
Magea9	6.03621	-5.933	0.0330666	down
Gm47518	5.97987	-5.93043	0.0304582	down
Csf1	5.97907	-5.92491	0.027269	down
Clca3a2	5.97907	-5.92491	0.027269	down
Gm7344	5.97907	-5.92491	0.027269	down
Mettl4-ps1	5.95049	-5.92115	0.028461	down
Gm11464	5.95049	-5.92115	0.028461	down
Gm28453	5.92112	-5.91158	0.0281914	down
Plppr1	5.94889	-5.9113	0.0452036	down
Gm12580	5.86397	-5.90334	0.0359394	down
Gm48790	5.89174	-5.90192	0.0293052	down
Gm5067	5.8338	-5.88836	0.0300378	down
Ntf3	5.80522	-5.88453	0.0305894	down
Gm44116	5.77665	-5.88044	0.0339819	down
Prdm5	32.2734	-5.87949	2.49e-05	down
Aspa	128.012	-5.87645	7.28e-17	down
Pcdh17	5.74727	-5.8708	0.0320591	down
4933424G05Rik	5.74727	-5.8708	0.0320591	down
4930453C13Rik	5.7187	-5.86653	0.0365853	down
Tcf21	5.74647	-5.86482	0.0328364	down
Csf3r	5.7179	-5.86088	0.0319544	down
4933428M09Rik	5.7179	-5.86088	0.0319544	down
Drp2	47.4441	-5.85345	4.88e-07	down
Slc6a2	5.602	-5.83285	0.0344357	down
Scml1	185.923	-5.83159	1.65e-23	down
Cst8	5.6012	-5.82679	0.0371151	down
Wdr95	5.57263	-5.82264	0.0350471	down
Gm38260	5.54325	-5.81244	0.0374629	down
Ifi44	5.48611	-5.80423	0.0378331	down
Ltb4r2	5.51388	-5.80253	0.0431367	down
Slc6a11	5.45673	-5.79387	0.0373846	down
Dgkb	5.45673	-5.79387	0.0373846	down
Pcdhga7	5.42816	-5.78967	0.0399762	down
Svs5	5.36941	-5.76866	0.0397835	down
A1cf	5.36941	-5.76866	0.0397835	down
Rhox2f	5.36941	-5.76866	0.0397835	down
Gm18337	5.34004	-5.7581	0.0429032	down
Gm36816	29.0168	-5.74468	0.000342351	down
A730049H05Rik	5.25351	-5.73877	0.0423213	down
Gm43935	5.25351	-5.73877	0.0423213	down
Insl5	5.25271	-5.7326	0.0494588	down
Ccnjl	5.22414	-5.72789	0.0441817	down
Gpr37	5.19557	-5.72359	0.0439337	down
Hoxaas3	5.19557	-5.72359	0.0439337	down
4933406K04Rik	5.19557	-5.72359	0.0439337	down
Gm5468	5.16699	-5.71913	0.0475389	down
Gm6013	5.16619	-5.71258	0.0451961	down
Fgf10	14.2077	-5.69938	0.00606518	down
Mycn	5.07967	-5.69272	0.0478686	down
Gask1a	5.07967	-5.69272	0.0478686	down
Gm13147	5.07967	-5.69272	0.0478686	down
Irf5	5.07887	-5.68598	0.0496479	down
Ccdc180	5.05029	-5.68149	0.0478868	down
Gm49838	5.05029	-5.68149	0.0478868	down
Fam171a2	14.0617	-5.68103	0.00641497	down
Coch	27.9495	-5.66805	7.61e-05	down
Krt8-ps	4.99235	-5.66569	0.049631	down
Ly6k	121.443	-5.62579	7.1e-18	down
Gm38340	13.5108	-5.62392	0.00741015	down
Adad1	221.58	-5.59856	3.45e-07	down
Lepr	39.7275	-5.59168	8.12e-06	down
Gdpd4	80.6255	-5.5872	0.00526171	down
Gm15023	351.647	-5.5738	2.38e-47	down
1700064M15Rik	13.0464	-5.57227	0.00854162	down
Hspa1a	63.0964	-5.53309	5.31e-10	down
Pzp	12.3788	-5.49444	0.010581	down
Caps2	11.8987	-5.44864	0.0121635	down
Zfp827	47.4379	-5.43144	9.57e-08	down
Gm32742	83.8562	-5.41474	0.0244862	down
Pramel3	46.2463	-5.39212	2e-07	down
Emid1	11.1301	-5.33412	0.0164306	down
Zfp462	32.884	-5.31907	1.11e-05	down
Trank1	372.749	-5.30634	4.21e-06	down
Kcns2	10.8395	-5.29344	0.0189423	down
Zfp189	32.5488	-5.29102	2.08e-05	down
Laptm5	10.7808	-5.28236	0.0233709	down
Sod3	10.5506	-5.25909	0.0195655	down
Lypd9	10.4633	-5.24569	0.0199108	down
4933405D12Rik	10.4633	-5.24569	0.0199108	down
Gm44706	10.4633	-5.24569	0.0199108	down
Sspo	10.4625	-5.24187	0.0206897	down
Gm13863	10.2738	-5.23422	0.0212979	down
Mmp25	10.376	-5.23211	0.0205011	down
B630019K06Rik	31.2429	-5.23039	3.03e-05	down
Hdgfl1	50.5505	-5.21511	1.91e-07	down
Plcb2	20.143	-5.18385	0.000896869	down
Ifitm1	29.6005	-5.17937	4.42e-05	down
Gc	59.8397	-5.17343	1.07e-08	down
Prss16	9.96951	-5.17218	0.0236679	down
Ccnb3	1015.68	-5.16096	4.67e-18	down
4930425O10Rik	29.7045	-5.15475	5.27e-05	down
Tifab	79.0575	-5.12978	0.026137	down
Gm15612	19.3595	-5.12499	0.00119676	down
Gm45194	76.3558	-5.10719	2.71e-11	down
4930433N12Rik	9.47575	-5.09465	0.0288791	down
Plxdc1	9.41861	-5.09018	0.0290552	down
Mettl24	18.2844	-5.07194	0.00212334	down
Dtx4	27.3262	-5.03284	0.000103914	down
Tbr1	18.2545	-5.03178	0.00204825	down
Mpz	17.7761	-5.01141	0.00160711	down
Dmgdh	8.92324	-4.99924	0.0470881	down
Gm10030	8.76394	-4.99626	0.0358681	down
Tmprss12	8.8653	-4.98994	0.0456893	down
Gm41760	8.83672	-4.98745	0.0396491	down
Nol4	68.8792	-4.9752	2.7e-10	down
Elf4	42.9923	-4.969	6.53e-07	down
Fam81a	52.5306	-4.95277	0.0155077	down
0610033M10Rik	8.57636	-4.94751	0.0390337	down
Odad3	50.697	-4.93835	6.36e-08	down
Smo	175.357	-4.9228	5.05e-25	down
Gm15561	8.34456	-4.90878	0.0427423	down
Gm8113	16.7169	-4.9017	0.00310523	down
Nmbr	16.6018	-4.89419	0.00310203	down
Necab1	8.28581	-4.89409	0.0442796	down
Gm48393	8.19929	-4.88166	0.044803	down
Mid1ip1	56.0827	-4.86915	1.61e-08	down
Gm16270	208.559	-4.85387	3.49e-28	down
Enthd1	128.203	-4.84879	4.32e-18	down
Cd44	16.0795	-4.84648	0.00379347	down
Spo11	284.997	-4.84361	2.43e-31	down
Ptprv	47.4366	-4.83728	9.97e-08	down
Thbs2	102.37	-4.83322	2.65e-15	down
4933403O08Rik	15.9048	-4.82871	0.00397936	down
Krt8	54.5028	-4.82239	1.98e-08	down
Hao1	23.1734	-4.80774	0.000298815	down
Slc26a7	92.2822	-4.80614	4.54e-13	down
Rpl3l	15.6445	-4.8061	0.00463697	down
Tex16	551.398	-4.80449	4.5e-52	down
Stpg2	22.5196	-4.77734	0.000570401	down
Cd276	22.9991	-4.76875	0.000732355	down
Dynlrb2	45.0171	-4.74059	1.65e-06	down
Dchs1	36.81	-4.73791	6.27e-06	down
AA414768	14.5971	-4.73547	0.00641553	down
Tdrd6	14.7435	-4.71325	0.00628898	down
Sall1	21.9838	-4.70193	0.000882731	down
Apobec3	14.2349	-4.67912	0.00590784	down
Itgae	35.3295	-4.67642	1.19e-05	down
Cacng7	14.016	-4.67306	0.00777253	down
Cxcl1	14.2815	-4.67017	0.0113394	down
Ryr1	14.0896	-4.66322	0.00626419	down
Pi16	42.4747	-4.65921	1.19e-06	down
1700019A02Rik	27.5221	-4.63333	0.000242217	down
Gm44601	352.634	-4.63095	1.47e-28	down
Wnt6	87.9183	-4.60047	3.74e-13	down
Igf2	26.7583	-4.58786	0.000118384	down
Epdr1	20.2739	-4.5849	0.00155824	down
Mageb18	13.2309	-4.58351	0.0134177	down
Morn5	308.038	-4.58152	5.83e-38	down
Fbxl16	13.2916	-4.55369	0.0123621	down
4930563M21Rik	33.044	-4.54912	5.09e-05	down
4930524B15Rik	111.746	-4.54775	1.37e-14	down
Catsperg2	51.8261	-4.54506	1.2e-07	down
Fam228a	19.2395	-4.54252	0.00190551	down
C2cd6	26.1904	-4.54096	0.000237238	down
1700001G11Rik	25.9168	-4.54035	0.000175192	down
Igf2bp1	116.22	-4.53756	1.25e-15	down
Ddah1	1132.75	-4.51701	1.78e-102	down
Pla2r1	37.8982	-4.50384	4.84e-06	down
4933406P04Rik	25.5236	-4.50343	0.000238758	down
Hspa1b	148.172	-4.48054	2.71e-17	down
Dglucy	18.7927	-4.46813	0.00240577	down
Scn3b	24.8266	-4.46068	0.00035126	down
Ccdc187	92.0221	-4.45934	1.95e-13	down
Boc	48.5606	-4.45337	5.81e-07	down
Meig1	55.6947	-4.45297	9.95e-08	down
Dclk1	48.9576	-4.45195	1.12e-07	down
Stard6	37.2916	-4.44995	5.23e-05	down
Prr19	282.168	-4.44515	2.13e-30	down
Ttc29	17.8447	-4.42644	0.00362141	down
Parp3	18.2116	-4.41888	0.00306616	down
4930558K02Rik	47.6647	-4.4161	2.04e-07	down
Spata22	124.035	-4.40828	9.66e-15	down
Gpx7	11.6361	-4.39564	0.019585	down
4930412M03Rik	23.8563	-4.39136	0.000721746	down
Doc2b	76.1901	-4.3905	3.87e-11	down
Zfp579	58.6057	-4.38595	7.07e-09	down
Tshz2	52.2491	-4.37865	6.26e-08	down
Gm25588	35.0316	-4.36001	5.23e-05	down
Ccdc177	45.0228	-4.32938	6.05e-07	down
3830403N18Rik	38.5037	-4.31157	3.19e-05	down
Rhox13	238.927	-4.30618	1.17e-30	down
Zfp287	49.693	-4.30121	2.6e-07	down
Zfp467	33.5045	-4.29757	4.37e-05	down
Hormad1	765.753	-4.28763	6.76e-74	down
Majin	87.782	-4.28483	4.45e-12	down
Adam23	168.619	-4.26349	3.8e-19	down
Fabp3	10.9419	-4.2628	0.0270765	down
C4b	10.5923	-4.2595	0.0347315	down
Ces1d	53.584	-4.24976	5.55e-08	down
Gm13110	16.2961	-4.24962	0.00636041	down
Lrp4	10.5613	-4.24621	0.0323078	down
Trerf1	53.6015	-4.23699	2.2e-07	down
Wfdc15a	164.269	-4.23535	9.33e-22	down
Col26a1	20.5447	-4.21095	0.00241822	down
Dcaf8l	1510.87	-4.19488	1.75e-10	down
Parp8	31.4316	-4.19326	0.00018545	down
Peg10	178.778	-4.18729	7.79e-21	down
Cox7b2	46.4485	-4.18143	1.21e-06	down
Samd4	20.6954	-4.17789	0.00361533	down
Igsf5	10.333	-4.17757	0.0375413	down
Gask1b	15.4261	-4.16758	0.00905093	down
Ndufb11b	25.5386	-4.16454	0.000391563	down
Gbgt1	10.2457	-4.1638	0.0371904	down
Emp1	110.769	-4.15449	4.78e-15	down
Hs3st1	40.1949	-4.14274	6.62e-06	down
Ednrb	59.6615	-4.13487	2.25e-08	down
Gm6215	10.0425	-4.13293	0.0400952	down
Adamts16	89.5579	-4.13083	6.85e-12	down
Gm9530	44.2543	-4.12272	1.2e-06	down
Fam90a1b	166.874	-4.11344	5.19e-21	down
1700030C10Rik	9.92576	-4.11239	0.0404175	down
Gm40466	9.92576	-4.11239	0.0404175	down
Abca8a	92.5937	-4.10755	1.56e-11	down
Hoxb9	53.478	-4.10627	2.42e-07	down
Kcp	28.7409	-4.09427	0.000195713	down
D430019H16Rik	9.64895	-4.09119	0.0365853	down
Olfr681	24.3929	-4.08319	0.00123428	down
Mthfd2l	29.1218	-4.08292	0.000231522	down
Cdh23	23.8694	-4.07174	0.0005796	down
Dhrs7	9.50368	-4.06718	0.0388715	down
Pla2g4a	19.0688	-4.05125	0.00469189	down
Zfp981	28.6151	-4.04712	0.000593002	down
Rhox5	158.524	-4.03727	5.13e-19	down
Zim1	87.8655	-4.0345	1.77e-11	down
Gata6	60.2541	-4.03307	3.19e-08	down
Tifa	42.1033	-4.03077	4.28e-05	down
Wnt7a	110.796	-4.02904	6.97e-14	down
Gstm2	249.004	-4.00834	2.51e-22	down
Sardh	13.8297	-3.99951	0.0168557	down
Meg3	155.281	-3.9972	0.008192	down
S100a10	94.9814	-3.99478	3.1e-12	down
Pabpc6	66.4421	-3.97732	3.53e-07	down
Adgb	22.3701	-3.97491	0.00250662	down
Mucl3	18.0527	-3.96642	0.0066746	down
Xlr	128.76	-3.95327	8.81e-15	down
Ltk	52.8011	-3.94646	2.17e-07	down
Ces2g	12.8826	-3.93635	0.0220397	down
Pappa2	17.6282	-3.93566	0.0066746	down
Kdr	21.3259	-3.92717	0.00313786	down
Aldh1b1	91.343	-3.92228	6.12e-11	down
Sox11	21.2844	-3.91561	0.00210878	down
Irgm1	34.5832	-3.90616	0.000445889	down
Rhox7-ps1	25.6374	-3.90379	0.000449998	down
Stat5a	51.274	-3.90302	4.73e-07	down
Myl9	127.767	-3.90094	3.26e-16	down
Meiob	451.092	-3.89835	5.77e-45	down
AI606473	21.6637	-3.89764	0.00405742	down
Ccdc8	37.6931	-3.88856	3.09e-05	down
St8sia1	12.4476	-3.88535	0.0264862	down
1700003E16Rik	29.3354	-3.88406	0.000204388	down
Pde1a	25.4369	-3.8765	0.000799657	down
Ereg	20.54	-3.86677	0.00643457	down
Hoxd1	12.6389	-3.85756	0.0265118	down
Gm6682	33.2706	-3.85709	6.59e-05	down
Gm15529	120.75	-3.84963	2.46e-12	down
Tmc2	489.346	-3.84444	1.19e-51	down
Armcx2	85.3234	-3.84136	6.64e-10	down
Dlx1	49.0265	-3.83062	1.06e-06	down
Arhgdig	106.163	-3.82964	6.85e-13	down
Vegfa	148.711	-3.8234	1.42e-15	down
Sp9	202.948	-3.81968	2.32e-22	down
Zhx2	12.1754	-3.80238	0.0324766	down
Adamts1	265.512	-3.79962	1.06e-23	down
Slc6a17	27.9727	-3.79561	0.000362358	down
Taf9b	1495.15	-3.7858	2.61e-08	down
Sptbn2	91.1833	-3.78227	2.56e-09	down
Gm28167	12.0293	-3.77996	0.0339763	down
Slc38a4	51.4941	-3.77706	1.2e-06	down
Ntn3	19.8207	-3.77347	0.00370787	down
Sox30	194.851	-3.76985	2.91e-18	down
Susd1	15.9324	-3.76837	0.0151027	down
Egflam	62.9299	-3.76812	7.62e-08	down
Tm9sf5	2491.28	-3.76382	1.89e-144	down
Frem2	77.4247	-3.76368	1.58e-08	down
4930519P11Rik	26.8526	-3.75535	0.000800344	down
Fst	89.0734	-3.75034	5.02e-11	down
Cdiptos	227.129	-3.74466	7.76e-25	down
Pik3ap1	15.6419	-3.73858	0.0177693	down
Pyroxd2	34.5222	-3.72643	0.000226805	down
Gm8615	15.3936	-3.72577	0.0145959	down
Nexmif	218.779	-3.72216	1.49e-21	down
AA386476	18.935	-3.71443	0.00414929	down
Cbln3	18.8027	-3.71161	0.00418648	down
Plekha2	15.192	-3.7107	0.0122796	down
Faxc	74.2038	-3.70566	9.35e-08	down
Lhx9	53.4144	-3.70528	1.5e-05	down
Alcam	25.9818	-3.7043	0.0011264	down
Cdh17	41.4255	-3.70393	1.51e-05	down
Gm9451	11.449	-3.70359	0.0418228	down
2310003L06Rik	67.7146	-3.70186	1.74e-08	down
Abcc6	18.6574	-3.69916	0.00447309	down
Fndc5	63.3303	-3.69793	4.6e-08	down
Gm42047	44.6306	-3.69181	6.07e-06	down
Gm36070	14.7985	-3.68027	0.0128676	down
Gm36246	15.0036	-3.67436	0.0212287	down
Gm44997	11.142	-3.67351	0.0433255	down
Ly86	14.9457	-3.66864	0.0213811	down
Pank1	84.3093	-3.66833	1.97e-10	down
Pdk4	22.3479	-3.66638	0.00534951	down
Islr	14.5969	-3.66454	0.0158433	down
Scarf2	39.6467	-3.65033	6.66e-05	down
Rad21l	466.374	-3.64669	2.83e-39	down
Edn3	21.3124	-3.63955	0.00423949	down
Bmp2	43.4598	-3.63774	3.91e-05	down
Carmil3	259.69	-3.63097	6.15e-20	down
Smpdl3b	42.6536	-3.62874	1.35e-05	down
Supt20-ps	125.09	-3.62581	5.03e-14	down
Ccdc152	293.194	-3.61511	1.2e-23	down
Platr21	28.1882	-3.61074	0.000495987	down
Meioc	337.057	-3.61054	8.93e-20	down
Gm11990	31.9202	-3.60678	0.000211993	down
Pcdh18	27.767	-3.59527	0.000674121	down
Lrp1b	38.5413	-3.58792	0.000217316	down
Odad2	28.0484	-3.5774	0.00114192	down
Acsbg1	33.9307	-3.56946	0.000393206	down
Parvb	40.5443	-3.56345	0.000162551	down
Vnn1	20.8952	-3.5581	0.00838856	down
Clu	352.497	-3.55653	3.44e-33	down
Zfp641	13.3741	-3.55029	0.0335534	down
Otx1	23.852	-3.5487	0.00159293	down
Mgat5b	13.7574	-3.54329	0.0353954	down
Rhpn1	98.1771	-3.53135	3.24e-09	down
Pcsk1n	237.16	-3.52711	2.32e-24	down
Rcn3	23.6343	-3.5239	0.00278584	down
Tesmin	120.557	-3.52355	1.89e-11	down
Dcaf12l1	39.8657	-3.52137	4.34e-05	down
Zfp831	22.8901	-3.51812	0.00611978	down
Sytl3	20.2276	-3.50672	0.0106166	down
Kctd15	65.3088	-3.50361	6.83e-07	down
Col22a1	20.1689	-3.50036	0.0120364	down
Gm715	56.777	-3.49765	1.7e-05	down
Dmrtc1c2	193.389	-3.48758	1.6e-19	down
Drc1	62.2442	-3.48522	2.84e-07	down
Dmrta1	68.7145	-3.48008	9.68e-08	down
Kctd14	240.29	-3.47967	8.64e-24	down
Ubxn10	35.5424	-3.47584	0.000133441	down
Ctcfl	12.7636	-3.47515	0.0496567	down
Clic1	61.1793	-3.47265	3.33e-07	down
Scd2	421.231	-3.47011	9.89e-32	down
Runx1	54.3719	-3.46932	3.93e-06	down
Ssmem1	88.2004	-3.46844	5.93e-08	down
Camkv	187.517	-3.46732	2.04e-17	down
Anxa2	275.938	-3.46726	3.7e-25	down
Pkd1l1	629.761	-3.46254	1.65e-05	down
Selenon	51.4644	-3.46198	5.39e-06	down
Gm48009	12.62	-3.46166	0.043492	down
Rab11fip4os1	64.0084	-3.4609	1.47e-07	down
Pdcl2	206.209	-3.45829	1.81e-19	down
Gabrg3	28.2582	-3.45792	0.00373275	down
Cadps2	1572.39	-3.45572	1.94e-96	down
Cetn4	598.964	-3.45287	1.96e-47	down
Phlda3	56.3423	-3.43503	4.58e-06	down
Ppp1r3c	15.6229	-3.43171	0.0179683	down
Ampd2	68.1647	-3.4268	2.42e-06	down
Gm43566	37.2979	-3.42455	0.000155653	down
Vim	348.181	-3.4218	1.46e-24	down
Gm32939	28.7197	-3.42154	0.00634779	down
Zfp385b	600.169	-3.41148	5.68e-38	down
Msantd4	244.913	-3.40596	5.12e-22	down
Lrrn1	76.201	-3.40315	1.73e-06	down
Gm47078	21.3673	-3.40039	0.00594977	down
Adgrv1	36.48	-3.39754	0.000746329	down
Flnc	97.1759	-3.39415	5.36e-08	down
Zc3hav1	54.3729	-3.3828	1.37e-05	down
Gm34808	15.1464	-3.37611	0.0187608	down
Ccdc96	54.5465	-3.36983	3.2e-06	down
Cpn1	21.474	-3.36609	0.00689933	down
Dmrt1	27.3457	-3.36538	0.00197098	down
4930447C04Rik	3259.98	-3.36448	1.57e-86	down
Gpr162	18.486	-3.36326	0.0194339	down
Xlr5b	18.1477	-3.36084	0.0127757	down
C1qtnf4	29.954	-3.35821	0.00140036	down
Creb5	18.2679	-3.35754	0.0120959	down
Nckap1l	20.8606	-3.35422	0.0054279	down
Gm14226	134.204	-3.34294	2.35e-13	down
Ccdc103	23.6897	-3.33801	0.00275611	down
Topaz1	645.486	-3.32675	4.2e-48	down
St3gal1	29.6712	-3.32473	0.000901753	down
Tagln2	20.3512	-3.32309	0.00874404	down
Setbp1	23.8282	-3.31226	0.0120655	down
Gstm1	180.084	-3.31144	4.99e-15	down
Arhgef40	43.6379	-3.3101	3.2e-05	down
Gm14124	17.2014	-3.30891	0.0290981	down
Slc6a16	105.316	-3.30822	6.73e-11	down
Fcgrt	11.6637	-3.30513	0.0457922	down
Tsc22d3	1640.34	-3.30173	2.45e-10	down
Cdh5	25.8199	-3.29625	0.00276013	down
Prtg	392.907	-3.29524	1.13e-35	down
Gpr161	49.7212	-3.29443	4.37e-05	down
Gm15262	189.549	-3.29166	3.26e-13	down
Zfp994	23.3	-3.28723	0.0057685	down
Cd63	111.09	-3.28619	8.23e-10	down
Gpc2	97.399	-3.27907	1.89e-09	down
Gm33195	88.9687	-3.26385	1.48e-07	down
Mir9-3hg	237.143	-3.26237	3.97e-21	down
Gm38253	14.0265	-3.26131	0.032959	down
Csgalnact1	39.075	-3.25813	0.000690656	down
Sgce	22.4426	-3.25458	0.00436716	down
Rnasel	35.9888	-3.25457	0.00137561	down
Cftr	73.4638	-3.25267	2.81e-07	down
Gm371	218.816	-3.24655	5.76e-16	down
Sdk2	19.689	-3.23924	0.00943442	down
Gstm6	122.425	-3.23677	2.85e-12	down
Trim36	101.605	-3.23643	9.93e-07	down
Gstm7	13.9713	-3.23382	0.0292236	down
Gm19792	19.5273	-3.23174	0.00864525	down
D1Pas1	768.702	-3.22508	5.98e-38	down
Nek11	25.2332	-3.21164	0.0108723	down
Zfp37	19.061	-3.21093	0.0107946	down
Vmn2r1	22.3755	-3.20973	0.0152821	down
Gm33699	41.5656	-3.20931	0.000251097	down
Crb2	69.2505	-3.20866	2.29e-06	down
Rhoj	16.7157	-3.20267	0.0339529	down
Fcnaos	13.6815	-3.20242	0.0332524	down
Prss50	49.0213	-3.19964	1.53e-05	down
1700020N01Rik	27.2585	-3.19821	0.00182247	down
Nostrin	35.8401	-3.19123	0.00164963	down
Cd63-ps	37.456	-3.18536	0.000336492	down
Gm42585	48.7597	-3.18135	3.38e-05	down
Ano4	13.3745	-3.17306	0.0379986	down
EU599041	13.243	-3.17031	0.0430603	down
Hfm1	1181.65	-3.16206	0.000543261	down
4933412E12Rik	29.7159	-3.15912	0.00372757	down
Maoa	1377.62	-3.15669	1.56e-09	down
Frmd4a	228.441	-3.15386	1.36e-19	down
BC049715	21.0772	-3.15118	0.00772779	down
Gm10209	18.878	-3.1507	0.0274028	down
Col3a1	361.588	-3.14714	0.0148069	down
Fndc3c1	70.8316	-3.14175	1.75e-06	down
Mdk	50.4638	-3.13623	0.000139365	down
Epb41l1	44.6239	-3.1319	9.3e-05	down
Btbd18	402.511	-3.13013	3.82e-22	down
Smoc1	581.666	-3.12892	2.54e-45	down
Gnasas1	30.9124	-3.12694	0.00153702	down
Phf2os1	51.95	-3.12688	1.26e-05	down
Srpk3	12.8659	-3.12512	0.0483453	down
Grk4	272.396	-3.1227	6.31e-24	down
Bcor	507.935	-3.11995	7.74e-41	down
Col18a1	586.448	-3.11943	9.27e-31	down
Sec1	223.825	-3.11672	5.56e-17	down
Slc16a7	51.3008	-3.11589	0.000312002	down
Dtx3	139.595	-3.11425	0.0134376	down
4930581F22Rik	23.4152	-3.11271	0.00603628	down
Magea13	164.505	-3.11215	8.26e-15	down
Mctp1	33.5844	-3.11143	0.000566883	down
Gm44103	44.4269	-3.11127	0.000293253	down
Col14a1	40.6172	-3.1043	0.000362435	down
Ndn	296.951	-3.10305	3.97e-19	down
4930509G22Rik	20.4382	-3.1005	0.010983	down
Adora1	27.9858	-3.09642	0.00303824	down
Zfp541	1656.13	-3.0952	4e-54	down
Igfbp4	68.2193	-3.09382	2.7e-06	down
Col6a2	142.247	-3.09222	0.0214107	down
Platr14	257.056	-3.08899	4.86e-22	down
Kcng3	22.422	-3.08838	0.0200243	down
Armcx1	30.4511	-3.07945	0.00127747	down
Arhgef25	206.059	-3.07922	1.06e-13	down
Myom3	258.989	-3.07026	7.02e-15	down
Lrrk2	22.3667	-3.06862	0.00852981	down
Vsig1	55.1723	-3.06049	1.09e-05	down
Wfdc1	29.9589	-3.05549	0.00159272	down
Gm45424	19.7271	-3.05457	0.0135933	down
Gm41	88.9883	-3.05392	2.11e-07	down
Rab34	44.7686	-3.0481	8.85e-05	down
Epb42	43.9923	-3.04645	0.000377101	down
Oasl2	22.2527	-3.0459	0.00697871	down
Rhox2d	22.3549	-3.04507	0.00748361	down
Gm2027	19.8892	-3.04157	0.0134162	down
Map1a	320.642	-3.03868	8.47e-26	down
Trim50	29.4902	-3.03639	0.00196096	down
Kank4	19.2029	-3.03061	0.0329706	down
Foxl2	99.3156	-3.02966	1.79e-07	down
Lrch2	83.7211	-3.02734	1.94e-07	down
Hba-a1	19.3312	-3.02676	0.0452809	down
Thbd	14.5223	-3.01285	0.0395098	down
Slc9b1	260.808	-3.00728	7.19e-21	down
Gnao1	72.164	-3.00552	1.47e-06	down
Lmx1b	70.3438	-3.00481	1.72e-06	down
Astn1	172.123	-3.00256	1.79e-12	down
Arhgap30	74.5632	-3.00174	2.96e-07	down
Trim56	26.4336	-2.99786	0.00458863	down
Fbn2	429.999	-2.99775	1.09e-26	down
Sh3tc2	33.3622	-2.99746	0.00120462	down
Srxn1	82.3225	-2.99709	1.08e-06	down
Setd7	67.6635	-2.99646	2.57e-06	down
E130317F20Rik	40.3229	-2.99245	0.000502674	down
Mbnl3	192.64	-2.99155	4.17e-14	down
Hspb1	30.9423	-2.99101	0.00170756	down
Hcst	65.0954	-2.97722	0.000384519	down
Adgrd1	21.7213	-2.96861	0.0293713	down
Cacna2d4	14.1151	-2.96314	0.0412744	down
Cdk6	86.6712	-2.96052	8.56e-08	down
Emx2	39.3499	-2.95779	0.000969886	down
Foxl2os	55.0397	-2.95546	0.00109481	down
Dnajc6	16.2919	-2.95503	0.0358512	down
Gm12264	21.1235	-2.94854	0.0120664	down
Gprc5b	20.9183	-2.94762	0.0114222	down
Pla2g5	16.073	-2.94226	0.0403928	down
Sox4	526.16	-2.94111	1.04e-29	down
Cplx2	50.4612	-2.93958	0.000142789	down
Rasgrf1	87.6842	-2.93613	1.81e-07	down
Gm6665	57.2057	-2.93455	5.08e-05	down
Klhl3	34.0362	-2.93211	0.00851929	down
Fbxo15	221.176	-2.93111	3.04e-12	down
St8sia6	34.6575	-2.92621	0.000975623	down
Bex4	101.333	-2.92403	7.05e-09	down
4933431K14Rik	36.3308	-2.92357	0.00227041	down
Kitl	265.062	-2.91951	1.33e-19	down
Lix1l	158.507	-2.91659	2.16e-12	down
Dnai1	61.7115	-2.91465	6e-06	down
Fras1	490.694	-2.91313	0.00198661	down
Aldh1a7	25.5537	-2.90801	0.0255376	down
Cfap45	114.191	-2.90407	8.39e-09	down
Nynrin	56.4554	-2.90161	2.08e-05	down
Npr2	150.176	-2.89559	4.93e-11	down
Tgfb1i1	132.1	-2.88287	1.3e-10	down
Il9r	37.5773	-2.8807	0.00246555	down
Septin9	76.7599	-2.87735	8.43e-06	down
Ebf3	33.747	-2.8695	0.00287181	down
Gja1	192.604	-2.8669	4.09e-14	down
Rfx8	21.8308	-2.85689	0.0153186	down
Mmp19	24.284	-2.85545	0.00748288	down
Rps6kl1	15.6117	-2.85167	0.0498782	down
Gm45889	36.8541	-2.8515	0.0020456	down
Wnt4	74.9057	-2.85013	1.39e-05	down
Gm34256	15.3322	-2.84894	0.0398898	down
Scube3	109.534	-2.84854	2.23e-09	down
Emp3	39.3115	-2.84591	0.000533194	down
Niban1	76.4764	-2.84566	8.14e-07	down
Gm27045	19.3616	-2.8426	0.0304637	down
Nrip3	163.606	-2.84165	2.83e-12	down
Gm20337	17.3457	-2.8415	0.0390034	down
Matn2	43.8118	-2.84037	0.00028375	down
Wls	75.7673	-2.82909	1.35e-06	down
Gm37785	40.3623	-2.81892	0.00177547	down
Cachd1	165.825	-2.81823	8.89e-12	down
Dpy19l2	45.5418	-2.81671	0.000525396	down
Gm10648	62.6689	-2.81401	1.94e-05	down
Cpe	295.404	-2.80195	1.19e-13	down
Gm41496	32.335	-2.79843	0.00693709	down
Shank1	57.4536	-2.79571	0.000125871	down
A930007A09Rik	113.297	-2.79391	5.01e-08	down
Alpl	41.9928	-2.78821	0.000592966	down
Col6a1	163.855	-2.78793	0.0214279	down
Zfp608	31.6938	-2.78638	0.00278511	down
Scml2	1624.05	-2.78305	4.63e-54	down
9330175E14Rik	37.8753	-2.7799	0.000827856	down
Mgst1	45.5716	-2.77878	0.00114859	down
Gm36371	31.4507	-2.77381	0.00302527	down
Pde6a	37.9214	-2.76933	0.00125809	down
Fat4	43.015	-2.76571	0.00294156	down
Agtr2	18.5643	-2.76466	0.03155	down
Myrf	60.0038	-2.7643	4.69e-05	down
Hoxa4	84.2162	-2.76371	5.07e-06	down
Trabd2b	31.2467	-2.76149	0.00286296	down
Gm12319	22.5671	-2.7598	0.0189129	down
Dtx1	24.379	-2.75256	0.0220427	down
Rian	50.6598	-2.74759	0.00145794	down
Sorbs3	51.0857	-2.74517	0.000200105	down
Acot1	16.6549	-2.74454	0.0433555	down
Pparg	18.5525	-2.73847	0.0303123	down
Mapkapk3	42.9967	-2.7293	0.000469444	down
Nsg1	32.0516	-2.72681	0.00824454	down
Wdr35	787.758	-2.72671	5.09e-26	down
Thbs1	1310.52	-2.7245	4.67e-39	down
Cyct	219.723	-2.72104	0.00550511	down
Pdgfd	61.6905	-2.72045	0.000252414	down
Daam2	114.535	-2.71771	1.51e-07	down
Gatm	380.106	-2.71529	3.51e-19	down
Fbxo6	72.4184	-2.71281	1.24e-05	down
Irf2bpl	145.372	-2.71163	1.43e-06	down
Zfp280c	81.4757	-2.70735	1.56e-05	down
Mpp2	30.4807	-2.7059	0.00583474	down
Gm39459	82.8064	-2.70323	2.51e-06	down
Gm39464	27.8198	-2.70256	0.00908718	down
Tmem44	19.9302	-2.69823	0.0242027	down
Klhl33	43.5405	-2.69449	0.000867603	down
Ucp2	82.176	-2.69376	1.35e-06	down
Sfxn3	39.7601	-2.69089	0.00103893	down
Abca4	22.0814	-2.6882	0.0222214	down
Obsl1	354.095	-2.68819	1.05e-21	down
Pak3	27.8936	-2.68758	0.0064531	down
Klf2	121.185	-2.6805	1.16e-05	down
Gm16835	45.1945	-2.67554	0.000532587	down
Mme	21.4343	-2.67253	0.0286086	down
Ntn5	19.9175	-2.67184	0.0304362	down
Slc8a1	27.7519	-2.67164	0.00780648	down
Tcf7l2	25.6327	-2.67106	0.0102622	down
Sarm1	106.606	-2.66852	4.46e-08	down
Gpc3	81.2713	-2.66828	0.000127837	down
Adgrl4	26.1608	-2.66676	0.040395	down
Rhox7b	35.5259	-2.66474	0.00224482	down
Zfp711	387.452	-2.66353	3.29e-13	down
Lgr6	104.286	-2.66264	8.08e-08	down
Tktl2	505.548	-2.6594	2e-19	down
Samd14	19.2157	-2.65936	0.0468824	down
Mfsd13b	33.0865	-2.65834	0.00348067	down
Cnksr2	343.456	-2.64808	4.15e-16	down
D430041D05Rik	33.0132	-2.64708	0.00315863	down
Soga1	54.4391	-2.64466	0.000115772	down
Sycp2	2549.39	-2.64379	5.45e-58	down
Ehd2	44.1937	-2.64364	0.000881803	down
Efhc2	161.896	-2.64204	3.01e-08	down
Taf7l2	303.981	-2.6351	2.04e-11	down
Eda2r	132.444	-2.63328	1.72e-09	down
Alpk2	96.4218	-2.62881	3.03e-07	down
Zfp13	171.063	-2.62851	1.78e-09	down
Ildr2	51.0653	-2.62748	0.00117661	down
Slc25a24	20.8254	-2.62609	0.0325324	down
Ropn1l	448.937	-2.62525	2.6e-26	down
Gm7167	17.1289	-2.62337	0.0447384	down
Dmp1	50.0664	-2.6167	0.000760358	down
Rsl1	20.8559	-2.61279	0.0273194	down
Gm17690	45.635	-2.61274	0.000563812	down
Mir6236	83.7619	-2.60849	6.93e-06	down
Nr2f1	35.4416	-2.60825	0.00956999	down
Armcx4	43.0903	-2.60072	0.00117707	down
Adgre5	111.352	-2.60047	3.48e-08	down
Zmat4	22.9813	-2.59936	0.0288835	down
Piwil4	136.651	-2.59744	9.62e-09	down
Xist	879.73	-2.59606	4.61e-24	down
Aebp1	31.8957	-2.59567	0.00458397	down
1700018B24Rik	612.628	-2.58747	2e-29	down
Plbd1	26.3873	-2.58608	0.0120052	down
Plp2	33.4335	-2.58211	0.00464419	down
Rnls	103.268	-2.58169	2.83e-07	down
Lgals7	229.723	-2.57995	1.33e-13	down
Mest	97.531	-2.57995	3.75e-06	down
Ccdc173	263.306	-2.57595	1.59e-15	down
Adcy10	58.8977	-2.57278	0.000212444	down
Zbtb32	575.858	-2.57153	8.01e-31	down
Map10	450.372	-2.5648	7.82e-21	down
Rragd	27.496	-2.56315	0.0154135	down
Kif1a	26.1288	-2.55976	0.0191137	down
Slc9a5	25.497	-2.55538	0.0166613	down
Epn3	33.4099	-2.5542	0.00617046	down
Axl	245.462	-2.55031	8.07e-12	down
Prdx4	2666.54	-2.53387	1.8e-82	down
Nup62cl	910.615	-2.52897	6.91e-36	down
Ddit4	111.543	-2.52842	5.16e-07	down
Trib2	48.2065	-2.52672	0.00155824	down
Gm15564	59.676	-2.52405	0.000111277	down
Bmp3	24.8275	-2.52245	0.0303066	down
Sycp1	8065.33	-2.5223	2.01e-61	down
BC049762	113.821	-2.51912	1.24e-07	down
Sdr39u1	183.872	-2.50756	1.47e-08	down
Maged2	1084.71	-2.50536	9.11e-48	down
Stambp-ps1	41.3285	-2.50451	0.00204519	down
Cabs1	24.7863	-2.50051	0.0182392	down
Hoxd8	245.293	-2.49698	1.89e-13	down
Mageb6-ps	57.727	-2.49587	0.00225511	down
Cntd1	121.202	-2.4922	7.89e-07	down
Itga5	35.4208	-2.49121	0.00365908	down
Tcaf1	54.6385	-2.49089	0.000356772	down
Rgs11	107.835	-2.48918	7.81e-05	down
Ier5	112.275	-2.48658	2.45e-06	down
Ttc26	186.183	-2.48147	5.3e-10	down
Hexa	1115.89	-2.48032	4.67e-49	down
Tg	46.0459	-2.47873	0.00211776	down
Cdc42ep5	37.9503	-2.47583	0.0098112	down
Dact1	40.4843	-2.47559	0.00200646	down
mt-Ta	52.3145	-2.47533	0.000478602	down
Obscn	49.5102	-2.47457	0.000964683	down
Gm29208	19.4231	-2.47451	0.0426917	down
Srgap3	65.5052	-2.47124	0.000704937	down
Cx3cl1	29.6345	-2.46373	0.0100805	down
Zbtb3	66.5823	-2.46297	9.57e-05	down
Npr1	95.7435	-2.46155	1.04e-06	down
Mgat3	26.0347	-2.45754	0.0162225	down
Hecw2	45.033	-2.45659	0.00136388	down
Cavin2	20.9472	-2.45466	0.0368617	down
Ngef	48.7701	-2.44469	0.00168915	down
Vopp1	59.8012	-2.43043	0.000159409	down
Gm17232	28.9488	-2.42281	0.0141262	down
4930452G13Rik	22.2794	-2.42267	0.0358381	down
4930556C24Rik	71.5126	-2.42014	6.59e-05	down
Gm37285	43.7301	-2.41935	0.00569582	down
Krt18	77.3556	-2.41723	5.84e-05	down
Slc6a8	59.2044	-2.41476	0.00020409	down
Smarca1	62.3622	-2.41404	0.000201383	down
Sdcbp2	93.5726	-2.41354	5.3e-06	down
Serpinb6b	35.4495	-2.41323	0.00568041	down
Col24a1	376.849	-2.41291	7.01e-18	down
Spaca1	175.696	-2.41149	6.5e-10	down
Tnfrsf1a	23.5247	-2.40571	0.0260514	down
Lrp2	47.478	-2.4022	0.00175793	down
Cers4	76.0196	-2.40021	7.07e-05	down
Lrp3	178.202	-2.39915	9.79e-11	down
Nrn1	25.2539	-2.39715	0.0218697	down
Wt1	172.435	-2.3879	2.95e-06	down
2510009E07Rik	38.5691	-2.38307	0.00601885	down
Pck2	29.4796	-2.38228	0.0234538	down
Prss42	81.2201	-2.3808	1.48e-05	down
Zfp947	53.0469	-2.37917	0.00156931	down
Cdcp1	34.7639	-2.37885	0.00673028	down
Rhox9	29.7888	-2.3755	0.0154217	down
Rnf17	2740.97	-2.37128	7.47e-52	down
Flicr	21.2152	-2.37054	0.0480289	down
Gm38300	51.4084	-2.36764	0.00108094	down
Asrgl1	177.604	-2.36142	3.77e-08	down
Serpine1	40.5313	-2.35467	0.00559057	down
4930469K13Rik	37.8037	-2.34916	0.00703473	down
Lrrn4	128.421	-2.34823	3.75e-06	down
Zhx1	564.817	-2.3462	1.94e-21	down
Fermt1	109.424	-2.34348	1.71e-06	down
Hsf5	184.649	-2.34223	2.62e-09	down
Pdha2	55.1145	-2.34172	0.000490559	down
Ccdc136	1641.29	-2.33923	2.14e-44	down
1700088E04Rik	40.3507	-2.33501	0.00372548	down
Cald1	101.459	-2.33093	6.25e-06	down
Srcin1	38.9569	-2.33023	0.0100702	down
Gm43442	34.2351	-2.32719	0.0143768	down
Cpq	98.4471	-2.32397	6.47e-05	down
Meikin	35.5948	-2.3227	0.00948372	down
Speg	40.8109	-2.3151	0.0234864	down
Fstl1	142.937	-2.31323	4.68e-05	down
Spaca6	32.0839	-2.31116	0.012961	down
Tmsb4x	384.171	-2.30903	0.00373111	down
Aard	69.8934	-2.30609	9.59e-05	down
Scd3	34.7061	-2.30048	0.00864625	down
Ltbr	47.2219	-2.29729	0.00198344	down
Tfap2a	76.1492	-2.29479	7.05e-05	down
2700081O15Rik	273.559	-2.29384	2.4e-10	down
Bc1	2825.88	-2.28922	7.73e-73	down
Arhgef2	68.4697	-2.28792	0.000760978	down
Bmp1	103.279	-2.28788	1.3e-05	down
1810014B01Rik	72.6194	-2.28703	0.000209388	down
6330418K02Rik	23.6575	-2.28418	0.0354134	down
Radil	275.379	-2.28234	1.57e-13	down
Tram1l1	45.2335	-2.28226	0.00267608	down
Adgrb1	34.9741	-2.28109	0.0180534	down
Gas1	47.9422	-2.27898	0.00416338	down
Plin2	66.5893	-2.27605	0.00228221	down
Id1	2574.89	-2.27108	0.00181998	down
Plagl1	128.195	-2.271	7.32e-07	down
Rab31	38.6495	-2.26986	0.0070259	down
Eno3	136.308	-2.26481	3.13e-07	down
Mex3b	39.3994	-2.26397	0.0144781	down
Cav1	55.562	-2.26276	0.00104319	down
1700037C18Rik	138.3	-2.26012	1.14e-07	down
2810414N06Rik	38.0023	-2.25852	0.0218741	down
Cntn4	33.5687	-2.25562	0.0177506	down
Ahnak	425.544	-2.25393	4e-13	down
Cd109	83.2782	-2.25367	2.88e-05	down
Gm46603	167.523	-2.25225	3.48e-09	down
Gm49864	45.1295	-2.25182	0.00585636	down
Magea14	183.366	-2.25155	1.74e-07	down
Rbms3	42.1292	-2.24804	0.0125111	down
Pfn4	46.4132	-2.24766	0.00361006	down
Stox2	38.715	-2.24507	0.00851929	down
Tmem25	99.2765	-2.24377	4.87e-05	down
Akr1c14	98.3414	-2.24336	0.000189337	down
Kank3	1358.78	-2.23946	7.06e-41	down
Mt1	38.1603	-2.23474	0.00709312	down
Ptprk	31.7161	-2.23143	0.0182731	down
Gm42559	44.3962	-2.22999	0.00490508	down
Dyrk3	107.885	-2.22747	5.6e-06	down
Xlr5e-ps	62.8724	-2.22706	0.0025917	down
Aldh1a1	299.17	-2.22532	1.44e-13	down
Gm13140	46.0693	-2.22369	0.00730748	down
Sox3	225.116	-2.22128	7.95e-10	down
Sp5	74.2554	-2.22117	0.000132794	down
Ttc39d	79.0475	-2.22043	8.94e-05	down
Mageb4	911.805	-2.2202	4.16e-30	down
Fhl4	421.991	-2.21861	3.58e-17	down
Gm38250	22.5972	-2.20991	0.0460839	down
Tdrd12	379.309	-2.20928	2.1e-15	down
Nenf	35.8924	-2.2086	0.0104893	down
Fam228b	122.635	-2.2078	6.51e-06	down
Cfap65	25.8194	-2.20765	0.0401967	down
Hspb11	95.7203	-2.20168	1.09e-05	down
Gm37669	208.88	-2.20141	1.91e-10	down
B4galt3	242.649	-2.20103	1.11e-11	down
Pced1a	536.032	-2.19849	1.54e-17	down
Glb1l	224.828	-2.19202	5.14e-09	down
Kcnd3	239.558	-2.1909	3.78e-07	down
Srsf12	128.093	-2.18873	4.77e-05	down
Ttc30a1	109.2	-2.18698	3.44e-05	down
Zik1	43.1922	-2.18688	0.00463442	down
Gm9728	34.1705	-2.18584	0.0125919	down
Abo	41.656	-2.18435	0.00574406	down
Plcd1	33.7724	-2.18147	0.0171938	down
Zfp629	561.49	-2.18101	1.76e-23	down
Ms4a1	44.423	-2.18058	0.00397554	down
Gm17494	28.1088	-2.17989	0.0276142	down
Plxnb1	615.493	-2.17958	2.39e-22	down
Adad2	3281.58	-2.17689	1.19e-63	down
Xlr3c	128.352	-2.17648	4.09e-07	down
Ier3	105.569	-2.17582	0.000200196	down
Tcam1	83.6862	-2.17493	0.000166524	down
Snx32	60.7262	-2.17491	0.000922142	down
Fam78b	34.1422	-2.17445	0.0165511	down
Papolb	84.1434	-2.17388	0.000129205	down
Nr5a1	53.9137	-2.17281	0.0032234	down
Dusp3	25.0928	-2.17006	0.0396844	down
Akap3	64.2096	-2.16944	0.00097601	down
Zfp36l1	359.149	-2.16407	1.11e-11	down
Fam83h	85.4053	-2.16364	0.000475362	down
Mdfi	24.9769	-2.16243	0.0417303	down
Itga3	50.7215	-2.15903	0.00476876	down
Kirrel	50.9932	-2.15867	0.00273774	down
Rgs6	50.8002	-2.15772	0.00278847	down
Dusp6	39.2021	-2.14959	0.00841829	down
Gm42600	36.0041	-2.14917	0.0167428	down
Sulf1	131.889	-2.14743	5.17e-07	down
Ddx25	1585.42	-2.14638	5.52e-35	down
Gm37296	45.9356	-2.1463	0.00811324	down
Ccnd2	285.902	-2.14072	0.0396176	down
Neto2	728.281	-2.13954	6.04e-24	down
Pald1	87.3996	-2.13671	0.000116314	down
Bbs1	335.43	-2.13481	2.35e-11	down
Gm7061	90.8577	-2.13317	6.47e-05	down
M1ap	297.996	-2.13247	1.53e-13	down
Mei1	482.417	-2.13139	2.86e-13	down
Cmtm3	31.4554	-2.12855	0.0221255	down
Zfp979	57.8222	-2.12806	0.00509979	down
Fzd4	25.8584	-2.12664	0.0386215	down
Kif26b	80.6656	-2.12249	0.000645833	down
Rom1	30.1055	-2.12165	0.033329	down
4632427E13Rik	129.331	-2.11375	9.35e-07	down
Gem	63.8522	-2.11225	0.00072272	down
Acoxl	81.0549	-2.11187	0.000108837	down
Gm26850	24.1613	-2.11134	0.0475901	down
Amhr2	140.14	-2.10438	3.43e-07	down
Lyn	41.3581	-2.09953	0.021407	down
Mipol1	125.454	-2.09763	3.26e-06	down
Gm6567	67.3317	-2.09605	0.00699795	down
Hk2	30.8865	-2.09588	0.0281969	down
Col12a1	105.555	-2.09384	0.000439566	down
2810039B14Rik	28.5324	-2.09379	0.0444628	down
Tkfc	341.433	-2.09228	1.17e-10	down
Mtch2	1150.01	-2.09133	2.17e-37	down
Morn4	46.5835	-2.09113	0.00530298	down
Gata4	131.645	-2.09042	1.51e-06	down
Sulf2	94.1945	-2.08931	0.00129342	down
Mlc1	156.635	-2.08778	7.1e-07	down
Gm34225	38.9955	-2.08353	0.0125444	down
1700008J07Rik	46.2617	-2.0833	0.00575322	down
Tdrd9	10058.7	-2.08042	1.52e-11	down
Lrrc56	563.332	-2.07858	1.93e-20	down
Meiosin	3522.45	-2.07659	8.74e-43	down
E330023G01Rik	54.6462	-2.07473	0.00410615	down
Ctsw	34.4535	-2.06977	0.0220046	down
Ccar2	1247.49	-2.06573	1.01e-28	down
Nfib	66.1083	-2.06391	0.00114834	down
Stag3	3882.83	-2.06387	5.57e-44	down
Spock2	51.3871	-2.05638	0.00449859	down
Cspg4b	130.322	-2.05457	3.31e-06	down
Six1	60.5903	-2.05076	0.00152835	down
Mir100hg	26.1631	-2.04999	0.0448362	down
Lrrc4	56.6082	-2.04733	0.00270166	down
Ppil6	70.2965	-2.04699	0.000711768	down
Gm26590	27.6311	-2.04658	0.0440666	down
Arrb1	38.8617	-2.03713	0.0332025	down
Spata17	75.0658	-2.03605	0.00035126	down
Bcorl1	418.28	-2.02759	8.34e-17	down
Gm14790	35.6238	-2.02718	0.0247105	down
Mid2	36.2209	-2.02327	0.0229675	down
Naf1	491.857	-2.02298	6.75e-17	down
Myo19	309.128	-2.01871	2.66e-11	down
Vrtn	429.018	-2.01282	6.71e-11	down
Ikzf1	45.3163	-2.00566	0.00952987	down
8030474K03Rik	1626.23	-2.00554	6.8e-34	down
Gm26981	66.3606	-2.00418	0.00309291	down
Plxnc1	273.068	-1.9991	2.36e-11	down
Dync2h1	1460.61	-1.99831	2.31e-28	down
Lratd1	89.5801	-1.99583	0.000166083	down
Sox5	35.612	-1.99409	0.0279839	down
Itm2c	176.701	-1.99276	6.3e-08	down
Myc	60.2326	-1.98602	0.00841829	down
Spef1l	44.9811	-1.98578	0.00999666	down
Arnt2	103.861	-1.9844	0.000166288	down
Gab1	337.323	-1.97279	1.46e-12	down
Vps25	28.992	-1.96564	0.0440952	down
Hs6st2	135.009	-1.96341	3.7e-05	down
Gm30238	42.0171	-1.96056	0.0150451	down
Ttc21b	248.938	-1.95945	7.24e-09	down
Copg2	2254.7	-1.95211	4.81e-44	down
Cyb5r1	985.044	-1.95152	5.95e-28	down
Fbn1	222.53	-1.94968	2.98e-06	down
Slit2	306.745	-1.94642	7e-09	down
Smyd1	54.062	-1.94551	0.018295	down
Akr1cl	208.534	-1.94125	7.28e-08	down
Efhc1	203.427	-1.94125	7.82e-08	down
Cpxm1	46.2406	-1.93832	0.0109438	down
Hormad2	228.675	-1.93814	4.55e-08	down
St6gal1	39.8925	-1.93812	0.017416	down
Timp1	49.5157	-1.93428	0.0299669	down
Parm1	79.1369	-1.93346	0.0020397	down
Gm16759	34.9348	-1.93117	0.0360394	down
Shoc1	662.082	-1.92796	3.44e-21	down
Cep19	494.049	-1.92139	4.28e-17	down
C1ql1	144.827	-1.92092	3.34e-06	down
Tmem223	61.4173	-1.91907	0.00275611	down
Col5a2	49.074	-1.9183	0.0236018	down
Ptprm	198.034	-1.91572	4.64e-08	down
Pitpnm1	50.2274	-1.91333	0.012844	down
Lrrc73	142.557	-1.91202	8.29e-06	down
Unc119b	1006.03	-1.91061	1.36e-28	down
Grhl2	298.479	-1.90788	3e-11	down
Mageb10-ps	544.428	-1.90577	2.5e-10	down
Igdcc3	37.6555	-1.90496	0.0339356	down
Cdkl2	791.21	-1.90464	2.31e-19	down
Xlr5c	36.5883	-1.9027	0.0353954	down
Erbb4	147.939	-1.90213	6.34e-05	down
Nr4a1	594.859	-1.90084	0.01226	down
Pmel	76.0828	-1.89935	0.00129464	down
Mmp14	84.1737	-1.89389	0.000548282	down
1700067K01Rik	482.471	-1.89049	1.27e-09	down
Gm7361	30.1478	-1.88967	0.0460762	down
Zc3h12b	200.59	-1.88944	1.21e-06	down
Trp53i11	41.2377	-1.8889	0.0199752	down
Acot9	563.903	-1.88667	2.49e-17	down
Patz1	871.577	-1.88476	4.46e-20	down
Src	87.1578	-1.88266	0.000644448	down
Shcbp1l	2042.17	-1.87976	2.08e-40	down
Dusp9	1265.74	-1.87883	2.33e-28	down
Tent5d	52.4156	-1.87876	0.0124611	down
Stxbp6	32.4402	-1.87403	0.0393883	down
Hpse2	82.7859	-1.86706	0.00176162	down
Dmrtb1	444.343	-1.86624	2.46e-13	down
Plekhd1	52.4014	-1.86159	0.0105376	down
Stk31	5019.25	-1.85466	2.42e-50	down
Dnah5	81.7606	-1.85456	0.000968579	down
Sox8	59.0051	-1.85443	0.00630416	down
Ldhc	60.6033	-1.85168	0.00446358	down
2700046G09Rik	114.421	-1.85059	0.00039775	down
Ribc2	61.9771	-1.84578	0.0105376	down
Adtrp	35.8367	-1.83936	0.0441799	down
Fancd2	2632.08	-1.83847	1.43e-39	down
Stat5b	52.7293	-1.83587	0.00876937	down
Gm16234	42.8353	-1.8332	0.0248484	down
Socs3	76.1158	-1.83266	0.003194	down
Gm19605	32.9646	-1.83174	0.049284	down
Glt8d2	68.6043	-1.83073	0.00831529	down
Ccn1	566.689	-1.82867	2.64e-11	down
Gm9899	51.8448	-1.82716	0.0343325	down
Smim11	37.1862	-1.82656	0.049336	down
Igfbp3	244.44	-1.82418	1.92e-08	down
Cnnm1	540.332	-1.82385	8.63e-16	down
Sult4a1	56.6752	-1.82011	0.0113724	down
Xkr6	58.9222	-1.82011	0.00832956	down
Nipal2	190.493	-1.81469	2.36e-06	down
Psma8	588.023	-1.80991	2.24e-17	down
Colec12	127.495	-1.80808	3.95e-05	down
Lrriq3	128.055	-1.80779	0.0011277	down
Igfbp5	194.202	-1.80609	0.000363142	down
App	410.433	-1.80582	1.35e-11	down
4933431M02Rik	64.6559	-1.80404	0.00385411	down
Sema4f	261.11	-1.80339	6.68e-09	down
Tspan18	131.516	-1.80098	0.00074029	down
Klhl35	89.7968	-1.80025	0.00103797	down
Cited1	170.385	-1.79919	5.29e-06	down
Adamts19	103.875	-1.79833	0.000322373	down
Helz2	78.3652	-1.79794	0.00491765	down
Ece1	131.917	-1.79406	0.00169045	down
Bicd1	58.7008	-1.79399	0.0069835	down
Nid1	158.71	-1.79398	8.16e-05	down
Clstn2	35.4929	-1.79055	0.0453512	down
Tmem69	148.732	-1.78985	5.52e-05	down
Rnpep	64.8201	-1.78792	0.0126173	down
Sparc	355.82	-1.78719	3.03e-07	down
Ankrd29	42.8034	-1.78708	0.0247484	down
Gm21926	95.317	-1.78365	0.000505926	down
Greb1l	47.5057	-1.78296	0.0155432	down
Gatb	632.815	-1.78288	4.56e-17	down
Samd15	92.6381	-1.78285	0.00394622	down
Gm37755	58.5221	-1.77785	0.0118802	down
Pogk	2813.85	-1.7763	1.56e-25	down
Col9a2	66.3866	-1.77446	0.00417849	down
Tex19.2	229.428	-1.77354	4.03e-05	down
Cdnf	78.5671	-1.77189	0.00282409	down
Rhox7-ps2	50.4439	-1.76956	0.0145967	down
Syne1	2321.07	-1.76848	0.0211221	down
Galnt7	40.6198	-1.76354	0.0486133	down
Dync2li1	649.417	-1.76242	1.17e-17	down
Etv1	127.137	-1.7603	0.000207873	down
Id3	1618.59	-1.75318	0.00348067	down
Boll	103.533	-1.75313	0.00108557	down
Fkbp6	5756.08	-1.75252	1.91e-47	down
Lpar1	120.143	-1.74875	0.000479109	down
Ccne2	356.605	-1.74103	1.57e-08	down
Lonrf3	2075.56	-1.74092	7.23e-36	down
Zdhhc15	89.2024	-1.74081	0.0189671	down
Pwwp3b	630.866	-1.74049	2.55e-12	down
Tex12	439.27	-1.73766	7.62e-11	down
Adgrg4	43.7913	-1.7374	0.0375719	down
Plp1	523.26	-1.73625	1.79e-14	down
Rgs2	171.896	-1.73447	4.33e-06	down
Ptprs	4018.09	-1.7341	2.48e-36	down
Gm16310	35.9365	-1.73169	0.0498573	down
Dcdc2a	297.496	-1.73155	6.3e-08	down
Igfbp2	118.364	-1.7302	0.000230038	down
Prrg3	249.279	-1.72995	2.09e-07	down
Cdh2	205.252	-1.72902	3.45e-07	down
Smarca5-ps	61.8289	-1.72733	0.0261303	down
Begain	140.301	-1.72716	0.000164993	down
Lipa	40.6347	-1.72566	0.0420748	down
Rcl1	377.903	-1.7247	4.45e-11	down
Aga	251.026	-1.7232	8.3e-08	down
2410152P15Rik	174.887	-1.72241	1.2e-05	down
Mybpc1	77.3597	-1.72178	0.00581326	down
Frmd6	90.8872	-1.71969	0.00154291	down
A630052C17Rik	114.745	-1.71751	0.000179676	down
Phtf1	1088.78	-1.71606	5.09e-21	down
Pdia6	4710.26	-1.71467	2.97e-44	down
Ppfia4	123.003	-1.71369	0.000175503	down
Rorc	1197.89	-1.71293	9.25e-15	down
Srsf3-ps	80.3228	-1.71223	0.0022569	down
Nr2f2	78.4278	-1.7082	0.00266603	down
Il18	242.367	-1.70679	5.99e-07	down
Gm7072	231.353	-1.70621	9.51e-08	down
Npdc1	60.2887	-1.70384	0.00983699	down
Klf4	259.455	-1.70236	1.96e-08	down
Crlf1	864.66	-1.70042	4.83e-15	down
Mov10l1	10400	-1.69825	3.11e-41	down
Ankrd42	652.928	-1.6982	1.14e-13	down
Sorcs2	47.0558	-1.69788	0.0407599	down
Arsb	295.767	-1.69692	3.36e-07	down
Npm3	1473.28	-1.69627	1.3e-28	down
Gm29675	60.6844	-1.69597	0.0168386	down
Itih2	282.72	-1.69482	5.91e-08	down
Mettl21a	250.083	-1.69224	3.85e-07	down
F8	81.073	-1.68605	0.0119439	down
Neat1	133.913	-1.68268	0.000330508	down
Ccdc137	333.403	-1.68155	1.27e-09	down
Gm47918	834.569	-1.68134	6.79e-12	down
Ift57	477.897	-1.68106	1.35e-12	down
Tcf19	127.706	-1.67856	0.000177767	down
Sntb1	162.234	-1.67816	0.000355127	down
Trib1	135.52	-1.67734	0.00018291	down
Nfatc3	822.763	-1.67702	2.66e-17	down
Tasor2	2467.62	-1.67509	1.4e-32	down
Zkscan2	1020.8	-1.67418	1.28e-15	down
Rad9b	479.99	-1.6741	1.66e-10	down
5930403N24Rik	148.568	-1.6696	3.25e-05	down
Pih1d2	122.867	-1.66469	0.000220996	down
Socs2	195.488	-1.66468	2.78e-05	down
Gm47260	142.641	-1.66288	0.000295684	down
Prps1	1473.91	-1.66265	2.48e-20	down
Atp2b4	584.034	-1.6619	1.09e-13	down
Dnajb3	58.764	-1.65736	0.0134133	down
Ajuba	1891.43	-1.65689	0.0458918	down
Klf9	48.9791	-1.65654	0.0337972	down
Gm650	115.398	-1.65539	0.00137981	down
Nup205	2327.46	-1.65295	1.23e-30	down
Pdia5	338.541	-1.65077	6.63e-10	down
4930513N10Rik	98.703	-1.64886	0.00132069	down
Gm49774	235.199	-1.64825	1.18e-06	down
Egr3	69.2757	-1.64593	0.00691856	down
Ccnb1ip1	711.438	-1.6454	5.38e-13	down
Tsku	52.8376	-1.6454	0.0212115	down
Tfrc	2562.65	-1.64489	0.000681926	down
Mettl16	941.034	-1.64365	4.1e-18	down
Rims2	182.067	-1.64342	3.96e-05	down
Tspan3	1486	-1.64325	6.68e-28	down
Ppp1r26	483.607	-1.63976	8.39e-11	down
Mettl25	170.632	-1.63963	4.57e-05	down
Rasd2	3400.24	-1.63672	7.17e-32	down
Suv39h1	1689.42	-1.63569	8e-25	down
Ipcef1	49.8962	-1.63395	0.0399041	down
Fbxo7	928.185	-1.63386	1.41e-18	down
Ttn	2110.29	-1.63219	2.41e-22	down
Mkrn3	52.0269	-1.63055	0.0359384	down
Pus7l	147.828	-1.62764	5.51e-05	down
Odad4	77.1487	-1.62755	0.00779535	down
Spef1	71.0584	-1.62687	0.0294524	down
Uggt2	651.287	-1.62646	4.17e-15	down
Chordc1	1351.58	-1.62367	2.87e-25	down
Stk33	208.038	-1.62133	1.69e-06	down
Fmr1nb	1525.98	-1.62128	6.39e-24	down
4933433G15Rik	104.294	-1.6204	0.000978516	down
Mcam	55.7275	-1.61884	0.0187213	down
Cbln1	254.282	-1.61639	1.1e-05	down
Ddr2	64.1814	-1.61474	0.0125218	down
Cdk4	663.142	-1.6128	1.19e-15	down
Pip4p2	146.735	-1.61109	0.000136573	down
Podxl	142.149	-1.61082	0.000285869	down
Sbf2	2402.4	-1.61061	3.51e-33	down
Ccdc73	2682.43	-1.61006	3.32e-32	down
Acat1	8240.25	-1.60967	8.74e-48	down
Gm11837	73.2267	-1.60808	0.00915287	down
C330011M18Rik	65.6786	-1.60325	0.0104823	down
Pim1	104.439	-1.60103	0.000944518	down
Kmt2c	17193.7	-1.59985	4.84e-46	down
Clcf1	102.412	-1.5998	0.00100882	down
Dlk1	1138.12	-1.59835	2.13e-22	down
1700016H13Rik	233.199	-1.59824	8.93e-07	down
Slc10a3	297.541	-1.59692	1.07e-07	down
Pin1	793.243	-1.59691	2.85e-16	down
Ldha	225.973	-1.59458	1.32e-05	down
Sppl2b	442.032	-1.58426	4.97e-10	down
Trim52	296.441	-1.58341	2.83e-06	down
Utp23	149.939	-1.58097	0.00117552	down
Zbtb26	1134.85	-1.57997	1.53e-17	down
C130083M11Rik	109.388	-1.57618	0.00210878	down
Myo7a	1149.23	-1.57424	0.0158652	down
Slc25a31	3037.1	-1.57312	1.23e-34	down
Ssr2	3787.88	-1.57237	1.03e-37	down
Syt11	375.998	-1.57043	2.55e-08	down
Wdr44	353.14	-1.56987	1.72e-07	down
Wdr77	781.346	-1.56667	6.89e-17	down
Samd7	346.092	-1.56643	1.64e-08	down
Enkd1	488.975	-1.56337	7.07e-11	down
Septin10	152.312	-1.5623	0.00023329	down
Ubtd1	173.005	-1.56129	7.53e-05	down
Rbakdn	530.044	-1.55984	2.14e-08	down
B4galt7	326.423	-1.55871	5.54e-08	down
Ptger4	50.6147	-1.55546	0.0384538	down
Hes1	742.34	-1.5554	4.81e-14	down
Apcdd1	73.7874	-1.55522	0.00784084	down
Vsig10	58.0143	-1.55457	0.020086	down
Ugt8a	206.46	-1.55017	0.000128737	down
Jade3	3170.11	-1.54969	5.5e-25	down
A930018P22Rik	55.1434	-1.54959	0.0358381	down
Cfap20dc	371.186	-1.54877	2.01e-09	down
Stk39	183.35	-1.54688	8.86e-05	down
Bex1	394.726	-1.5462	6.34e-08	down
Abcb1a	90.2211	-1.54482	0.0162337	down
Anpep	76.7975	-1.54193	0.0094289	down
Mapk10	190.927	-1.53979	3.08e-05	down
Cox8c	127.909	-1.53812	0.000972554	down
Gabbr1	54.9578	-1.53682	0.0317958	down
Smarcd3	69.6969	-1.52994	0.0116861	down
Magohb	204.935	-1.52938	0.000174538	down
Ano1	379.07	-1.52676	3.93e-09	down
Ndufaf1	620.42	-1.52562	6.45e-13	down
Rnf212	372.133	-1.52177	7.98e-09	down
Crip2	163.061	-1.52164	0.000255	down
Pecam1	321.427	-1.52022	2.44e-07	down
Lacc1	356.376	-1.52016	1.27e-06	down
Gm6658	45.441	-1.51687	0.0480854	down
4930556M19Rik	70.8006	-1.51586	0.0218579	down
4921531C22Rik	108.13	-1.51478	0.00146026	down
Maz	2803.1	-1.51469	7.86e-28	down
Mogs	1367.42	-1.51268	1.58e-20	down
Ccdc112	379.368	-1.51147	1.09e-08	down
Tril	95.1583	-1.51131	0.00469388	down
Col4a2	290.211	-1.51059	5.99e-07	down
Prss36	170.355	-1.50571	0.000115772	down
Carns1	52.132	-1.50567	0.0381822	down
Gramd1a	67.8371	-1.50531	0.0372505	down
Sdc3	215.996	-1.50379	2.46e-05	down
Gm38077	100.014	-1.49927	0.00539195	down
2900052L18Rik	77.4035	-1.49889	0.0100076	down
Insyn1	97.898	-1.49684	0.00666663	down
Efcab2	935.561	-1.49596	1.31e-13	down
Zfp518a	3839.91	-1.49406	1.79e-30	down
Ckap5	3517.96	-1.48932	1.45e-26	down
Rpl10l	1422.38	-1.48924	4.61e-20	down
Tmed8	1012.06	-1.48916	3.22e-18	down
Efemp2	252.962	-1.48688	4.94e-06	down
Carm1	1589.05	-1.48525	6.28e-24	down
Rhbdf2	1168.19	-1.48517	1.06e-18	down
Pofut1	903.854	-1.48281	6.21e-16	down
Cldn7	81.1404	-1.48012	0.00894163	down
Adamts9	139.586	-1.47776	0.00072028	down
mt-Rnr2	13002.3	-1.47612	2.68e-46	down
Tbkbp1	522.397	-1.47399	3.68e-08	down
Gm19196	120.277	-1.47057	0.00139366	down
C87487	202.914	-1.46981	2.45e-05	down
Pak2	2000.46	-1.4686	3.12e-20	down
Cfap47	328.104	-1.46855	4.11e-07	down
Mtfmt	316.593	-1.4675	7.59e-07	down
Abcd1	1367.83	-1.46518	1.34e-18	down
Sfpq	4662.91	-1.46365	1.94e-34	down
Glrb	78.4548	-1.46097	0.0109438	down
Klf10	1134.15	-1.45874	3.93e-17	down
1500004A13Rik	55.0037	-1.45807	0.0376956	down
Sgk1	163.492	-1.45738	0.000155019	down
Sec11a	1460.17	-1.4569	1.11e-17	down
Btf3-ps18	136.614	-1.45613	0.00089054	down
Mapk7	1122.96	-1.45524	5.6e-17	down
Morn2	465.727	-1.45482	1.05e-09	down
Lama1	255.311	-1.45426	4.13e-06	down
Sema3f	81.3349	-1.45194	0.0129611	down
Platr25	100.076	-1.45129	0.00389314	down
Gli3	134.18	-1.45122	0.00150275	down
Hectd2	71.3264	-1.44945	0.0237934	down
Snrpg	639.76	-1.44921	3.73e-10	down
Angptl4	68.6146	-1.44783	0.0225298	down
Baz1a	927.884	-1.44537	1.14e-12	down
Gm1140	117.981	-1.44527	0.0124872	down
Gtf2h1	1347.4	-1.44217	7.32e-19	down
Alkbh1	212.633	-1.43866	3.26e-05	down
Cfap69	507.68	-1.43814	6.05e-10	down
Atp1b2	72.6185	-1.43796	0.0225298	down
Arhgap31	62.8693	-1.43678	0.0376211	down
Cep290	543.552	-1.43484	6.25e-06	down
Bhlhe40	88.7952	-1.43016	0.0176669	down
Myd88	236.86	-1.42798	7.75e-06	down
Prkca	177.708	-1.42516	0.000622199	down
Gm14827	57.0949	-1.42449	0.0361708	down
Rnf32	540.457	-1.4235	6.83e-09	down
Elp4	671.143	-1.42226	1.27e-10	down
Serf1	591.495	-1.41986	2.99e-11	down
Robo1	195.274	-1.41975	0.000135193	down
Slc15a4	468.599	-1.41685	1.56e-08	down
Eef2kmt	447.603	-1.41442	5.99e-09	down
Sdc4	253.524	-1.4127	0.000135102	down
Chtop	2121.35	-1.41163	1.2e-23	down
Birc6	6593.73	-1.41129	1.36e-37	down
Dennd2a	421.635	-1.40993	2.3e-07	down
Zswim5	2175.85	-1.40928	1.25e-22	down
Ccdc39	98.9344	-1.40908	0.0195655	down
Rexo5	764.676	-1.40856	1.07e-11	down
Urb1	1640.35	-1.40314	2.09e-17	down
Card6	86.561	-1.40162	0.0147258	down
Gm15706	61.6561	-1.40156	0.0390002	down
Acad9	405.336	-1.40106	3.94e-08	down
CN725425	125.637	-1.40049	0.00271334	down
Gm10069	72.119	-1.39838	0.0201519	down
Fbxl17	1165.23	-1.39752	5.88e-13	down
Lta4h	150.437	-1.39482	0.00165048	down
Emilin2	144.176	-1.39196	0.000875601	down
Zbtb2	351.175	-1.39146	6.01e-07	down
Spata33	340.311	-1.38966	1.06e-06	down
Mcmbp	1465.36	-1.38837	2.02e-19	down
Gm11346	293.12	-1.38835	4.24e-06	down
Ccnh	1389.42	-1.38724	7.81e-19	down
Riox1	589.088	-1.38681	2.83e-09	down
Josd2	1012.32	-1.38614	1.61e-15	down
Lin28b	531.327	-1.38521	1.34e-08	down
Yaf2	708.176	-1.3811	3.58e-09	down
Mfge8	429.554	-1.38065	1.46e-07	down
4930519G04Rik	75.4618	-1.37903	0.0281651	down
Twnk	1068.81	-1.37893	2.91e-12	down
Stim1	2031.11	-1.37818	1.02e-22	down
Snx25	987.49	-1.37448	4.8e-10	down
Syne2	5470.33	-1.37351	2.75e-28	down
Jun	1354.98	-1.37329	0.00399465	down
Stk16	1185.51	-1.37271	2.37e-17	down
Gpc1	525.038	-1.37153	7e-09	down
Lrrc46	188.433	-1.37107	0.000165268	down
Ncoa6	2558.96	-1.37055	1.13e-23	down
Hmox1	185.982	-1.36851	0.000617821	down
Nxt2	120.013	-1.36814	0.00624616	down
Wdfy4	165.729	-1.36785	0.00161964	down
Capn10	905.089	-1.36704	5.57e-14	down
Zbtb12	396.367	-1.36548	5.45e-08	down
Krit1	1421.79	-1.36476	5.14e-14	down
Myo1c	181.155	-1.36436	0.000597689	down
Rmi1	465.847	-1.36431	1.2e-07	down
Mdn1	15015.4	-1.36417	4.64e-42	down
Il18bp	106.615	-1.36262	0.00640759	down
Pbx3	354.989	-1.36232	3.05e-07	down
Anp32b-ps1	192.183	-1.3617	0.000201091	down
Arl13b	217.999	-1.3605	6.8e-05	down
Mesd	526.547	-1.3598	1.72e-08	down
Zfp160	221.598	-1.35966	4.78e-05	down
Lrrc42	2698.36	-1.35926	1.16e-26	down
Pop1	467.566	-1.35881	2.99e-06	down
Mcfd2	1077.5	-1.3584	2.54e-14	down
Kpna4	2512.35	-1.35624	2.99e-23	down
1700052K11Rik	77.3803	-1.35486	0.0231661	down
Mfsd6l	60.0829	-1.35446	0.0430411	down
Osgep	1097.59	-1.35399	4.78e-11	down
Trdmt1	125.829	-1.35259	0.00298164	down
Mpped2	211.357	-1.35157	7.33e-05	down
Gucy1a1	61.4804	-1.3514	0.0418691	down
Cacna2d3	346.093	-1.35103	6.08e-06	down
Nefh	426.589	-1.35094	3.4e-08	down
mt-Nd1	53357.9	-1.34909	4e-37	down
Sesn2	289.178	-1.34874	8.06e-06	down
Herc4	1350.68	-1.34713	2.64e-18	down
Gm6969	134.436	-1.34643	0.00516405	down
Zbtb33	813.785	-1.34627	2.28e-12	down
Rgl1	336.093	-1.34617	1.25e-06	down
Nae1	2811.05	-1.34449	4.62e-24	down
Mthfr	434.589	-1.34035	1.62e-07	down
Tcf7	1745.49	-1.33899	1.19e-16	down
Hmga1b	982.403	-1.33867	1.18e-13	down
Atrnl1	1112.28	-1.33721	1.65e-15	down
1700112D23Rik	69.2549	-1.33654	0.0418767	down
Plcb4	231.719	-1.33503	0.00013841	down
Apmap	300.803	-1.33375	3.4e-06	down
Metrn	171.966	-1.33077	0.00092607	down
Tex15	25637.5	-1.33055	1.61e-27	down
Dusp1	204.894	-1.33007	0.000284718	down
Pprc1	2839.86	-1.3291	2.81e-23	down
Naa15	3322.28	-1.32874	3.14e-17	down
Zdhhc13	358.878	-1.3272	1.45e-06	down
Nnat	67.6527	-1.32426	0.0365041	down
Lekr1	98.6266	-1.3241	0.0137803	down
2210016F16Rik	1858.61	-1.32267	1.65e-20	down
Psph	113.243	-1.32011	0.0049825	down
Bud23	438.431	-1.31867	1.81e-07	down
AI429214	78.3855	-1.31754	0.0229736	down
Ift81	1019.16	-1.31709	1.8e-12	down
Gm47461	196.376	-1.31576	0.000217486	down
Gm5380	71.2974	-1.31576	0.0483563	down
Mfap4	88.3284	-1.31534	0.0155208	down
Ppp1r16a	851.648	-1.31524	6.09e-11	down
Hmga1	1364.63	-1.31492	3.43e-12	down
Fgfr2	82.3393	-1.31485	0.0205651	down
Tcea2	189.348	-1.31225	0.000283675	down
Dazl	10007	-1.31207	3.06e-29	down
Rad1	963.139	-1.31153	5.79e-11	down
Gucd1	411.93	-1.31143	9.08e-07	down
Mta2	694.772	-1.3104	1.6e-08	down
Ubr1	546.227	-1.31017	6.39e-09	down
Gm9761	205.113	-1.30986	0.000220337	down
Gmpr2	67.7285	-1.30969	0.036751	down
Gtpbp2	837.502	-1.30871	1.47e-10	down
Msn	88.8105	-1.30863	0.0196098	down
Fbxo47	382.874	-1.30789	5.14e-07	down
Plod3	574.368	-1.30507	1.64e-08	down
P4ha1	616.013	-1.3039	4.65e-10	down
Gm14634	81.6992	-1.30209	0.0218115	down
mt-Tl1	181.866	-1.29862	0.00136108	down
Ugp2	1646.53	-1.29837	2.63e-16	down
Zfp264	178.17	-1.29826	0.00170209	down
Utp20	1314.36	-1.29743	1.14e-14	down
Mcm3	2126.5	-1.29178	3.45e-20	down
Rrp15	585.492	-1.29115	1.13e-08	down
Noa1	567.829	-1.28915	1.28e-07	down
Tnfrsf19	184.903	-1.28908	0.00103338	down
Pet100	295.019	-1.28867	1.25e-05	down
Rims1	531.89	-1.28816	4.18e-08	down
Clcn6	1017	-1.28789	4.24e-10	down
Cacybp	2551.35	-1.28563	2.49e-21	down
Irx2	83.2987	-1.28491	0.0328114	down
Htra2	217.815	-1.28464	0.000355948	down
Zswim8	2568.57	-1.28331	2.27e-16	down
Tmem231	598.116	-1.28198	3.77e-08	down
Ccdc122	207.889	-1.28195	0.000502783	down
Lmnb1	1878.65	-1.28192	2.67e-16	down
Pramel1	566.58	-1.28153	1.07e-08	down
Lyrm2	132.656	-1.28077	0.00562808	down
Egfr	135.885	-1.27926	0.00943387	down
Rin2	101.474	-1.27585	0.0219378	down
Gm29170	104.736	-1.27436	0.0110435	down
Orc4	1090.15	-1.27069	4.25e-13	down
Ptpn4	1922.6	-1.27016	2.37e-15	down
Dnhd1	305.544	-1.2665	4.59e-05	down
Zfp39	164.108	-1.26532	0.00152455	down
mt-Rnr1	2093.05	-1.26523	6.33e-16	down
Zfp612	1046.91	-1.26363	2.13e-12	down
Dars	2351.88	-1.26223	2.71e-21	down
Invs	323.334	-1.26067	3.27e-05	down
Gnaz	852.103	-1.25926	5.73e-11	down
Spdya	86.4839	-1.25894	0.0236633	down
Wdpcp	113.687	-1.25835	0.0102827	down
Ppa1	1123.53	-1.25807	7.55e-12	down
Pou4f1	877.668	-1.25775	1.73e-09	down
Rundc3b	723.228	-1.25553	9.96e-09	down
Kctd18	574.219	-1.25396	5.15e-09	down
Tmem268	122.416	-1.25286	0.00782279	down
1810037I17Rik	222.38	-1.25239	0.00135526	down
Eef1akmt2	334.803	-1.25185	4.53e-06	down
Ttc16	336.269	-1.25054	6.98e-06	down
Map3k15	1009.84	-1.24992	1.74e-07	down
Timp3	187.213	-1.24974	0.00296041	down
Arl6	396.426	-1.24719	2.81e-06	down
Ascc3	1901.07	-1.24699	1.34e-17	down
Spg21	1542.86	-1.24459	8.89e-11	down
F3	86.8084	-1.2441	0.0312763	down
Slc27a3	751.257	-1.24298	1.7e-10	down
Klf6	562.036	-1.24278	1.9e-05	down
Nfe2l2	381.995	-1.24123	3.73e-06	down
Zbtb4	76.1087	-1.24057	0.048565	down
Gm6263	90.7644	-1.23835	0.0220897	down
Peli1	1800.49	-1.23673	4.78e-15	down
Hnrnpa2b1	14902.1	-1.23612	4.44e-34	down
Znrf1	738.159	-1.23434	5.32e-10	down
Bpnt2	499.587	-1.23426	6.8e-06	down
Sacs	1395.82	-1.23358	1.04e-12	down
Tenm3	367.12	-1.23353	4.33e-05	down
Kif15	914.023	-1.23125	2.18e-11	down
Prdm16	2899.15	-1.23048	5.98e-18	down
Henmt1	228.916	-1.23039	0.0116861	down
Pigx	234.822	-1.22977	0.000181382	down
Rnd2	1231	-1.22838	1.33e-14	down
Atic	1450.83	-1.22837	1.18e-13	down
BC065397	264.259	-1.22762	0.000115772	down
Fmn2	170.233	-1.22713	0.00154461	down
Trmt10a	796.129	-1.22504	2.58e-08	down
Kat6a	2042.18	-1.22376	7.96e-15	down
Kpna1	816.64	-1.22339	1.01e-10	down
Dnajc24	244.407	-1.2232	0.000285597	down
Zfp862-ps	346.808	-1.22243	3.35e-05	down
Lrif1	334.332	-1.22157	0.000350324	down
Ovgp1	185	-1.21783	0.00215063	down
Tex13b	1043.59	-1.21688	1.09e-11	down
Zfp326	650.035	-1.21654	5.41e-08	down
Kbtbd7	923.701	-1.2162	6.82e-08	down
Zfp41	231.883	-1.21376	0.000467045	down
Nkap	820.579	-1.2121	1.05e-08	down
Six5	582.811	-1.21125	4.12e-07	down
Lrba	1779.62	-1.21042	1.29e-14	down
Zfp800	594.803	-1.20806	4.55e-08	down
Spen	3283.74	-1.20684	3.7e-18	down
Ppia	142.622	-1.20622	0.0049825	down
Agbl3	506.96	-1.20542	4.02e-06	down
Wdr36	10129.1	-1.20407	8.26e-26	down
Slc2a4	108.634	-1.20234	0.0275478	down
Uba6	2863.3	-1.20232	5e-18	down
Wdr13	1312.64	-1.20218	8.14e-14	down
Klhl23	537.859	-1.20039	1.3e-07	down
Gtf3c4	1000.14	-1.20033	1.73e-11	down
Armc6	465.334	-1.19988	3.16e-07	down
Tmem126b	411.338	-1.19949	2.17e-06	down
Sf3b3	5773.31	-1.19942	5.67e-26	down
Heatr1	1914.43	-1.19934	1.85e-16	down
Gm20568	125.409	-1.19868	0.0110706	down
Slc25a11	516.95	-1.19806	3.31e-07	down
Prkar2b	1162.92	-1.19796	8.37e-11	down
Tmem9b	413.307	-1.19641	5.51e-06	down
Golgb1	3601.11	-1.19612	2.63e-16	down
Slc25a13	94.4828	-1.19605	0.0250817	down
Serpinb6a	1082.43	-1.19412	1.5e-11	down
Dynlt2b	312.842	-1.19326	7.71e-05	down
Tex11	1916.49	-1.19261	1.7e-13	down
A230072C01Rik	108.561	-1.19197	0.0166581	down
Zmym6	1270.49	-1.19127	1.19e-13	down
Map3k9	1823.32	-1.19107	9.64e-15	down
Rtca	1480.13	-1.19075	3.42e-15	down
Id2	1795.92	-1.19036	2.2e-16	down
Yars	534.133	-1.1897	1.09e-06	down
Ptpmt1	81.9492	-1.18911	0.0490524	down
Gtf3c1	3712.66	-1.18886	7.86e-17	down
Tsc22d2	1666.27	-1.18885	7.35e-15	down
Efcab7	174.507	-1.18796	0.00234064	down
Ssbp2	1027.87	-1.18781	5.44e-11	down
Mettl1	856.561	-1.18696	1.25e-10	down
Poli	681.448	-1.18694	8.43e-08	down
Trappc11	3285.89	-1.18692	2.98e-22	down
Smc6	2482.61	-1.1868	6.16e-16	down
Btbd3	500.938	-1.18597	6.89e-07	down
Map3k11	5644.09	-1.18587	7.41e-26	down
Prdm11	125.632	-1.18566	0.00958848	down
Timm22	698.628	-1.18549	7.39e-09	down
Nkrf	860.087	-1.18325	6.68e-09	down
Kdm3a	1074.89	-1.18187	7.53e-12	down
Zkscan7	235.98	-1.18178	0.000537697	down
Taf1b	1138.21	-1.18132	9.58e-11	down
Eif3a	5495.19	-1.17899	3.63e-20	down
Kdm4c	708.091	-1.17759	2e-08	down
Rabep2	100.166	-1.17674	0.0381822	down
Srsf3	2892.46	-1.17598	8.11e-18	down
Asz1	1872.99	-1.17509	6.02e-10	down
Washc5	2546.09	-1.17249	3.5e-19	down
Foxred1	874.301	-1.17245	2.92e-09	down
Hells	4358.72	-1.172	7.31e-15	down
Nid2	92.1946	-1.17199	0.0310168	down
mt-Nd2	34080.9	-1.17179	2.68e-25	down
4632404H12Rik	168.838	-1.16845	0.0039087	down
Grwd1	784.881	-1.16783	1.16e-09	down
Zcwpw1	4300.62	-1.16629	3.26e-23	down
Bst2	86.0917	-1.16558	0.0461234	down
Gm5617	198.914	-1.1652	0.00113531	down
Tmem8b	1270.84	-1.16454	5.16e-12	down
Gprasp2	127.662	-1.16401	0.0238755	down
Fam216a	417.836	-1.16324	1.65e-05	down
Wdr93	371.06	-1.16191	3.28e-05	down
Eid1	572.714	-1.16106	9e-07	down
Gm4779	3326.75	-1.16097	9.57e-17	down
Wdfy1	1608.78	-1.15975	2.35e-15	down
Ank2	93.6474	-1.15849	0.036401	down
Arhgap35	2846.51	-1.15826	8.36e-16	down
Sbk1	663.717	-1.1578	1.07e-07	down
Fn1	1052.7	-1.15744	6.85e-12	down
Gstm4	159.513	-1.15726	0.00717707	down
Dock3	1594.7	-1.15648	1.03e-14	down
Thap12	1568.07	-1.15598	1.25e-12	down
Cyp2r1	91.9729	-1.15595	0.035071	down
Atg10	138.859	-1.15518	0.0067588	down
Fam122b	954.239	-1.15214	5.25e-11	down
Dnaaf5	659.821	-1.15171	3.86e-08	down
mt-Tc	349.018	-1.15112	0.000118046	down
Ccdc25	679.856	-1.1503	1.21e-08	down
Tomm34	1776.99	-1.15022	9.05e-14	down
Gm2a	271.3	-1.14896	0.000175121	down
Iqch	131.154	-1.14832	0.0138089	down
4930516B21Rik	98.9854	-1.14616	0.026511	down
Chd2	2098.24	-1.14447	2.73e-16	down
Heatr5a	1696.99	-1.14385	1.29e-14	down
Stat1	178.637	-1.14325	0.0030232	down
Cib1	1760.8	-1.14161	7.02e-15	down
Fgfrl1	289.857	-1.14096	0.000277452	down
Sav1	630.941	-1.14035	1.55e-07	down
Gm4076	200.278	-1.13986	0.00746623	down
Zfp507	1812.99	-1.13828	3.85e-14	down
Sec14l1	1173.03	-1.13752	5.46e-11	down
Gm43951	100.226	-1.13706	0.0321681	down
Hdac2	6196.74	-1.13479	1.28e-17	down
Rpa3	418.023	-1.13406	0.00143331	down
Sfmbt2	211.778	-1.13397	0.0148971	down
Gab3	290.894	-1.13276	0.00866559	down
Dmc1	196.271	-1.1301	0.00384499	down
Ash1l	1943.87	-1.13006	6.81e-12	down
Arhgap29	938.992	-1.12897	8.88e-09	down
Cdc5l	1195.62	-1.12838	2.93e-10	down
Ptpn12	615.425	-1.12768	2.46e-07	down
Xrra1	109.919	-1.12727	0.0317404	down
Tbc1d32	396.98	-1.12656	1.12e-05	down
Selenoi	654.108	-1.12556	1.43e-07	down
Rps28	3117.17	-1.12497	7.13e-18	down
Lbr	1182.38	-1.12419	3.94e-09	down
Ddx43	87.6763	-1.12179	0.0445679	down
Hdac9	233.828	-1.1209	0.00172647	down
Mov10	948.534	-1.12037	2.19e-06	down
Coro1b	1894.44	-1.11984	3.01e-12	down
Zfp536	105.284	-1.11892	0.0302503	down
1700029J07Rik	666.112	-1.11707	3.58e-08	down
Cyb561	814.584	-1.11697	2.48e-09	down
Tsr2	1490.97	-1.11643	5.72e-11	down
Tub	172.829	-1.11581	0.020826	down
Rab24	347.078	-1.11573	0.000157334	down
Kmt5a	1249.54	-1.11507	1.76e-10	down
Kbtbd6	297.34	-1.11307	0.000161819	down
Ppic	129.13	-1.11222	0.0141518	down
Tcfl5	1125.19	-1.11098	1.42e-07	down
Pik3r3	1629.85	-1.11058	1.32e-08	down
Fer	452.019	-1.10926	8.03e-06	down
Itprid2	1189.33	-1.10919	4.64e-10	down
Mrfap1	3106.02	-1.10905	3.92e-12	down
Bbs2	701.309	-1.1074	1.08e-07	down
Recql	802.697	-1.1074	5.59e-08	down
Pmpcb	1543.27	-1.10556	3.95e-12	down
Mrpl43	639.241	-1.10459	3.63e-07	down
Gpat2	4737.38	-1.10392	3.55e-19	down
Hcfc2	1819.1	-1.10278	3.9e-12	down
Rgl2	912.125	-1.10163	2.6e-09	down
Parva	172.822	-1.10159	0.00511466	down
Bms1	3436.23	-1.10115	2.14e-16	down
Sipa1l1	2157.09	-1.10029	3.21e-12	down
Serpinh1	303.925	-1.10017	0.000277285	down
Msto1	611.976	-1.10012	1.72e-07	down
Ranbp2	4763.86	-1.09941	1e-14	down
Dync2i2	501.179	-1.09798	3.91e-06	down
Faap100	1620.99	-1.09753	6.85e-13	down
Gla	262.286	-1.0975	0.00065363	down
Nova1	145.105	-1.0975	0.021545	down
Anp32b	4747.57	-1.09745	1.64e-21	down
Psmc3ip	665.183	-1.09736	1.56e-05	down
Apc	2201.42	-1.09711	1.33e-13	down
Brd7	2441.05	-1.09656	8.68e-16	down
Zfp235	128.351	-1.09621	0.0152913	down
Ndufc1	1221.4	-1.09573	3.1e-11	down
C4a	102.873	-1.09475	0.0318052	down
Hnrnph1	6949.38	-1.09376	6.51e-23	down
Zfp72	174.541	-1.09303	0.0117223	down
Mrpl3	909.655	-1.09299	1.22e-08	down
Gtf2a1	409.367	-1.09242	2.4e-05	down
Scrib	3312.45	-1.09095	1.04e-14	down
Trim37	5764.28	-1.09042	1.46e-20	down
Hprt	733.868	-1.09031	2.23e-08	down
Stxbp4	238.107	-1.09015	0.000993749	down
Lrrc49	508.838	-1.08944	1.21e-05	down
Zscan2	166.641	-1.08915	0.0113288	down
Polg	2152.97	-1.08861	1.79e-11	down
Papolg	699.53	-1.08306	7.52e-08	down
Dtd1	529.28	-1.08298	3.38e-06	down
Vps37a	1699.68	-1.08271	1.14e-13	down
Lactb	1125.29	-1.08142	3.07e-10	down
Rragb	108.592	-1.07989	0.0380693	down
Dppa4	179.507	-1.07954	0.00432677	down
Rcn2	936.429	-1.07913	7.59e-07	down
Nme5	367.96	-1.07884	0.00013479	down
Wdr90	1512.71	-1.07865	2.56e-11	down
A930037H05Rik	133.984	-1.07749	0.0155585	down
Rfesd	312.233	-1.07713	0.000160466	down
Arv1	295.083	-1.07671	0.000358811	down
Hspg2	894.627	-1.0766	3.57e-06	down
Gm15728	147.152	-1.07483	0.0319544	down
Fgf13	157.503	-1.07445	0.00797432	down
Hemk1	292.201	-1.07413	0.00107728	down
Clba1	272.67	-1.07234	0.000464661	down
Gm5903	121.587	-1.07221	0.0248484	down
Urb2	1190.74	-1.07085	2.97e-08	down
Rrs1	690.913	-1.07017	1.2e-07	down
Arid1a	4397.68	-1.06854	4.29e-18	down
Kif3b	794.576	-1.06836	1.12e-07	down
Fbl	1276.77	-1.06679	6.35e-09	down
Gins3	176.884	-1.06665	0.00529473	down
Tmem86b	245.893	-1.0666	0.00187039	down
Ostc	1726.38	-1.06553	1.69e-13	down
Smarcd2	1584.67	-1.06451	2.39e-11	down
Ndufs1	2375.25	-1.06447	7.7e-14	down
Dzip3	2679.96	-1.06321	5.04e-10	down
Wrnip1	1551.89	-1.06241	1.45e-11	down
Nedd4	1641.56	-1.06146	4.47e-12	down
Crls1	884.069	-1.06118	8.93e-09	down
Dcaf1	2598.44	-1.06041	3.2e-14	down
Tmtc1	310.114	-1.06011	0.000291492	down
Gm8186	198.864	-1.05985	0.0046995	down
Catsper2	387.818	-1.05914	0.000144567	down
Smc1b	17774.3	-1.05911	6.76e-18	down
Rcor2	380.435	-1.05904	7.05e-05	down
Srsf7	3162.12	-1.0577	1.35e-17	down
Top2a	973.759	-1.05667	1.3e-07	down
Gm10052	274.598	-1.0566	0.00110535	down
Qsox2	367.072	-1.05656	0.000307601	down
Zdhhc23	1181.57	-1.05652	1.74e-09	down
Cnp	134.627	-1.05607	0.017711	down
4930503L19Rik	415.138	-1.0558	0.0011248	down
Naa60	565.322	-1.05513	2.63e-06	down
Pdss1	213.508	-1.0551	0.00245077	down
Gcc2	1352.89	-1.0549	5.69e-09	down
Syde2	763.265	-1.05483	1.38e-06	down
Mapkapk2	692.651	-1.05363	6.48e-07	down
Ubqln2	442.597	-1.05355	1.51e-05	down
Setd5	4421.06	-1.05303	8.72e-18	down
Snrpa	1132.16	-1.0528	7.73e-10	down
Rhob	561.552	-1.05252	6.72e-05	down
Aspm	1135.32	-1.05242	1.85e-08	down
Ints8	1793	-1.05193	2.8e-12	down
Gm27164	416.947	-1.05034	0.00595308	down
Ccdc15	490.595	-1.04941	7.2e-06	down
Tmem101	375.771	-1.0486	0.000109538	down
Spata6	540.658	-1.04782	2.64e-06	down
Ipo7	1657.24	-1.04705	1.26e-12	down
Gtf3c3	1221.66	-1.04656	4.14e-08	down
Coq2	493.999	-1.04587	4.14e-05	down
Jrkl	194.386	-1.04555	0.00494074	down
Ctc1	1279.05	-1.0451	4.34e-10	down
Plcl2	970.177	-1.04444	9.31e-06	down
Stk11ip	1003.47	-1.04173	1.92e-09	down
Lonrf2	2320.43	-1.04161	3.32e-14	down
Ccdc158	500.573	-1.04137	9.39e-06	down
Ola1	1743.17	-1.04132	1.2e-11	down
Atn1	146.45	-1.03854	0.0178562	down
Alg8	651.715	-1.03845	2.82e-06	down
Cyb561a3	261.149	-1.03805	0.00154569	down
Tmem39a	604.92	-1.03784	1.31e-06	down
Cenpk	424.472	-1.03674	0.000192041	down
Larp1b	2112.03	-1.03668	3.73e-13	down
Mmachc	269.039	-1.0365	0.000856287	down
Terb1	1191.95	-1.03575	3.82e-09	down
Tram2	303.585	-1.0357	0.000904577	down
Dgat1	960.854	-1.0349	3.72e-08	down
Zfp719	132.334	-1.03396	0.0235515	down
Pomgnt1	427.786	-1.03391	3.34e-05	down
Piwil2	14264.2	-1.03355	9.35e-21	down
Gapvd1	2376.02	-1.03238	4.64e-12	down
Mylk	128.25	-1.03208	0.027072	down
Gm13092	221.047	-1.03059	0.00252255	down
Pip4k2b	841.37	-1.03023	5.9e-08	down
Cnih4	668.288	-1.02942	1.71e-06	down
Agrn	4121.49	-1.02872	6.66e-18	down
Arhgap33	727.422	-1.02847	2.51e-05	down
Tut4	906.155	-1.02806	7.4e-07	down
1190007I07Rik	122.868	-1.02771	0.0270372	down
Stk40	821.095	-1.02653	1.95e-07	down
Pbdc1	1512.46	-1.02563	1.48e-11	down
Adnp2	1316.6	-1.0241	1.33e-09	down
Micos10	2493.68	-1.02388	6.07e-15	down
Ahctf1	2070.87	-1.02303	8.62e-12	down
Wbp2nl	271.462	-1.0223	0.0110365	down
Cyrib	1979.86	-1.02181	1.46e-11	down
Ppp1r10	3115.32	-1.02137	7.78e-13	down
Rbm44	1297.46	-1.021	3.45e-10	down
Yars2	625.606	-1.02063	2.31e-06	down
Gstcd	199.434	-1.02001	0.00458879	down
Cacna2d2	230.392	-1.01928	0.00587505	down
Zdbf2	2373.2	-1.01872	3.34e-12	down
Hras	792.381	-1.01569	6.47e-07	down
Cdc16	2394.57	-1.01405	3.9e-11	down
Jcad	990.399	-1.01333	3.15e-08	down
9130401M01Rik	674.916	-1.01279	5.65e-07	down
Gm13339	229.279	-1.01249	0.00463902	down
Hnrnpdl	4802.82	-1.01212	1.56e-16	down
Inca1	372.18	-1.01179	0.000277285	down
Tgfb3	332.8	-1.01176	0.00114348	down
Top2b	734.019	-1.01173	1.51e-06	down
Zfp157	290.469	-1.01172	0.00272091	down
Derl3	403.733	-1.01158	6.27e-05	down
Zscan29	666.1	-1.01135	2.64e-05	down
Fgd1	297.31	-1.01119	0.00112853	down
Tmed4	1114.42	-1.00807	1.19e-07	down
Pcgf5	3688.78	-1.00751	2.32e-13	down
Tmem198b	166.565	-1.00749	0.0208612	down
Gm4617	128.108	-1.00744	0.0465628	down
Uqcrb	512.765	-1.00732	1.03e-05	down
Zc3hc1	914.297	-1.0068	7.38e-08	down
Brix1	1607.43	-1.00671	8.39e-08	down
Fasn	1754.23	-1.00632	1.81e-06	down
Srsf2	3464.74	-1.00631	3.42e-14	down
Srsf10	2077.27	-1.00603	9.21e-12	down
mt-Nd6	11263	-1.00601	1.14e-19	down
Zdhhc7	577.872	-1.00543	6.51e-06	down
Lig3	1545.04	-1.00491	1.02e-09	down
Ercc8	432.921	-1.0045	9.88e-05	down
Psma1	1606.94	-1.00345	2.19e-11	down
Snapc3	506.972	-1.00335	2.33e-05	down
Opn3	227.785	-1.00323	0.00282263	down
Klhl15	2075.14	-1.00307	9.91e-08	down
Psma5	643.811	-1.00271	1.18e-06	down
Ubn1	6252.65	-1.00232	8.31e-15	down
Hira	314.274	-1.00106	0.000544255	down
Ndufaf7	877.22	-1.00038	4.1e-08	down
Zrsr1	124.572	-1.0002	0.0401517	down
Phka1	845.287	-0.999968	1.91e-05	NoDiff
Heatr3	1193.22	-0.999682	2.46e-09	NoDiff
Polr2b	4093.48	-0.999032	2.96e-15	NoDiff
Polr1b	1606.27	-0.998849	6.5e-10	NoDiff
Qk	3318.45	-0.997057	1.28e-12	NoDiff
Ei24	1108.47	-0.997052	2.45e-09	NoDiff
Tet3	2347.99	-0.996729	2.15e-10	NoDiff
Marchf9	823.484	-0.995202	7.28e-07	NoDiff
Hook1	3577.15	-0.994843	4.98e-10	NoDiff
Dhx37	1281.61	-0.994211	5.6e-10	NoDiff
Gm4890	140.429	-0.994144	0.0279594	NoDiff
Cep112	542.991	-0.993517	1.21e-05	NoDiff
Cbx3	380.935	-0.991628	0.000197224	NoDiff
Cggbp1	2777.29	-0.990197	3.6e-14	NoDiff
Luc7l	1761.38	-0.98956	6.84e-11	NoDiff
Vps18	692.168	-0.988026	5.48e-05	NoDiff
Bbs7	318.017	-0.987434	0.000790458	NoDiff
Stradb	1873.46	-0.987119	9.29e-12	NoDiff
Raph1	1666.74	-0.986215	5.15e-10	NoDiff
Maea	2446.28	-0.986161	3.09e-12	NoDiff
Atp1a1	6739.1	-0.985506	2.71e-16	NoDiff
Lonrf1	1942.55	-0.984747	1.25e-08	NoDiff
Aifm3	1497.8	-0.984245	5.44e-09	NoDiff
Rnf185	790.599	-0.983649	1.3e-06	NoDiff
Mlxip	1819.9	-0.983196	8.63e-12	NoDiff
Hat1	4906.36	-0.982855	1.28e-17	NoDiff
Eif4e	2614.79	-0.982821	3.8e-14	NoDiff
Khdrbs1	2456.43	-0.981346	2.65e-13	NoDiff
Ccdc32	127.93	-0.981069	0.0317309	NoDiff
Dennd4c	515.5	-0.980999	8.61e-05	NoDiff
Gm12183	1194.43	-0.980868	2.61e-09	NoDiff
Tomm70a	3433.12	-0.980743	5.95e-15	NoDiff
Cdk2	1687.92	-0.98052	6.36e-11	NoDiff
Mrps16	600.072	-0.980431	4.38e-06	NoDiff
Ythdc2	1395.5	-0.980334	1.47e-07	NoDiff
Rab12	492.494	-0.980211	4.44e-05	NoDiff
Tuba3a	331.644	-0.980135	0.00219589	NoDiff
Ankrd11	2872.4	-0.979991	2.21e-11	NoDiff
Cand2	495.766	-0.979692	0.000490559	NoDiff
Tanc2	3165.83	-0.979584	8.85e-12	NoDiff
Hspa5	11562.9	-0.979215	1.31e-10	NoDiff
Akt1	1865.07	-0.977422	7.49e-12	NoDiff
Golt1b	1044.48	-0.977411	1.62e-07	NoDiff
Pibf1	269.578	-0.977396	0.00174493	NoDiff
Tpst1	470.044	-0.975993	0.000363918	NoDiff
Amd1	374.269	-0.975241	0.00026712	NoDiff
Tes	276.865	-0.975157	0.00559963	NoDiff
Stk4	1161.68	-0.974403	2.16e-08	NoDiff
E2f8	204.61	-0.97432	0.00694324	NoDiff
Smg1	7182.98	-0.974209	2.26e-19	NoDiff
Atp5pb	6122.82	-0.972929	5.09e-18	NoDiff
Alms1	1329.03	-0.972882	2.45e-09	NoDiff
Gm44873	592.439	-0.972655	0.00154515	NoDiff
Hdac1	640.726	-0.972501	1.68e-05	NoDiff
Rpl39l	1143.47	-0.972049	6.56e-07	NoDiff
Bicdl1	1355.18	-0.970689	1.65e-08	NoDiff
E2f4	969.204	-0.970681	7.09e-08	NoDiff
Lars2	759.625	-0.970604	4.89e-06	NoDiff
2610507B11Rik	5463.52	-0.970432	2.49e-12	NoDiff
Rtl6	623.238	-0.969372	0.000179283	NoDiff
Frmd4b	117.007	-0.968843	0.0467756	NoDiff
Mapk14	2639.88	-0.968154	1.4e-10	NoDiff
Mlh3	1902.61	-0.966323	3.02e-10	NoDiff
Nr1d2	1589.06	-0.96532	2.5e-09	NoDiff
Exd2	1337.29	-0.965103	2.1e-09	NoDiff
Nsun3	612.788	-0.96367	3.05e-05	NoDiff
Fdxacb1	179.336	-0.963336	0.0132433	NoDiff
Med23	1892.93	-0.963269	6.63e-09	NoDiff
Bmpr1a	3022.52	-0.96235	9.32e-14	NoDiff
Galnt1	1595.56	-0.961638	8.93e-11	NoDiff
mt-Te	659.969	-0.961612	3.93e-06	NoDiff
Fads2	195.531	-0.960817	0.00913541	NoDiff
Fdx1	330.156	-0.960121	0.000595242	NoDiff
Tank	428.576	-0.959791	0.000181243	NoDiff
Itpa	466.634	-0.95948	8.47e-05	NoDiff
Abca16	177.121	-0.959387	0.0175501	NoDiff
Patl2	143.224	-0.959254	0.0455779	NoDiff
[truncated: 19,170 more rows]

## Sheet: Fig.S3b
Term	Description	LogP
GO:0030036	actin cytoskeleton organization	-11.8904	up
GO:0032990	cell part morphogenesis	-7.15344
GO:0005975	carbohydrate metabolic process	-5.46575
GO:0044282	small molecule catabolic process	-4.93635
GO:0045786	negative regulation of cell cycle	-4.14241
GO:0050862	positive regulation of T cell receptor signaling pathway	-4.13263
GO:0042176	regulation of protein catabolic process	-3.93299
GO:0006820	anion transport	-3.6293
GO:2000241	regulation of reproductive process	-3.514
GO:0034599	cellular response to oxidative stress	-2.09107
GO:0051321	meiotic cell cycle	-17.1457	down
GO:0061458	reproductive system development	-15.407
GO:0007283	spermatogenesis	-13.5826
GO:0048514	blood vessel morphogenesis	-13.3839
GO:0070848	response to growth factor	-10.6339
GO:0060993	kidney morphogenesis	-9.96192
GO:0007420	brain development	-8.72255
GO:0007018	microtubule-based movement	-7.60359
GO:0032259	methylation	-5.71833
GO:0030155	regulation of cell adhesion	-4.86707
