# Supplementary material for: PRC1-mediated epigenetic programming is required to generate the ovarian reserve
Source: Nat Commun. 2022 Aug 10;13:4510. doi: 10.1038/s41467-022-31759-6 (PMC9365831; doi:10.1038/s41467-022-31759-6)
Supplement: Supplementary file 9 — Source Data [file 41467_2022_31759_MOESM9_ESM.zip › source data/Supplementary Fig 4.xlsx]

## Sheet: Fig. S4a
	TPM_input							Robust_Zscore
id	P1_PRC1Ctrl	P1_PRC1cKO	P5_PRC1Ctrl	P5_PRC1cKO	Kmeans cluster		id	P1_PRC1Ctrl	P1_PRC1cKO	P5_PRC1Ctrl	P5_PRC1cKO
Olfr750	0.005	0	0	0.015	1		Olfr750	0.67	-0.67	-0.67	3.37
Gm48262	0	0	0	0	1		Gm48262	NaN	NaN	NaN	NaN
Olfr64	0	0	0	0	1		Olfr64	NaN	NaN	NaN	NaN
Hcn4	0.005	0.125	0.015	0.145	1		Hcn4	-0.73	0.62	-0.62	0.84
Gm45177	0	0	0	0	1		Gm45177	NaN	NaN	NaN	NaN
Tacr1	0	0	0	0	1		Tacr1	NaN	NaN	NaN	NaN
Frem1	0.13	0.02	0.115	0.25	1		Frem1	0.09	-1.26	-0.09	1.56
Gm38577	0	0	0	0	1		Gm38577	NaN	NaN	NaN	NaN
Mir181a-1hg	0.005	0	0	0.07	1		Mir181a-1hg	0.67	-0.67	-0.67	18.21
Gm39139	0	0	0	0	1		Gm39139	NaN	NaN	NaN	NaN
Olfr918	0	0	0	0	1		Olfr918	NaN	NaN	NaN	NaN
Traf3ip3	0	0	0	0	1		Traf3ip3	NaN	NaN	NaN	NaN
Olfr395	0	0	0	0	1		Olfr395	NaN	NaN	NaN	NaN
Olfr273	0	0	0	0	1		Olfr273	NaN	NaN	NaN	NaN
Gm13972	0	0	0	0	1		Gm13972	NaN	NaN	NaN	NaN
Olfr748	0	0	0.02	0	1		Olfr748	NaN	NaN	NaN	NaN
Adamts14	0.005	0	0.02	0.15	1		Adamts14	-0.51	-0.84	0.51	9.27
Pwwp2b	0.055	0.475	0.03	1.46	1		Pwwp2b	-0.64	0.64	-0.71	3.62
Gm16153	0.27	0.505	0.73	0.71	1		Gm16153	-2.02	-0.61	0.73	0.61
Dsc3	0	0.405	0	0.055	1		Dsc3	-0.67	9.26	-0.67	0.67
Kcnj16	0.02	0.005	0.015	0.015	1		Kcnj16	1.35	-2.7	0	0
Avil	0	0	0	0.06	1		Avil	NaN	NaN	NaN	NaN
Pax3	0.005	0.05	0	0.13	1		Pax3	-0.61	0.61	-0.74	2.77
Gm48382	0.025	0	0.01	0.155	1		Gm48382	0.4	-0.94	-0.4	7.42
Olfr133	0	0.005	0.005	0	1		Olfr133	-0.67	0.67	0.67	-0.67
Olfr1321	0	0	0	0	1		Olfr1321	NaN	NaN	NaN	NaN
Gm5441	0	0	0.075	0.005	1		Gm5441	-0.67	-0.67	19.56	0.67
Olfr1211	0	0	0	0	1		Olfr1211	NaN	NaN	NaN	NaN
Adcy7	0.005	0	0.1	0.1	1		Adcy7	-0.67	-0.75	0.67	0.67
Gm48874	0.12	0.045	0.38	0.235	1		Gm48874	-0.41	-0.94	1.44	0.41
Olfr167	0	0	0	0	1		Olfr167	NaN	NaN	NaN	NaN
4930519H02Rik	0	0	0	0	1		4930519H02Rik	NaN	NaN	NaN	NaN
Msr1	2.62	1.565	7.75	1.385	1		Msr1	0.58	-0.58	6.18	-0.77
Ajm1	0	0	0.01	0.01	1		Ajm1	-0.67	-0.67	0.67	0.67
Gm37606	0.015	0.485	0.505	0.48	1		Gm37606	-25.23	0.13	1.21	-0.13
Olfr307	0	0	0	0	1		Olfr307	NaN	NaN	NaN	NaN
Fam83c	0.045	0.04	0	0.03	1		Fam83c	0.9	0.45	-3.15	-0.45
Gm6145	0	0	0	0	1		Gm6145	NaN	NaN	NaN	NaN
Gm44039	0.085	0.03	0	0.025	1		Gm44039	2.59	0.11	-1.24	-0.11
Gm6284	0	0	0	0	1		Gm6284	NaN	NaN	NaN	NaN
Olfr788	0	0	0	0	1		Olfr788	NaN	NaN	NaN	NaN
Gm17841	0	0	0	0	1		Gm17841	NaN	NaN	NaN	NaN
Aox2	0	0.045	0	0	1		Aox2	NaN	NaN	NaN	NaN
Gm45515	0	0	0.015	0	1		Gm45515	NaN	NaN	NaN	NaN
Gpr26	0.01	0.01	0.03	0.03	1		Gpr26	-0.67	-0.67	0.67	0.67
Olfr78	0	0	0	0	1		Olfr78	NaN	NaN	NaN	NaN
Gm38218	0.005	0	0	0.015	1		Gm38218	0.67	-0.67	-0.67	3.37
Prmt8	0	0	0	0	1		Prmt8	NaN	NaN	NaN	NaN
Gm37161	0	0	0	0	1		Gm37161	NaN	NaN	NaN	NaN
Serpina3i	1.09	9.44	0.01	0.225	1		Serpina3i	0.54	10.97	-0.81	-0.54
Olfr569	0	0	0	0	1		Olfr569	NaN	NaN	NaN	NaN
Gm19127	0	0	0	0	1		Gm19127	NaN	NaN	NaN	NaN
Iqsec3	0	0	0	0	1		Iqsec3	NaN	NaN	NaN	NaN
Gm19666	0	0	0	0	1		Gm19666	NaN	NaN	NaN	NaN
Vmn1r50	0	0	0	0	1		Vmn1r50	NaN	NaN	NaN	NaN
Gm32358	0	0	0	0.055	1		Gm32358	NaN	NaN	NaN	NaN
Gm10532	0	0	0	0	1		Gm10532	NaN	NaN	NaN	NaN
Gm37663	0	0.355	0.025	0.045	1		Gm37663	-1.05	9.59	-0.3	0.3
Gm13684	0.19	0.105	0.125	0.01	1		Gm13684	1.19	-0.16	0.16	-1.67
Gm30929	0	0	0.065	0.025	1		Gm30929	-0.67	-0.67	2.83	0.67
Gm30564	0	0.095	0.335	0.74	1		Gm30564	-0.87	-0.48	0.48	2.11
Gm45354	0	0	0	0	1		Gm45354	NaN	NaN	NaN	NaN
Gm49636	0	0.05	0.425	0.715	1		Gm49636	-0.75	-0.6	0.6	1.52
Gm45066	0.15	0.14	0.18	0.035	1		Gm45066	0.17	-0.17	1.18	-3.71
Gm15902	0.005	0.02	0	0.005	1		Gm15902	0	4.05	-1.35	0
Gm12620	0.015	0.01	0	0	1		Gm12620	1.35	0.67	-0.67	-0.67
B430305J03Rik	0	0	0	0	1		B430305J03Rik	NaN	NaN	NaN	NaN
Gm44417	0.025	0.025	0.07	0.08	1		Gm44417	-0.67	-0.67	0.67	0.97
Gprin3	0	0	0	0.105	1		Gprin3	NaN	NaN	NaN	NaN
Gm48342	0.015	0	0	0.03	1		Gm48342	0.67	-0.67	-0.67	2.02
Gm10743	0	0	0	0	1		Gm10743	NaN	NaN	NaN	NaN
Ednra	0.005	0.1	1.46	0.205	1		Ednra	-0.99	-0.35	8.82	0.35
Gm45170	0	0	0.015	0	1		Gm45170	NaN	NaN	NaN	NaN
Nova2	0	0.01	0.005	0.075	1		Nova2	-1.01	0.34	-0.34	9.11
Gm42728	0	0	0.09	0.135	1		Gm42728	-0.67	-0.67	0.67	1.35
Gm43267	0	0	0	0	1		Gm43267	NaN	NaN	NaN	NaN
Galnt15	0.065	0.09	0	0.015	1		Galnt15	0.52	1.04	-0.83	-0.52
Endou	0	0.07	0	0.1	1		Endou	-0.67	0.67	-0.67	1.25
Olfr237	0	0	0	0	1		Olfr237	NaN	NaN	NaN	NaN
Gm48883	0	0	0	0	1		Gm48883	NaN	NaN	NaN	NaN
Vmn1r73	0	0	0	0	1		Vmn1r73	NaN	NaN	NaN	NaN
Gja8	0	0.05	0.02	0.04	1		Gja8	-1.35	0.9	-0.45	0.45
Gpr152	0	0	0	0.06	1		Gpr152	NaN	NaN	NaN	NaN
Olfr1309	0	0	0	0	1		Olfr1309	NaN	NaN	NaN	NaN
Gm8588	0	0	0	0	1		Gm8588	NaN	NaN	NaN	NaN
Jph4	0	0	0.025	0	1		Jph4	NaN	NaN	NaN	NaN
Gm7969	0	0	0	0.005	1		Gm7969	NaN	NaN	NaN	NaN
Slc22a19	0	0.005	0	0	1		Slc22a19	NaN	NaN	NaN	NaN
Gm26815	0.16	0.205	0.175	0.12	1		Gm26815	-0.22	1.12	0.22	-1.42
Insc	0	0	0	1.12	1		Insc	NaN	NaN	NaN	NaN
Gm18577	0	0	0	0	1		Gm18577	NaN	NaN	NaN	NaN
Tunar	0	0.02	0.09	0.945	1		Tunar	-0.82	-0.52	0.52	13.34
Smad6	0.075	0	0.04	0.565	1		Smad6	0.31	-1.03	-0.31	9.13
Slc1a7	0.06	0.01	0.01	0	1		Slc1a7	6.74	0	0	-1.35
Gm42909	0	0	0	0	1		Gm42909	NaN	NaN	NaN	NaN
Crp	0.175	0	0	0.04	1		Crp	5.23	-0.67	-0.67	0.67
Hpn	0	0.775	0.17	2.02	1		Hpn	-0.82	0.53	-0.53	2.69
Zfp811	0	0	0.05	0	1		Zfp811	NaN	NaN	NaN	NaN
Gm44907	0	0.02	0	0.065	1		Gm44907	-0.67	0.67	-0.67	3.71
Olfr979	0	0.01	0	0.01	1		Olfr979	-0.67	0.67	-0.67	0.67
Gp2	0	0	0.04	0.625	1		Gp2	-0.67	-0.67	0.67	20.4
Gm43843	0	0.13	0.05	0.775	1		Gm43843	-0.93	0.42	-0.42	7.11
Cd6	0	0	0.01	0.11	1		Cd6	-0.67	-0.67	0.67	14.16
Epha8	0	0.03	0.01	0.26	1		Epha8	-0.9	0.45	-0.45	10.79
Gm9962	0	0	0	0.055	1		Gm9962	NaN	NaN	NaN	NaN
Cfap157	0	0	0.375	0.645	1		Cfap157	-0.67	-0.67	0.67	1.65
Il2rg	2.075	0	0.24	0.085	1		Il2rg	10.75	-0.91	0.44	-0.44
Gm42490	0	0	0	0	1		Gm42490	NaN	NaN	NaN	NaN
Gm7199	0	0	0	0	1		Gm7199	NaN	NaN	NaN	NaN
Gm48585	1.06	0	0.235	0.325	1		Gm48585	3.24	-1.16	-0.19	0.19
Qprt	0.01	0.325	0.025	0.055	1		Qprt	-0.9	8.54	-0.45	0.45
Gm15843	0.535	0.055	0.105	0.085	1		Gm15843	11.87	-1.08	0.27	-0.27
Smtn	0	0.095	0.105	1.005	1		Smtn	-1.28	-0.06	0.06	11.63
Vmn1r221	0	0.005	0	0	1		Vmn1r221	NaN	NaN	NaN	NaN
Gm48582	0.265	0.075	0.01	0.225	1		Gm48582	0.82	-0.53	-0.99	0.53
Crocc2	0	0	0.01	0	1		Crocc2	NaN	NaN	NaN	NaN
Gm597	0	0	0	0	1		Gm597	NaN	NaN	NaN	NaN
Platr23	0.04	0.005	0.09	0.03	1		Platr23	0.19	-1.16	2.12	-0.19
Gm42444	0	0	0	0.005	1		Gm42444	NaN	NaN	NaN	NaN
Abcc12	0.01	0	0.105	0	1		Abcc12	0.67	-0.67	13.49	-0.67
Gm37320	0	0.005	0	0.095	1		Gm37320	-0.67	0.67	-0.67	24.96
Vmn1r220	1.195	0.765	5.345	6.185	1		Vmn1r220	-0.61	-0.74	0.61	0.86
Gm31508	0.01	0.01	0	0.05	1		Gm31508	0	0	-1.35	5.4
Gm16758	0.01	0.005	0.01	0	1		Gm16758	0.67	-0.67	0.67	-2.02
Kcnh7	0.005	0.145	0.045	0.09	1		Kcnh7	-0.99	1.23	-0.36	0.36
Kmo	0.005	0.05	0.035	0.04	1		Kmo	-2.92	1.12	-0.22	0.22
Ube4bos1	0.075	0.025	0.49	0.18	1		Ube4bos1	-0.46	-0.89	3.15	0.46
Gm48381	0	0	0	0	1		Gm48381	NaN	NaN	NaN	NaN
Gm43972	0.015	0.035	0	0	1		Gm43972	0.67	2.47	-0.67	-0.67
Gm45605	0.005	0	0	0.01	1		Gm45605	0.67	-0.67	-0.67	2.02
Scgn	0	1.28	0.495	0.955	1		Scgn	-1.25	0.95	-0.4	0.4
Tagap	0.015	0.055	0.01	0	1		Tagap	0.22	3.82	-0.22	-1.12
Ankub1	0.055	0.095	0	0.01	1		Ankub1	0.55	1.53	-0.8	-0.55
Gm18398	0	0	0.14	0.125	1		Gm18398	-0.67	-0.67	0.84	0.67
Sgcg	0	0.05	0.21	0.2	1		Sgcg	-1.05	-0.63	0.72	0.63
A630036G19Rik	0	0	0	0	1		A630036G19Rik	NaN	NaN	NaN	NaN
Olfr704	0.005	0	0.015	0	1		Olfr704	0.67	-0.67	3.37	-0.67
Olfr536	0	0	0	0	1		Olfr536	NaN	NaN	NaN	NaN
Olfr380	0	0	0	0	1		Olfr380	NaN	NaN	NaN	NaN
Car15	0	0.23	0	0.06	1		Car15	-0.67	4.5	-0.67	0.67
Gm43059	0	0	0	0.155	1		Gm43059	NaN	NaN	NaN	NaN
Gm43273	0	0	0	0.02	1		Gm43273	NaN	NaN	NaN	NaN
Crip1	7.41	2.74	0.98	8.22	1		Crip1	0.57	-0.57	-1.01	0.77
Serpinb1a	2.02	1.135	0.605	0.9	1		Serpinb1a	2.55	0.3	-1.05	-0.3
Gm36325	0.015	0	0	0	1		Gm36325	NaN	NaN	NaN	NaN
Gm44027	0	0	0	0.125	1		Gm44027	NaN	NaN	NaN	NaN
Gm37653	0	0.005	0.005	0.135	1		Gm37653	-1.35	0	0	35.07
Frmd3	0.035	0	0	0	1		Frmd3	NaN	NaN	NaN	NaN
Gm43323	0	0.005	0.065	0.015	1		Gm43323	-0.9	-0.45	4.95	0.45
Gm29506	0	0	0	0	1		Gm29506	NaN	NaN	NaN	NaN
Sirpb1b	0	0	0	0.095	1		Sirpb1b	NaN	NaN	NaN	NaN
Gm26984	0	0	0	0	1		Gm26984	NaN	NaN	NaN	NaN
Olfr165	0	0	0	0	1		Olfr165	NaN	NaN	NaN	NaN
Gm48978	0.01	0.01	0.01	0	1		Gm48978	NaN	NaN	NaN	NaN
Gm43707	0.02	0	0	0.015	1		Gm43707	1.12	-0.67	-0.67	0.67
Gm26802	0	0	0	0	1		Gm26802	NaN	NaN	NaN	NaN
Gm50415	0	0	0	0	1		Gm50415	NaN	NaN	NaN	NaN
Gm47719	0.04	0	0	0	1		Gm47719	NaN	NaN	NaN	NaN
4930449I24Rik	3.305	2.06	8.105	3.215	1		4930449I24Rik	0.05	-1.3	5.25	-0.05
A930002H02Rik	0	0.015	0.04	0	1		A930002H02Rik	-0.67	0.67	2.92	-0.67
Gm44916	0	0	0.06	0.025	1		Gm44916	-0.67	-0.67	2.56	0.67
Nat1	0	0	1.06	1.49	1		Nat1	-0.67	-0.67	0.67	1.22
Onecut2	0.125	0.07	0.13	0.485	1		Onecut2	-0.06	-1.29	0.06	8.04
Gm648	0.035	0	0.645	0	1		Gm648	0.67	-0.67	24.19	-0.67
Asb9	1.29	2.81	3.375	6.27	1		Asb9	-1.17	-0.18	0.18	2.06
Vmn1r173	0	0	0	0	1		Vmn1r173	NaN	NaN	NaN	NaN
Cxcl9	0	0	0.025	0	1		Cxcl9	NaN	NaN	NaN	NaN
Rgma	0.005	0.45	0.06	1.03	1		Rgma	-0.76	0.59	-0.59	2.35
Gm45129	0.11	0.04	0.125	0.135	1		Gm45129	-0.4	-4.18	0.4	0.94
P3h4	1.705	3.295	1.865	6.88	1		P3h4	-0.74	0.61	-0.61	3.65
5033428I22Rik	0	0	0	0.005	1		5033428I22Rik	NaN	NaN	NaN	NaN
Olfr1258	0	0	0	0	1		Olfr1258	NaN	NaN	NaN	NaN
AI197445	0	0	0.24	0.025	1		AI197445	-0.67	-0.67	12.28	0.67
Vmn1r200	0	0	0	0	1		Vmn1r200	NaN	NaN	NaN	NaN
Gm48872	0	0.145	0.005	0.035	1		Gm48872	-0.77	4.82	-0.58	0.58
Gm16170	0.05	0.055	0	0	1		Gm16170	0.67	0.81	-0.67	-0.67
Olfr433	0	0	0	0	1		Olfr433	NaN	NaN	NaN	NaN
Olfr104-ps	0	0	0	0	1		Olfr104-ps	NaN	NaN	NaN	NaN
A430028G04Rik	0	0	0	0.155	1		A430028G04Rik	NaN	NaN	NaN	NaN
Gm37485	0.655	0.56	0.385	0.14	1		Gm37485	0.91	0.44	-0.44	-1.66
Gm38236	0.01	0.005	0	0.01	1		Gm38236	0.67	-0.67	-2.02	0.67
Olfr1245	0	0	0.05	0	1		Olfr1245	NaN	NaN	NaN	NaN
Tbx20	0	0.035	0.07	0.145	1		Tbx20	-1.01	-0.34	0.34	1.78
Olfr397	0	0	0	0	1		Olfr397	NaN	NaN	NaN	NaN
Gm42843	0.115	0.09	0.18	0.095	1		Gm42843	0.54	-0.81	4.05	-0.54
9530053A07Rik	0.005	0	0	0.03	1		9530053A07Rik	0.67	-0.67	-0.67	7.42
Gm43876	0.015	0.02	0.03	0.01	1		Gm43876	-0.34	0.34	1.69	-1.01
Trem2	0	0	0	0	1		Trem2	NaN	NaN	NaN	NaN
Gm36527	0	0.01	0.06	0.02	1		Gm36527	-1.01	-0.34	3.04	0.34
2510016D11Rik	0	0	0	0	1		2510016D11Rik	NaN	NaN	NaN	NaN
Slco4c1	0	0.1	0.175	0.345	1		Slco4c1	-1.06	-0.29	0.29	1.6
Olfr580-ps1	0.065	0.025	0.075	0	1		Olfr580-ps1	0.54	-0.54	0.81	-1.21
Myocd	0.235	0.285	0.02	0	1		Myocd	0.62	0.9	-0.62	-0.73
D430001F17Rik	0.085	0.075	0.04	0.1	1		D430001F17Rik	0.27	-0.27	-2.16	1.08
Gm7719	0.04	0.11	0	0.03	1		Gm7719	0.17	2.53	-1.18	-0.17
Gm12384	0	0.02	0	0	1		Gm12384	NaN	NaN	NaN	NaN
Gm47430	0	0	0	0	1		Gm47430	NaN	NaN	NaN	NaN
Phyhip	0.005	0	0.175	0.75	1		Phyhip	-0.66	-0.69	0.66	5.09
Gm8473	0	0	0	0	1		Gm8473	NaN	NaN	NaN	NaN
Gm48700	0	0	0	0	1		Gm48700	NaN	NaN	NaN	NaN
Slc26a4	0	0	0.215	0.125	1		Slc26a4	-0.67	-0.67	1.65	0.67
1700123K08Rik	0	0	0	0	1		1700123K08Rik	NaN	NaN	NaN	NaN
Gm26519	0.03	0.01	0	0	1		Gm26519	3.37	0.67	-0.67	-0.67
Gm45259	0	0	0	0.03	1		Gm45259	NaN	NaN	NaN	NaN
Paqr5	0.065	0	1.075	0.975	1		Paqr5	-0.63	-0.72	0.77	0.63
Gm49438	0.905	0.68	3.44	0.925	1		Gm49438	-0.06	-1.29	13.9	0.06
Ush1g	0	0	0	0	1		Ush1g	NaN	NaN	NaN	NaN
Gm37639	0	0	0	0	1		Gm37639	NaN	NaN	NaN	NaN
Vmn2r78	0.365	0.09	0.005	0	1		Vmn2r78	4.76	0.64	-0.64	-0.71
Crispld2	0.16	0.455	0.665	3.08	1		Crispld2	-1.07	-0.28	0.28	6.73
Vmn2r105	0	0	0	0	1		Vmn2r105	NaN	NaN	NaN	NaN
4921513I03Rik	0.01	0	0.06	0	1		4921513I03Rik	0.67	-0.67	7.42	-0.67
Il2	0.25	0.21	0.095	0.37	1		Il2	0.17	-0.17	-1.17	1.22
Gm42496	0	0	0	0	1		Gm42496	NaN	NaN	NaN	NaN
Nat8f6	0	0	0	0	1		Nat8f6	NaN	NaN	NaN	NaN
Scn1b	0	0	0.015	0.7	1		Scn1b	-0.67	-0.67	0.67	62.28
4930505O20Rik	0	0.01	0	0	1		4930505O20Rik	NaN	NaN	NaN	NaN
Gm49305	0	0	0.56	0.39	1		Gm49305	-0.67	-0.67	1.26	0.67
Adgrg2	0.15	0.235	0.07	0.665	1		Adgrg2	-0.35	0.35	-1	3.86
D330037F02Rik	0	0	0.13	0.14	1		D330037F02Rik	-0.67	-0.67	0.67	0.78
Gm37074	0	0	0	0	1		Gm37074	NaN	NaN	NaN	NaN
Gm37664	0.005	0	0.005	0	1		Gm37664	0.67	-0.67	0.67	-0.67
Gm48104	0	0	0	0	1		Gm48104	NaN	NaN	NaN	NaN
Gm12128	0	0	0	0	1		Gm12128	NaN	NaN	NaN	NaN
Ggt7	0	0.16	0.06	0.36	1		Ggt7	-0.93	0.42	-0.42	2.11
Gm19236	0.06	0.055	0	0	1		Gm19236	0.8	0.67	-0.67	-0.67
Gm31819	1.425	0.615	0.53	0.18	1		Gm31819	2.64	0.13	-0.13	-1.22
Gm43088	0.01	0	0.015	0.1	1		Gm43088	-0.22	-1.12	0.22	7.87
Gm43662	0	0	0	0	1		Gm43662	NaN	NaN	NaN	NaN
Gm45124	0	0	0	0	1		Gm45124	NaN	NaN	NaN	NaN
Jaml	0.64	0.325	0.1	0	1		Jaml	1.77	0.47	-0.47	-0.88
Gm41792	1.095	0.095	0.76	0.53	1		Gm41792	1.07	-1.31	0.27	-0.27
4930466K18Rik	0.97	0.895	1.295	0.3	1		4930466K18Rik	0.13	-0.13	1.22	-2.13
Gm45206	0	0	0	0.01	1		Gm45206	NaN	NaN	NaN	NaN
Pth2r	0	0	0	0	1		Pth2r	NaN	NaN	NaN	NaN
Olfr1009	0	0	0	0	1		Olfr1009	NaN	NaN	NaN	NaN
Ubtfl1	0	0	0	0.015	1		Ubtfl1	NaN	NaN	NaN	NaN
Olfr1295	0	0	0	0	1		Olfr1295	NaN	NaN	NaN	NaN
Gm6881	0	0	0	0	1		Gm6881	NaN	NaN	NaN	NaN
Gm17980	0.025	0.02	0	0	1		Gm17980	1.01	0.67	-0.67	-0.67
Gm4787	0.285	0.01	0.035	0	1		Gm4787	10.12	-0.48	0.48	-0.87
Gm48419	0	0	0	0.005	1		Gm48419	NaN	NaN	NaN	NaN
Gm18163	0	0	0	0	1		Gm18163	NaN	NaN	NaN	NaN
Gm38322	0	0.005	0	0	1		Gm38322	NaN	NaN	NaN	NaN
Gm11424	0	0.11	0.14	0.305	1		Gm11424	-1.2	-0.14	0.14	1.73
Capn8	0	0.12	0.285	0.745	1		Capn8	-0.96	-0.39	0.39	2.57
A930016O22Rik	0	0	0.135	0	1		A930016O22Rik	NaN	NaN	NaN	NaN
Gm9408	0	0	0	0	1		Gm9408	NaN	NaN	NaN	NaN
Gm16142	0	0	0	0	1		Gm16142	NaN	NaN	NaN	NaN
1700007P06Rik	0	0	0	0.04	1		1700007P06Rik	NaN	NaN	NaN	NaN
Gm14141	0	0	0	0	1		Gm14141	NaN	NaN	NaN	NaN
Sult6b1	1.115	0.895	0.77	1.015	1		Sult6b1	0.98	-0.37	-1.13	0.37
Gm38375	0	0	0	0.04	1		Gm38375	NaN	NaN	NaN	NaN
Scube2	0	0.45	0.01	1.13	1		Scube2	-0.69	0.66	-0.66	2.7
Tmem151b	0	0	0	0.09	1		Tmem151b	NaN	NaN	NaN	NaN
Rgs20	0.005	0	0	0.335	1		Rgs20	0.67	-0.67	-0.67	89.71
Rhcg	0	0	0	0.11	1		Rhcg	NaN	NaN	NaN	NaN
4930478K11Rik	0	0	0	0.045	1		4930478K11Rik	NaN	NaN	NaN	NaN
Gm49705	0	0.01	0	0.125	1		Gm49705	-0.67	0.67	-0.67	16.19
Gm36938	0	0	0	0	1		Gm36938	NaN	NaN	NaN	NaN
Tpbg	0.97	0.41	2.86	2.305	1		Tpbg	-0.48	-0.88	0.87	0.48
Sphk1	0.015	0.015	0.035	0.3	1		Sphk1	-0.67	-0.67	0.67	18.55
Fmnl1	0.07	0.155	0.06	0.39	1		Fmnl1	-0.6	0.6	-0.75	3.94
Olfr6	0.21	0.18	0.58	0.215	1		Olfr6	-0.1	-1.25	14.16	0.1
Creb3l3	0	0	0	0.485	1		Creb3l3	NaN	NaN	NaN	NaN
Gm13961	0	0.01	0.005	0.025	1		Gm13961	-1.01	0.34	-0.34	2.36
4932431P20Rik	0.02	0	0	0.005	1		4932431P20Rik	4.72	-0.67	-0.67	0.67
Chgb	0.005	0	0	0	1		Chgb	NaN	NaN	NaN	NaN
Vmn2r69	0	0	0	0	1		Vmn2r69	NaN	NaN	NaN	NaN
4933431J24Rik	0	0.005	0.005	0.005	1		4933431J24Rik	NaN	NaN	NaN	NaN
Gm14035	0	0	0	0	1		Gm14035	NaN	NaN	NaN	NaN
B230206I08Rik	0	0.2	0.11	0.32	1		B230206I08Rik	-1.05	0.3	-0.3	1.11
2900042K21Rik	0	0	0	0	1		2900042K21Rik	NaN	NaN	NaN	NaN
Gm42446	0	0.01	0.005	0	1		Gm42446	-0.67	2.02	0.67	-0.67
Klhdc8a	0	0.005	0.01	0.29	1		Klhdc8a	-1.01	-0.34	0.34	38.11
Synpo2l	0	0	0	0	1		Synpo2l	NaN	NaN	NaN	NaN
C230024C17Rik	0	0.07	0.055	0	1		C230024C17Rik	-0.67	1.04	0.67	-0.67
Gm37011	0	0.005	0.005	0	1		Gm37011	-0.67	0.67	0.67	-0.67
Hrh1	0.095	0.28	0.28	0.435	1		Hrh1	-1.61	0	0	1.35
Gm8793	0	0	0	0	1		Gm8793	NaN	NaN	NaN	NaN
D830025C05Rik	0.485	0.155	0.14	0.525	1		D830025C05Rik	0.65	-0.65	-0.7	0.8
Gm18259	0	0	0	0	1		Gm18259	NaN	NaN	NaN	NaN
4632418H02Rik	0.805	0.195	0	0.02	1		4632418H02Rik	4.83	0.61	-0.74	-0.61
Csf2rb	0.09	0	0.125	0	1		Csf2rb	0.67	-0.67	1.2	-0.67
Gm6847	0	0	0.03	0.04	1		Gm6847	-0.67	-0.67	0.67	1.12
Olfr446	0.02	0.01	0.015	0.02	1		Olfr446	0.67	-2.02	-0.67	0.67
Galnt10	0.01	0.175	0.185	0.355	1		Galnt10	-1.31	-0.04	0.04	1.35
Gm13333	0.025	0	0	0	1		Gm13333	NaN	NaN	NaN	NaN
Cfb	0.035	0.03	0	0.055	1		Cfb	0.13	-0.13	-1.75	1.21
Gm37411	0.015	0.01	0.015	0	1		Gm37411	0.67	-0.67	0.67	-3.37
Gm12948	0	0	0	0	1		Gm12948	NaN	NaN	NaN	NaN
9630028I04Rik	3.15	2.395	28.445	7.965	1		9630028I04Rik	-0.58	-0.77	5.54	0.58
Gm15910	0.015	0.06	0.23	0.22	1		Gm15910	-0.99	-0.63	0.71	0.63
Clec7a	0.91	0	0	0	1		Clec7a	NaN	NaN	NaN	NaN
Gm48356	0	0	0	0.09	1		Gm48356	NaN	NaN	NaN	NaN
Pdzd9	0.91	0.27	0.21	0.435	1		Pdzd9	3.34	-0.49	-0.85	0.49
Fbxo41	0	0.015	0	0.035	1		Fbxo41	-0.67	0.67	-0.67	2.47
Gm43311	0.1	0	0.01	0.215	1		Gm43311	0.61	-0.74	-0.61	2.16
Lrtm1	0.01	0.075	0.15	0.175	1		Lrtm1	-1.38	-0.51	0.51	0.84
Gm10521	0	0.015	0	0	1		Gm10521	NaN	NaN	NaN	NaN
Gm28587	0	0	0	0	1		Gm28587	NaN	NaN	NaN	NaN
Olfr143	0	0.02	0	0.02	1		Olfr143	-0.67	0.67	-0.67	0.67
Gm21269	0.005	0	0.01	0.005	1		Gm21269	0	-1.35	1.35	0
Cx3cr1	0	0	0.025	0	1		Cx3cr1	NaN	NaN	NaN	NaN
Myo5c	0.185	0.375	0.355	1.735	1		Myo5c	-1.28	0.07	-0.07	9.73
Cyp4v3	0	0.31	1.075	0.44	1		Cyp4v3	-1.15	-0.2	2.15	0.2
Bcas3os1	0	0.02	0.195	0.18	1		Bcas3os1	-0.77	-0.62	0.73	0.62
Vmn1r29	0.005	0.005	0.02	0.015	1		Vmn1r29	-0.67	-0.67	1.35	0.67
P4htm	0	0.285	0.435	3.58	1		P4htm	-1.12	-0.23	0.23	9.99
Gm7932	0.01	0	0	0.04	1		Gm7932	0.67	-0.67	-0.67	4.72
Gm37321	0	0.225	0	0	1		Gm37321	NaN	NaN	NaN	NaN
Gm44172	0.45	0.125	0.7	0.295	1		Gm44172	0.32	-1.03	1.36	-0.32
Gm3415	0.29	0	0.285	0	1		Gm3415	0.7	-0.67	0.67	-0.67
Gm15457	0.015	0.005	0.055	0.005	1		Gm15457	0.67	-0.67	6.07	-0.67
Gm28156	0	0	0	0	1		Gm28156	NaN	NaN	NaN	NaN
Unc93a2	0	0	0	0.075	1		Unc93a2	NaN	NaN	NaN	NaN
Gm45510	0	0	0	0	1		Gm45510	NaN	NaN	NaN	NaN
Olfr1380	0	0	0	0	1		Olfr1380	NaN	NaN	NaN	NaN
Hs3st4	0.005	0.29	0.11	0.53	1		Hs3st4	-0.92	0.43	-0.43	1.56
Olfr578	0	0	0.005	0	1		Olfr578	NaN	NaN	NaN	NaN
Nxpe5	0	0	0	0	1		Nxpe5	NaN	NaN	NaN	NaN
Pilra	0.145	0.275	0.255	0.25	1		Pilra	-5.8	1.21	0.13	-0.13
Gm38263	0	0.005	0.005	0	1		Gm38263	-0.67	0.67	0.67	-0.67
Tnk1	0	0.465	0	0.135	1		Tnk1	-0.67	3.97	-0.67	0.67
Olfr464	0	0	0	0.29	1		Olfr464	NaN	NaN	NaN	NaN
Trim31	0	0	0.08	0.61	1		Trim31	-0.67	-0.67	0.67	9.61
Gm28465	0.055	0.04	0.105	0.11	1		Gm28465	-0.61	-0.98	0.61	0.74
Ephx3	0	0	0.12	0.2	1		Ephx3	-0.67	-0.67	0.67	1.57
Olfr1487	0	0	0	0	1		Olfr1487	NaN	NaN	NaN	NaN
1700100I10Rik	0	0.11	0	0	1		1700100I10Rik	NaN	NaN	NaN	NaN
Gm37226	0	0	0	0	1		Gm37226	NaN	NaN	NaN	NaN
Gm12198	0	0	0	0	1		Gm12198	NaN	NaN	NaN	NaN
Lrp8os3	0	0	0.125	0.04	1		Lrp8os3	-0.67	-0.67	3.54	0.67
Gm37824	0	0	0.345	0	1		Gm37824	NaN	NaN	NaN	NaN
Gm42598	0	0	0.01	0	1		Gm42598	NaN	NaN	NaN	NaN
E030037K01Rik	0.31	0.12	0.085	0.395	1		E030037K01Rik	0.57	-0.57	-0.78	1.08
Lfng	0	0	0	0.36	1		Lfng	NaN	NaN	NaN	NaN
Gm12729	0.595	0.135	2.87	2.915	1		Gm12729	-0.66	-0.93	0.66	0.69
Gm44549	0	0	0	0	1		Gm44549	NaN	NaN	NaN	NaN
Gm47390	0.72	0	0	0	1		Gm47390	NaN	NaN	NaN	NaN
Gm37916	0	0	0	0	1		Gm37916	NaN	NaN	NaN	NaN
Gm12320	0.175	0.045	1.2	1.89	1		Gm12320	-0.6	-0.75	0.6	1.4
Tm4sf1	1.745	0.65	1.38	0.35	1		Tm4sf1	0.96	-0.48	0.48	-0.87
Gpr156	0.35	0.415	0.915	0.605	1		Gpr156	-0.85	-0.5	2.14	0.5
Gm28068	0.02	0	0	0	1		Gm28068	NaN	NaN	NaN	NaN
Cntnap4	0.245	0.065	0.14	0.12	1		Cntnap4	2.07	-1.17	0.18	-0.18
Gm9332	0	0	0	0	1		Gm9332	NaN	NaN	NaN	NaN
4930405N21Rik	0	0	0	0.025	1		4930405N21Rik	NaN	NaN	NaN	NaN
Gm45601	0	0	0.015	0.005	1		Gm45601	-0.67	-0.67	3.37	0.67
Gm37250	0.655	0.33	0.1	0.165	1		Gm37250	2.39	0.48	-0.87	-0.48
Tepp	3.89	3.785	4.94	7.605	1		Tepp	-0.61	-0.74	0.61	3.73
Gm7633	0.025	0.005	0	0.015	1		Gm7633	1.35	-0.45	-0.9	0.45
Cd3d	0.51	0	0.015	0	1		Cd3d	45.19	-0.67	0.67	-0.67
Gm34883	0	0	0	0.015	1		Gm34883	NaN	NaN	NaN	NaN
Gm7591	0.055	0.09	0.055	0.11	1		Gm7591	-0.67	0.67	-0.67	1.45
Gm25184	9.48	8.635	6.65	0	1		Gm25184	0.88	0.47	-0.47	-3.64
Neurl1b	0.215	0	0.035	0.355	1		Neurl1b	0.56	-0.78	-0.56	1.44
Gm37730	0	0	0.02	0.125	1		Gm37730	-0.67	-0.67	0.67	7.76
Agmo	0	0.02	0.11	0.43	1		Agmo	-0.8	-0.55	0.55	4.48
Olfr675	0	0	0	0	1		Olfr675	NaN	NaN	NaN	NaN
Ddn	0	0	0	0.035	1		Ddn	NaN	NaN	NaN	NaN
Lmntd1	0.035	0	0	0.25	1		Lmntd1	0.67	-0.67	-0.67	8.96
Gm37894	0	0.04	0	0.085	1		Gm37894	-0.67	0.67	-0.67	2.19
Vmn2r58	0	0	0.005	0	1		Vmn2r58	NaN	NaN	NaN	NaN
Gm44931	0	0	0	0	1		Gm44931	NaN	NaN	NaN	NaN
Vmn1r85	0	0	0	0	1		Vmn1r85	NaN	NaN	NaN	NaN
Gm45873	0.02	0.15	0.055	0	1		Gm45873	-0.43	2.76	0.43	-0.92
Gm47512	0	0	0	0.015	1		Gm47512	NaN	NaN	NaN	NaN
Slc35d3	0	0	0.075	0	1		Slc35d3	NaN	NaN	NaN	NaN
Gm39465	0.045	0.02	0.175	0.105	1		Gm39465	-0.48	-0.87	1.59	0.48
Vmn1r224	0	0.01	0	0	1		Vmn1r224	NaN	NaN	NaN	NaN
Trpm3	0.08	0.09	0.035	0.085	1		Trpm3	-0.34	1.01	-6.41	0.34
Mmp7	0	0	5.33	2.295	1		Mmp7	-0.67	-0.67	2.46	0.67
Vmn1r-ps140	0	0	0	0	1		Vmn1r-ps140	NaN	NaN	NaN	NaN
Gm20756	0.015	0	0	0	1		Gm20756	NaN	NaN	NaN	NaN
Chmp4c	0.155	0	0.17	0.34	1		Chmp4c	-0.06	-1.29	0.06	1.41
Slc26a3	0	0	0	0.375	1		Slc26a3	NaN	NaN	NaN	NaN
Csnk2a1-ps1	0	0	0	0	1		Csnk2a1-ps1	NaN	NaN	NaN	NaN
Csnk2a1-ps	0	0	0	0	1		Csnk2a1-ps	NaN	NaN	NaN	NaN
Gnal	0.08	0	0	0.1	1		Gnal	0.67	-0.67	-0.67	1.01
BC043934	0.54	0	0	0.19	1		BC043934	3.16	-0.67	-0.67	0.67
Gm47882	0.085	0.105	0.05	0.105	1		Gm47882	-0.67	0.67	-3.04	0.67
Frem3	1.985	1.155	0.215	0.22	1		Frem3	1.86	0.67	-0.68	-0.67
Gm47684	1.525	0.205	0.51	0	1		Gm47684	3.09	-0.4	0.4	-0.95
Gm9005	0	0	0	0	1		Gm9005	NaN	NaN	NaN	NaN
6430571L13Rik	0	0.005	0	0.47	1		6430571L13Rik	-0.67	0.67	-0.67	126.13
Gm15309	0	0	0	0	1		Gm15309	NaN	NaN	NaN	NaN
Cdk3	0	0.465	0.05	0.375	1		Cdk3	-0.76	0.91	-0.58	0.58
Gm12684	0	0	0.885	0.37	1		Gm12684	-0.67	-0.67	2.55	0.67
AC123856.1	0.09	0	0	0	1		AC123856.1	NaN	NaN	NaN	NaN
Gm26740	0.015	0	0.04	0.015	1		Gm26740	0	-1.35	2.25	0
Gm32858	0	0	0	0	1		Gm32858	NaN	NaN	NaN	NaN
Gm16135	0	0	0	0.065	1		Gm16135	NaN	NaN	NaN	NaN
Gm42633	0.04	0.095	0.125	0.02	1		Gm42633	-0.49	0.49	1.03	-0.85
Gm38169	0	0	0	0	1		Gm38169	NaN	NaN	NaN	NaN
E230020D15Rik	0	0	0.085	0.095	1		E230020D15Rik	-0.67	-0.67	0.67	0.83
Gm43721	0	0	0	0.07	1		Gm43721	NaN	NaN	NaN	NaN
D130019J16Rik	0	0.005	0.01	0	1		D130019J16Rik	-0.67	0.67	2.02	-0.67
4930553M12Rik	2.415	0.8	0.885	0.665	1		4930553M12Rik	9.64	-0.26	0.26	-1.09
Gm20535	0	0.015	0.14	0.15	1		Gm20535	-0.77	-0.62	0.62	0.72
Ly6g6d	0.805	0	0	0.2	1		Ly6g6d	4.76	-0.67	-0.67	0.67
Gm46560	2.855	3.695	8.76	5.085	1		Gm46560	-0.93	-0.42	2.64	0.42
Ccdc154	0	0	0	0	1		Ccdc154	NaN	NaN	NaN	NaN
Ccl28	0	0.325	0.04	0.065	1		Ccl28	-1.09	5.66	-0.26	0.26
Gm37099	0	0	0	0	1		Gm37099	NaN	NaN	NaN	NaN
Gabrb2	0.005	0	0	0.065	1		Gabrb2	0.67	-0.67	-0.67	16.86
Frrs1l	0	0.34	0.115	0.61	1		Frrs1l	-0.9	0.45	-0.45	1.52
Gm36684	0	0	0	0	1		Gm36684	NaN	NaN	NaN	NaN
Fbxo32	0.01	0.255	0.295	1.265	1		Fbxo32	-1.25	-0.09	0.09	4.69
Gm37412	0	0	0.005	0.005	1		Gm37412	-0.67	-0.67	0.67	0.67
Itga1	0.29	0.545	0.28	0.33	1		Itga1	-0.54	6.34	-0.81	0.54
Gm47459	0.02	0.015	0	0	1		Gm47459	1.12	0.67	-0.67	-0.67
Gm43771	0	0	0	0	1		Gm43771	NaN	NaN	NaN	NaN
Rnf222	0.125	0	0	0.03	1		Rnf222	4.95	-0.67	-0.67	0.67
Gm16523	0	0.13	0.15	0.155	1		Gm16523	-7.55	-0.54	0.54	0.81
Gm7588	0	0	0	0	1		Gm7588	NaN	NaN	NaN	NaN
Gm11770	0	0	0	0	1		Gm11770	NaN	NaN	NaN	NaN
Myrfl	0.145	0.005	0.4	0.175	1		Myrfl	-0.12	-1.23	1.9	0.12
Gm40999	0	0	0.005	0.02	1		Gm40999	-0.67	-0.67	0.67	4.72
Gm15234	0.11	0.6	0.22	0.635	1		Gm15234	-0.98	0.62	-0.62	0.73
Gm44741	0.005	0.035	0.49	0.36	1		Gm44741	-0.73	-0.62	1.11	0.62
Gm12403	0	0.585	0.025	0.03	1		Gm12403	-1.24	25.07	-0.11	0.11
Fam13a	0.54	2	5.17	5	1		Fam13a	-1.26	-0.64	0.71	0.64
Smpdl3a	3.54	5.175	6.61	21.55	1		Smpdl3a	-1.03	-0.32	0.32	6.88
Gm12247	0.035	0	0	0	1		Gm12247	NaN	NaN	NaN	NaN
Cpne2	0.83	0.93	2.05	3.3	1		Cpne2	-0.73	-0.62	0.62	2
Gm5277	0	0	0	0	1		Gm5277	NaN	NaN	NaN	NaN
A730061H03Rik	0.715	0	0.195	0	1		A730061H03Rik	4.27	-0.67	0.67	-0.67
Drd4	0.27	0.135	0.53	5.215	1		Drd4	-0.44	-0.91	0.44	16.44
Gm49942	0	0.005	0	0	1		Gm49942	NaN	NaN	NaN	NaN
Syndig1l	0	0	0	0.01	1		Syndig1l	NaN	NaN	NaN	NaN
Gm13418	0	0.02	0	0	1		Gm13418	NaN	NaN	NaN	NaN
Olfr1438-ps1	0	0.005	0	0.005	1		Olfr1438-ps1	-0.67	0.67	-0.67	0.67
Gstt4	0.585	0.56	1.3	1.71	1		Gstt4	-0.65	-0.7	0.65	1.4
Mt3	0.22	0	0	0.93	1		Mt3	0.67	-0.67	-0.67	5.03
Abca6	0.39	0.01	0.895	0.7	1		Abca6	-0.41	-1.43	0.93	0.41
Gm12833	0	0	0	0	1		Gm12833	NaN	NaN	NaN	NaN
Dpp4	8.03	6.4	7.995	9.005	1		Dpp4	0.02	-2.15	-0.02	1.33
Gm29538	0.335	0.675	5.235	2.42	1		Gm29538	-0.78	-0.56	2.39	0.56
Gm4651	0	0	0.165	0.25	1		Gm4651	-0.67	-0.67	0.67	1.37
Gm45723	0	0.045	0.01	0.03	1		Gm45723	-0.9	1.12	-0.45	0.45
Gm39327	0.01	0.01	0.01	0	1		Gm39327	NaN	NaN	NaN	NaN
E130018O15Rik	0	0	0	0.005	1		E130018O15Rik	NaN	NaN	NaN	NaN
Slc9c1	0.83	0.395	0.345	0.535	1		Slc9c1	2.59	-0.5	-0.85	0.5
Abcc9	0.395	0.075	0.21	0.265	1		Abcc9	1.15	-1.18	-0.2	0.2
Camk2n1	0.105	0.035	0.135	0.65	1		Camk2n1	-0.2	-1.15	0.2	7.15
Gm20661	0	0.025	0	0.025	1		Gm20661	-0.67	0.67	-0.67	0.67
Gm14198	0	0	0	0	1		Gm14198	NaN	NaN	NaN	NaN
Gm44190	0	0.06	0.36	0.47	1		Gm44190	-0.79	-0.56	0.56	0.97
Il11	0.065	0	0.03	0.06	1		Il11	0.77	-1.73	-0.58	0.58
Olfr1484	0	0	0	0	1		Olfr1484	NaN	NaN	NaN	NaN
Gm14033	0	0	0	0	1		Gm14033	NaN	NaN	NaN	NaN
Vmn2r113	0	0.005	0.01	0.01	1		Vmn2r113	-2.02	-0.67	0.67	0.67
Slc6a14	0.19	0.105	1.625	0.52	1		Slc6a14	-0.54	-0.81	4.13	0.54
Gm43266	0	0	0.36	0	1		Gm43266	NaN	NaN	NaN	NaN
Vmn2r84	0	0.015	0.03	0	1		Vmn2r84	-0.67	0.67	2.02	-0.67
Gm47041	0	0	0	0	1		Gm47041	NaN	NaN	NaN	NaN
Olfr774	0.015	0.035	0.03	0.04	1		Olfr774	-2.36	0.34	-0.34	1.01
Gm18820	0	0.04	0	0.105	1		Gm18820	-0.67	0.67	-0.67	2.87
Gm21909	0	0	0	0	1		Gm21909	NaN	NaN	NaN	NaN
Gm45496	0	0	0.03	0.045	1		Gm45496	-0.67	-0.67	0.67	1.35
Pcdhac2	0	0.025	0.02	0.1	1		Pcdhac2	-1.21	0.13	-0.13	4.18
Gm45924	0	0	0	0	1		Gm45924	NaN	NaN	NaN	NaN
BE692007	0	0.005	0	0.03	1		BE692007	-0.67	0.67	-0.67	7.42
Vmn1r84	0.015	0.005	0.035	0	1		Vmn1r84	0.45	-0.45	2.25	-0.9
Crx	0.01	0	0.01	0.01	1		Crx	NaN	NaN	NaN	NaN
Vmn1r86	0.005	0.005	0.015	0	1		Vmn1r86	0	0	2.7	-1.35
Gm48880	0	0.02	0.05	0.16	1		Gm48880	-0.94	-0.4	0.4	3.37
9330121K16Rik	0.105	0.09	0.055	0.06	1		9330121K16Rik	1.16	0.58	-0.77	-0.58
Gm8606	0	0.025	0.105	0.135	1		Gm8606	-0.84	-0.51	0.51	0.9
Ptger1	0	0.005	0.005	0	1		Ptger1	-0.67	0.67	0.67	-0.67
BC037032	0.215	0.035	0	0.065	1		BC037032	3.42	-0.31	-1.04	0.31
Gm17477	0.04	0.03	0.055	0.21	1		Gm17477	-0.4	-0.94	0.4	8.77
Kncn	0.41	0	0	0	1		Kncn	NaN	NaN	NaN	NaN
Gm43027	0.025	0.015	0.005	0.04	1		Gm43027	0.34	-0.34	-1.01	1.35
Gm18986	0	0	0	0	1		Gm18986	NaN	NaN	NaN	NaN
Gm37198	0.06	0.055	0.115	0.015	1		Gm37198	0.07	-0.07	1.72	-1.27
Vmn2r94	0.01	0	0.015	0	1		Vmn2r94	0.67	-0.67	1.35	-0.67
Angpt1	0	0	0.91	0.6	1		Angpt1	-0.67	-0.67	1.37	0.67
Gm8051	0	0	0	0	1		Gm8051	NaN	NaN	NaN	NaN
Gm28341	0	0	0	0	1		Gm28341	NaN	NaN	NaN	NaN
Gm8217	0	0	0	0	1		Gm8217	NaN	NaN	NaN	NaN
Gm29228	0	0	0.08	0	1		Gm29228	NaN	NaN	NaN	NaN
Olfr348	0.01	0	0.005	0	1		Olfr348	2.02	-0.67	0.67	-0.67
Gm42874	0	0.01	0	0	1		Gm42874	NaN	NaN	NaN	NaN
Vmn1r75	0	0	0	0	1		Vmn1r75	NaN	NaN	NaN	NaN
Olfr806	0	0	0	0	1		Olfr806	NaN	NaN	NaN	NaN
Gm13198	0.06	0	0.11	0.04	1		Gm13198	0.22	-1.12	1.35	-0.22
Gm37043	0	0	0	0	1		Gm37043	NaN	NaN	NaN	NaN
Gm28266	0	0	0	0	1		Gm28266	NaN	NaN	NaN	NaN
Mettl21e	0	0	0	0	1		Mettl21e	NaN	NaN	NaN	NaN
4930417O13Rik	0.26	0.015	0.005	0.015	1		4930417O13Rik	33.05	0	-1.35	0
Gm48699	0	0.065	0.07	0.115	1		Gm48699	-1.82	-0.07	0.07	1.28
Gm26891	0	0.01	0.015	0.065	1		Gm26891	-1.12	-0.22	0.22	4.72
Gm11931	0	0	0	0	1		Gm11931	NaN	NaN	NaN	NaN
H2-DMb1	0	0	0.83	4.43	1		H2-DMb1	-0.67	-0.67	0.67	6.53
5430430B14Rik	0	0	0	0	1		5430430B14Rik	NaN	NaN	NaN	NaN
Gm16298	0	0.955	0.52	0.225	1		Gm16298	-0.97	1.51	0.38	-0.38
Gm48555	0.385	0.085	1.795	0.135	1		Gm48555	0.56	-0.79	6.9	-0.56
Gm48237	0	0	0	0	1		Gm48237	NaN	NaN	NaN	NaN
Vmn1r174	0	0	0	0	1		Vmn1r174	NaN	NaN	NaN	NaN
A830021F12Rik	0	0	0	0	1		A830021F12Rik	NaN	NaN	NaN	NaN
Gm10385	0	0.025	0.03	0	1		Gm10385	-0.67	0.67	0.94	-0.67
Cd38	0.48	0.005	0	0	1		Cd38	128.83	0.67	-0.67	-0.67
Pou1f1	0.015	0.015	0.135	0.01	1		Pou1f1	0	0	32.38	-1.35
Gm10389	0.2	0.205	0.155	0.235	1		Gm10389	-0.1	0.1	-1.83	1.25
Gm42685	0.235	0.23	0.045	0.09	1		Gm42685	0.7	0.65	-1.07	-0.65
Tmem220	0.32	1.33	0.91	1.28	1		Tmem220	-2.49	0.75	-0.59	0.59
Cd200r2	0.015	0.11	0	0	1		Cd200r2	0.67	9.22	-0.67	-0.67
Adgrg6	0.19	0.18	0.19	0.64	1		Adgrg6	0	-1.35	0	60.7
Gm45039	0	0	0	0	1		Gm45039	NaN	NaN	NaN	NaN
Gm35576	0	0	0.015	0.01	1		Gm35576	-0.67	-0.67	1.35	0.67
Gm46392	0	0	0	0.07	1		Gm46392	NaN	NaN	NaN	NaN
Gm48204	0	0	0	0	1		Gm48204	NaN	NaN	NaN	NaN
Gm37475	0	0.345	0	0	1		Gm37475	NaN	NaN	NaN	NaN
Gm38022	0	0	0	0	1		Gm38022	NaN	NaN	NaN	NaN
Gm12221	0.055	0	0.02	0.155	1		Gm12221	0.43	-0.92	-0.43	2.88
Gm12906	0	0	0.81	0.095	1		Gm12906	-0.67	-0.67	10.83	0.67
Gm12579	0	0.05	0.065	0	1		Gm12579	-0.67	0.67	1.08	-0.67
Gm9308	0	0	0	0	1		Gm9308	NaN	NaN	NaN	NaN
Gm25556	0	0	0	0	1		Gm25556	NaN	NaN	NaN	NaN
Gm8659	0	0	0	0	1		Gm8659	NaN	NaN	NaN	NaN
Gm50412	0.505	0.35	1.465	0.77	1		Gm50412	-0.43	-0.92	2.66	0.43
Cdh18	0.09	0.335	0.47	0.135	1		Cdh18	-0.8	0.55	1.29	-0.55
Gm10988	0	0	0	0.08	1		Gm10988	NaN	NaN	NaN	NaN
Syt15	0.01	0	0.005	0.015	1		Syt15	0.34	-1.01	-0.34	1.01
Gm13270	0.705	0.94	0.625	0.37	1		Gm13270	0.17	1.18	-0.17	-1.26
C5ar2	0.01	0.02	0.025	0.015	1		C5ar2	-1.01	0.34	1.01	-0.34
Gm43445	0	0	0.05	0.025	1		Gm43445	-0.67	-0.67	2.02	0.67
Gm6815	0.005	0	0	0	1		Gm6815	NaN	NaN	NaN	NaN
Vmn1r-ps47	0	0	0.005	0	1		Vmn1r-ps47	NaN	NaN	NaN	NaN
Gm14608	0.015	0	0.03	0.02	1		Gm14608	-0.22	-1.57	1.12	0.22
9330198I05Rik	0	0.03	0	0	1		9330198I05Rik	NaN	NaN	NaN	NaN
Gm42937	0	0	0	0.045	1		Gm42937	NaN	NaN	NaN	NaN
Gm50243	0	0	0	0	1		Gm50243	NaN	NaN	NaN	NaN
Gm44673	0	0	0	0.145	1		Gm44673	NaN	NaN	NaN	NaN
Gm7952	0	0	0	0	1		Gm7952	NaN	NaN	NaN	NaN
Gm37090	0.01	0.005	0.09	0.035	1		Gm37090	-0.56	-0.79	3.04	0.56
Myh6	0.045	0	0	0.245	1		Myh6	0.67	-0.67	-0.67	6.67
Gm37941	0.02	0.005	0.22	0.32	1		Gm37941	-0.63	-0.72	0.63	1.25
Olfr1233	0.005	0.01	0.005	0	1		Olfr1233	0	1.35	0	-1.35
Insrr	0	0	0.125	0.1	1		Insrr	-0.67	-0.67	1.01	0.67
Gm50080	0	0	0.015	0.015	1		Gm50080	-0.67	-0.67	0.67	0.67
Gm4974	0	0.045	0	0	1		Gm4974	NaN	NaN	NaN	NaN
Gm37410	0	0	0	0	1		Gm37410	NaN	NaN	NaN	NaN
Gm37949	5.98	2.685	1.78	2.365	1		Gm37949	5.15	0.24	-1.11	-0.24
Gm10490	0	0	0	0	1		Gm10490	NaN	NaN	NaN	NaN
Ccdc178	0.61	0.39	2.645	0.87	1		Ccdc178	-0.37	-0.98	5.35	0.37
Vcam1	0.09	0.375	0	0.015	1		Vcam1	0.56	4.83	-0.79	-0.56
Adap2	0.435	0.41	2.42	3.275	1		Adap2	-0.67	-0.68	0.67	1.24
Cnksr1	0.105	0.155	0.065	0.515	1		Cnksr1	-0.37	0.37	-0.97	5.77
Gm43195	0	0	0	0	1		Gm43195	NaN	NaN	NaN	NaN
Gm42424	0	0	0	0	1		Gm42424	NaN	NaN	NaN	NaN
Gm45657	0	0	0	0	1		Gm45657	NaN	NaN	NaN	NaN
Gm48945	0.01	0	0.005	0	1		Gm48945	2.02	-0.67	0.67	-0.67
Vmn1r188	0	0	0	0	1		Vmn1r188	NaN	NaN	NaN	NaN
Slc9a9	0.36	0.19	0.06	0.315	1		Slc9a9	0.85	-0.5	-1.53	0.5
Gm4734	0.025	0	0	0.04	1		Gm4734	0.67	-0.67	-0.67	1.48
Gm40658	0	0	0	0	1		Gm40658	NaN	NaN	NaN	NaN
Gm5445	0	0	0.235	0	1		Gm5445	NaN	NaN	NaN	NaN
4930447N08Rik	0.44	2.07	1.1	2.12	1		4930447N08Rik	-1.51	0.64	-0.64	0.71
9030622O22Rik	0.63	0.095	3.045	1.375	1		9030622O22Rik	-0.39	-0.96	2.15	0.39
Gm8731	0.25	0.08	0.15	0.37	1		Gm8731	0.4	-0.95	-0.4	1.35
Kcnc1	0.005	0.005	0	0.015	1		Kcnc1	0	0	-1.35	2.7
Gm49874	0	0	0.02	0	1		Gm49874	NaN	NaN	NaN	NaN
Fcer1g	0.595	0.59	0.695	0.27	1		Fcer1g	0.03	-0.03	1.32	-4.14
Olfr1278	0	0	0	0	1		Olfr1278	NaN	NaN	NaN	NaN
Gm43885	0	0	0	0	1		Gm43885	NaN	NaN	NaN	NaN
Gm12799	0	0	0.005	0.125	1		Gm12799	-0.67	-0.67	0.67	33.05
Kcnd1	0	0.005	0	0	1		Kcnd1	NaN	NaN	NaN	NaN
Gm43775	1.005	0.895	1.06	0.61	1		Gm43775	0.45	-0.45	0.9	-2.78
Gm48336	0.17	0.525	0.635	1.355	1		Gm48336	-1.19	-0.16	0.16	2.25
Vmn1r70	0	0	0	0	1		Vmn1r70	NaN	NaN	NaN	NaN
Gm36988	0	0	0.04	0	1		Gm36988	NaN	NaN	NaN	NaN
Gm8010	0	0	0	0	1		Gm8010	NaN	NaN	NaN	NaN
Gm48197	0	0	0	0	1		Gm48197	NaN	NaN	NaN	NaN
Gm40264	0.145	0.065	0.04	0.06	1		Gm40264	4.45	0.13	-1.21	-0.13
4921523L03Rik	0.41	0.28	0.135	0.34	1		4921523L03Rik	1.04	-0.31	-1.82	0.31
C530043K16Rik	0.12	0.005	0.67	0.775	1		C530043K16Rik	-0.57	-0.8	0.57	0.78
Gm33674	0.11	0.07	0	0	1		Gm33674	1.45	0.67	-0.67	-0.67
Igsf21	0	0	0	0.21	1		Igsf21	NaN	NaN	NaN	NaN
1600025M17Rik	0	0	0	0	1		1600025M17Rik	NaN	NaN	NaN	NaN
Haao	0	0.005	0	0.29	1		Haao	-0.67	0.67	-0.67	77.57
Gm44416	0.01	0.095	0.09	0	1		Gm44416	-0.63	0.71	0.63	-0.79
Olfr392	0	0.01	0.015	0.005	1		Olfr392	-1.01	0.34	1.01	-0.34
Gm26583	0	0	0.025	0.02	1		Gm26583	-0.67	-0.67	1.01	0.67
Gm26852	0	0	0	0	1		Gm26852	NaN	NaN	NaN	NaN
Gm37115	0.435	0.005	0.02	0	1		Gm37115	28.5	-0.51	0.51	-0.84
Gm37233	0	0	0	0	1		Gm37233	NaN	NaN	NaN	NaN
Mtnr1b	0	0.045	0.18	0.085	1		Mtnr1b	-1.03	-0.32	1.83	0.32
Gm37023	0	0	0	0.03	1		Gm37023	NaN	NaN	NaN	NaN
Catsperz	0	0	0	0.875	1		Catsperz	NaN	NaN	NaN	NaN
Gm16015	0	0	0	0	1		Gm16015	NaN	NaN	NaN	NaN
Gm43765	0	0	0	0	1		Gm43765	NaN	NaN	NaN	NaN
Phf11b	0.69	0.445	3.245	1.7	1		Phf11b	-0.54	-0.81	2.2	0.54
Gm11870	0	0	0.1	0	1		Gm11870	NaN	NaN	NaN	NaN
Igkv6-32	0.27	0	0.185	0.595	1		Igkv6-32	0.21	-1.14	-0.21	1.84
Gm48849	0	0.14	0	0	1		Gm48849	NaN	NaN	NaN	NaN
Olfr1537	0	0	0	0	1		Olfr1537	NaN	NaN	NaN	NaN
Dbpht2	0.55	0.91	1.475	0.81	1		Dbpht2	-1.16	0.19	2.3	-0.19
Tmem235	0	0	0	0	1		Tmem235	NaN	NaN	NaN	NaN
4933433N18Rik	0	0.1	0.035	0	1		4933433N18Rik	-0.67	3.18	0.67	-0.67
Sp6	0	0	0	0.03	1		Sp6	NaN	NaN	NaN	NaN
Gm34590	0.115	0.21	0.045	0.095	1		Gm34590	0.19	2.02	-1.16	-0.19
Tpt1-ps7	0	0	0	0	1		Tpt1-ps7	NaN	NaN	NaN	NaN
Gm37864	0.005	0	0.065	0	1		Gm37864	0.67	-0.67	16.86	-0.67
Col15a1	0.12	0.135	0.01	0.15	1		Col15a1	-0.34	0.34	-5.28	1.01
2810428J06Rik	0.04	0.005	0.185	0.03	1		2810428J06Rik	0.19	-1.16	5.78	-0.19
Spib	0	0	0	0	1		Spib	NaN	NaN	NaN	NaN
Gm44165	0	0	0	0	1		Gm44165	NaN	NaN	NaN	NaN
Vmn1r185	0	0	0.005	0	1		Vmn1r185	NaN	NaN	NaN	NaN
Gm1043	0.315	0.115	0.035	0.075	1		Gm1043	3.71	0.34	-1.01	-0.34
Cdh9	1.375	0.405	0.89	0.61	1		Cdh9	1.74	-0.96	0.39	-0.39
Tgm7	0	0	0.06	0.14	1		Tgm7	-0.67	-0.67	0.67	2.47
Zfhx4	0.07	0.04	0.7	0.355	1		Zfhx4	-0.61	-0.74	2.09	0.61
Gm17822	0	0	0	0	1		Gm17822	NaN	NaN	NaN	NaN
Nkpd1	0	0.02	0.045	0	1		Nkpd1	-0.67	0.67	2.36	-0.67
Guca1a	0	0.085	0.125	1.265	1		Guca1a	-1.13	-0.22	0.22	12.52
Olfr803	0.065	0.05	0.01	0	1		Olfr803	0.94	0.54	-0.54	-0.81
Gm35608	0	0	0	0	1		Gm35608	NaN	NaN	NaN	NaN
Six2	0	0.615	0	0.215	1		Six2	-0.67	3.18	-0.67	0.67
Hspb7	0.06	0.02	0	0.03	1		Hspb7	1.57	-0.22	-1.12	0.22
Gm47111	0	0.02	0.215	0.35	1		Gm47111	-0.74	-0.61	0.61	1.46
Btnl9	0	0	0.01	0.065	1		Btnl9	-0.67	-0.67	0.67	8.09
Hipk4	0	0.04	0	0.01	1		Hipk4	-0.67	4.72	-0.67	0.67
Hspa1l	0	0	0.01	0.095	1		Hspa1l	-0.67	-0.67	0.67	12.14
Gm14252	0.005	0.015	0.01	0	1		Gm14252	-0.34	1.01	0.34	-1.01
Fendrr	0	0	0	0.03	1		Fendrr	NaN	NaN	NaN	NaN
Olfr982	0.01	0.015	0.005	0	1		Olfr982	0.34	1.01	-0.34	-1.01
Teddm2	4.19	0.805	16.795	6.24	1		Teddm2	-0.25	-1.09	2.87	0.25
Gm12841	0.075	0	0	0.17	1		Gm12841	0.67	-0.67	-0.67	2.38
Gm37258	0.07	0.115	0.07	0.035	1		Gm37258	0	1.73	0	-1.35
Myh1	0	0	0.06	0.04	1		Myh1	-0.67	-0.67	1.35	0.67
Gm43473	0.005	0	0	0.05	1		Gm43473	0.67	-0.67	-0.67	12.82
Mir670hg	0	0.035	0	0	1		Mir670hg	NaN	NaN	NaN	NaN
Lypd1	0.02	0.015	0.015	0.24	1		Lypd1	0.67	-0.67	-0.67	60.03
Gm6786	0	0.03	0	0.015	1		Gm6786	-0.67	2.02	-0.67	0.67
Sema6b	0	0	0	0.225	1		Sema6b	NaN	NaN	NaN	NaN
Gm44829	0.245	0.145	0.56	0.06	1		Gm44829	0.36	-0.36	2.66	-0.98
Olfr76	0	0.005	0.015	0	1		Olfr76	-0.67	0.67	3.37	-0.67
Otp	0	0.01	0	0	1		Otp	NaN	NaN	NaN	NaN
Gm37789	0.015	0.03	0.025	0	1		Gm37789	-0.45	0.9	0.45	-1.8
Gm48639	0	0.075	0.07	0	1		Gm48639	-0.67	0.77	0.67	-0.67
1700121L16Rik	0	0	0.045	0	1		1700121L16Rik	NaN	NaN	NaN	NaN
Rpl19-ps9	0	0	0	0	1		Rpl19-ps9	NaN	NaN	NaN	NaN
Gm43031	0	0	0	0	1		Gm43031	NaN	NaN	NaN	NaN
Gm35363	0	0	0	0.045	1		Gm35363	NaN	NaN	NaN	NaN
Dpep1	0	0	0	0.09	1		Dpep1	NaN	NaN	NaN	NaN
Gm18085	0	0	0	0	1		Gm18085	NaN	NaN	NaN	NaN
Bhlha15	0	0	0.015	0	1		Bhlha15	NaN	NaN	NaN	NaN
Gm28112	0	0.01	0	0	1		Gm28112	NaN	NaN	NaN	NaN
Umod	0.52	1.21	3.53	2.87	1		Umod	-0.88	-0.48	0.87	0.48
Gm15131	0	0.035	0	0	1		Gm15131	NaN	NaN	NaN	NaN
Olfr1341	0	0	0	0	1		Olfr1341	NaN	NaN	NaN	NaN
Vmn1r198	0.02	0	0.03	0.01	1		Vmn1r198	0.34	-1.01	1.01	-0.34
Gm12080	0.02	0	0.065	0.015	1		Gm12080	0.17	-1.18	3.2	-0.17
Lncppara	0	0	0	0.055	1		Lncppara	NaN	NaN	NaN	NaN
Sp8	0.22	0.12	1.055	1.31	1		Sp8	-0.6	-0.75	0.6	0.97
Olfr1271	0.06	0.025	0.045	0.045	1		Olfr1271	1.35	-1.8	0	0
Gm9661	0	0	0	0	1		Gm9661	NaN	NaN	NaN	NaN
Hr	0	0	0	0	1		Hr	NaN	NaN	NaN	NaN
Tmem40	0.9	4.24	0.74	0.815	1		Tmem40	0.36	28.52	-0.99	-0.36
D030040B21Rik	0.02	0.01	0.025	0.02	1		D030040B21Rik	0	-2.7	1.35	0
Gm14571	0.3	0.045	1.255	0.19	1		Gm14571	0.29	-1.06	5.34	-0.29
Grin3b	0	0	0	0	1		Grin3b	NaN	NaN	NaN	NaN
Rpsa-ps5	0.025	0	0	0.07	1		Rpsa-ps5	0.67	-0.67	-0.67	3.1
Gm35769	0.1	0.09	0.115	0.15	1		Gm35769	-0.4	-0.94	0.4	2.29
Cntf	2.19	0.18	0	0.41	1		Cntf	6.23	-0.38	-0.97	0.38
Cyp2c70	0	0	0.445	0.64	1		Cyp2c70	-0.67	-0.67	0.67	1.27
Gm7863	0	0	0	0	1		Gm7863	NaN	NaN	NaN	NaN
Tbxas1	0.01	0.065	0.005	0.08	1		Tbxas1	-0.62	0.62	-0.73	0.96
Gm37876	0	0.255	0.01	0	1		Gm37876	-0.67	33.72	0.67	-0.67
Frmpd3	0.41	0.66	3.21	2.855	1		Frmpd3	-0.74	-0.61	0.8	0.61
Gm37861	0.035	0.055	0.005	0.02	1		Gm37861	0.34	1.24	-1.01	-0.34
Hk1	0.455	0.495	2.265	3.745	1		Hk1	-0.69	-0.66	0.66	1.76
Gm43237	0.485	0	0.24	0.35	1		Gm43237	1.05	-1.62	-0.3	0.3
Gm47591	0.015	0.005	0	0.185	1		Gm47591	0.45	-0.45	-0.9	15.74
Gm21388	0.39	0.225	1.155	0.94	1		Gm21388	-0.52	-0.83	0.92	0.52
Gm8437	0	0.005	0	0	1		Gm8437	NaN	NaN	NaN	NaN
Rpl15-ps5	0.09	0.045	0	0.115	1		Rpl15-ps5	0.43	-0.43	-1.3	0.92
Itgb1bp2	0	0	0	0	1		Itgb1bp2	NaN	NaN	NaN	NaN
Gm44597	0.01	0.015	0.01	0	1		Gm44597	0	1.35	0	-2.7
Gm7511	0	0.285	1.05	1.28	1		Gm7511	-0.9	-0.52	0.52	0.83
Gm14935	0	0	0	0	1		Gm14935	NaN	NaN	NaN	NaN
Gm42514	0.01	0	0.01	0.37	1		Gm42514	0	-1.35	0	48.56
Il7r	0	0	0	0	1		Il7r	NaN	NaN	NaN	NaN
Gm37813	0	0.005	0	0	1		Gm37813	NaN	NaN	NaN	NaN
BC006965	0	0	0.05	0.015	1		BC006965	-0.67	-0.67	3.82	0.67
Gm43258	0	0.02	0.1	0.155	1		Gm43258	-0.81	-0.54	0.54	1.28
Gm10447	0	0	0	0	1		Gm10447	NaN	NaN	NaN	NaN
A430110C17Rik	0.025	0.135	0.03	0.01	1		A430110C17Rik	-0.17	7.25	0.17	-1.18
Rnf225	0	0	0.045	0.195	1		Rnf225	-0.67	-0.67	0.67	5.17
Zmynd15	0.195	0.095	0	0	1		Zmynd15	2.09	0.67	-0.67	-0.67
Gm42949	0	0	0.055	0.01	1		Gm42949	-0.67	-0.67	6.74	0.67
Gm43705	0	0	0.005	0	1		Gm43705	NaN	NaN	NaN	NaN
Gm13784	0	0	0	0	1		Gm13784	NaN	NaN	NaN	NaN
9430024E24Rik	0	0.085	0.07	0	1		9430024E24Rik	-0.67	0.96	0.67	-0.67
Gm3728	0.045	0.22	0	0.175	1		Gm3728	-0.5	0.85	-0.85	0.5
Gm42471	0	0	0	0.07	1		Gm42471	NaN	NaN	NaN	NaN
Gm43654	0	0	0.005	0	1		Gm43654	NaN	NaN	NaN	NaN
Slc37a4	0	0	0.74	1.74	1		Slc37a4	-0.67	-0.67	0.67	2.5
Gm12570	0	0	0	0	1		Gm12570	NaN	NaN	NaN	NaN
Gm43750	0.01	0	0.015	0	1		Gm43750	0.67	-0.67	1.35	-0.67
Gm9115	0	0	0	0	1		Gm9115	NaN	NaN	NaN	NaN
Vmn2r63	0.005	0.005	0.005	0	1		Vmn2r63	NaN	NaN	NaN	NaN
Gm10916	0.075	0	0.14	0	1		Gm10916	0.67	-0.67	1.84	-0.67
9830132P13Rik	0.005	0.005	0.03	0.01	1		9830132P13Rik	-0.67	-0.67	6.07	0.67
Ngb	0	0.135	0	0	1		Ngb	NaN	NaN	NaN	NaN
F830112A20Rik	0.005	0	0	0	1		F830112A20Rik	NaN	NaN	NaN	NaN
Gm14044	0.555	0.055	0.075	0.74	1		Gm14044	0.65	-0.7	-0.65	1.15
Rpl18a-ps4	0	0.46	0	0	1		Rpl18a-ps4	NaN	NaN	NaN	NaN
Gm47852	0	0	0	0	1		Gm47852	NaN	NaN	NaN	NaN
Gm8681	0	0	0.04	0	1		Gm8681	NaN	NaN	NaN	NaN
Gm6425	0	0.055	0	0	1		Gm6425	NaN	NaN	NaN	NaN
Gm45205	0.235	0.005	0	0	1		Gm45205	62.73	0.67	-0.67	-0.67
Vmn1r59	0	0	0	0	1		Vmn1r59	NaN	NaN	NaN	NaN
4930544F09Rik	0	0	0.18	0.09	1		4930544F09Rik	-0.67	-0.67	2.02	0.67
Tfap2b	0.91	0.075	0.64	0.22	1		Tfap2b	1.15	-0.85	0.5	-0.5
Gja6	0.465	0.15	0.175	0.26	1		Gja6	3.04	-0.83	-0.52	0.52
Gm6598	0.17	0.035	0.05	0.19	1		Gm6598	0.6	-0.75	-0.6	0.8
Olfr1535	0	0.01	0.05	0	1		Olfr1535	-0.67	0.67	6.07	-0.67
Gm43469	0.005	0	0.015	0.035	1		Gm43469	-0.45	-0.9	0.45	2.25
Mfsd7a	0.725	0.19	0.665	0.25	1		Mfsd7a	0.76	-0.76	0.59	-0.59
Adgrg3	0	0.095	0	0	1		Adgrg3	NaN	NaN	NaN	NaN
Gm9067	0	0.015	0	0	1		Gm9067	NaN	NaN	NaN	NaN
Gm7191	0	0	0	0	1		Gm7191	NaN	NaN	NaN	NaN
Adam19	0.395	0.235	3.085	4.385	1		Adam19	-0.64	-0.71	0.64	1.25
4930533I22Rik	0	0	0.015	0	1		4930533I22Rik	NaN	NaN	NaN	NaN
Gjb6	0	0.27	0.685	1.28	1		Gjb6	-0.94	-0.41	0.41	1.58
Gm21984	0	0	0	0	1		Gm21984	NaN	NaN	NaN	NaN
Scn3a	0.01	0.055	0.085	0.04	1		Scn3a	-1.12	0.22	1.12	-0.22
Gm36723	0	0	0.01	0	1		Gm36723	NaN	NaN	NaN	NaN
9330121J05Rik	0	0.005	0	0.025	1		9330121J05Rik	-0.67	0.67	-0.67	6.07
Gm31333	0	0.015	0.05	0.025	1		Gm31333	-1.08	-0.27	1.62	0.27
Gm33508	0	0.01	0.07	0.055	1		Gm33508	-0.8	-0.55	0.92	0.55
Gm9544	0.01	0	0.015	0	1		Gm9544	0.67	-0.67	1.35	-0.67
Gm47351	0	0	0	0	1		Gm47351	NaN	NaN	NaN	NaN
9430062P05Rik	0.08	0.09	0.06	0.02	1		9430062P05Rik	0.45	0.9	-0.45	-2.25
0610039K10Rik	0.075	0.155	0.115	0.255	1		0610039K10Rik	-1.01	0.34	-0.34	2.02
Kcnq3	0.015	0.05	0.01	0.02	1		Kcnq3	-0.34	4.38	-1.01	0.34
6430710M23Rik	0.91	0.015	0.215	0.385	1		6430710M23Rik	2.22	-1.04	-0.31	0.31
Nron	0.41	0.02	0.22	0.105	1		Nron	1.67	-0.96	0.39	-0.39
Gm7781	0	0.125	0	0	1		Gm7781	NaN	NaN	NaN	NaN
Eif1-ps1	0.115	0	0.13	0	1		Eif1-ps1	0.67	-0.67	0.85	-0.67
Gm49017	0	0.14	0.345	0	1		Gm49017	-0.67	0.67	2.65	-0.67
Olfr1106	0.06	0.02	0.145	0.1	1		Olfr1106	-0.34	-1.01	1.1	0.34
Slc5a4b	0.01	0.005	0.015	0.325	1		Slc5a4b	-0.34	-1.01	0.34	42.16
1700018L02Rik	0.25	0	0.1	0.26	1		1700018L02Rik	0.63	-1.48	-0.63	0.72
Gm43961	0	0.095	0.03	0.055	1		Gm43961	-1.04	1.29	-0.31	0.31
2900064K03Rik	0	0	0	0	1		2900064K03Rik	NaN	NaN	NaN	NaN
Tec	0	0.36	0.97	1.01	1		Tec	-1.38	-0.63	0.63	0.72
Fcer2a	0.01	0	0	0	1		Fcer2a	NaN	NaN	NaN	NaN
Gm37846	0.1	0.025	0.04	0.06	1		Gm37846	1.93	-0.96	-0.39	0.39
Htra3	0.01	0	0.045	1.115	1		Htra3	-0.52	-0.82	0.52	32.6
Gm18726	0	0	0	0	1		Gm18726	NaN	NaN	NaN	NaN
Olfr713	0.02	0	0.065	0.015	1		Olfr713	0.17	-1.18	3.2	-0.17
9430025C20Rik	0.045	0.025	0.145	0.08	1		9430025C20Rik	-0.43	-0.92	2.02	0.43
Gm48771	0	0	0	0	1		Gm48771	NaN	NaN	NaN	NaN
Gm26554	0.075	0	0.29	0.04	1		Gm26554	0.31	-1.03	4.18	-0.31
Gm33936	0	0	0	0	1		Gm33936	NaN	NaN	NaN	NaN
Gm43372	0	0	0	0.01	1		Gm43372	NaN	NaN	NaN	NaN
Gm43140	0	0	0.185	0	1		Gm43140	NaN	NaN	NaN	NaN
Gm50341	0	0	0	0.445	1		Gm50341	NaN	NaN	NaN	NaN
Gm4859	0	0.05	0	0	1		Gm4859	NaN	NaN	NaN	NaN
Gm5449	0	0	0.105	0	1		Gm5449	NaN	NaN	NaN	NaN
Galr3	0	0.15	0.09	0.09	1		Galr3	-2.02	1.35	0	0
Spata48	0	0	0	0	1		Spata48	NaN	NaN	NaN	NaN
Gm12928	0	0	0	0	1		Gm12928	NaN	NaN	NaN	NaN
Gm37701	1.74	1.515	1.405	1.73	1		Gm37701	0.7	-0.64	-1.3	0.64
Foxe1	0.015	0.005	0	0.125	1		Foxe1	0.45	-0.45	-0.9	10.34
Tuba8	0	0	0	0	1		Tuba8	NaN	NaN	NaN	NaN
Gm48807	0	0	0	0	1		Gm48807	NaN	NaN	NaN	NaN
9530018H14Rik	0	0.055	0.35	0.255	1		9530018H14Rik	-0.82	-0.53	1.03	0.53
Gm18214	0.03	0.01	0.02	0	1		Gm18214	1.01	-0.34	0.34	-1.01
Gm13802	0	0	0.035	0	1		Gm13802	NaN	NaN	NaN	NaN
Gm25363	0	0.63	0	0	1		Gm25363	NaN	NaN	NaN	NaN
Zfp300	0.005	0.01	0.04	0.015	1		Zfp300	-1.01	-0.34	3.71	0.34
Gm45843	0.015	0.005	0	0	1		Gm45843	3.37	0.67	-0.67	-0.67
Gm28085	0	0	0	0	1		Gm28085	NaN	NaN	NaN	NaN
Syn3	1.375	1.945	2.77	2.19	1		Syn3	-1.15	-0.2	1.16	0.2
Gm28441	0	0.07	0.155	0	1		Gm28441	-0.67	0.67	2.31	-0.67
Vmn1r199	0	0	0.045	0.01	1		Vmn1r199	-0.67	-0.67	5.4	0.67
Gjc3	0.035	0.015	0.03	0.03	1		Gjc3	1.35	-4.05	0	0
Gm5064	0.15	0.24	0.275	0.115	1		Gm5064	-0.49	0.49	0.86	-0.86
Stac3	0	0	0	0	1		Stac3	NaN	NaN	NaN	NaN
Hpx	0	0.26	0	0.12	1		Hpx	-0.67	2.25	-0.67	0.67
5033403H07Rik	0.175	0	0	0.275	1		5033403H07Rik	0.67	-0.67	-0.67	1.45
Gm9214	0.01	0.01	0.04	0	1		Gm9214	0	0	4.05	-1.35
Scn2a	0.035	0.255	3.155	1.49	1		Scn2a	-0.78	-0.57	2.12	0.57
Gm37822	0	0	0	0.03	1		Gm37822	NaN	NaN	NaN	NaN
Gm26586	0.195	0.02	0	0.015	1		Gm26586	11.97	0.17	-1.18	-0.17
Gm44243	0	0	0	0	1		Gm44243	NaN	NaN	NaN	NaN
Gm12961	0	0	0	0	1		Gm12961	NaN	NaN	NaN	NaN
Gm38366	0	0.015	0.055	0.2	1		Gm38366	-0.86	-0.49	0.49	4.05
Krt83	1.715	1.745	6.92	19.44	1		Krt83	-0.68	-0.67	0.67	3.92
Gm36298	0.31	1.11	1.315	0.975	1		Gm36298	-2.91	0.27	1.08	-0.27
Gm7065	0	0	0	0	1		Gm7065	NaN	NaN	NaN	NaN
Acmsd	0.085	0.05	0.065	0.04	1		Acmsd	1.48	-0.4	0.4	-0.94
Olfr1432	0	0	0	0.045	1		Olfr1432	NaN	NaN	NaN	NaN
Olfr322	0.005	0	0	0.01	1		Olfr322	0.67	-0.67	-0.67	2.02
Vmn2r100	0.01	0	0.01	0.005	1		Vmn2r100	0.67	-2.02	0.67	-0.67
Gm47145	0.005	0.01	0	0	1		Gm47145	0.67	2.02	-0.67	-0.67
Hectd2os	0.02	0.825	0.12	0.52	1		Hectd2os	-0.81	1.36	-0.54	0.54
Gm50360	0	0	0	0	1		Gm50360	NaN	NaN	NaN	NaN
C030014I23Rik	0	0	0	0.51	1		C030014I23Rik	NaN	NaN	NaN	NaN
Gm49436	0	0	0	0	1		Gm49436	NaN	NaN	NaN	NaN
2010007H06Rik	0	0	0	0	1		2010007H06Rik	NaN	NaN	NaN	NaN
Hsd11b2	0	0.01	0.055	0.06	1		Hsd11b2	-0.88	-0.61	0.61	0.74
Plk5	0.67	0	0	0.305	1		Plk5	2.29	-0.67	-0.67	0.67
Vmn2r23	0.05	0.005	0.325	0.045	1		Vmn2r23	0.07	-1.27	8.32	-0.07
Hotairm1	0	6.21	1.615	1.9	1		Hotairm1	-1.25	3.16	-0.1	0.1
Zbtb42	0	0.095	0	0.01	1		Zbtb42	-0.67	12.14	-0.67	0.67
Gm15704	0.545	0.02	0.15	0.235	1		Gm15704	2.21	-1.08	-0.27	0.27
Tspyl3	0	0.195	0	0.32	1		Tspyl3	-0.67	0.67	-0.67	1.54
Gm37525	0.64	0.175	0.155	0	1		Gm37525	3.66	0.08	-0.08	-1.27
Hdac7	0.1	1.15	0.055	0.6	1		Hdac7	-0.62	1.98	-0.73	0.62
A530076I17Rik	0	0.01	0.03	0.305	1		A530076I17Rik	-0.9	-0.45	0.45	12.82
Gm34653	0.015	1.145	0.685	0.485	1		Gm34653	-1.17	1.14	0.2	-0.2
Irf6	0.29	0.485	0.705	1.74	1		Irf6	-0.99	-0.36	0.36	3.72
Fzd2	0	0.11	0.005	0.15	1		Fzd2	-0.71	0.64	-0.64	1.13
5830411N06Rik	0	0	0.055	0.225	1		5830411N06Rik	-0.67	-0.67	0.67	4.84
Phactr1	0	0.33	0.425	1.505	1		Phactr1	-1.2	-0.15	0.15	3.58
Ermap	0.005	0.005	0.005	0	1		Ermap	NaN	NaN	NaN	NaN
AC103362.1	0	0.01	0.01	0	1		AC103362.1	-0.67	0.67	0.67	-0.67
Gm8748	0.675	0.175	0	0	1		Gm8748	4.53	0.67	-0.67	-0.67
Nxpe3	0.075	0.185	0.09	0.665	1		Nxpe3	-0.77	0.58	-0.58	6.47
2510017J16Rik	0.135	0.135	1.005	0.695	1		2510017J16Rik	-0.67	-0.67	1.42	0.67
Gm5805	0.205	0.315	0	0.195	1		Gm5805	0.06	1.29	-2.25	-0.06
Gm48935	0.06	0	0	0	1		Gm48935	NaN	NaN	NaN	NaN
Gm3331	0.52	0.04	0.495	0.505	1		Gm3331	1.08	-24.82	-0.27	0.27
5730521K06Rik	0	0.03	0	0.12	1		5730521K06Rik	-0.67	0.67	-0.67	4.72
8430422M14Rik	0	0.025	0.205	0.415	1		8430422M14Rik	-0.76	-0.59	0.59	1.97
Gm8225	0	0.03	0	0	1		Gm8225	NaN	NaN	NaN	NaN
9330160F10Rik	0.015	0	0.125	0.29	1		9330160F10Rik	-0.59	-0.76	0.59	2.37
Gm48617	0	0.02	0.02	0	1		Gm48617	-0.67	0.67	0.67	-0.67
Gm1123	0.73	0	1.34	1.265	1		Gm1123	-0.59	-2.21	0.76	0.59
Olfr1124	0.01	0.03	0.01	0.01	1		Olfr1124	NaN	NaN	NaN	NaN
Fer1l6	0.59	0.22	0.255	0.15	1		Fer1l6	4.53	-0.22	0.22	-1.12
Pcp4	0.765	0.055	0.305	0	1		Pcp4	2.59	-0.55	0.55	-0.8
Faim2	0.005	0.01	0.005	0.005	1		Faim2	NaN	NaN	NaN	NaN
Gm38120	0.015	0.035	0.02	0.005	1		Gm38120	-0.22	1.57	0.22	-1.12
Gm19552	0	0	0.025	0.045	1		Gm19552	-0.67	-0.67	0.67	1.75
C230037L18Rik	0	0.525	0	0	1		C230037L18Rik	NaN	NaN	NaN	NaN
Gm16534	0.435	0.035	0.465	0.305	1		Gm16534	0.55	-2.82	0.8	-0.55
Olfr510	0.005	0	0	0	1		Olfr510	NaN	NaN	NaN	NaN
Olfr1183	0	0	0	0	1		Olfr1183	NaN	NaN	NaN	NaN
Gm43844	0	0.26	0	0.01	1		Gm43844	-0.67	34.4	-0.67	0.67
4931429P17Rik	0.09	0.21	0.33	0.155	1		4931429P17Rik	-1.04	0.31	1.66	-0.31
Gm48683	0	0	0.035	0	1		Gm48683	NaN	NaN	NaN	NaN
Gm7799	0	0	0.06	0.085	1		Gm7799	-0.67	-0.67	0.67	1.24
Gm47401	0	0	0	0	1		Gm47401	NaN	NaN	NaN	NaN
B430203G13Rik	0	0.035	0	0	1		B430203G13Rik	NaN	NaN	NaN	NaN
Gm11263	0.17	0.205	0.36	0.145	1		Gm11263	-0.39	0.39	3.88	-0.96
9230105E05Rik	0.01	0.18	0.165	0.13	1		9230105E05Rik	-3.71	0.88	0.47	-0.47
Gm10465	0	0.005	0	0	1		Gm10465	NaN	NaN	NaN	NaN
AI839979	0	0.01	0.01	0	1		AI839979	-0.67	0.67	0.67	-0.67
Gm6305	0	0	0	0	1		Gm6305	NaN	NaN	NaN	NaN
4930516K23Rik	0.015	0.01	0.005	0.005	1		4930516K23Rik	2.02	0.67	-0.67	-0.67
Vmn1r1	0.05	0.035	0.05	0.045	1		Vmn1r1	0.67	-3.37	0.67	-0.67
9630001P10Rik	0	0.03	0.22	0.34	1		9630001P10Rik	-0.77	-0.58	0.58	1.32
Gm48438	0.005	0.01	0	0.02	1		Gm48438	-0.34	0.34	-1.01	1.69
Gm37521	0.365	0.03	0.13	0.1	1		Gm37521	3.37	-1.15	0.2	-0.2
Olfr715	0.115	0.09	0.08	0.13	1		Olfr715	0.48	-0.48	-0.87	1.06
Gm9335	0	0.015	0	0.04	1		Gm9335	-0.67	0.67	-0.67	2.92
Olfr727	0.005	0	0	0	1		Olfr727	NaN	NaN	NaN	NaN
Slc6a18	0.01	0	0.01	0	1		Slc6a18	0.67	-0.67	0.67	-0.67
Uba7	2.845	0.76	0.105	0.92	1		Uba7	3.32	-0.13	-1.22	0.13
Gm11560	0	0	0	0	1		Gm11560	NaN	NaN	NaN	NaN
Gm5697	0.035	0.065	0.08	0.065	1		Gm5697	-2.7	0	1.35	0
Gm43831	0.01	0	0	0.03	1		Gm43831	0.67	-0.67	-0.67	3.37
Gm6085	0.015	0.01	0.03	0	1		Gm6085	0.22	-0.22	1.57	-1.12
4930505A04Rik	0	0.34	1.48	1.125	1		4930505A04Rik	-0.88	-0.47	0.9	0.47
Gm5539	0.4	0.375	0.525	0.26	1		Gm5539	0.12	-0.12	1.32	-1.23
Gm4994	0.01	0	0.01	0	1		Gm4994	0.67	-0.67	0.67	-0.67
Gm43398	0	0	0	0.07	1		Gm43398	NaN	NaN	NaN	NaN
Gm31663	0	0	0	0.23	1		Gm31663	NaN	NaN	NaN	NaN
Olfr586	0.045	0.01	0.015	0.015	1		Olfr586	8.09	-1.35	0	0
Gm21319	0	0	0.01	0.29	1		Gm21319	-0.67	-0.67	0.67	38.45
Aatk	0.005	0	0.09	0.07	1		Aatk	-0.63	-0.72	1.01	0.63
Fn3k	0.635	0.415	4.08	1.575	1		Fn3k	-0.55	-0.8	3.46	0.55
Krt17	0.085	0.37	1.76	1.11	1		Krt17	-0.86	-0.49	1.34	0.49
Gm19410	0	0	0.38	0.985	1		Gm19410	-0.67	-0.67	0.67	2.82
Adam28	0.075	0.045	0.1	0.025	1		Adam28	0.4	-0.4	1.08	-0.94
Pgm5	0.02	0	0.7	0.86	1		Pgm5	-0.66	-0.69	0.66	0.96
Sdsl	0.015	0.41	0.275	3.095	1		Sdsl	-1.12	0.23	-0.23	9.4
1700008H02Rik	0.26	0.1	0.085	0.39	1		1700008H02Rik	0.62	-0.62	-0.73	1.62
Spats2l	5.99	3.785	19.835	11.48	1		Spats2l	-0.48	-0.87	1.95	0.48
Gm32105	0	0	0.315	0	1		Gm32105	NaN	NaN	NaN	NaN
Gm28151	0	0	0.165	0.06	1		Gm28151	-0.67	-0.67	3.04	0.67
Gm10064	0	0.07	0	0	1		Gm10064	NaN	NaN	NaN	NaN
Gm8860	0	0	0	0	1		Gm8860	NaN	NaN	NaN	NaN
Gm5055	0	0	0	0	1		Gm5055	NaN	NaN	NaN	NaN
Gm32051	0.075	0.03	0	0	1		Gm32051	2.7	0.67	-0.67	-0.67
Vmn1r47	0.075	0.075	0.045	0.015	1		Vmn1r47	0.67	0.67	-0.67	-2.02
Gm33447	0	0.535	0.05	0	1		Gm33447	-0.67	13.76	0.67	-0.67
Lrrc8c	0.165	0.05	0.055	0.395	1		Lrrc8c	0.65	-0.7	-0.65	3.34
Acer1	0.02	0.02	0.705	1.13	1		Acer1	-0.67	-0.67	0.67	1.51
Gm18095	0	0	0	0	1		Gm18095	NaN	NaN	NaN	NaN
Gm31181	0.02	0.015	0	0	1		Gm31181	1.12	0.67	-0.67	-0.67
Gm45746	0.055	0.015	2.095	0.45	1		Gm45746	-0.61	-0.74	5.71	0.61
Eml2	0.275	0.09	0.025	0.655	1		Eml2	0.5	-0.5	-0.85	2.55
Gm46344	0	0	0	0	1		Gm46344	NaN	NaN	NaN	NaN
Six3os1	0.01	0	0.005	0.01	1		Six3os1	0.67	-2.02	-0.67	0.67
Gm44664	0	0	0.01	0	1		Gm44664	NaN	NaN	NaN	NaN
Gm38379	0	0	0	0	1		Gm38379	NaN	NaN	NaN	NaN
Gm37759	0	0	0	0	1		Gm37759	NaN	NaN	NaN	NaN
Npcd	0	0	0	0	1		Npcd	NaN	NaN	NaN	NaN
Ccer2	0	0	0	0.03	1		Ccer2	NaN	NaN	NaN	NaN
P2ry4	0	0	0.01	0.015	1		P2ry4	-0.67	-0.67	0.67	1.35
Ncf1	0	0.005	0	0.41	1		Ncf1	-0.67	0.67	-0.67	109.94
Gm43411	0	0	0	0	1		Gm43411	NaN	NaN	NaN	NaN
A130012E19Rik	0.285	0.48	0.26	0.66	1		A130012E19Rik	-0.6	0.6	-0.75	1.7
Ttc22	0.015	0	0.19	0.945	1		Ttc22	-0.62	-0.73	0.62	5.98
Vmn2r6	0.015	0.015	0.01	0	1		Vmn2r6	0.67	0.67	-0.67	-3.37
Msl3l2	0	0.22	0.01	0.06	1		Msl3l2	-0.79	4.16	-0.56	0.56
Gm45629	2.305	2.465	12.52	2.63	1		Gm45629	-1.01	-0.34	41.39	0.34
Gm43229	0	0.01	0	0	1		Gm43229	NaN	NaN	NaN	NaN
Ntrk1	0.005	0.395	0.315	8.535	1		Ntrk1	-1.21	0.14	-0.14	28.29
Gm12068	0	0	0	0.13	1		Gm12068	NaN	NaN	NaN	NaN
5930430L01Rik	0.165	1.69	0.49	0.85	1		5930430L01Rik	-0.99	2.01	-0.35	0.35
Gm5265	0	0	0	0	1		Gm5265	NaN	NaN	NaN	NaN
Siglec15	0	0	0	0.395	1		Siglec15	NaN	NaN	NaN	NaN
Gm12117	0	0	0	0	1		Gm12117	NaN	NaN	NaN	NaN
Gm48809	0	0	0	0	1		Gm48809	NaN	NaN	NaN	NaN
6330403L08Rik	0	0.04	0	0.1	1		6330403L08Rik	-0.67	0.67	-0.67	2.7
Gm32913	0.01	0	0	0.015	1		Gm32913	0.67	-0.67	-0.67	1.35
A330023F24Rik	0	0	0	0.11	1		A330023F24Rik	NaN	NaN	NaN	NaN
Olfr66	0.22	0	0.005	0	1		Olfr66	58.68	-0.67	0.67	-0.67
Gm36981	0	0	0.025	0	1		Gm36981	NaN	NaN	NaN	NaN
Vmn2r117	0.005	0.025	0.035	0.02	1		Vmn2r117	-1.57	0.22	1.12	-0.22
Gm44443	0.235	0.24	0.2	0.075	1		Gm44443	0.59	0.76	-0.59	-4.81
Akr1d1	0	0	0.1	0.095	1		Akr1d1	-0.67	-0.67	0.75	0.67
Zfp454	0	1.08	2.04	7.27	1		Zfp454	-1.03	-0.32	0.32	3.78
Gm40552	0	0	0	0	1		Gm40552	NaN	NaN	NaN	NaN
Gm17031	0	0	0	0	1		Gm17031	NaN	NaN	NaN	NaN
Gm18116	0	0	0	0	1		Gm18116	NaN	NaN	NaN	NaN
V1ra8	0.01	0	0.005	0.015	1		V1ra8	0.34	-1.01	-0.34	1.01
Scn5a	0.005	0.18	0.085	0.52	1		Scn5a	-0.98	0.37	-0.37	2.99
Gm26640	0	0.065	0.03	0.175	1		Gm26640	-0.99	0.36	-0.36	2.65
Eef1a1-ps2	0	0	0	0	1		Eef1a1-ps2	NaN	NaN	NaN	NaN
Tmem88b	0.06	0.045	0.015	0.015	1		Tmem88b	1.35	0.67	-0.67	-0.67
Gm26616	0.19	0	0	0	1		Gm26616	NaN	NaN	NaN	NaN
BC028777	0	0.08	0	0.21	1		BC028777	-0.67	0.67	-0.67	2.87
Gm11636	0	0	0	0	1		Gm11636	NaN	NaN	NaN	NaN
BC026513	0.245	0.15	0.415	0.285	1		BC026513	-0.2	-1.15	1.5	0.2
Gm32914	0	0.01	0.01	0.025	1		Gm32914	-1.35	0	0	2.02
Gm49514	0	0	0	0	1		Gm49514	NaN	NaN	NaN	NaN
Gm5564	0.075	0.19	0.995	0.27	1		Gm5564	-1.07	-0.28	5.29	0.28
Gm42413	0	0.57	0.165	0.22	1		Gm42413	-1.18	2.31	-0.17	0.17
Teddm1b	0.735	0.325	0.825	0.72	1		Teddm1b	0.1	-5.17	1.25	-0.1
Gm13821	0.195	0.04	0	0	1		Gm13821	5.9	0.67	-0.67	-0.67
Gm49197	0.04	0.04	0.045	0.03	1		Gm49197	0	0	1.35	-2.7
Nlgn3	0	0	0.025	0.055	1		Nlgn3	-0.67	-0.67	0.67	2.29
Aoc1	0.125	0	0.515	0.5	1		Aoc1	-0.65	-1.08	0.7	0.65
Gm44423	0	0	0	0	1		Gm44423	NaN	NaN	NaN	NaN
Spag6l	0.445	0.35	0.595	1.035	1		Spag6l	-0.41	-0.94	0.41	2.84
Gm47058	0	0	0	0	1		Gm47058	NaN	NaN	NaN	NaN
Gm10647	0	0	0	0	1		Gm10647	NaN	NaN	NaN	NaN
D630023O14Rik	0	0	0	0	1		D630023O14Rik	NaN	NaN	NaN	NaN
Gm48139	0.365	0.185	0.065	0.155	1		Gm48139	2.19	0.17	-1.18	-0.17
Zfp366	0.4	0	0.205	0.355	1		Zfp366	0.83	-1.94	-0.52	0.52
Gm4784	0	0	0	0	1		Gm4784	NaN	NaN	NaN	NaN
Gm44509	0	0.2	0.22	0.08	1		Gm44509	-1.35	0.58	0.77	-0.58
Gm47976	0	0	0.5	0.57	1		Gm47976	-0.67	-0.67	0.67	0.86
Gm48766	0.385	0.07	0.165	0.145	1		Gm48766	3.27	-1.21	0.14	-0.14
Olfr904	0.015	0.01	0.025	0.02	1		Olfr904	-0.34	-1.01	1.01	0.34
Ngfr	0	0.135	0	0.25	1		Ngfr	-0.67	0.67	-0.67	1.82
Klf1	0.145	0.565	0.75	1.215	1		Klf1	-1.14	-0.21	0.21	1.24
Gm45084	0.1	0.05	0	0	1		Gm45084	2.02	0.67	-0.67	-0.67
Gm43759	0	0	0	0	1		Gm43759	NaN	NaN	NaN	NaN
Pkia	0.525	0.94	0.17	2.405	1		Pkia	-0.36	0.36	-0.99	2.93
Gm12855	0	0	0	0	1		Gm12855	NaN	NaN	NaN	NaN
Gm19283	0	0	0	0	1		Gm19283	NaN	NaN	NaN	NaN
Wscd1	0	0.34	0.265	1.61	1		Wscd1	-1.2	0.15	-0.15	5.19
Gm8330	0	0	0	0	1		Gm8330	NaN	NaN	NaN	NaN
Gm44056	2.055	0.4	2.05	1.165	1		Gm44056	0.68	-1.83	0.67	-0.67
Gm42815	1	0.27	0.82	0.57	1		Gm42815	0.96	-1.33	0.39	-0.39
1700071K01Rik	0.055	0	0.025	0.12	1		1700071K01Rik	0.37	-0.98	-0.37	1.96
Chrm1	0	0	0.005	0	1		Chrm1	NaN	NaN	NaN	NaN
Gm40655	0.045	0.03	0.115	0	1		Gm40655	0.22	-0.22	2.32	-1.12
Mdm4-ps	0.055	0.015	0.015	0.01	1		Mdm4-ps	10.79	0	0	-1.35
Gal3st1	0	1.62	0	1.32	1		Gal3st1	-0.67	0.98	-0.67	0.67
Gm12109	0	0	0	0	1		Gm12109	NaN	NaN	NaN	NaN
Gm16124	2.61	2.28	1.965	2.495	1		Gm16124	0.91	-0.44	-1.73	0.44
2700068H02Rik	0.035	0.31	0.605	1.485	1		2700068H02Rik	-1	-0.35	0.35	2.43
Gm47694	0	0.04	0.04	0.01	1		Gm47694	-1.12	0.67	0.67	-0.67
Tiaf2	0	0	0.02	0.24	1		Tiaf2	-0.67	-0.67	0.67	15.51
Tnip3	2.465	2.24	12.715	10.045	1		Tnip3	-0.66	-0.69	1.12	0.66
Gm4535	0.11	0	0	0.325	1		Gm4535	0.67	-0.67	-0.67	3.31
Trmt9b	1.75	1.71	1.32	3.2	1		Trmt9b	0.06	-0.06	-1.29	4.61
Gm17333	0.11	0	0	0	1		Gm17333	NaN	NaN	NaN	NaN
Nos2	0	0	0.01	0	1		Nos2	NaN	NaN	NaN	NaN
Gm26805	0	0.015	0	0.095	1		Gm26805	-0.67	0.67	-0.67	7.87
Tyr	0.17	0.16	0.1	0.105	1		Tyr	0.84	0.62	-0.73	-0.62
Gm26736	0	0	0	0	1		Gm26736	NaN	NaN	NaN	NaN
Gm46544	0	0	0	0.3	1		Gm46544	NaN	NaN	NaN	NaN
Gm15169	0	0.025	0	0	1		Gm15169	NaN	NaN	NaN	NaN
Upk3a	0	0	1.325	4.455	1		Upk3a	-0.67	-0.67	0.67	3.86
Ror2	0	0	0.1	0.205	1		Ror2	-0.67	-0.67	0.67	2.09
Gm15603	0	0	0	0	1		Gm15603	NaN	NaN	NaN	NaN
Gm11964	0.505	0.545	0	0.855	1		Gm11964	-0.08	0.08	-2.02	1.27
Gm19065	0.46	0.525	0.72	0.465	1		Gm19065	-0.73	0.62	4.67	-0.62
Bsn	0	0.005	0.025	0.065	1		Bsn	-0.81	-0.54	0.54	2.7
Gm44802	0	0	0	0.025	1		Gm44802	NaN	NaN	NaN	NaN
Akt2-ps	0	0.05	0	0	1		Akt2-ps	NaN	NaN	NaN	NaN
Gm12689	0	0	0	0	1		Gm12689	NaN	NaN	NaN	NaN
Olfr1489	0.005	0.005	0.01	0.015	1		Olfr1489	-0.67	-0.67	0.67	2.02
Gm42788	0	0.115	0	0.085	1		Gm42788	-0.67	1.15	-0.67	0.67
Gm7691	0	0	0.25	0.085	1		Gm7691	-0.67	-0.67	3.29	0.67
Gbp4	1.4	0.14	2.26	1.19	1		Gbp4	0.13	-1.46	1.22	-0.13
Gm6230	0	0	0	0	1		Gm6230	NaN	NaN	NaN	NaN
Gm15696	0	0	0.065	0.285	1		Gm15696	-0.67	-0.67	0.67	5.24
Pon2	0.685	2.2	1.86	4.075	1		Pon2	-1.2	0.15	-0.15	1.82
Gm47466	0	0	0	0.37	1		Gm47466	NaN	NaN	NaN	NaN
Gm5431	0.01	0.005	0.03	0.02	1		Gm5431	-0.45	-0.9	1.35	0.45
Gm14530	0	0	0	0	1		Gm14530	NaN	NaN	NaN	NaN
Gm11343	0	0	0.08	0	1		Gm11343	NaN	NaN	NaN	NaN
Fgr	0	0	0.04	0.49	1		Fgr	-0.67	-0.67	0.67	15.85
Gm14379	0.15	0.38	0.26	0.445	1		Gm14379	-1.24	0.44	-0.44	0.91
Fam78a	0.04	0	0.01	0.055	1		Fam78a	0.51	-0.84	-0.51	1.01
Gm14158	0	0.235	0	0	1		Gm14158	NaN	NaN	NaN	NaN
Cybb	0	0.195	0.33	0.335	1		Cybb	-2.53	-0.65	0.65	0.7
Olfr477	0.015	0.005	0.025	0.02	1		Olfr477	-0.34	-1.69	1.01	0.34
Gm12230	0	0	0	0	1		Gm12230	NaN	NaN	NaN	NaN
Gm12966	0.07	0.1	0	0	1		Gm12966	0.67	1.25	-0.67	-0.67
Rlbp1	0	0	0	0.7	1		Rlbp1	NaN	NaN	NaN	NaN
Gm47513	0.245	0.275	0.06	0.025	1		Gm47513	0.58	0.77	-0.58	-0.8
Prr23a2	0.375	0	0	0.99	1		Prr23a2	0.67	-0.67	-0.67	2.89
Gja5	0.3	0.195	0.015	0.415	1		Gja5	0.32	-0.32	-1.43	1.03
Defb42	0.64	0.015	0.01	0	1		Defb42	56.43	0.22	-0.22	-1.12
Gm17200	1.615	0.935	0.94	0.55	1		Gm17200	2.34	-0.01	0.01	-1.34
Gpr157	0.045	0.155	0.035	0.29	1		Gpr157	-0.62	0.62	-0.73	2.14
E230016M11Rik	1.045	3.26	0.915	0.72	1		E230016M11Rik	0.27	9.46	-0.27	-1.08
Cdh15	0	0	0.02	0.63	1		Cdh15	-0.67	-0.67	0.67	41.82
Gm36595	0.01	0.03	0	0.05	1		Gm36595	-0.45	0.45	-0.9	1.35
4731419I09Rik	0	0	0	0.08	1		4731419I09Rik	NaN	NaN	NaN	NaN
Ccn4	1.68	2.66	4.525	7.99	1		Ccn4	-0.91	-0.44	0.44	2.09
Gm8170	0	0.38	0.445	0	1		Gm8170	-0.67	0.67	0.91	-0.67
Hsd17b2	0.17	1.035	2.19	1.765	1		Hsd17b2	-1.44	-0.43	0.92	0.43
Cntnap5a	0.605	0.525	1.175	1.255	1		Cntnap5a	-0.59	-0.76	0.59	0.76
Gm14251	0	0	0	0	1		Gm14251	NaN	NaN	NaN	NaN
Gm45643	0	0.02	0.21	0.38	1		Gm45643	-0.74	-0.61	0.61	1.7
Rpl23a-ps2	0	0.06	0.125	0.595	1		Rpl23a-ps2	-1	-0.35	0.35	5.42
Gm18101	0	0	0.05	0	1		Gm18101	NaN	NaN	NaN	NaN
Itih4	0	0.105	0.18	0.145	1		Itih4	-2.25	-0.36	0.99	0.36
Cbr2	0	0	0	0.265	1		Cbr2	NaN	NaN	NaN	NaN
Trim67	0.005	0	0.005	0.11	1		Trim67	0	-1.35	0	28.33
Gm14951	0	0	0	0	1		Gm14951	NaN	NaN	NaN	NaN
Gm44401	0	0	0	0	1		Gm44401	NaN	NaN	NaN	NaN
Gm43790	0	0	0	0	1		Gm43790	NaN	NaN	NaN	NaN
Wnt2	0	0.18	0.15	0.115	1		Wnt2	-2.75	0.99	0.36	-0.36
Pantr2	0	0.265	0.135	0.295	1		Pantr2	-1.69	0.55	-0.55	0.8
Gm43693	1.33	1.04	1.035	0.265	1		Gm43693	1.34	0.01	-0.01	-3.53
Tmeff2	0.18	0.65	0.1	1.08	1		Tmeff2	-0.58	0.58	-0.77	1.63
Gm43637	0.015	0.025	0.005	0	1		Gm43637	0.45	1.35	-0.45	-0.9
A830082N09Rik	0.005	0.34	1.74	0.155	1		A830082N09Rik	-0.98	0.37	6.01	-0.37
Rhox4a	2.28	1.42	3.475	12.325	1		Rhox4a	-0.39	-0.96	0.39	6.2
Ccdc142	0	0.015	0	0	1		Ccdc142	NaN	NaN	NaN	NaN
Bak1	0	0	0.015	0.44	1		Bak1	-0.67	-0.67	0.67	38.9
Ctrcos	0	0.105	0.36	0	1		Ctrcos	-0.67	0.67	3.95	-0.67
Fxyd4	0.275	1.05	4.815	1.13	1		Fxyd4	-1.29	-0.06	5.88	0.06
Gm38214	0	0.08	0.13	0.03	1		Gm38214	-0.93	0.42	1.26	-0.42
Olfr870	0	0	0	0	1		Olfr870	NaN	NaN	NaN	NaN
Nanog	0.045	0.795	0.055	0.015	1		Nanog	-0.17	25.12	0.17	-1.18
Gm18859	0	0	0	0	1		Gm18859	NaN	NaN	NaN	NaN
Ebf1	1.19	0.975	4.73	4.255	1		Ebf1	-0.63	-0.72	0.83	0.63
Gm44775	0.01	0.4	0.1	1.2	1		Gm44775	-0.83	0.52	-0.52	3.29
Gm45807	0	0	0.015	0.09	1		Gm45807	-0.67	-0.67	0.67	7.42
Gm7720	0.46	0.14	0.445	0.09	1		Gm7720	0.71	-0.64	0.64	-0.85
Gm34016	0.2	0.04	0.085	0.105	1		Gm34016	2.18	-1.14	-0.21	0.21
Olfr943	0.005	0	0.005	0.015	1		Olfr943	0	-1.35	0	2.7
Gm45159	0.025	0.01	0.03	0.035	1		Gm45159	-0.34	-2.36	0.34	1.01
Vmn2r4	0.01	0.01	0.015	0.01	1		Vmn2r4	NaN	NaN	NaN	NaN
4930420G21Rik	0.13	0.05	0.01	0.11	1		4930420G21Rik	0.84	-0.51	-1.18	0.51
Rpl26-ps2	0.13	0	0	0	1		Rpl26-ps2	NaN	NaN	NaN	NaN
Gm15773	0.03	0	0.025	0.02	1		Gm15773	1.01	-3.04	0.34	-0.34
Olfr859	0.01	0.005	0	0.02	1		Olfr859	0.34	-0.34	-1.01	1.69
C130073E24Rik	0.025	0.01	0.02	0.02	1		C130073E24Rik	1.35	-2.7	0	0
Gm43413	0.95	1.1	1.415	0.975	1		Gm43413	-0.79	0.56	3.39	-0.56
Map3k14	0	0	0.045	0.04	1		Map3k14	-0.67	-0.67	0.84	0.67
Gm18492	0.14	0.18	0.02	0.03	1		Gm18492	0.62	1.07	-0.73	-0.62
Gm20522	0.035	0.13	1.3	0.825	1		Gm20522	-0.76	-0.59	1.4	0.59
Gm42702	0.04	0.085	0.015	0.03	1		Gm42702	0.27	2.7	-1.08	-0.27
Gm42583	1.03	0.51	3.13	3.63	1		Gm42583	-0.54	-0.81	0.54	0.8
Gm18451	0.31	0.25	0.135	0.125	1		Gm18451	1.27	0.62	-0.62	-0.73
Ebf4	0.005	0.11	0.08	0.575	1		Ebf4	-1.16	0.19	-0.19	6.17
Gm10812	0	0	0	0	1		Gm10812	NaN	NaN	NaN	NaN
Gm5176	0.33	0.585	0.25	0.11	1		Gm5176	0.25	1.81	-0.25	-1.1
Gm11440	0	0	0	0.14	1		Gm11440	NaN	NaN	NaN	NaN
Gm44083	0	0	0	0	1		Gm44083	NaN	NaN	NaN	NaN
Gm47706	0	0	0	0	1		Gm47706	NaN	NaN	NaN	NaN
Vmn2r89	0	0.005	0.005	0.005	1		Vmn2r89	NaN	NaN	NaN	NaN
Gm37048	0	0	0	0	1		Gm37048	NaN	NaN	NaN	NaN
Gm12003	0	0	0	0	1		Gm12003	NaN	NaN	NaN	NaN
Gm48740	0.065	0.035	0.06	0.06	1		Gm48740	1.35	-6.74	0	0
Hyal1	0.085	0	0.1	0.295	1		Hyal1	-0.1	-1.25	0.1	2.73
Zfp9	0.02	0.295	0.025	0.475	1		Zfp9	-0.69	0.66	-0.66	1.55
Gm15602	0	0.475	0	0	1		Gm15602	NaN	NaN	NaN	NaN
Gm50229	0.08	0	0.075	0	1		Gm50229	0.76	-0.67	0.67	-0.67
Gm12421	0	0	0	0	1		Gm12421	NaN	NaN	NaN	NaN
Gm45431	0.56	0.11	4.475	1	1		Gm45431	-0.33	-1.02	5.6	0.33
Abcg3	0.035	0.15	0.305	0.195	1		Abcg3	-1.2	-0.2	1.15	0.2
Olfr77	0.415	0.43	0.34	0.335	1		Olfr77	0.63	0.89	-0.63	-0.72
Adh7	0	0	0.045	0.1	1		Adh7	-0.67	-0.67	0.67	2.32
Fmo1	0.955	1.025	1.58	1.585	1		Fmo1	-0.84	-0.67	0.67	0.68
Pi15	0.015	0.03	0.065	0.015	1		Pi15	-0.67	0.67	3.82	-0.67
Gm13066	0	0	0.255	0.12	1		Gm13066	-0.67	-0.67	2.19	0.67
Gm5240	0	0	0	0	1		Gm5240	NaN	NaN	NaN	NaN
Gm43941	0.02	0.155	0	0	1		Gm43941	0.67	9.78	-0.67	-0.67
Tgm1	0.345	0.105	0.14	0.355	1		Tgm1	0.64	-0.86	-0.64	0.71
Cfap97d2	0	0.04	0.025	0	1		Cfap97d2	-0.67	1.48	0.67	-0.67
Gm2316	0	0	0	0	1		Gm2316	NaN	NaN	NaN	NaN
Elovl4	0.735	4.085	0.57	13.515	1		Elovl4	-0.64	0.64	-0.71	4.26
Olfr802	0.005	0.03	0.04	0	1		Olfr802	-0.56	0.56	1.01	-0.79
Pxylp1	0.77	2.62	0.21	2.32	1		Pxylp1	-0.57	0.78	-0.97	0.57
Vmn1r207	0.08	0.11	0.045	0.05	1		Vmn1r207	0.58	1.73	-0.77	-0.58
Olfr279	0.035	0.015	0.025	0.015	1		Olfr279	2.02	-0.67	0.67	-0.67
Pou3f1	0.015	0.49	1.395	4.655	1		Pou3f1	-0.91	-0.44	0.44	3.63
Gm47993	2.375	0.76	0	0	1		Gm47993	3.54	0.67	-0.67	-0.67
Ghrh	0.955	0.795	14.46	0.87	1		Ghrh	0.36	-0.99	114.22	-0.36
Gm16223	0.21	0.285	0.095	0.03	1		Gm16223	0.43	0.99	-0.43	-0.92
Olfr575	0.035	0.005	0.01	0.025	1		Olfr575	1.18	-0.84	-0.51	0.51
Gm13179	0	0	0	0	1		Gm13179	NaN	NaN	NaN	NaN
Gm12250	0.325	1.715	0	0.675	1		Gm12250	-0.35	2.43	-1	0.35
Gm831	0.005	0	0	0	1		Gm831	NaN	NaN	NaN	NaN
Trim17	0	0	0.12	0.165	1		Trim17	-0.67	-0.67	0.67	1.18
Maml3	0.01	0.035	0.135	0.22	1		Maml3	-0.81	-0.54	0.54	1.46
Gm7118	0	0	0	0	1		Gm7118	NaN	NaN	NaN	NaN
4933416M07Rik	0.35	0.585	1.725	0.605	1		4933416M07Rik	-1.3	-0.05	5.98	0.05
Rps8-ps3	0	0	0.825	0.23	1		Rps8-ps3	-0.67	-0.67	4.16	0.67
Gm7584	0	0	0	0	1		Gm7584	NaN	NaN	NaN	NaN
9530026P05Rik	0.515	0.38	3.185	1.13	1		9530026P05Rik	-0.55	-0.8	4.25	0.55
A530016L24Rik	0	0.655	0.18	2.895	1		A530016L24Rik	-0.86	0.49	-0.49	5.1
Gm6878	2.32	1.94	27.035	3.825	1		Gm6878	-0.54	-0.81	17.15	0.54
Nupr1	13.005	10.78	68.575	34.335	1		Nupr1	-0.61	-0.74	2.57	0.61
C030029H02Rik	0	0	0	0	1		C030029H02Rik	NaN	NaN	NaN	NaN
Gm26685	0	0.17	0.06	0.115	1		Gm26685	-1.07	1.01	-0.34	0.34
AI463229	0	1.97	0.17	0.08	1		AI463229	-0.99	14.64	0.36	-0.36
Gm37779	5.245	4	4.44	3.48	1		Gm37779	1.44	-0.31	0.31	-1.04
Gm17228	0	0	0	0	1		Gm17228	NaN	NaN	NaN	NaN
Rpl21-ps5	0	0	0	0	1		Rpl21-ps5	NaN	NaN	NaN	NaN
B430219N15Rik	0.18	0.51	1.395	0.95	1		B430219N15Rik	-0.96	-0.39	1.17	0.39
Gm5802	0	0	0.035	0	1		Gm5802	NaN	NaN	NaN	NaN
Gm7075	0	0	0.155	0	1		Gm7075	NaN	NaN	NaN	NaN
Gm38413	0	0.28	0.015	0	1		Gm38413	-0.67	24.51	0.67	-0.67
Igf1	2.005	0.19	4.145	4.615	1		Igf1	-0.55	-1.49	0.55	0.8
Gm43292	0	0	0.165	0.06	1		Gm43292	-0.67	-0.67	3.04	0.67
Gm4275	0.03	0	0.395	0.185	1		Gm4275	-0.57	-0.78	2.1	0.57
Gm49238	0.115	0.085	0.13	0.155	1		Gm49238	-0.25	-1.26	0.25	1.1
Olfr1039	0.04	0.045	0.05	0.025	1		Olfr1039	-0.34	0.34	1.01	-2.36
Gm48682	0.05	0.06	0.145	0.07	1		Gm48682	-1.01	-0.34	5.4	0.34
Npb	0	0	0.135	0	1		Npb	NaN	NaN	NaN	NaN
Gm12963	0.025	0.715	0.995	0.365	1		Gm12963	-1.1	0.37	0.97	-0.37
Gm11759	0.815	0.105	0.06	0	1		Gm11759	9.41	0.29	-0.29	-1.06
Gm33172	0	0.015	2.08	0.38	1		Gm33172	-0.7	-0.65	6.68	0.65
Gcnt1	1.205	0.735	4.105	5.26	1		Gcnt1	-0.58	-0.77	0.58	1.04
Olfr286	0.825	0.015	0.035	0	1		Olfr286	30.83	-0.39	0.39	-0.96
Vmn2r20	0.02	0.01	0.02	0.02	1		Vmn2r20	NaN	NaN	NaN	NaN
Gm7482	0	0	0	0	1		Gm7482	NaN	NaN	NaN	NaN
Gm6758	0	0.015	0.02	0	1		Gm6758	-0.67	0.67	1.12	-0.67
Gm47450	0.1	0.17	0.06	0.04	1		Gm47450	0.45	2.02	-0.45	-0.9
Gm49244	0	0.06	0	0	1		Gm49244	NaN	NaN	NaN	NaN
Gm11849	0	0	0	0	1		Gm11849	NaN	NaN	NaN	NaN
Sh3pxd2b	0.155	0.155	0.255	0.59	1		Sh3pxd2b	-0.67	-0.67	0.67	5.19
Gm38590	0.075	0.265	0	0	1		Gm38590	0.67	4.09	-0.67	-0.67
Snx31	0	0.935	0	0.6	1		Snx31	-0.67	1.43	-0.67	0.67
Gm48902	0.13	0	0.125	0.265	1		Gm48902	0.03	-1.32	-0.03	1.43
Gm38021	0.095	0.035	0.275	0.045	1		Gm38021	0.56	-0.79	4.61	-0.56
4933406B17Rik	0.23	0.095	0.025	0.02	1		4933406B17Rik	3.06	0.63	-0.63	-0.72
Abcg4	0	0	0	0.01	1		Abcg4	NaN	NaN	NaN	NaN
Kcnq1ot1	0.085	0.065	0.1	0.08	1		Kcnq1ot1	0.17	-1.18	1.18	-0.17
A430035B10Rik	0.575	0.765	0.695	0.795	1		A430035B10Rik	-2.09	0.47	-0.47	0.88
Olfr1160	0.1	0.035	0.06	0.035	1		Olfr1160	2.83	-0.67	0.67	-0.67
Gm44888	0.15	0.115	0.25	0.225	1		Gm44888	-0.51	-0.98	0.84	0.51
Gm35455	0	0	0	0.015	1		Gm35455	NaN	NaN	NaN	NaN
Gm5384	0	0	0	0	1		Gm5384	NaN	NaN	NaN	NaN
Mlph	0.015	0.005	0.005	0.11	1		Mlph	0.67	-0.67	-0.67	13.49
1700055D18Rik	0	0.08	0.005	0	1		1700055D18Rik	-0.67	20.91	0.67	-0.67
Gm6612	0.465	0	0.485	0.475	1		Gm6612	-0.34	-31.7	1.01	0.34
Prune2	0.105	0.66	1.31	1.425	1		Prune2	-1.55	-0.57	0.57	0.78
Rps17-ps1	0	0	0	0	1		Rps17-ps1	NaN	NaN	NaN	NaN
Slc43a1	0	1.18	0.005	0.945	1		Slc43a1	-0.68	1.01	-0.67	0.67
4833417C18Rik	0.22	0.86	0.785	0.775	1		4833417C18Rik	-8.89	1.27	0.08	-0.08
Ccn6	0	0	0.2	0.665	1		Ccn6	-0.67	-0.67	0.67	3.81
Gm4544	0	0.09	0.165	0.29	1		Gm4544	-1.04	-0.31	0.31	1.33
Abca8b	0.2	0	0.13	0.15	1		Abca8b	1.16	-2.7	-0.19	0.19
Creb3l1	0.16	0.25	0.005	2.57	1		Creb3l1	-0.25	0.25	-1.1	13.02
Gm14264	0.985	0.795	1.365	0.29	1		Gm14264	0.22	-0.22	1.12	-1.42
Gfra2	0	0	0.29	1.88	1		Gfra2	-0.67	-0.67	0.67	8.07
Gm7842	0	0	0	0	1		Gm7842	NaN	NaN	NaN	NaN
A830052D11Rik	0	0.865	0.35	3.745	1		A830052D11Rik	-0.95	0.4	-0.4	4.89
Paqr7	0	0.295	0.16	0.67	1		Paqr7	-1.04	0.31	-0.31	2.02
Nr1h3	0	0	0	0	1		Nr1h3	NaN	NaN	NaN	NaN
Gm50059	0.065	0.025	0.06	0	1		Gm50059	0.76	-0.59	0.59	-1.43
Gm8254	0	0	0	0	1		Gm8254	NaN	NaN	NaN	NaN
Aloxe3	0	1.455	0.21	3.19	1		Aloxe3	-0.77	0.58	-0.58	2.19
Gm36962	1.265	0.035	2.425	2.08	1		Gm36962	-0.47	-1.9	0.88	0.47
Pla2g7	0.01	0.14	2.535	0.47	1		Pla2g7	-0.87	-0.48	6.54	0.48
1700047K16Rik	0.69	0.02	0	0.36	1		1700047K16Rik	1.87	-0.64	-0.71	0.64
Tmem132b	0	0	0.015	0.335	1		Tmem132b	-0.67	-0.67	0.67	29.45
Ccnb1-ps	0.045	0	0.095	0.03	1		Ccnb1-ps	0.22	-1.12	1.72	-0.22
Olfr487	0.02	0	0.045	0.005	1		Olfr487	0.51	-0.84	2.19	-0.51
Gm42448	0.01	0.01	0.015	0.26	1		Gm42448	-0.67	-0.67	0.67	66.77
Grrp1	0	0	0	0	1		Grrp1	NaN	NaN	NaN	NaN
Gm45178	0	0.05	0.015	0.02	1		Gm45178	-1.18	2.19	-0.17	0.17
Gucy1a2	0.075	0.035	0.04	0.09	1		Gucy1a2	0.59	-0.76	-0.59	1.1
Gm41787	0.06	0	0.125	0.065	1		Gm41787	-0.05	-1.3	1.3	0.05
Erich3	0	0	0.855	1.75	1		Erich3	-0.67	-0.67	0.67	2.09
Gm5766	0	0	0.09	0	1		Gm5766	NaN	NaN	NaN	NaN
Ces2f	0.05	0.025	0.02	0.03	1		Ces2f	3.04	-0.34	-1.01	0.34
2610206C17Rik	0.015	0.03	0	0.105	1		2610206C17Rik	-0.34	0.34	-1.01	3.71
Gm3800	0	0.12	0	0	1		Gm3800	NaN	NaN	NaN	NaN
Gck	0.955	0.03	0.13	0.51	1		Gck	1.78	-0.82	-0.53	0.53
Gm45706	0	0	0	0	1		Gm45706	NaN	NaN	NaN	NaN
Rtn2	0.045	0.375	0.05	0.335	1		Rtn2	-0.69	0.85	-0.66	0.66
Upb1	0.005	0.005	0.125	0.29	1		Upb1	-0.67	-0.67	0.67	2.53
Gm44760	0.835	0.23	0.19	0	1		Gm44760	3.67	0.12	-0.12	-1.23
Gm30747	0	0	0	0	1		Gm30747	NaN	NaN	NaN	NaN
Spns3	0.005	0	0	0.635	1		Spns3	0.67	-0.67	-0.67	170.65
Gm16794	1.515	0.54	0.56	0.765	1		Gm16794	5.11	-0.73	-0.61	0.61
Gm13407	0	0	0	0	1		Gm13407	NaN	NaN	NaN	NaN
Gm5389	0	0	0	0	1		Gm5389	NaN	NaN	NaN	NaN
Mrpl23	48.89	99.97	137.71	139.76	1		Mrpl23	-2.37	-0.64	0.64	0.71
Gm15798	0	0	0	0	1		Gm15798	NaN	NaN	NaN	NaN
Gm21960	0	0.055	0	0.09	1		Gm21960	-0.67	0.67	-0.67	1.53
1700110C19Rik	0	0	0.04	0.05	1		1700110C19Rik	-0.67	-0.67	0.67	1.01
BC037704	0.38	0.54	0.07	0.31	1		BC037704	0.21	1.14	-1.61	-0.21
Gm44771	1.61	0.365	0.125	0.585	1		Gm44771	3.33	-0.32	-1.03	0.32
Gm12728	0	0	0.055	0	1		Gm12728	NaN	NaN	NaN	NaN
Gm15583	0	0	0	0	1		Gm15583	NaN	NaN	NaN	NaN
Gm47687	0.1	0.03	0.135	0.05	1		Gm47687	0.48	-0.87	1.16	-0.48
Gm7450	0	0.015	0	0	1		Gm7450	NaN	NaN	NaN	NaN
Gm6975	0	0.055	0	0	1		Gm6975	NaN	NaN	NaN	NaN
Olfr1090	0.175	0.045	0.255	0.145	1		Olfr1090	0.18	-1.41	1.17	-0.18
Gm26766	0	0	0.015	0.02	1		Gm26766	-0.67	-0.67	0.67	1.12
Gm41361	0	0.105	0.305	0.055	1		Gm41361	-1.03	0.32	2.89	-0.32
Dnase1	0.83	0.36	1.58	1.145	1		Dnase1	-0.28	-1.13	1.07	0.28
Gm29036	0.675	0.165	0.66	0.285	1		Gm29036	0.7	-1.06	0.65	-0.65
5330439M10Rik	0	0	0.1	0	1		5330439M10Rik	NaN	NaN	NaN	NaN
Olfr328	0.13	0.12	0.145	0.115	1		Olfr328	0.45	-0.45	1.8	-0.9
Gm6745	0.895	0.105	0	0.15	1		Gm6745	6.9	-0.2	-1.15	0.2
Gm11619	0	0	0	0	1		Gm11619	NaN	NaN	NaN	NaN
Gm47348	0.005	0.005	0.01	0	1		Gm47348	0	0	1.35	-1.35
Olfr1191-ps1	0.1	0.015	0.05	0.07	1		Olfr1191-ps1	1.08	-1.21	-0.27	0.27
Vmn2r55	0	0	0	0	1		Vmn2r55	NaN	NaN	NaN	NaN
Rplp1-ps1	0	0.295	0	0	1		Rplp1-ps1	NaN	NaN	NaN	NaN
Zan	1.27	1.23	0.405	0.45	1		Zan	0.71	0.64	-0.72	-0.64
Irx1	0	0	0	0.285	1		Irx1	NaN	NaN	NaN	NaN
Slc19a3	0.01	0	1.015	0.28	1		Slc19a3	-0.65	-0.7	4.19	0.65
D630036H23Rik	0	0	0	0.17	1		D630036H23Rik	NaN	NaN	NaN	NaN
Cnmd	3.855	1.145	7.425	4.39	1		Cnmd	-0.11	-1.24	1.37	0.11
Vmn1r184	0	0.005	0.005	0	1		Vmn1r184	-0.67	0.67	0.67	-0.67
H3c13	0.285	1.56	5.895	5.4	1		H3c13	-0.99	-0.6	0.75	0.6
Wnt11	0.085	0.13	0.28	3.495	1		Wnt11	-0.83	-0.52	0.52	22.76
Gm26705	0	0.01	0	0	1		Gm26705	NaN	NaN	NaN	NaN
Gm29678	0	0.09	0.16	0.32	1		Gm29678	-1.05	-0.3	0.3	1.64
Gm38372	0	0.015	0.01	0.035	1		Gm38372	-1.12	0.22	-0.22	2.02
Prodh2	0.445	0.305	0.26	0	1		Prodh2	1.18	0.16	-0.16	-2.06
Gm33952	0	0	0	0.335	1		Gm33952	NaN	NaN	NaN	NaN
Ms4a15	0	0.235	0.145	0	1		Ms4a15	-0.67	1.51	0.67	-0.67
Wfikkn1	0	0.06	0.04	0.07	1		Wfikkn1	-2.25	0.45	-0.45	0.9
Brd8dc	0	0.125	0.345	0.21	1		Brd8dc	-1.08	-0.27	1.14	0.27
Cass4	0.005	0.205	0.535	2.775	1		Cass4	-0.93	-0.42	0.42	6.12
H2-Eb1	0.02	0.79	0.385	1.71	1		H2-Eb1	-0.99	0.35	-0.35	1.97
Ppm1k	0.08	1.23	1.045	2.125	1		Ppm1k	-1.32	0.12	-0.12	1.23
Gm44645	0	0.045	0.135	0.16	1		Gm44645	-1.06	-0.53	0.53	0.82
Bace1	4.195	2.885	7.575	5.905	1		Bace1	-0.38	-0.97	1.13	0.38
Lockd	0.85	0.42	0.23	0.265	1		Lockd	3.6	0.55	-0.8	-0.55
Cabcoco1	1.94	6.495	2.305	2.615	1		Cabcoco1	-1.04	8.06	-0.31	0.31
Gm11745	0	0	0.07	0	1		Gm11745	NaN	NaN	NaN	NaN
Tbc1d4	0.145	2.915	1.54	2.595	1		Tbc1d4	-1.89	0.83	-0.52	0.52
Gm30122	0.62	0.235	0.63	0.165	1		Gm30122	0.66	-0.66	0.69	-0.9
Pou2f3	0.51	0	0.015	0.925	1		Pou2f3	0.65	-0.69	-0.65	1.75
Gm6921	0	0.12	0	0	1		Gm6921	NaN	NaN	NaN	NaN
Vmn1r214	0.005	0	0.02	0.045	1		Vmn1r214	-0.51	-0.84	0.51	2.19
Gm45705	0.01	0.06	0	0.035	1		Gm45705	-0.48	1.45	-0.87	0.48
Gm41148	0	0	0.11	0.055	1		Gm41148	-0.67	-0.67	2.02	0.67
Fam209	0.54	0.14	0.4	0.095	1		Fam209	1.19	-0.57	0.57	-0.77
Olfr393	0.16	0.155	0.18	0.25	1		Olfr393	-0.54	-0.81	0.54	4.32
Gm37806	0.015	0.005	0.015	0.01	1		Gm37806	0.67	-2.02	0.67	-0.67
Col27a1	0.015	0.055	0.12	0.22	1		Col27a1	-0.93	-0.42	0.42	1.7
Gm14813	0	0	0	0	1		Gm14813	NaN	NaN	NaN	NaN
Gm19503	1.215	0	1.045	0	1		Gm19503	0.89	-0.67	0.67	-0.67
Gm15616	0	0	0.09	0	1		Gm15616	NaN	NaN	NaN	NaN
Gm13377	0.16	0.52	0.255	0.375	1		Gm13377	-0.97	1.29	-0.38	0.38
Gm44609	0	0.455	0.485	0.1	1		Gm44609	-0.97	0.62	0.73	-0.62
Gm45216	0	0	0	0	1		Gm45216	NaN	NaN	NaN	NaN
Gm43465	0.215	0.215	0.135	0.125	1		Gm43465	0.67	0.67	-0.67	-0.84
Vmn1r216	0.01	0.025	0.035	0.025	1		Vmn1r216	-2.02	0	1.35	0
Gm7289	0	0	0	0	1		Gm7289	NaN	NaN	NaN	NaN
Gm6129	0	0.055	0.03	0	1		Gm6129	-0.67	1.8	0.67	-0.67
Platr4	0	0.25	0.175	0	1		Platr4	-0.67	1.25	0.67	-0.67
Gm37834	0.02	0.06	0.065	0.025	1		Gm37834	-0.76	0.59	0.76	-0.59
Dok5	0	0.025	0.01	0.32	1		Dok5	-0.94	0.4	-0.4	16.32
Gm49863	0.345	0.56	0.665	0.075	1		Gm49863	-0.45	0.45	0.9	-1.59
Gm43510	0	0	0	0	1		Gm43510	NaN	NaN	NaN	NaN
Gpr25	0	0.035	0	1.12	1		Gpr25	-0.67	0.67	-0.67	42.49
Fgf17	0	0	0	0.015	1		Fgf17	NaN	NaN	NaN	NaN
Vmn1r6	0.11	0.09	0.06	0.075	1		Vmn1r6	1.24	0.34	-1.01	-0.34
Gm31614	0.445	0.21	2.11	1.69	1		Gm31614	-0.57	-0.78	0.95	0.57
Slc13a4	0.505	0.45	1.445	2.56	1		Slc13a4	-0.64	-0.71	0.64	2.15
Gm35766	0	0	0	0	1		Gm35766	NaN	NaN	NaN	NaN
4930511J24Rik	1.49	0.26	1.515	2.175	1		4930511J24Rik	-0.02	-2.45	0.02	1.32
Gm25956	0	0	0	0	1		Gm25956	NaN	NaN	NaN	NaN
Gm8274	0.075	0	0	0	1		Gm8274	NaN	NaN	NaN	NaN
Gm11645	0	0	0	0	1		Gm11645	NaN	NaN	NaN	NaN
Gm11696	0.73	0.305	0.38	0.215	1		Gm11696	3.17	-0.31	0.31	-1.04
Gm44834	0.035	0	0.125	0.18	1		Gm44834	-0.49	-0.86	0.49	1.08
Gm4866	0	0.035	0	0	1		Gm4866	NaN	NaN	NaN	NaN
Vash1	0	0	0	0	1		Vash1	NaN	NaN	NaN	NaN
Gm29895	0.055	0.04	0.045	0.005	1		Gm29895	1.12	-0.22	0.22	-3.37
Gm47050	0.015	0	0.08	0	1		Gm47050	0.67	-0.67	6.52	-0.67
1810006J02Rik	0.24	0.045	0.555	0.465	1		1810006J02Rik	-0.48	-1.32	0.87	0.48
2200002D01Rik	4.065	1.915	1.86	0.755	1		2200002D01Rik	2.53	0.03	-0.03	-1.32
Chst5	1.29	0.015	0.215	1.295	1		Chst5	0.67	-0.92	-0.67	0.68
1700056N10Rik	0.505	0.42	0.285	0.99	1		1700056N10Rik	0.26	-0.26	-1.09	3.23
Cc2d2a	0.345	1.24	0.91	1.49	1		Cc2d2a	-1.7	0.38	-0.38	0.97
Ccdc159	0.02	0	0.125	0.29	1		Ccdc159	-0.57	-0.78	0.57	2.35
Adamts15	0	0.005	0.005	0	1		Adamts15	-0.67	0.67	0.67	-0.67
Gm12857	0	0	0	0	1		Gm12857	NaN	NaN	NaN	NaN
Cngb1	0.165	0.13	0.925	1.465	1		Cngb1	-0.64	-0.7	0.64	1.56
C230053D17Rik	0.065	0	0	0	1		C230053D17Rik	NaN	NaN	NaN	NaN
Gm47113	0.045	0.055	0.075	0.14	1		Gm47113	-0.9	-0.45	0.45	3.37
Gm45174	0	0	0.025	0.075	1		Gm45174	-0.67	-0.67	0.67	3.37
Fat2	0	0.005	0.045	0.03	1		Fat2	-0.79	-0.56	1.24	0.56
Pde4c	0.01	0.015	0.005	0.01	1		Pde4c	0	1.35	-1.35	0
Tjp3	0	0.005	0.215	1.255	1		Tjp3	-0.69	-0.66	0.66	7.18
Gm15401	0	0.455	0.415	0.17	1		Gm15401	-1.38	0.77	0.58	-0.58
Gm42894	0	0.005	0	0	1		Gm42894	NaN	NaN	NaN	NaN
Slc25a2	0	0.155	0.225	0.31	1		Slc25a2	-1.65	-0.3	0.3	1.04
Gm8118	0.05	0	0	0.465	1		Gm8118	0.67	-0.67	-0.67	11.87
Gm6429	0	0	0	0	1		Gm6429	NaN	NaN	NaN	NaN
Gm11443	0.055	0	0.3	0.645	1		Gm11443	-0.55	-0.8	0.55	2.1
Plb1	1.595	0	0.69	0.7	1		Plb1	1.73	-1.34	-0.01	0.01
Gm45743	0	0.01	0	0.055	1		Gm45743	-0.67	0.67	-0.67	6.74
Il18rap	0.375	0.19	0.575	0.615	1		Il18rap	-0.56	-1.6	0.56	0.79
4930556I23Rik	0	0	0.56	1.745	1		4930556I23Rik	-0.67	-0.67	0.67	3.53
Gm47954	0	0	0	0	1		Gm47954	NaN	NaN	NaN	NaN
Clec2e	0.02	0	0.02	0.095	1		Clec2e	0	-1.35	0	5.06
Kcng1	0	0.155	0.015	0.46	1		Kcng1	-0.74	0.61	-0.61	3.26
2010003K11Rik	0	0	0.395	0.97	1		2010003K11Rik	-0.67	-0.67	0.67	2.64
Gm4936	0	0.02	0	0	1		Gm4936	NaN	NaN	NaN	NaN
Uba1y	0	0.015	0.01	0	1		Uba1y	-0.67	1.35	0.67	-0.67
Gm5422	0.02	0.07	0.02	0.03	1		Gm5422	-0.67	6.07	-0.67	0.67
Galnt18	0.515	0.11	0.28	2.83	1		Galnt18	0.39	-0.96	-0.39	8.1
2310034G01Rik	0.2	0.765	0.95	1.45	1		2310034G01Rik	-1.29	-0.18	0.18	1.17
Gm44940	0	0	0	0.02	1		Gm44940	NaN	NaN	NaN	NaN
Csmd1	0.375	0.02	0.05	0.15	1		Csmd1	2.85	-0.83	-0.52	0.52
Tenm1	0.21	0.595	0.23	0.355	1		Tenm1	-0.77	2.81	-0.58	0.58
Gm34388	0	0	0.15	0.04	1		Gm34388	-0.67	-0.67	4.38	0.67
Gm47800	0.02	0.055	0	0	1		Gm47800	0.67	3.04	-0.67	-0.67
Gm50318	0.84	0.345	1.88	0.53	1		Gm50318	0.42	-0.93	3.26	-0.42
Ager	0.02	0.275	0	0.015	1		Ager	0.17	17.37	-1.18	-0.17
Gm43649	0	0	0	0	1		Gm43649	NaN	NaN	NaN	NaN
Ccdc102a	0.165	0.345	0.305	3.595	1		Ccdc102a	-1.2	0.15	-0.15	24.51
Olfr905	0.12	0.095	0.035	0.05	1		Olfr905	1.07	0.51	-0.84	-0.51
Cd40	0.065	0.29	0.025	0.085	1		Cd40	-0.22	4.83	-1.12	0.22
Gm36965	0	0	0	0	1		Gm36965	NaN	NaN	NaN	NaN
Gm6520	0	0	0	0	1		Gm6520	NaN	NaN	NaN	NaN
Ms4a12	0.09	0.3	0.8	1.195	1		Ms4a12	-0.87	-0.47	0.47	1.23
Gm42829	0	0.04	0.01	0.03	1		Gm42829	-0.9	0.9	-0.45	0.45
Gm12618	0	0	0	0	1		Gm12618	NaN	NaN	NaN	NaN
Nlrx1	0.005	0.02	0.01	0.33	1		Nlrx1	-0.9	0.45	-0.45	28.33
Gm5759	0	0	0	0	1		Gm5759	NaN	NaN	NaN	NaN
4933437G19Rik	0	0	0.07	0	1		4933437G19Rik	NaN	NaN	NaN	NaN
Lrrc74b	0.48	0	0.725	0.595	1		Lrrc74b	-0.32	-2.96	1.03	0.32
Gm16287	0	0.01	0.095	0.115	1		Gm16287	-0.75	-0.6	0.6	0.89
Ntn4	0.04	0.06	0.24	0.165	1		Ntn4	-0.78	-0.57	1.38	0.57
Tpt1-ps4	0	0	0	0	1		Tpt1-ps4	NaN	NaN	NaN	NaN
Gm45131	0	0	0	0	1		Gm45131	NaN	NaN	NaN	NaN
Elavl4	0.575	3.795	0.79	3.075	1		Elavl4	-0.73	1	-0.62	0.62
Gm45477	0.115	0.13	0.035	0.08	1		Gm45477	0.47	0.88	-1.69	-0.47
Gm45407	0.07	0.135	0.045	0.29	1		Gm45407	-0.49	0.49	-0.86	2.81
Rps12-ps19	0	0	0.085	0	1		Rps12-ps19	NaN	NaN	NaN	NaN
H3c8	0.07	0.215	0.9	0.515	1		H3c8	-0.89	-0.45	1.62	0.45
Gm49530	0	0.045	0.16	0	1		Gm49530	-0.67	0.67	4.12	-0.67
Gm40414	0	0	0	0	1		Gm40414	NaN	NaN	NaN	NaN
Gm26604	0	0	0.01	0	1		Gm26604	NaN	NaN	NaN	NaN
Olfr1415	0.085	0.045	0.165	0.14	1		Olfr1415	-0.46	-1.14	0.89	0.46
Gm14336	0.515	0.585	0.385	1.735	1		Gm14336	-0.24	0.24	-1.11	7.99
Gm48414	0	0	0	0	1		Gm48414	NaN	NaN	NaN	NaN
Crybb3	0.68	0.56	0.495	2.575	1		Crybb3	0.44	-0.44	-0.91	14.26
D830005E20Rik	0.075	0.1	0.18	0.13	1		D830005E20Rik	-0.98	-0.37	1.59	0.37
Vmn1r12	0.05	0.025	0.035	0.06	1		Vmn1r12	0.4	-0.94	-0.4	0.94
Nptxr	0	0.42	0.18	1.665	1		Nptxr	-0.96	0.39	-0.39	4.38
Gm37274	0.145	0.095	0	0.385	1		Gm37274	0.23	-0.23	-1.12	2.47
E130102H24Rik	0.35	0.49	0.485	0.405	1		E130102H24Rik	-1.51	0.71	0.63	-0.63
Olfr676	0.03	0.11	0.03	0.09	1		Olfr676	-0.67	1.12	-0.67	0.67
Gje1	0.01	0.065	0.015	0.02	1		Gje1	-1.01	6.41	-0.34	0.34
Nphs1	0.08	0.11	0.06	0.46	1		Nphs1	-0.4	0.4	-0.94	9.85
Gm47950	0.075	0.1	0	0.055	1		Gm47950	0.3	1.05	-1.95	-0.3
Gm6276	0.04	0	0	0.135	1		Gm6276	0.67	-0.67	-0.67	3.88
Cntn6	0.445	0.285	3.505	1.66	1		Cntn6	-0.6	-0.75	2.41	0.6
Gm9616	0.03	0	0.065	0.08	1		Gm9616	-0.47	-1.28	0.47	0.88
Gm4926	0.325	0.38	3.99	4.295	1		Gm4926	-0.68	-0.66	0.66	0.78
1810073O08Rik	0.235	0	0.73	0.525	1		1810073O08Rik	-0.4	-1.04	0.95	0.4
Ros1	0.32	0.215	0.46	0.1	1		Ros1	0.32	-0.32	1.18	-1.03
C530043A13Rik	0.02	0	0.025	0	1		C530043A13Rik	0.67	-0.67	1.01	-0.67
Gm49934	0	0	0	0	1		Gm49934	NaN	NaN	NaN	NaN
Gcat	3.08	3.86	6.885	72.64	1		Gcat	-0.81	-0.54	0.54	23.85
Gm13932	0.045	0	0	0	1		Gm13932	NaN	NaN	NaN	NaN
Gm6899	0.04	0.025	0.01	0.035	1		Gm6899	0.9	-0.45	-1.8	0.45
Igf2os	0.005	0.115	0.005	0.11	1		Igf2os	-0.67	0.74	-0.67	0.67
Gm50006	0	0	0	0	1		Gm50006	NaN	NaN	NaN	NaN
Olfr898	0.035	0.025	0.01	0.015	1		Olfr898	1.35	0.45	-0.9	-0.45
Gm11642	0	0	0	0	1		Gm11642	NaN	NaN	NaN	NaN
Usp25	0.92	2.73	0.8	0.975	1		Usp25	-0.21	13.74	-1.14	0.21
Gm7123	0	0	0	0	1		Gm7123	NaN	NaN	NaN	NaN
Gm38198	0	0	0.01	0	1		Gm38198	NaN	NaN	NaN	NaN
D930019O06Rik	1.315	0.5	0.72	0.375	1		D930019O06Rik	2.76	-0.43	0.43	-0.92
Gm35164	0.065	0	0.065	0.015	1		Gm35164	0.67	-1.08	0.67	-0.67
4930588A03Rik	0.82	0.585	0.715	1.02	1		4930588A03Rik	0.3	-1.05	-0.3	1.45
Tmc7	0	0.06	0.545	0.625	1		Tmc7	-0.75	-0.6	0.6	0.8
Vmn2r73	0.025	0.01	0.025	0.05	1		Vmn2r73	0	-1.35	0	2.25
Gm37775	0	0.015	0.005	0.025	1		Gm37775	-0.9	0.45	-0.45	1.35
Gm7569	0	0	0.05	0.075	1		Gm7569	-0.67	-0.67	0.67	1.35
Gm45117	0	0	0.125	0	1		Gm45117	NaN	NaN	NaN	NaN
Gm18079	0	0	0.025	0	1		Gm18079	NaN	NaN	NaN	NaN
Mccc1os	0	0.005	0.04	0.165	1		Mccc1os	-0.76	-0.59	0.59	4.81
Gm37854	0	0.075	0.11	0	1		Gm37854	-0.67	0.67	1.3	-0.67
Gm46336	0.32	1.715	0.165	0.325	1		Gm46336	-0.02	11.74	-1.33	0.02
Gm49746	0.96	0.47	0	0	1		Gm49746	2.08	0.67	-0.67	-0.67
Gm37621	0.32	0.745	0.34	0.11	1		Gm37621	-0.06	2.43	0.06	-1.29
Gm7722	0	0	0	0	1		Gm7722	NaN	NaN	NaN	NaN
Gm50039	0	0.02	0.025	0.075	1		Gm50039	-1.21	-0.13	0.13	2.83
Gm37200	0.065	0.6	0.61	0.555	1		Gm37200	-12.57	0.55	0.8	-0.55
Trim5	0.03	0.045	0	0.065	1		Trim5	-0.29	0.29	-1.45	1.06
Gm47756	0.025	0.075	0.055	0.03	1		Gm47756	-0.79	1.46	0.56	-0.56
Bmyc	6.6	14.17	12.42	39.82	1		Bmyc	-1.19	0.16	-0.16	4.73
Gm14874	0	0	0	0	1		Gm14874	NaN	NaN	NaN	NaN
Btbd16	0.03	0.2	0.025	0.225	1		Btbd16	-0.66	0.66	-0.69	0.85
Nek5	0.355	0	0.555	0.75	1		Nek5	-0.34	-1.55	0.34	1.01
Gm19619	0	0.02	0.04	0.125	1		Gm19619	-1.01	-0.34	0.34	3.2
Gm42768	0.2	0.075	0.135	0.215	1		Gm42768	0.55	-1.56	-0.55	0.8
9330188P03Rik	0	0	0	0	1		9330188P03Rik	NaN	NaN	NaN	NaN
A230103L15Rik	0.055	0.155	0.09	0.1	1		A230103L15Rik	-1.2	1.8	-0.15	0.15
Gm48936	0.405	0.045	0.26	0	1		Gm48936	1.31	-0.56	0.56	-0.79
Slc25a5-ps	0.015	0	0.345	0.115	1		Slc25a5-ps	-0.59	-0.76	3.28	0.59
Gm7986	0	0	0	0	1		Gm7986	NaN	NaN	NaN	NaN
Gm5396	0	0	0	0	1		Gm5396	NaN	NaN	NaN	NaN
Mst1	0	0	0.265	0.41	1		Mst1	-0.67	-0.67	0.67	1.41
Ldb3	0.285	0.245	1.065	0.635	1		Ldb3	-0.61	-0.74	2.09	0.61
Gm45457	0	0.185	0.14	0.175	1		Gm45457	-4.72	0.82	-0.52	0.52
Gm6133	0.02	0.08	0	0	1		Gm6133	0.67	4.72	-0.67	-0.67
Gm36985	0	0	0	0	1		Gm36985	NaN	NaN	NaN	NaN
D230030E09Rik	0.48	0.895	1.95	1.11	1		D230030E09Rik	-1.12	-0.23	2.03	0.23
Gm38357	0	0	0.045	0.095	1		Gm38357	-0.67	-0.67	0.67	2.17
Mppe1	0	0.46	0.115	0.68	1		Mppe1	-0.84	0.51	-0.51	1.15
Gm26691	0.325	0.555	0.365	0.665	1		Gm26691	-0.79	0.56	-0.56	1.2
Gm7516	0	0	0	0	1		Gm7516	NaN	NaN	NaN	NaN
Hexb	46.08	17.5	104.955	49.405	1		Hexb	-0.07	-1.28	2.42	0.07
Gm20406	0	0	0.075	0	1		Gm20406	NaN	NaN	NaN	NaN
Olfr1312	0.14	0.065	0.33	0.32	1		Olfr1312	-0.64	-1.17	0.71	0.64
Gm48885	0.125	0.16	1.765	0.44	1		Gm48885	-0.75	-0.6	6.27	0.6
Gm7030	0	0	0	0	1		Gm7030	NaN	NaN	NaN	NaN
Gm17231	0.05	0.4	0	0	1		Gm17231	0.67	10.12	-0.67	-0.67
Rps15-ps3	0.065	0.095	0	0	1		Rps15-ps3	0.67	1.3	-0.67	-0.67
5430430K15Rik	0	0	0	0	1		5430430K15Rik	NaN	NaN	NaN	NaN
Gm44951	0.305	0.355	0.235	0.15	1		Gm44951	0.39	0.96	-0.39	-1.35
Gm29292	0	0	0	0	1		Gm29292	NaN	NaN	NaN	NaN
Rorb	0.38	0.405	0.77	0.3	1		Rorb	-0.16	0.16	4.85	-1.19
Cacna1c	0.205	0.045	0.275	0.135	1		Cacna1c	0.34	-1.2	1.01	-0.34
Gm7312	0	0	0	0	1		Gm7312	NaN	NaN	NaN	NaN
Gm10576	4.155	3.83	2.07	3.88	1		Gm10576	1.25	-0.1	-7.41	0.1
Gm23086	0	0	0	0	1		Gm23086	NaN	NaN	NaN	NaN
Gm15519	0	0	0	0.075	1		Gm15519	NaN	NaN	NaN	NaN
Fam83b	0	0.14	0.565	1.28	1		Fam83b	-0.84	-0.51	0.51	2.21
Ehbp1l1	0.16	0.15	0.005	0.13	1		Ehbp1l1	0.9	0.45	-6.07	-0.45
Gm44502	0.01	0	0	0	1		Gm44502	NaN	NaN	NaN	NaN
Hspd1-ps3	0.245	0.105	0.08	0.1	1		Hspd1-ps3	7.69	0.13	-1.21	-0.13
Slc39a2	0	0.015	0.025	0.15	1		Slc39a2	-1.08	-0.27	0.27	7.01
Adamts13	0.015	0.215	0.1	0.515	1		Adamts13	-0.96	0.39	-0.39	2.41
D130062J10Rik	0.435	0.585	0.495	0.3	1		D130062J10Rik	-0.27	1.08	0.27	-1.48
1700017M07Rik	0.365	0.32	0.12	0.27	1		1700017M07Rik	0.99	0.35	-2.48	-0.35
Gm10434	3.195	1.38	0	2.58	1		Gm10434	0.9	-0.45	-1.47	0.45
Gm4034	0.095	0.185	0.125	0.37	1		Gm4034	-0.9	0.45	-0.45	3.22
Gm6533	0	0	0	0	1		Gm6533	NaN	NaN	NaN	NaN
Nat8f3	0	0.03	0.065	0.27	1		Nat8f3	-0.99	-0.36	0.36	4.62
Gm6409	0	0	0	0	1		Gm6409	NaN	NaN	NaN	NaN
Gm35206	0.15	0.13	0.36	0.125	1		Gm35206	0.54	-0.54	11.87	-0.81
Gm15708	0	0.01	0.165	0.53	1		Gm15708	-0.72	-0.63	0.63	3.62
Vmn2r86	0.025	0.005	0.06	0.03	1		Vmn2r86	-0.13	-1.21	1.75	0.13
Gm17501	1	0.67	0	0	1		Gm17501	1.34	0.67	-0.67	-0.67
Olfr656	0.02	0.01	0.025	0.025	1		Olfr656	-0.67	-3.37	0.67	0.67
Gm14173	0	0	0.37	0	1		Gm14173	NaN	NaN	NaN	NaN
Eif2s3y	0	0	0	0	1		Eif2s3y	NaN	NaN	NaN	NaN
Gm13268	0.145	0.07	0.075	0	1		Gm13268	1.3	-0.04	0.04	-1.3
Gm45416	0.05	0.005	0	0.01	1		Gm45416	5.73	-0.34	-1.01	0.34
Anxa9	0	0.215	0	0.155	1		Anxa9	-0.67	1.2	-0.67	0.67
Erich2	3.285	5.63	3.23	5.365	1		Erich2	-0.66	0.82	-0.69	0.66
Gm12626	0	0	0	0	1		Gm12626	NaN	NaN	NaN	NaN
Gm20125	0.405	0.26	0.16	0.64	1		Gm20125	0.4	-0.4	-0.95	1.69
Gm26686	16.35	17.65	3.83	13.09	1		Gm26686	0.48	0.87	-3.22	-0.48
Gm6872	0	0	0	0	1		Gm6872	NaN	NaN	NaN	NaN
Gm49953	0.04	0.345	0	0	1		Gm49953	0.67	10.96	-0.67	-0.67
Gm11824	0.025	0.03	0	0.035	1		Gm11824	-0.34	0.34	-3.71	1.01
Gm13547	0	0.035	0.265	0	1		Gm13547	-0.67	0.67	9.54	-0.67
Nfatc1	1.485	2.04	3.075	3.8	1		Nfatc1	-0.91	-0.44	0.44	1.05
Gm7351	0.05	0	0.045	0	1		Gm7351	0.82	-0.67	0.67	-0.67
Gm47505	0	0	0	0	1		Gm47505	NaN	NaN	NaN	NaN
Gm37244	0.175	0.11	0.135	0.14	1		Gm37244	1.69	-1.24	-0.11	0.11
Ddc	0.025	0.425	0.625	0.485	1		Ddc	-2.9	-0.2	1.15	0.2
1810014P07Rik	0.375	0.235	0.23	0.2	1		1810014P07Rik	5.49	0.1	-0.1	-1.25
Gm12852	0	0.06	0	0	1		Gm12852	NaN	NaN	NaN	NaN
H1f4	0.59	0.905	0.045	0.365	1		H1f4	0.28	1.07	-1.08	-0.28
Gm14587	0	0	0	0	1		Gm14587	NaN	NaN	NaN	NaN
Gm26684	0.035	0.02	0.04	0.04	1		Gm26684	-0.67	-4.72	0.67	0.67
Asb18	0.21	0.215	0.125	0.245	1		Asb18	-0.1	0.1	-3.37	1.25
Gm35909	0.005	0.005	0.01	0	1		Gm35909	0	0	1.35	-1.35
Gm13387	1.395	0.615	10.515	8.045	1		Gm13387	-0.6	-0.75	1.05	0.6
Gm8343	0	0	0	0	1		Gm8343	NaN	NaN	NaN	NaN
Gm38192	0.465	0.08	0.01	0.03	1		Gm38192	7.9	0.48	-0.87	-0.48
BC046251	0	0.025	0.175	0.03	1		BC046251	-1.24	-0.11	6.63	0.11
Notch4	0.045	0	0.025	0	1		Notch4	1.75	-0.67	0.67	-0.67
Evi2b	0.13	0.01	0.34	0.315	1		Evi2b	-0.59	-1.37	0.75	0.59
Gm5045	0	0.03	0	0	1		Gm5045	NaN	NaN	NaN	NaN
Prkcq	0.1	0.145	0.26	2.435	1		Prkcq	-0.86	-0.48	0.48	18.82
Pdk2	0	0.79	0.985	11.855	1		Pdk2	-1.22	-0.13	0.13	15.02
Kat2b	0.015	0.54	0.595	0.49	1		Kat2b	-6.42	0.32	1.03	-0.32
Mturn	0.82	1.725	0.985	2.13	1		Mturn	-0.8	0.55	-0.55	1.16
Gm37206	0.03	0.065	0.52	0.23	1		Gm37206	-0.79	-0.56	2.51	0.56
Gm44271	0.32	0.155	0.205	0.305	1		Gm44271	0.76	-1.17	-0.59	0.59
Cnn2	0.255	0.47	0.52	0.325	1		Cnn2	-0.99	0.5	0.85	-0.5
Gm48551	0	0	0.06	0	1		Gm48551	NaN	NaN	NaN	NaN
Gm18024	0	0	0	0	1		Gm18024	NaN	NaN	NaN	NaN
Gm12953	2.165	3.415	0.65	1.245	1		Gm12953	0.41	1.52	-0.94	-0.41
Gm8488	0.035	0.03	0.155	0.02	1		Gm8488	0.22	-0.22	11.02	-1.12
Gm38307	0	0	0	0.095	1		Gm38307	NaN	NaN	NaN	NaN
Gm14204	0.005	0	0	0	1		Gm14204	NaN	NaN	NaN	NaN
Atp10d	1.305	1.94	2.515	6.455	1		Atp10d	-1.03	-0.32	0.32	4.71
Olfr853	0.055	0.035	0.03	0.005	1		Olfr853	1.21	0.13	-0.13	-1.48
Npff	0	0.07	0.57	0.355	1		Npff	-0.81	-0.54	1.36	0.54
2310015A10Rik	2.45	7.43	1.885	8.055	1		2310015A10Rik	-0.61	0.61	-0.74	0.76
Gm42940	0.28	0	0.18	0.075	1		Gm42940	1.14	-0.96	0.39	-0.39
Uts2r	0	0	0.085	0.235	1		Uts2r	-0.67	-0.67	0.67	3.06
Gm47856	0	0.08	0	0.065	1		Gm47856	-0.67	0.99	-0.67	0.67
Gm11478	0.04	0.215	0.775	0.595	1		Gm11478	-0.89	-0.46	0.9	0.46
Sp100	0.305	0	0	0.075	1		Sp100	4.81	-0.67	-0.67	0.67
Gm7502	0	0	0	0.325	1		Gm7502	NaN	NaN	NaN	NaN
Marveld3	0.01	2.695	0.73	4.175	1		Marveld3	-0.86	0.49	-0.49	1.24
Capns2	0	0	0	0	1		Capns2	NaN	NaN	NaN	NaN
Gm47905	0.05	0.035	0.025	0.025	1		Gm47905	2.7	0.67	-0.67	-0.67
Macrod2os1	0.1	0.02	0.055	0.055	1		Macrod2os1	1.73	-1.35	0	0
Sobp	2.79	2.79	8.515	3.88	1		Sobp	-0.67	-0.67	6.41	0.67
Gm26779	0.1	0.28	0.045	0	1		Gm26779	0.37	2.8	-0.37	-0.98
E030024N20Rik	0.155	1.195	0.18	0.335	1		E030024N20Rik	-0.77	7.03	-0.58	0.58
Gm42840	0.005	0	0.13	0.035	1		Gm42840	-0.58	-0.77	4.24	0.58
A530058O07Rik	0.32	0.06	0.1	0.24	1		A530058O07Rik	1.12	-0.82	-0.52	0.52
Gm15942	1.025	0.115	0.515	0.265	1		Gm15942	2.14	-0.93	0.42	-0.42
Gm16200	0	0	0	0	1		Gm16200	NaN	NaN	NaN	NaN
Gm22146	1.06	0.435	0.5	0.305	1		Gm22146	4.1	-0.22	0.22	-1.12
Gm10062	0.05	0.53	0.11	0.02	1		Gm10062	-0.45	6.74	0.45	-0.9
Acyp2	0.47	1.71	0.61	0.22	1		Acyp2	-0.24	4.05	0.24	-1.11
Gm16573	2.295	0.17	10.07	3.095	1		Gm16573	-0.18	-1.16	3.4	0.18
Cpt1b	0	0.045	0	0	1		Cpt1b	NaN	NaN	NaN	NaN
Gm37975	0	0.03	0.03	0	1		Gm37975	-0.67	0.67	0.67	-0.67
Gm47265	0	0.01	0.035	0.025	1		Gm47265	-0.94	-0.4	0.94	0.4
Gm19840	0	0	0.025	0	1		Gm19840	NaN	NaN	NaN	NaN
Cacng4	0.245	0.03	0.07	0.71	1		Cacng4	0.55	-0.8	-0.55	3.47
Gm37017	0	0.13	0.495	0.23	1		Gm37017	-1.06	-0.29	1.85	0.29
Gm42970	0.015	0.1	0.05	0.02	1		Gm42970	-0.77	2.51	0.58	-0.58
Plekhs1	0.015	0	0.135	0.31	1		Plekhs1	-0.6	-0.75	0.6	2.35
Map2k3os	1.025	0.345	2.455	2.71	1		Map2k3os	-0.57	-1.12	0.57	0.78
Gm4057	0.1	0	0	0	1		Gm4057	NaN	NaN	NaN	NaN
Gm44886	0.075	0.015	0.045	0	1		Gm44886	1.35	-0.45	0.45	-0.9
Cfap54	1.58	4.005	1.54	0.53	1		Cfap54	0.03	3.14	-0.03	-1.32
Morc4	0.33	2.18	2.16	8.78	1		Morc4	-1.34	0.01	-0.01	4.82
Gm11457	0	0	0	0	1		Gm11457	NaN	NaN	NaN	NaN
2900005J15Rik	0.37	0.465	0.515	0.4	1		2900005J15Rik	-0.89	0.46	1.17	-0.46
Gm47671	0	0	0.035	0	1		Gm47671	NaN	NaN	NaN	NaN
Gm8712	0.27	0	0.065	0.05	1		Gm8712	4.41	-1.19	0.16	-0.16
Llph-ps1	0	0	0	0.295	1		Llph-ps1	NaN	NaN	NaN	NaN
Vmn2r10	0.02	0.02	0.04	0.035	1		Vmn2r10	-0.67	-0.67	1.12	0.67
Rpsa-ps7	0	0	0	0.035	1		Rpsa-ps7	NaN	NaN	NaN	NaN
Gm43437	0.01	0.005	0.465	0.135	1		Gm43437	-0.65	-0.7	4.07	0.65
Cilp	0.02	0.015	0	0.005	1		Cilp	0.9	0.45	-0.9	-0.45
Gm45413	0.115	0.23	0.14	0.435	1		Gm45413	-0.82	0.53	-0.53	2.93
Ptk7	0.625	0.81	0.925	3.33	1		Ptk7	-1.09	-0.26	0.26	11.07
Gm47231	0	0	0	0	1		Gm47231	NaN	NaN	NaN	NaN
5730522E02Rik	1.44	1.52	0.915	1.245	1		5730522E02Rik	0.48	0.87	-2.1	-0.48
Tekt1	0	0.625	0.66	1.635	1		Tekt1	-1.31	-0.04	0.04	2.03
4930433N12Rik	2.81	3.82	1.43	3.55	1		4930433N12Rik	-0.49	0.85	-2.34	0.49
Gm10172	0.015	0.105	0.015	0.1	1		Gm10172	-0.67	0.75	-0.67	0.67
Gm45549	0	0	0.2	0.035	1		Gm45549	-0.67	-0.67	7.03	0.67
Ceacam1	0.025	0.045	0.645	1.875	1		Ceacam1	-0.7	-0.65	0.65	3.33
Gm20751	0	0.39	0.31	0.385	1		Gm20751	-5.86	0.72	-0.63	0.63
Gm48298	0.025	0.03	0.035	0.07	1		Gm48298	-1.01	-0.34	0.34	5.06
Gm9367	0	0	0	0	1		Gm9367	NaN	NaN	NaN	NaN
Gm47700	0.005	0.015	0.06	0.03	1		Gm47700	-0.94	-0.4	2.02	0.4
Gm11175	0	0	0	0	1		Gm11175	NaN	NaN	NaN	NaN
Gm9754	0	0.04	0	0	1		Gm9754	NaN	NaN	NaN	NaN
Gm43338	0.025	0.175	0.01	0	1		Gm43338	0.4	8.5	-0.4	-0.94
Gm43227	1.15	0.6	9.115	2.51	1		Gm43227	-0.48	-0.87	5.15	0.48
Gm15013	0	0	0	0.075	1		Gm15013	NaN	NaN	NaN	NaN
Gm5904	0.025	0.08	0.105	0	1		Gm5904	-0.46	0.46	0.89	-0.89
Zfp185	0.01	0.43	0.475	1.93	1		Zfp185	-1.28	-0.07	0.07	4.29
Gm3089	4.625	2.61	5.88	1.315	1		Gm3089	0.42	-0.42	0.93	-0.95
Gm6552	1.255	1.17	1.81	3.13	1		Gm6552	-0.58	-0.76	0.58	3.37
Shd	0.665	0	0.145	0.275	1		Shd	2.23	-1.03	-0.32	0.32
Nrxn2	0	0	0.015	0.14	1		Nrxn2	-0.67	-0.67	0.67	11.92
Gm4995	0.375	0.315	0.205	0.1	1		Gm4995	0.91	0.44	-0.44	-1.27
Gm20735	0.445	0.535	0.35	0.91	1		Gm20735	-0.33	0.33	-1.02	3.06
B9d1os	0	0.565	0.405	0.11	1		B9d1os	-0.86	1.02	0.49	-0.49
Gm18899	0	0	0	0.15	1		Gm18899	NaN	NaN	NaN	NaN
Aqp11	3.3	0.785	2.615	4.97	1		Aqp11	0.2	-1.24	-0.2	1.15
Gm28374	0.13	0.07	0.12	0.53	1		Gm28374	0.11	-1.24	-0.11	9.11
4930578M01Rik	0.035	0.02	0.31	0.31	1		4930578M01Rik	-0.67	-0.75	0.67	0.67
Gm49355	2.08	0.5	1.01	0.79	1		Gm49355	3.12	-1.06	0.29	-0.29
Gm11963	0	0	1.48	0.335	1		Gm11963	-0.67	-0.67	5.29	0.67
Gm48964	0.24	0.29	0.2	0.46	1		Gm48964	-0.37	0.37	-0.97	2.92
Arl5c	2.02	2.165	1.25	0.56	1		Arl5c	0.57	0.78	-0.57	-1.58
Tmem140	0	0	0.355	0.165	1		Tmem140	-0.67	-0.67	2.23	0.67
Cyp24a1	0	0	0.105	0.07	1		Cyp24a1	-0.67	-0.67	1.35	0.67
Il18r1	0.005	0.365	2.2	3.905	1		Il18r1	-0.79	-0.56	0.56	1.61
Ubap1l	0.305	0.35	0.095	0.465	1		Ubap1l	-0.19	0.19	-1.96	1.16
Prx	0	0	0.02	0.255	1		Prx	-0.67	-0.67	0.67	16.53
A730081D07Rik	0	0.14	0.01	0.045	1		A730081D07Rik	-0.82	3.37	-0.52	0.52
Gm20507	0	0	0.025	0	1		Gm20507	NaN	NaN	NaN	NaN
Gm45179	0.04	0.025	0.09	0.045	1		Gm45179	-0.17	-1.18	3.2	0.17
H2-T22	1.085	0.97	2.115	5.645	1		H2-T22	-0.61	-0.74	0.61	4.77
1700129L04Rik	0	0	0.295	0.295	1		1700129L04Rik	-0.67	-0.67	0.67	0.67
Gm6494	0.025	0.02	0.035	0	1		Gm6494	0.22	-0.22	1.12	-2.02
4930422C21Rik	0.485	0.215	2.55	2.445	1		4930422C21Rik	-0.64	-0.82	0.71	0.64
Plch2	0.015	0	0.01	0.165	1		Plch2	0.22	-1.12	-0.22	13.71
Trim29	0	0.045	0.05	2.46	1		Trim29	-1.28	-0.07	0.07	65.09
Gm11638	1.025	1.27	4.88	4.785	1		Gm11638	-0.75	-0.66	0.69	0.66
Veph1	0.02	0.1	0.16	0.135	1		Veph1	-2.19	-0.39	0.96	0.39
Selplg	0.07	0.145	0.4	0.08	1		Selplg	-0.76	0.58	5.17	-0.58
Gm27167	0.71	1.045	0.505	0.725	1		Gm27167	-0.05	2.01	-1.3	0.05
Gm5228	0	0	0	0	1		Gm5228	NaN	NaN	NaN	NaN
Gm45692	0.045	0.285	0.035	0.01	1		Gm45692	0.19	9.44	-0.19	-1.16
Gm16740	0.26	1.08	0.79	1.665	1		Gm16740	-1.11	0.24	-0.24	1.2
Gm8463	0	0	0	0	1		Gm8463	NaN	NaN	NaN	NaN
Gm26660	0.01	0.005	0.025	0.3	1		Gm26660	-0.51	-0.84	0.51	19.05
Muc20	1.115	0.215	2.945	2.43	1		Muc20	-0.48	-1.15	0.86	0.48
Olfr600	0.005	0.01	0.005	0.015	1		Olfr600	-0.67	0.67	-0.67	2.02
Rpl10a-ps2	0	0	0	0	1		Rpl10a-ps2	NaN	NaN	NaN	NaN
Gm12865	0	0	0	0	1		Gm12865	NaN	NaN	NaN	NaN
Gm4761	0	0	0	0	1		Gm4761	NaN	NaN	NaN	NaN
Gm47054	0	0	0	0.035	1		Gm47054	NaN	NaN	NaN	NaN
Gm36543	2.525	1.41	0	0.945	1		Gm36543	1.29	0.22	-1.13	-0.22
1500035N22Rik	0.49	0	0.32	1.32	1		1500035N22Rik	0.23	-1.11	-0.23	2.52
Gm9633	0	0	0	0	1		Gm9633	NaN	NaN	NaN	NaN
Gm13121	0.135	0.325	0.08	0.055	1		Gm13121	0.46	3.67	-0.46	-0.89
Gm6580	0	0.015	0.13	0.22	1		Gm6580	-0.75	-0.6	0.6	1.53
Gm7667	0	0	0	0.055	1		Gm7667	NaN	NaN	NaN	NaN
Hcn3	0	0.065	0.005	0.455	1		Hcn3	-0.73	0.62	-0.62	8.72
Gm3571	0	0	0.07	0.025	1		Gm3571	-0.67	-0.67	3.1	0.67
Apon	0	0	0	0	1		Apon	NaN	NaN	NaN	NaN
Amh	0	0	0	0.045	1		Amh	NaN	NaN	NaN	NaN
Pla2g3	0	0	0.01	0.04	1		Pla2g3	-0.67	-0.67	0.67	4.72
Gm6543	0.025	0.075	0.455	0.295	1		Gm6543	-0.8	-0.55	1.35	0.55
Als2cl	0.01	0.345	0.02	0.69	1		Als2cl	-0.69	0.65	-0.65	2.04
Gm24455	0	0	0	0	1		Gm24455	NaN	NaN	NaN	NaN
Gm11269	0.52	0.335	3.09	2.95	1		Gm11269	-0.64	-0.73	0.71	0.64
Kif19a	0	0.135	0.365	0.8	1		Kif19a	-0.92	-0.43	0.43	2.03
4930505N22Rik	0.71	0.05	0.82	0.255	1		4930505N22Rik	0.54	-1.03	0.81	-0.54
Gm17190	0	0	0	0	1		Gm17190	NaN	NaN	NaN	NaN
Odf1	0.285	0.63	2.105	1.025	1		Odf1	-0.99	-0.36	2.33	0.36
Ankef1	0.485	0.9	0.4	0.64	1		Ankef1	-0.44	1.9	-0.91	0.44
Eef2-ps2	0.015	0.21	0.03	0.06	1		Eef2-ps2	-0.9	4.95	-0.45	0.45
1700030O20Rik	0.585	1.265	1.125	4.47	1		1700030O20Rik	-1.21	0.14	-0.14	6.5
Gm16063	0	0.91	0.66	0.275	1		Gm16063	-0.99	0.94	0.41	-0.41
Rpl21-ps13	0	0	0.065	0	1		Rpl21-ps13	NaN	NaN	NaN	NaN
Gm12359	0.195	0.235	0.41	0.575	1		Gm12359	-0.8	-0.55	0.55	1.58
Vmn1r201	0.055	0.045	0.145	0.105	1		Vmn1r201	-0.56	-0.79	1.46	0.56
H3c15	2.26	1.905	0.725	1.9	1		H3c15	1.34	0.01	-4.41	-0.01
Gm13602	0	0	0	0	1		Gm13602	NaN	NaN	NaN	NaN
Rpl5-ps1	0.27	0.36	0.33	0.15	1		Rpl5-ps1	-0.45	0.9	0.45	-2.25
Tmem63a	0	0.36	0	0.97	1		Tmem63a	-0.67	0.67	-0.67	2.96
Olfr287	0	0.51	0.14	0.58	1		Olfr287	-1	0.57	-0.57	0.78
Gm14542	0.34	0.05	0.34	0.17	1		Gm14542	0.67	-1.63	0.67	-0.67
Dennd1c	0.34	0.165	0.135	0.405	1		Dennd1c	0.58	-0.58	-0.77	1
Gm8099	0	0	0.37	0.32	1		Gm8099	-0.67	-0.67	0.89	0.67
1700095J07Rik	0.02	0.045	0.015	0.115	1		1700095J07Rik	-0.56	0.56	-0.79	3.71
Zfp286os	0.03	0	0	0.05	1		Zfp286os	0.67	-0.67	-0.67	1.57
Gm12863	0	0.05	0.425	0.57	1		Gm12863	-0.75	-0.6	0.6	1.06
Gm15541	0.645	0.745	0.47	0.585	1		Gm15541	0.25	1.1	-1.22	-0.25
Vmn2r115	0.14	0.06	0.11	0.145	1		Vmn2r115	0.58	-2.51	-0.58	0.77
Zim2	2.085	0.835	2.91	2.84	1		Zim2	-0.62	-2.66	0.73	0.62
Ovol2	0.035	0.72	0.64	4.405	1		Ovol2	-1.27	0.08	-0.08	7.34
Rhoq	0.395	2.43	2.415	2.58	1		Rhoq	-16.58	0.06	-0.06	1.29
Gm5835	0.12	0.225	0.13	0.39	1		Gm5835	-0.74	0.61	-0.61	2.73
Cpvl	0.355	0.365	0.61	0.46	1		Cpvl	-0.74	-0.61	2.54	0.61
Olfr107	0.17	0.065	0.105	0.18	1		Olfr107	0.58	-1.3	-0.58	0.76
Gm6123	0.595	0.625	0.02	0.11	1		Gm6123	0.64	0.71	-0.87	-0.64
Ephx2	0.01	1.745	2.93	15.05	1		Ephx2	-1.08	-0.27	0.27	5.87
Gm48768	0.235	0.09	0.15	0.05	1		Gm48768	1.55	-0.4	0.4	-0.94
Flt3l	0	0.02	0	0.25	1		Flt3l	-0.67	0.67	-0.67	16.19
Ccdc83	1.115	1.565	2.405	4.98	1		Ccdc83	-0.91	-0.44	0.44	3.13
Gm39363	0.3	0.26	0.06	0.19	1		Gm39363	0.92	0.43	-2.02	-0.43
4921518K17Rik	0.02	0.015	0	0.025	1		4921518K17Rik	0.34	-0.34	-2.36	1.01
Gm7670	0	0	0	0	1		Gm7670	NaN	NaN	NaN	NaN
Asic3	0	0	0	0.015	1		Asic3	NaN	NaN	NaN	NaN
Spin4	0.055	0.84	1.36	3.81	1		Spin4	-1.08	-0.27	0.27	2.8
Hspa9-ps1	0	0	0.03	0	1		Hspa9-ps1	NaN	NaN	NaN	NaN
Gm9238	0	0	0	0	1		Gm9238	NaN	NaN	NaN	NaN
Gm10575	0.035	0	0.035	0.55	1		Gm10575	0	-1.35	0	19.85
Gm47191	11.635	11.97	15.26	12.455	1		Gm47191	-0.95	-0.4	5.01	0.4
Gm13815	0.16	0	0	0	1		Gm13815	NaN	NaN	NaN	NaN
Gm17150	0	0	0.12	0	1		Gm17150	NaN	NaN	NaN	NaN
Olfr113	0.02	0.02	0.04	0	1		Olfr113	0	0	1.35	-1.35
4833415N18Rik	0.015	0.015	0.015	0	1		4833415N18Rik	NaN	NaN	NaN	NaN
Atp10a	0.315	0.125	0.41	0.585	1		Atp10a	-0.24	-1.19	0.24	1.11
Ern2	0.02	0.055	0	0.03	1		Ern2	-0.22	1.35	-1.12	0.22
Glns-ps1	1.075	0	0.92	0	1		Glns-ps1	0.9	-0.67	0.67	-0.67
Lnx1	4.425	3.855	0.795	4.65	1		Lnx1	0.48	-0.48	-5.68	0.87
Cadm4	0	0.015	0.065	1.05	1		Cadm4	-0.83	-0.52	0.52	20.96
Gm6630	0	0	0.205	0	1		Gm6630	NaN	NaN	NaN	NaN
Gm4837	0	0	0	0	1		Gm4837	NaN	NaN	NaN	NaN
Gm44610	0.12	0.025	0.045	0.04	1		Gm44610	5.23	-1.18	0.17	-0.17
Mapk8ip1	0.245	0.1	0	0.55	1		Mapk8ip1	0.4	-0.4	-0.95	2.08
Schip1	4.12	3.68	11.76	9.705	1		Schip1	-0.63	-0.72	1.09	0.63
Gm5781	1.135	0	0.335	1.59	1		Gm5781	0.48	-0.87	-0.48	1.02
Gm7561	0	0	0	0.435	1		Gm7561	NaN	NaN	NaN	NaN
Vwf	6.06	3.76	23.075	23.785	1		Vwf	-0.65	-0.82	0.65	0.7
Gm31941	1.55	0	0	0.445	1		Gm31941	4.02	-0.67	-0.67	0.67
4930428N03Rik	0	0	0	0.325	1		4930428N03Rik	NaN	NaN	NaN	NaN
Adcy2	0	0.605	0	0.21	1		Adcy2	-0.67	3.21	-0.67	0.67
Rbm8a2	0.22	0.435	0.33	0.44	1		Rbm8a2	-1.99	0.64	-0.64	0.71
Gm49059	0	0	0	0	1		Gm49059	NaN	NaN	NaN	NaN
Ifi203	0	0	0.025	0	1		Ifi203	NaN	NaN	NaN	NaN
Rasgef1c	0.45	1.3	1.22	2.74	1		Rasgef1c	-1.29	0.06	-0.06	2.35
Gm44985	0	0	0.165	0.03	1		Gm44985	-0.67	-0.67	6.74	0.67
Gm47656	0.075	0.055	0.045	0.055	1		Gm47656	2.7	0	-1.35	0
Gm32401	0.05	0.03	0	0.015	1		Gm32401	1.24	0.34	-1.01	-0.34
Gm37315	0.03	0.01	0.03	0.045	1		Gm37315	0	-1.8	0	1.35
Dubr	0.14	0.69	0.225	0.845	1		Dubr	-0.78	0.57	-0.57	0.95
2900045O20Rik	0.03	0.155	0	0.115	1		2900045O20Rik	-0.5	0.97	-0.85	0.5
Cenpb	0.15	0.17	0.145	0.4	1		Cenpb	-0.54	0.54	-0.81	12.95
Gm5436	7.505	13.155	0	0.115	1		Gm5436	0.66	1.68	-0.68	-0.66
Gm50422	0	0	0	0	1		Gm50422	NaN	NaN	NaN	NaN
Elmo3	0.745	0	0	0.675	1		Elmo3	0.81	-0.67	-0.67	0.67
E130201H02Rik	0	0	0	0	1		E130201H02Rik	NaN	NaN	NaN	NaN
Gm15497	0	0.04	0.1	0	1		Gm15497	-0.67	0.67	2.7	-0.67
Cacna1e	0.11	0.05	0.12	0.17	1		Cacna1e	-0.11	-1.46	0.11	1.24
Fam111a	0	0	0.005	0.82	1		Fam111a	-0.67	-0.67	0.67	220.56
Gm5750	0	0.57	0	0.145	1		Gm5750	-0.67	4.63	-0.67	0.67
Gm16094	0.47	0.22	0.21	0.45	1		Gm16094	0.76	-0.65	-0.7	0.65
Gm50397	0	0.34	0.875	0.21	1		Gm50397	-1.09	0.26	2.38	-0.26
Gm48986	0.51	0.455	0.475	0.82	1		Gm48986	0.43	-0.92	-0.43	8.03
Ghr	3.015	4.23	4.26	12.885	1		Ghr	-1.33	-0.02	0.02	9.36
E330034L11Rik	0.025	0.41	0.085	0.03	1		E330034L11Rik	-0.73	7.93	0.62	-0.62
Gm9349	0	0.315	0.21	0.3	1		Gm9349	-3.28	0.77	-0.58	0.58
Gm5503	32.18	28.39	5	14.29	1		Gm5503	0.82	0.53	-1.23	-0.53
Rassf10	1.005	0.205	0.085	1.8	1		Rassf10	0.59	-0.59	-0.76	1.75
Frrs1	1.06	2.685	2.905	2.975	1		Frrs1	-8.07	-0.51	0.51	0.84
Gm48975	0	0	0	0	1		Gm48975	NaN	NaN	NaN	NaN
Gm22388	0.66	0	0.94	0	1		Gm22388	0.67	-0.67	1.25	-0.67
Gm13771	0	0	0	0	1		Gm13771	NaN	NaN	NaN	NaN
Gm48690	0	0	0.14	0	1		Gm48690	NaN	NaN	NaN	NaN
Lat2	0.295	0	0.275	0	1		Lat2	0.77	-0.67	0.67	-0.67
Vmn1r183	0.02	0.03	0.025	0.32	1		Vmn1r183	-1.01	0.34	-0.34	39.46
Rpl35-ps1	0	0	0	0	1		Rpl35-ps1	NaN	NaN	NaN	NaN
Top1mt	1.83	11.935	3.09	17.995	1		Top1mt	-0.76	0.59	-0.59	1.4
Gm10923	0	0.405	0.08	0	1		Gm10923	-0.67	6.15	0.67	-0.67
Adgrb3	0.09	0.715	0.03	0.48	1		Adgrb3	-0.58	1.29	-0.76	0.58
Gm47057	0	0.05	0	0	1		Gm47057	NaN	NaN	NaN	NaN
Gm14237	0	0	1.04	0.215	1		Gm14237	-0.67	-0.67	5.85	0.67
Gm11367	0	0	0	0	1		Gm11367	NaN	NaN	NaN	NaN
9430037G07Rik	1.075	0.28	0.77	0.99	1		9430037G07Rik	0.86	-2.65	-0.49	0.49
Slc22a21	0.275	3.77	1.79	7.23	1		Slc22a21	-0.97	0.38	-0.38	1.72
Klhl10	0	0.785	2.9	7.105	1		Klhl10	-0.86	-0.49	0.49	2.45
Grk3	0.635	0.425	0.555	0.94	1		Grk3	0.26	-1.09	-0.26	2.22
Gm12593	0	0	0	0	1		Gm12593	NaN	NaN	NaN	NaN
Hes3	0	0	0.01	0.35	1		Hes3	-0.67	-0.67	0.67	46.54
Rpl7a-ps14	0	0	0	0	1		Rpl7a-ps14	NaN	NaN	NaN	NaN
Gm14115	0	0	0	0	1		Gm14115	NaN	NaN	NaN	NaN
Tbc1d2	0.395	0.115	0.065	0.275	1		Tbc1d2	1.28	-0.51	-0.84	0.51
Gm16459	0	0	0	0	1		Gm16459	NaN	NaN	NaN	NaN
Gm11307	0	0	0	0	1		Gm11307	NaN	NaN	NaN	NaN
Gm10873	0.08	0.025	0.06	0.135	1		Gm10873	0.25	-1.1	-0.25	1.59
Gm29044	0.155	0	0	0	1		Gm29044	NaN	NaN	NaN	NaN
Dync1i1	0.33	0.935	0.75	1.335	1		Dync1i1	-1.18	0.21	-0.21	1.14
Gm13039	0	0.12	0.03	0.095	1		Gm13039	-0.94	0.86	-0.49	0.49
Tnfrsf13c	0	0.015	0	0.135	1		Tnfrsf13c	-0.67	0.67	-0.67	11.47
Gm40893	0	0	0	0	1		Gm40893	NaN	NaN	NaN	NaN
Gm49486	0	0.04	0.075	0.15	1		Gm49486	-1.03	-0.31	0.31	1.66
A2ml1	0.06	0.44	1.775	2.02	1		A2ml1	-0.89	-0.57	0.57	0.78
Gm12203	1.305	0	0.245	0.315	1		Gm12203	4.39	-1.2	-0.15	0.15
Gm13226	0	0.07	0	0.13	1		Gm13226	-0.67	0.67	-0.67	1.83
Gm6023	0.075	0	0	0.065	1		Gm6023	0.88	-0.67	-0.67	0.67
Zbtb16	0.255	0.11	0.105	1.06	1		Zbtb16	0.65	-0.65	-0.7	7.89
Gm36283	0	0.005	0.15	0.115	1		Gm36283	-0.7	-0.65	1.06	0.65
Gm26812	0	0	1.535	0.18	1		Gm26812	-0.67	-0.67	10.83	0.67
Gm43668	0.825	0.34	1.46	0.565	1		Gm43668	0.36	-0.99	2.13	-0.36
Gm49883	0.12	0.09	0.215	0.08	1		Gm49883	0.51	-0.51	3.71	-0.84
Gm29683	0.055	0.125	0.09	0.135	1		Gm29683	-1.57	0.52	-0.52	0.82
D5Ertd615e	1.925	0.72	0.64	0.235	1		D5Ertd615e	3.46	0.11	-0.11	-1.24
C230014O12Rik	1.98	2.69	3.48	4.585	1		C230014O12Rik	-0.99	-0.36	0.36	1.35
Chrna7	0.355	0.045	0.34	2.545	1		Chrna7	0.03	-1.32	-0.03	9.56
Gm6268	0.62	2.54	3.935	11.84	1		Gm6268	-1.07	-0.28	0.28	3.5
Gm9013	0	0	0.05	0	1		Gm9013	NaN	NaN	NaN	NaN
Gm45699	0.09	0.03	0.1	0.07	1		Gm45699	0.45	-2.25	0.9	-0.45
Gm33432	0.015	0.025	0	0.16	1		Gm33432	-0.27	0.27	-1.08	7.55
Gm15032	0.07	0	0	0	1		Gm15032	NaN	NaN	NaN	NaN
Clic3	0	0	1.065	0.405	1		Clic3	-0.67	-0.67	2.87	0.67
Trpv2	0.15	0.075	1.31	0.415	1		Trpv2	-0.53	-0.82	4.08	0.53
Trf	1.435	1.67	0.805	3.825	1		Trf	-0.18	0.18	-1.17	3.54
Gm5082	0.815	0.225	2.73	2.255	1		Gm5082	-0.51	-0.92	0.84	0.51
Gm37077	0.015	0.015	0.13	0.255	1		Gm37077	-0.67	-0.67	0.67	2.14
Gm44578	0.05	0.025	0.065	0.045	1		Gm44578	0.17	-1.52	1.18	-0.17
Ttc21a	0.005	0.33	0.01	0.18	1		Ttc21a	-0.69	1.81	-0.66	0.66
Gm13562	0.765	0.025	0.245	0.995	1		Gm13562	0.47	-0.88	-0.47	0.89
Gm34667	0.215	0.095	0.785	0.37	1		Gm34667	-0.38	-0.97	2.42	0.38
Gm12496	0.145	0.175	0.295	0.11	1		Gm12496	-0.31	0.31	2.8	-1.04
Gm31897	0	0	0	0	1		Gm31897	NaN	NaN	NaN	NaN
Loxl1	0.005	0.205	0.375	1.68	1		Loxl1	-1.04	-0.31	0.31	5.07
Vmn2r76	0.065	0.045	0.06	0.03	1		Vmn2r76	0.84	-0.51	0.51	-1.52
Dhdh	0.69	0.485	2.09	0.94	1		Dhdh	-0.37	-0.98	3.78	0.37
Gm8079	0	0	0	0	1		Gm8079	NaN	NaN	NaN	NaN
Sytl1	0	0	0.15	0.58	1		Sytl1	-0.67	-0.67	0.67	4.54
Gm12901	0	0	0.265	0.155	1		Gm12901	-0.67	-0.67	1.63	0.67
Gm34655	0	0.21	0.03	0.305	1		Gm34655	-0.77	0.58	-0.58	1.19
2310058D17Rik	0.17	0.085	0	0.075	1		2310058D17Rik	1.43	0.08	-1.27	-0.08
Gad1os	1.115	2.86	1.075	5.52	1		Gad1os	-0.66	0.66	-0.69	2.67
Gm12354	0	0	0.105	0.075	1		Gm12354	-0.67	-0.67	1.21	0.67
Gm38148	1.68	1.03	1.46	1.48	1		Gm38148	1.29	-2.7	-0.06	0.06
Gng7	0	0.44	0.605	0.43	1		Gng7	-3.35	0.04	1.31	-0.04
Itpripl1	1.845	3.83	15.685	15.895	1		Itpripl1	-0.88	-0.66	0.66	0.69
9630028B13Rik	0	0	0.01	0.01	1		9630028B13Rik	-0.67	-0.67	0.67	0.67
Gm47232	0	0	0	0	1		Gm47232	NaN	NaN	NaN	NaN
Gm12258	0.045	0.72	0.335	0.695	1		Gm12258	-1.65	0.72	-0.63	0.63
Gm26774	0	0.025	0.01	0.055	1		Gm26774	-0.94	0.4	-0.4	2.02
Gm43702	0	0.015	0	0.01	1		Gm43702	-0.67	1.35	-0.67	0.67
Fam166a	0	0.43	0.235	0.15	1		Fam166a	-1.11	1.36	0.24	-0.24
4933436I20Rik	0.045	0	0.105	0.075	1		4933436I20Rik	-0.34	-1.35	1.01	0.34
Gm10563	0	0	0	0	1		Gm10563	NaN	NaN	NaN	NaN
Mss51	0.07	0.295	0.065	0.185	1		Mss51	-0.65	1.88	-0.7	0.65
Abca1	4.295	7.41	6.54	5.435	1		Abca1	-1.16	0.97	0.38	-0.38
Ckb-ps2	0.045	0.02	0.02	0.06	1		Ckb-ps2	0.67	-0.67	-0.67	1.48
Gm49441	0.495	0.185	0	0.03	1		Gm49441	2.83	0.57	-0.78	-0.57
4933439K11Rik	0.045	0.265	0	0	1		4933439K11Rik	0.67	7.27	-0.67	-0.67
H2ac5-ps	1.025	1.185	0.68	0	1		H2ac5-ps	0.46	0.89	-0.46	-2.28
Gm7291	0.285	0.67	0	0	1		Gm7291	0.67	2.5	-0.67	-0.67
Gchfr	5.52	8.385	4.705	8.415	1		Gchfr	-0.67	0.67	-1.05	0.68
Gm36804	0	0	0	0	1		Gm36804	NaN	NaN	NaN	NaN
Olfr613	0.41	0.13	0.265	0.475	1		Olfr613	0.47	-1.33	-0.47	0.88
Rps18-ps1	1.595	1.375	0.885	0.48	1		Rps18-ps1	0.88	0.47	-0.47	-1.23
Cacna1b	0	0.045	0.33	1.59	1		Cacna1b	-0.77	-0.58	0.58	5.73
Rpl13a-ps1	0	0	0	0.055	1		Rpl13a-ps1	NaN	NaN	NaN	NaN
Gm5732	0	0	0	0	1		Gm5732	NaN	NaN	NaN	NaN
Gm29610	0	0	0	0	1		Gm29610	NaN	NaN	NaN	NaN
Rpl19-ps11	0.14	1.19	0.395	0.6	1		Rpl19-ps11	-1.05	2.03	-0.3	0.3
Gsap	0.345	0.34	1.45	5.105	1		Gsap	-0.67	-0.68	0.67	5.11
Gm13236	1.15	0.425	1.63	1.04	1		Gm13236	0.13	-1.53	1.22	-0.13
Gm3617	0.055	0	0	0.565	1		Gm3617	0.67	-0.67	-0.67	13.18
Tmem141	0.1	4.79	0.655	5.58	1		Tmem141	-0.75	0.59	-0.59	0.82
Gm13559	0	0	0.025	0	1		Gm13559	NaN	NaN	NaN	NaN
Mdga2	0.445	0.075	0.995	0.87	1		Mdga2	-0.52	-1.43	0.83	0.52
Gm12758	1.985	3.685	3.88	2.79	1		Gm12758	-1.55	0.55	0.8	-0.55
Olfr1192-ps1	0.025	0.025	0.045	0.02	1		Olfr1192-ps1	0	0	5.4	-1.35
E230013L22Rik	0	0.045	0.41	0.325	1		E230013L22Rik	-0.77	-0.58	0.93	0.58
Map3k13	0.99	0.45	0.465	0.365	1		Map3k13	7.18	-0.1	0.1	-1.25
Gm47678	0.055	0.055	0.065	0.06	1		Gm47678	-0.67	-0.67	2.02	0.67
Olfr1336	0.51	0.39	0.81	0.77	1		Olfr1336	-0.58	-1.12	0.76	0.58
Slc38a2	3.69	4.59	3.935	5.55	1		Slc38a2	-0.86	0.49	-0.49	1.93
Fbxo27	1.215	0.665	0.135	0.98	1		Fbxo27	0.96	-0.39	-1.69	0.39
Lnp1	0	0.36	0	0	1		Lnp1	NaN	NaN	NaN	NaN
Rps6ka4	0.02	0	0.045	0.925	1		Rps6ka4	-0.37	-0.97	0.37	26.75
Gm18413	0	0	0	0	1		Gm18413	NaN	NaN	NaN	NaN
Gm8349	0.025	0	0.025	0	1		Gm8349	0.67	-0.67	0.67	-0.67
Prxl2a	3.895	11.45	4.89	47.69	1		Prxl2a	-0.76	0.59	-0.59	7.06
Gm42787	0.12	0	0.015	0	1		Gm42787	10.12	-0.67	0.67	-0.67
Capn11	1.09	0.35	3.475	3.15	1		Capn11	-0.58	-1	0.77	0.58
Acat3	0.42	0.75	7.23	4.435	1		Acat3	-0.73	-0.62	1.56	0.62
Sult2a8	0.095	0	0	0.125	1		Sult2a8	0.67	-0.67	-0.67	1.1
Gm48604	0.01	0.015	0	0.105	1		Gm48604	-0.22	0.22	-1.12	8.32
Gm6064	0	0.3	0.125	0.515	1		Gm6064	-0.96	0.39	-0.39	1.36
AC139347.1	0.035	0.095	0.055	0	1		AC139347.1	-0.25	1.23	0.25	-1.1
Gm7466	0	0	0	0	1		Gm7466	NaN	NaN	NaN	NaN
Nptx1	0.005	0.055	0.095	1.45	1		Nptx1	-1.05	-0.3	0.3	20.61
Ppp1r14a	0.05	0.585	1.835	3.5	1		Ppp1r14a	-0.88	-0.47	0.47	1.73
Gm2735	0.49	0	0.335	0	1		Gm2735	1.3	-0.67	0.67	-0.67
Gm48832	0.005	0.025	0.005	0	1		Gm48832	0	5.4	0	-1.35
1700015I17Rik	0.415	0.19	0.715	0.355	1		1700015I17Rik	0.18	-1.17	1.98	-0.18
Olfr1116	0.055	0.03	0.035	0.035	1		Olfr1116	5.4	-1.35	0	0
Gm44440	0.05	0.025	0	0.065	1		Gm44440	0.42	-0.42	-1.26	0.93
Gm38040	0	0	0	0	1		Gm38040	NaN	NaN	NaN	NaN
Gm49134	0	0	0	0	1		Gm49134	NaN	NaN	NaN	NaN
Aim2	0	0	0	0.185	1		Aim2	NaN	NaN	NaN	NaN
Gm4430	0.245	0.15	0.13	0.265	1		Gm4430	0.56	-0.56	-0.79	0.79
Gm8290	0	0	0.065	0	1		Gm8290	NaN	NaN	NaN	NaN
9930111J21Rik2	0.265	0.2	0.36	0.375	1		9930111J21Rik2	-0.58	-1.38	0.58	0.77
Slfn3	0.575	0.285	0.405	0.295	1		Slfn3	2.53	-0.73	0.62	-0.62
Gm14257	0	0	0	0.04	1		Gm14257	NaN	NaN	NaN	NaN
Tcf15	0	0	0.15	1.33	1		Tcf15	-0.67	-0.67	0.67	11.29
Plekhf1	1.595	1.365	0.88	3.875	1		Plekhf1	0.22	-0.22	-1.13	4.52
Olfr715b	0.015	0.045	0.015	0.045	1		Olfr715b	-0.67	0.67	-0.67	0.67
Serpina3l-ps	0	0.065	6.97	3.525	1		Serpina3l-ps	-0.69	-0.66	1.98	0.66
Pmfbp1	0.155	0.43	0.325	0.385	1		Pmfbp1	-2.57	0.96	-0.39	0.39
Gm10819	0	0	0.12	0.165	1		Gm10819	-0.67	-0.67	0.67	1.18
H2-Q5	0.77	0.23	0	0.24	1		H2-Q5	3.01	-0.03	-1.32	0.03
Nyx	0.015	0.06	0.205	0.345	1		Nyx	-0.83	-0.51	0.51	1.51
Gm13504	0	0.11	0	0	1		Gm13504	NaN	NaN	NaN	NaN
Olfr161	0.015	0.01	0.03	0.02	1		Olfr161	-0.34	-1.01	1.69	0.34
Grhl3	0.26	0.27	1.4	2.115	1		Grhl3	-0.68	-0.67	0.67	1.51
Gm10556	0.075	0.075	0.02	0.04	1		Gm10556	0.67	0.67	-1.45	-0.67
Rps15-ps2	0.14	0.07	0	0	1		Rps15-ps2	2.02	0.67	-0.67	-0.67
Gm45183	0.075	0.155	0.71	0.195	1		Gm45183	-1.12	-0.22	6.01	0.22
Dnajc12	0.505	2.19	7.445	6.42	1		Dnajc12	-0.98	-0.54	0.81	0.54
Kl	0	0.085	0.185	0.99	1		Kl	-0.98	-0.36	0.36	6.23
Vmn2r112	0.095	0.05	0.16	0.115	1		Vmn2r112	-0.21	-1.14	1.14	0.21
Gm45676	0	0	0	0.185	1		Gm45676	NaN	NaN	NaN	NaN
Gm12412	0.255	0	0	0	1		Gm12412	NaN	NaN	NaN	NaN
Atp6v0a4	0.535	0.335	0.71	1.505	1		Atp6v0a4	-0.31	-1.03	0.31	3.17
6530437J22Rik	0	0.635	1.08	1.49	1		6530437J22Rik	-1.35	-0.35	0.35	1
Gm11795	0.27	2.045	0.915	0.71	1		Gm11795	-1.13	2.58	0.21	-0.21
Zfp354b	1.205	1.695	0.955	1.445	1		Zfp354b	-0.33	1.02	-1.02	0.33
Gm47096	0.14	0.195	0.16	0.11	1		Gm47096	-0.27	1.21	0.27	-1.08
Slc8b1	0.03	0.09	0.215	0.57	1		Slc8b1	-0.89	-0.46	0.46	3.04
Gm47378	0	0	0.01	0.015	1		Gm47378	-0.67	-0.67	0.67	1.35
Pde4d	0.63	0.23	1.635	3.185	1		Pde4d	-0.48	-0.87	0.48	1.97
Gm10355	0.16	0	0.14	0.17	1		Gm10355	0.45	-6.74	-0.45	0.9
Gm9207	0	0	0	0	1		Gm9207	NaN	NaN	NaN	NaN
Klhl29	0.01	0.185	0.645	0.77	1		Klhl29	-0.93	-0.53	0.53	0.82
Fgf11	0	0	0.21	0.12	1		Fgf11	-0.67	-0.67	1.69	0.67
Gm379	0.01	0	0.01	0	1		Gm379	0.67	-0.67	0.67	-0.67
Rubie	0	0	0	0	1		Rubie	NaN	NaN	NaN	NaN
Vmn1r197	0.115	0.17	0.125	0.245	1		Vmn1r197	-0.8	0.55	-0.55	2.39
Cpa6	0.145	0.36	0.12	0.18	1		Cpa6	-0.39	4.44	-0.96	0.39
Gm43744	0	0	0	0	1		Gm43744	NaN	NaN	NaN	NaN
Apoc1	1.705	5.675	7.205	12.12	1		Apoc1	-1.16	-0.19	0.19	1.39
Smco1	0.075	0.295	3.565	3.475	1		Smco1	-0.75	-0.66	0.69	0.66
Rps11-ps4	0	0.05	0	0	1		Rps11-ps4	NaN	NaN	NaN	NaN
Gm15998	0	0	0.235	0.225	1		Gm15998	-0.67	-0.67	0.73	0.67
Nrp2	0.235	0.265	0.815	0.54	1		Nrp2	-0.74	-0.61	1.82	0.61
Slc17a7	0	0.03	0.03	0.02	1		Slc17a7	-3.37	0.67	0.67	-0.67
Mfsd2b	0.31	0.155	0.015	0.1	1		Mfsd2b	1.76	0.26	-1.08	-0.26
Dbp	1.73	2.96	1.11	3.65	1		Dbp	-0.45	0.45	-0.9	0.95
Olfml1	1.1	1.52	1.45	2.225	1		Olfml1	-1.24	0.11	-0.11	2.38
Gm31805	0.035	0.02	0.065	0.02	1		Gm31805	0.67	-0.67	3.37	-0.67
Gm40518	0.01	0.02	0.03	0.01	1		Gm40518	-0.67	0.67	2.02	-0.67
Spred3	0	0.035	0	0.105	1		Spred3	-0.67	0.67	-0.67	3.37
Samd12	0.555	2.13	3.21	8.855	1		Samd12	-1.07	-0.27	0.27	3.14
Gm47649	0.075	0.07	0.055	0.07	1		Gm47649	1.35	0	-4.05	0
Vmn2r108	0.08	0.07	0.095	0.095	1		Vmn2r108	-0.67	-1.57	0.67	0.67
Gm37204	0.095	0.14	0.29	0.32	1		Gm37204	-0.9	-0.56	0.56	0.79
Gm8586	0.055	0.08	0	0	1		Gm8586	0.67	1.29	-0.67	-0.67
Hap1	0	0	0	0.055	1		Hap1	NaN	NaN	NaN	NaN
Gm41541	0	0	0	0	1		Gm41541	NaN	NaN	NaN	NaN
Slco1a6	0.45	0.12	0.205	0.315	1		Slco1a6	1.31	-0.97	-0.38	0.38
Zfp991	6.175	9.1	15.61	9.945	1		Zfp991	-1.2	-0.15	2.18	0.15
Gm13882	0	0.025	0	0	1		Gm13882	NaN	NaN	NaN	NaN
Zfp488	0.415	0.14	0.28	0.425	1		Zfp488	0.63	-1.93	-0.63	0.72
Cntnap3	0.06	0	0.305	0.145	1		Cntnap3	-0.4	-0.95	1.88	0.4
Gm11977	0.015	0.045	0.07	0.095	1		Gm11977	-1.15	-0.34	0.34	1.01
B230317F23Rik	0.02	0.015	0.02	0.04	1		B230317F23Rik	0	-1.35	0	5.4
Rslcan18	0.775	0.415	0.745	1.52	1		Rslcan18	0.06	-1.29	-0.06	2.85
Gm6336	0	0	0	0.08	1		Gm6336	NaN	NaN	NaN	NaN
Ankdd1b	0.36	0	0.775	0.275	1		Ankdd1b	0.16	-1.19	1.71	-0.16
Gm12907	0	0	0.22	0.075	1		Gm12907	-0.67	-0.67	3.28	0.67
Chodl	0.155	0.94	0.605	0.665	1		Chodl	-1.93	1.23	-0.12	0.12
Gm11517	0	0	0.27	0.14	1		Gm11517	-0.67	-0.67	1.93	0.67
Olfr804	0.06	0.015	0.035	0.065	1		Olfr804	0.56	-1.46	-0.56	0.79
Gm35667	0	0	0	0	1		Gm35667	NaN	NaN	NaN	NaN
Usp50	1.725	3.715	4.275	3.715	1		Usp50	-4.79	0	1.35	0
Tpm2	1.725	0.155	0.96	1.715	1		Tpm2	0.68	-2.09	-0.67	0.67
Gm28707	0.155	0	1.125	0.165	1		Gm28707	-0.04	-1.31	7.89	0.04
Olfr981	0.04	0.04	0.035	0.02	1		Olfr981	0.67	0.67	-0.67	-4.72
Fam81b	0.005	0.005	4.295	0.665	1		Fam81b	-0.67	-0.67	8.09	0.67
1700024J04Rik	0.665	0.025	0.8	0.145	1		1700024J04Rik	0.55	-0.8	0.83	-0.55
Gm48508	0.09	0.06	0.065	0.08	1		Gm48508	1.18	-0.84	-0.51	0.51
Map6	1.54	0.53	0.03	1.34	1		Map6	0.81	-0.54	-1.21	0.54
Gm38973	0.225	0.24	0.33	0.115	1		Gm38973	-0.1	0.1	1.25	-1.51
1300017J02Rik	0.535	1.845	0.99	1.225	1		1300017J02Rik	-1.12	1.44	-0.23	0.23
Gm13352	0	0	0	0	1		Gm13352	NaN	NaN	NaN	NaN
Gm7575	0.055	0.015	0.35	0.22	1		Gm7575	-0.54	-0.81	1.4	0.54
Olfr414	0.17	0.055	0.575	0.955	1		Olfr414	-0.53	-0.82	0.53	1.51
Gm47728	0.175	0.45	1.02	0.395	1		Gm47728	-1.21	0.13	2.93	-0.13
Vmn2r124	0.1	0.04	0.095	0.08	1		Vmn2r124	0.84	-3.2	0.51	-0.51
Ttll7	0.66	2.16	5.845	2.845	1		Ttll7	-1.14	-0.21	2.06	0.21
Slc3a1	0.475	0.135	0.145	0.505	1		Slc3a1	0.65	-0.69	-0.65	0.77
Pnma5	1.095	1.965	5.725	6.235	1		Pnma5	-0.87	-0.59	0.59	0.76
1700124L16Rik	1.075	1.385	0.205	0.63	1		1700124L16Rik	0.4	0.95	-1.16	-0.4
Rpl18-ps1	0.27	0.205	0.23	0.08	1		Rpl18-ps1	1.09	-0.26	0.26	-2.85
Gm3145	0	0.29	0	0	1		Gm3145	NaN	NaN	NaN	NaN
4931422A03Rik	2.955	1.245	5.315	7.88	1		4931422A03Rik	-0.39	-0.96	0.39	1.24
Gm10643	3.135	1.03	1.21	1.82	1		Gm10643	2.77	-0.83	-0.52	0.52
Ftx	3.935	4.425	1.99	2.3	1		Ftx	0.57	0.91	-0.78	-0.57
Rps6ka2	0.065	1.35	0.115	0.65	1		Rps6ka2	-0.73	2.23	-0.62	0.62
Gm48600	0.46	0.525	0.545	0.475	1		Gm48600	-0.83	0.52	0.93	-0.52
Gm11581	0	0	0	0	1		Gm11581	NaN	NaN	NaN	NaN
Fam171b	1.67	2.105	8.03	5.71	1		Fam171b	-0.75	-0.6	1.38	0.6
Dsp	0.205	1.05	0.715	1.075	1		Dsp	-2.54	0.63	-0.63	0.72
Efhd1	1.83	1.22	3	8.26	1		Efhd1	-0.44	-0.91	0.44	4.43
Havcr1	0.37	2.29	1.28	0.88	1		Havcr1	-1.05	1.79	0.3	-0.3
Ube2u	0.61	0.53	1.895	1.775	1		Ube2u	-0.63	-0.72	0.76	0.63
Acvrl1	0	0	0.155	0.44	1		Acvrl1	-0.67	-0.67	0.67	3.15
Cyp27b1	0	0	0	0.065	1		Cyp27b1	NaN	NaN	NaN	NaN
Gm33378	0.375	0	0.945	0.14	1		Gm33378	0.42	-0.93	2.47	-0.42
4921527H02Rik	0.11	0.055	0.145	0.045	1		4921527H02Rik	0.57	-0.57	1.3	-0.78
A930007I19Rik	0	0.175	0.075	0.15	1		A930007I19Rik	-1.52	0.84	-0.51	0.51
Ly6m	0.035	0.055	0.09	0.155	1		Ly6m	-0.92	-0.43	0.43	2.02
Gm50172	0.58	0.58	0.275	0.52	1		Gm50172	0.67	0.67	-6.18	-0.67
Rfx3	0.285	0.53	0.625	0.785	1		Rfx3	-1.55	-0.25	0.25	1.1
Olfr365	0.545	0.385	0.64	0.865	1		Olfr365	-0.25	-1.1	0.25	1.44
Traf6	3.41	7.125	1.335	3.53	1		Traf6	-0.04	2.25	-1.31	0.04
[truncated: 21,195 more rows]

## Sheet: Fig.S4b
527 fetal oocytes genes	TPM_input									Robust_Zscore
id	E18.5	P1	P3	P4s	P6s	P4l	P6l		id	E18.5	P1	P3	P4s	P6s	P4l	P6l
1700001L05Rik	118.647	98.69	93.2867	93.2567	99.83	53.4933	44.0033		1700001L05Rik	2.61	0.56	0	0	0.67	-4.1	-5.08
1700013H16Rik	40.48	2.11	0.213333	0.146667	0.363333	0.0433333	0.02		1700013H16Rik	159.76	7.53	0	-0.26	0.6	-0.67	-0.77
1700019D03Rik	1.11	1.27333	1.04333	0.773333	0.406667	0.2	0.163333		1700019D03Rik	0.62	0.92	0.5	0	-0.67	-1.05	-1.12
2310061I04Rik	259.85	216.367	169.413	173.76	170.15	127.207	108.457		2310061I04Rik	1.41	0.73	-0.01	0.06	0	-0.67	-0.97
4930432K21Rik	33.54	33.8067	30.52	31.8833	29.39	47.5067	49.0833		4930432K21Rik	0	0.06	-0.67	-0.37	-0.93	3.12	3.47
4930447C04Rik	283.47	57.0333	31.0967	29.6733	27.3133	1.54667	0.856667		4930447C04Rik	6.26	0.67	0.04	0	-0.06	-0.69	-0.71
4930461G14Rik	0.193333	0.0333333	0.19	0.56	0.356667	0	0		4930461G14Rik	0.01	-0.63	0	1.5	0.67	-0.77	-0.77
4930524B15Rik	8.44333	0.496667	0.196667	0.206667	0.386667	0.0533333	0.0233333		4930524B15Rik	30.86	1.09	-0.04	0	0.67	-0.57	-0.69
4930550L24Rik	14.9333	2.95333	0.903333	0.736667	1.3	3.05	1.66333		4930550L24Rik	9.66	0.94	-0.55	-0.67	-0.26	1.01	0
4933427D06Rik	11.1833	34.2367	36.2533	28.4	21.8133	33.0533	48.1233		4933427D06Rik	-3.17	0.17	0.46	-0.67	-1.63	0	2.18
Aaas	195.063	201.533	208.93	216.86	217.663	142.54	139.35		Aaas	-0.28	0	0.33	0.67	0.71	-2.6	-2.74
Abcb10	13.3333	10.57	10.6067	10.1433	10.37	3.49	2.05333		Abcb10	8.45	0.57	0.67	-0.65	0	-19.61	-23.7
Abhd18	4.13667	2.5	2.09667	3.17667	2.95	1.3	1.44333		Abhd18	1.63	0	-0.4	0.67	0.45	-1.2	-1.05
Acer3	18.4667	11.4933	10.64	10.1233	8.34667	3.72333	3.18667		Acer3	3.17	0.52	0.2	0	-0.67	-2.43	-2.63
Acss2	29.2533	17.3533	17.8367	21.6667	18.2333	8.86667	6.14667		Acss2	2.01	-0.09	0	0.67	0.07	-1.58	-2.06
Adad1	22.9167	0.803333	0.69	0.246667	1.17	0.443333	0.0833333		Adad1	33.82	0.17	0	-0.67	0.73	-0.38	-0.92
Adad2	221.14	63.95	52.09	50.3133	47.32	88.03	60.0433		Adad2	11.17	0.27	-0.55	-0.67	-0.88	1.94	0
Adarb1	15.04	10.4267	10.5733	10.4367	11.7	8.31333	7.61333		Adarb1	2.46	-0.01	0.07	0	0.67	-1.13	-1.51
Aftph	59.2833	42.8633	35.1167	32.2333	31.0767	21.9833	20.77		Aftph	1.78	0.7	0.19	0	-0.08	-0.67	-0.75
Aldh1a1	18.99	13.0567	8.40333	10.1067	4.5	0.32	0.143333		Aldh1a1	1.53	0.67	0	0.25	-0.57	-1.17	-1.2
Alg13	1019.91	1095.92	941.82	880.21	869.067	593.887	519.837		Alg13	0.67	1.04	0.3	0	-0.05	-1.38	-1.74
Alpl	2.73333	0.786667	0.35	0.886667	0.753333	0.56	0.386667		Alpl	6.91	0.12	-1.41	0.47	0	-0.67	-1.28
Ankrd49	34.9533	31.2733	39.8667	36.5633	38.5367	36.09	36.2633		Ankrd49	-0.67	-2.57	1.86	0.15	1.17	-0.09	0
Anln	28.27	17.6133	15.7333	14.79	15.05	15.1733	17.74		Anln	8.96	1.34	0	-0.67	-0.49	-0.4	1.43
Ap3b2	31.2267	156.95	222.613	225.51	276.9	22.9933	9.24		Ap3b2	-0.71	0	0.37	0.39	0.67	-0.75	-0.83
Arhgap19	18.1233	19.0133	19.03	17.9767	19.17	8.67333	8.46333		Arhgap19	0	0.66	0.67	-0.11	0.78	-7.03	-7.19
Arrdc3	34.1767	44.3933	87.9467	82.09	98.5433	13.4867	8.28333		Arrdc3	-0.19	0	0.81	0.7	1.01	-0.58	-0.67
Asb1	10.95	7.55	6.78333	9.42667	9.36333	3.86667	2.86333		Asb1	1.22	0	-0.28	0.67	0.65	-1.32	-1.68
Ascc3	39.4333	33.3567	17.93	19.57	15.96	8.77	8.59333		Ascc3	1.58	1.14	0	0.12	-0.15	-0.67	-0.69
Asf1b	47.8967	40.1333	47.7567	43.09	43.1367	59.4333	71.3367		Asf1b	0.02	-1.1	0	-0.67	-0.67	1.69	3.41
Aspa	13.97	1.15667	0.81	0.833333	0.873333	0.36	0.0833333		Aspa	27.4	0.67	-0.05	0	0.08	-0.99	-1.56
Asz1	118.75	65.7433	56.34	59.9533	50.73	38.2933	40.31		Asz1	4.48	0.67	0	0.26	-0.4	-1.29	-1.15
Atad2	52.31	40.75	50.75	48.34	56	24.1067	20.6467		Atad2	0.35	-0.67	0.21	0	0.68	-2.15	-2.46
Atf7ip2	15.53	6.84667	8.71667	7.82	10.89	10.1367	9.55		Atf7ip2	3.01	-1.36	-0.42	-0.87	0.67	0.3	0
Atp6v1h	229.713	159.843	183.733	154.573	168.807	93.92	77.2033		Atp6v1h	1.97	0	0.67	-0.15	0.25	-1.86	-2.33
Atr	82.2167	66.7033	51.8433	51.6933	48.5633	28.9867	22.44		Atr	1.37	0.67	0.01	0	-0.14	-1.02	-1.31
AU015836	192.553	327.92	304.513	323.763	308.49	372.957	403.367		AU015836	-4.6	0.15	-0.67	0	-0.54	1.72	2.79
AU022751	58.4	42.3	44.7267	41.0333	41.5033	437.493	739.907		AU022751	2.5	-0.44	0	-0.67	-0.59	71.73	126.96
Baz1a	23.4867	14.4933	12.6133	7.84	10.4	15.6667	12.3067		Baz1a	3.31	0.57	0	-1.45	-0.67	0.93	-0.09
BC048679	0.423333	0	0	0.276667	0	0	0.05		BC048679	NaN	NaN	NaN	NaN	NaN	NaN	NaN
BC049762	19.4867	7.66	7.32333	5.19333	3.49667	3.69	1.51333		BC049762	4.53	0.78	0.67	0	-0.54	-0.48	-1.17
BC051142	12.1233	1.80333	3.18667	1.94667	2.93	0.303333	0.153333		BC051142	5.54	-0.08	0.67	0	0.53	-0.89	-0.98
BC055324	57.0667	54.22	41.0033	43.69	40.0767	19.6767	22.2333		BC055324	0.82	0.67	0	0.14	-0.05	-1.09	-0.96
Bclaf3	52.2667	41.1033	38.66	33.1267	37.4633	11.7867	8.94		Bclaf3	2.3	0.57	0.19	-0.67	0	-3.99	-4.44
Blm	40.79	37.7633	36.7067	37.4167	33.2433	21.2833	23.0433		Blm	0.8	0.21	0	0.14	-0.67	-3	-2.66
Boll	12.5	2.35667	3.59	3.59667	4.68667	1.89667	0.46		Boll	4.87	-0.67	0	0	0.6	-0.93	-1.71
Bpnt1	73.36	49.0633	43.5133	39.0633	49.29	22.1167	13.3333		Bpnt1	3.48	0.65	0	-0.52	0.67	-2.5	-3.52
Brca1	21.5333	16.3	14.2533	13.6567	14.09	22.7767	22.5633		Brca1	1.34	0	-0.52	-0.67	-0.56	1.65	1.6
Brca2	79.73	64.1433	59.0667	63.6733	65.9967	57.4933	63.5633		Brca2	4.66	0.14	-1.34	0	0.67	-1.79	-0.03
Brdt	26.5833	28.3233	34.1367	28.9633	26.8233	61.3567	68.48		Brdt	-0.67	-0.18	1.47	0	-0.61	9.18	11.2
Btaf1	49.79	37.4533	35.9433	33.8467	39.0367	37.8333	33.1767		Btaf1	5.26	0	-0.64	-1.54	0.67	0.16	-1.82
Btbd10	49.65	40.8267	39.5867	37.3867	34.9233	58.1733	64.3733		Btbd10	1.01	0	-0.14	-0.39	-0.67	1.98	2.69
Btbd18	30.4	4.91	2.84667	2.97	3.42	0.856667	0.296667		Btbd18	9.54	0.67	-0.04	0	0.16	-0.73	-0.93
Bub1	95.46	67.53	62.34	62.65	61.05	49.8133	55.64		Bub1	4.3	0.67	0	0.04	-0.17	-1.63	-0.87
C1ql1	12.88	6.36333	5.36667	5.49333	4.02667	5.74333	5.46		C1ql1	19.93	2.35	-0.34	0	-3.96	0.67	-0.09
Calcoco2	0	0.0566667	0.0333333	0	0	0.06	0		Calcoco2	NaN	NaN	NaN	NaN	NaN	NaN	NaN
Camp	0	0	0.0666667	0	0	0	0		Camp	NaN	NaN	NaN	NaN	NaN	NaN	NaN
Caprin2	256.143	143.763	120.56	116.837	123.87	96.06	90.1567		Caprin2	3.94	0.67	0	-0.11	0.1	-0.71	-0.88
Car2	1.12667	0.476667	0.0533333	0	0	0.0133333	0.0266667		Car2	27.82	11.38	0.67	-0.67	-0.67	-0.34	0
Catsper2	19.93	9.03	11.53	9.94	9.03	12.4367	7.62667		Catsper2	4.24	-0.39	0.67	0	-0.39	1.06	-0.98
Cbwd1	43.6233	37.3633	29.5	30.71	28.3967	9.48	8.64		Cbwd1	1.21	0.67	0	0.1	-0.09	-1.72	-1.79
Ccdc101	#N/A	#N/A	#N/A	#N/A	#N/A	#N/A	#N/A		Ccdc101	NaN	NaN	NaN	NaN	NaN	NaN	NaN
Ccdc152	50.2133	15.9033	10.1333	9.07667	4.90667	1.75667	1.12		Ccdc152	4.06	0.67	0.1	0	-0.41	-0.72	-0.79
Ccdc155	11.5267	14.3	15.4433	16.0367	17.72	42.2267	39.81		Ccdc155	-1.75	-0.67	-0.23	0	0.65	10.17	9.23
Ccdc172	81.3567	60.63	56.9667	56.6767	61.5667	21.54	17.6967		Ccdc172	3.58	0.54	0	-0.04	0.67	-5.19	-5.76
Ccdc181	96.3933	66.0067	65.3433	61.1467	70.7133	39.6867	34.93		Ccdc181	3.9	0.08	0	-0.53	0.67	-3.22	-3.82
Ccdc25	36.21	21.2567	16.1133	15.7233	15.8967	13.1133	13.5533		Ccdc25	5.85	1.54	0.06	-0.05	0	-0.8	-0.67
Ccdc36	2.62333	3.09667	2.89333	1.98667	2.75333	4.47667	4.58		Ccdc36	-0.67	0.51	0	-2.26	-0.35	3.96	4.21
Ccdc73	107.51	64.8067	43.12	38.45	34.3033	23.42	19.7633		Ccdc73	3.1	1.18	0.21	0	-0.19	-0.67	-0.84
Ccdc92	45.58	28.42	25.8067	27.4333	31.2767	65.3367	71.96		Ccdc92	1.76	-0.35	-0.67	-0.47	0	4.2	5.02
Ccnb1ip1	59.63	20.77	21.3867	20.3233	19.9433	3.36	2.69667		Ccnb1ip1	24.93	0.28	0.67	0	-0.24	-10.76	-11.18
Ccnb3	33.5267	2.07667	1.67333	1.35333	0.79	1.70333	1.64667		Ccnb3	67.14	0.85	0	-0.67	-1.86	0.06	-0.06
Ccne1	15.9733	11.24	8.64667	9.89333	9.14	13.1967	15.3567		Ccne1	1.52	0	-0.83	-0.43	-0.67	0.63	1.32
Ccne2	18.07	8.60333	7.51667	6.91	5.32	12.7167	12.0033		Ccne2	1.94	0	-0.22	-0.35	-0.67	0.84	0.7
Cd9	200.813	262.143	238.07	210.603	191.427	388.747	379.267		Cd9	-0.67	0.44	0	-0.5	-0.84	2.73	2.56
Cdc45	15.9467	13.5133	17.22	17.3067	17.3667	27.7967	30.9167		Cdc45	-0.67	-1.88	-0.04	0	0.03	5.2	6.75
Cdc7	58.88	46.6833	38.5667	37.8	38.9433	19.5867	18.8333		Cdc7	1.69	0.67	0	-0.06	0.03	-1.58	-1.64
Cdkl2	27.82	11.4633	9.44	10.41	7.70667	10.0033	11.3033		Cdkl2	12.11	0.73	-0.67	0	-1.88	-0.28	0.62
Cdkn2a	65.6133	53.98	53.9367	54.31	61.4533	22.5933	7.68667		Cdkn2a	1.05	0	0	0.03	0.67	-2.83	-4.18
Cdr2	11.58	9.57	7.61333	7.62333	6.06333	28.4733	44.39		Cdr2	0.67	0	-0.66	-0.65	-1.18	6.34	11.68
Cenpf	63.14	50.4333	36.7933	38.53	34.41	50.19	55.9533		Cenpf	0.75	0.01	-0.77	-0.67	-0.91	0	0.33
Cenpi	9.42333	7.06	8.07	8.40667	8.56667	5.84	4.83667		Cenpi	0.9	-0.67	0	0.22	0.33	-1.49	-2.16
Cenpm	79.79	139.72	181.457	195.933	236.833	150.177	115.733		Cenpm	-1.38	-0.2	0.61	0.9	1.7	0	-0.67
Cenpq	38.36	47.36	51.24	51.1433	47.7133	36.6833	37.38		Cenpq	-1.56	0	0.67	0.66	0.06	-1.86	-1.73
Cenpw	30.3233	20.7067	22.8833	22.7267	25.1433	9.06	9.44333		Cenpw	2.12	-0.56	0.04	0	0.67	-3.81	-3.71
Cep72	44.8567	53.1633	47.46	57.7033	55.8467	34.8567	23.04		Cep72	-0.21	0.46	0	0.82	0.67	-1.01	-1.96
Cep85	55.27	58.31	54.0433	47.1067	44.6967	29.17	21.5967		Cep85	0.67	0.93	0.57	0	-0.2	-1.48	-2.11
Chchd4	35.4133	24.2133	21.2233	22.1	21.6767	12.49	7.42667		Chchd4	3.65	0.67	-0.12	0.11	0	-2.44	-3.79
Chchd6	177.317	153.243	141.92	149.34	151.1	97.0067	70.76		Chchd6	2.54	0.35	-0.67	0	0.16	-4.76	-7.14
Cinp	134.64	103.073	83.37	79.6067	86.5967	46.4067	34.2467		Cinp	1.76	0.67	0	-0.13	0.11	-1.27	-1.68
Cip2a	73.1233	75.97	75.3867	68.03	73.1	70.36	64.6		Cip2a	0.01	0.71	0.56	-1.25	0	-0.67	-2.09
Cited1	26.75	10.5633	5.64667	4.53	5.84667	6.53333	3.68		Cited1	10.71	2.42	-0.1	-0.67	0	0.35	-1.11
Ckap2	33.5	40.3833	40.5867	37.4	36.8033	36.2367	39.42		Ckap2	-1.3	1	1.06	0	-0.2	-0.39	0.67
Cldn13	0	0.0533333	0	0	0	0	0		Cldn13	NaN	NaN	NaN	NaN	NaN	NaN	NaN
Clspn	12.5433	15.4533	13.3733	16.19	16.0867	18.2767	24.1633		Clspn	-1.09	-0.2	-0.84	0.03	0	0.67	2.49
Cma1	0	0	0	0	0	0	0.0433333		Cma1	NaN	NaN	NaN	NaN	NaN	NaN	NaN
Cntd1	18.49	6.76	6.39333	5.73667	5.35	1.69	1.01		Cntd1	8.41	0.67	0.43	0	-0.25	-2.67	-3.12
Copb2	309.377	238.48	192.19	191.787	181.37	140.877	132.447		Copb2	1.7	0.67	0.01	0	-0.15	-0.74	-0.86
Coprs	114.067	134.947	112.043	112.747	104.12	90.2433	76.7833		Coprs	0.17	1.95	0	0.06	-0.67	-1.86	-3
Cox7a1	5.25	7.17667	6.47333	4.52333	2.45333	3.32667	1.73667		Cox7a1	0.25	0.92	0.67	0	-0.72	-0.41	-0.96
Cox8c	34.0167	23.4	15.5033	14.51	13.15	3.07333	1.58667		Cox8c	1.48	0.67	0.08	0	-0.1	-0.87	-0.98
Cpa3	0	0	0	0	0	0	0		Cpa3	NaN	NaN	NaN	NaN	NaN	NaN	NaN
Cpeb1	425.727	358.23	338.023	304.017	298.833	549.243	586.59		Cpeb1	0.77	0	-0.23	-0.62	-0.67	2.17	2.59
Cpsf4l	21.96	54.99	111.11	120.233	135	618.017	810.683		Cpsf4l	-1.02	-0.67	-0.09	0	0.15	5.15	7.14
Crebl2	28.4	21.6233	22.39	20.65	18.8967	10.0167	6.48667		Crebl2	2.98	0.37	0.67	0	-0.67	-4.09	-5.45
Crygb	1.63667	1.36	0.5	0.523333	0	0.23	0		Crygb	1.53	1.16	0	0.03	-0.67	-0.36	-0.67
Cstf2	120.233	129.24	110.093	100.16	118.49	84.38	68.42		Cstf2	0.67	1.27	0	-0.66	0.56	-1.71	-2.77
Cyct	44.37	29.4833	15.7567	10.54	6.64333	6.26333	5.27333		Cyct	4.37	2.45	0.67	0	-0.5	-0.55	-0.68
Cyld	21.53	26.79	35.6533	39.72	41.4833	14.5167	11.7033		Cyld	-0.29	0	0.49	0.71	0.81	-0.67	-0.83
Cystm1	21.3033	20.3767	22.63	22.4567	25.25	16.5967	10.85		Cystm1	0	-0.47	0.67	0.59	2.01	-2.39	-5.31
D1Pas1	33.2067	8.25333	5.27667	4.54	3.80333	1.75667	1.13667		D1Pas1	6.95	0.9	0.18	0	-0.18	-0.67	-0.82
Dars2	36.76	28.9233	26.5033	24.9367	23.9467	12.7533	10.2967		Dars2	2	0.67	0.27	0	-0.17	-2.06	-2.48
Dazl	540.223	291.13	229.833	219.377	205.71	125.62	114.167		Dazl	3.02	0.67	0.1	0	-0.13	-0.88	-0.99
Dbf4	92.45	100.217	96.8667	97.9633	97.4033	87.57	106.423		Dbf4	-1.19	0.67	-0.13	0.13	0	-2.36	2.16
Dcaf13	173.86	152.88	121.003	120.463	107.543	76.8267	78.13		Dcaf13	1.11	0.67	0.01	0	-0.27	-0.91	-0.88
Dcaf8l	59.0267	10.09	4.04	3.99667	3.37	2.25333	1.22667		Dcaf8l	21.29	2.36	0.02	0	-0.24	-0.67	-1.07
Dck	15.01	17.3833	14.9933	14.3267	14.8967	5.91667	3.72333		Dck	0.13	2.94	0.11	-0.67	0	-10.63	-13.22
Dclk2	49.1667	56.69	64.4467	60.5733	66.7467	164.717	214.663		Dclk2	-1.33	-0.67	0	-0.34	0.2	8.72	13.06
Ddb2	28.05	29.2267	29.4733	33.39	31.2467	31.0067	27.4233		Ddb2	-0.63	-0.11	0	1.72	0.78	0.67	-0.9
Ddx10	149.53	124.603	107.303	99.2933	94.59	34.2233	22.62		Ddx10	1.34	0.67	0.21	0	-0.13	-1.73	-2.04
Ddx25	29.62	7.67667	5.56	5.79	6.16	6.80667	7.51667		Ddx25	17.69	0.67	-0.97	-0.79	-0.5	0	0.55
Ddx4	252.027	149.493	142.99	136.65	136.173	217.797	187.3		Ddx4	5.19	0	-0.33	-0.65	-0.67	3.46	1.91
Ddx43	4.95	2.83667	2.24	2.08	1.78667	2.05333	1.43		Ddx43	6.6	1.74	0.37	0	-0.67	-0.06	-1.49
Ddx58	6.75667	3.57	5.50333	3.59	4.01667	3.05	2.82667		Ddx58	3.96	-0.02	2.39	0	0.53	-0.67	-0.95
Dennd4a	9.44	7.95333	10.2367	9.23333	10.2233	8.77667	7.31667		Dennd4a	0.14	-0.87	0.68	0	0.67	-0.31	-1.31
Dgat2	43.39	35.9233	32.9967	32.7667	36.8267	21.5867	19.5867		Dgat2	1.83	0.52	0	-0.04	0.67	-2.01	-2.36
Dmc1	19.7033	6.89667	7.43333	8.88667	6.46	1.47667	0.863333		Dmc1	4.34	0	0.18	0.67	-0.15	-1.84	-2.04
Dmrt1	1.89	0.49	0.456667	0.616667	0.143333	0.25	0.133333		Dmrt1	4.68	0.11	0	0.52	-1.02	-0.67	-1.06
Dmrtc2	24.4867	0.743333	0.39	0.39	0.316667	0.213333	0.0133333		Dmrtc2	92	1.35	0	0	-0.28	-0.67	-1.44
Dna2	10.6667	9.03	8.65	7.22333	8.68	6.03	5.02		Dna2	0.95	0.18	0	-0.67	0.01	-1.24	-1.72
Dnajb11	133.793	114.16	109.5	114.06	121.843	97.3933	99.3033		Dnajb11	1.71	0.01	-0.4	0	0.67	-1.44	-1.28
Dnajc21	214.347	177.877	197.593	197.277	229.387	167.32	150.78		Dnajc21	0.59	-0.67	0.01	0	1.12	-1.04	-1.62
Dnd1	11.4333	16.66	16.6833	13.6567	11.38	0.86	0.316667		Dnd1	0	0.67	0.68	0.29	-0.01	-1.36	-1.43
Dopey1	#N/A	#N/A	#N/A	#N/A	#N/A	#N/A	#N/A		Dopey1	NaN	NaN	NaN	NaN	NaN	NaN	NaN
Dppa3	2053.03	3508.38	3910.6	4289.18	3699.85	2797.08	2645.69		Dppa3	-1.38	0	0.38	0.74	0.18	-0.67	-0.82
Dppa4	23.8567	16.9367	14.86	13.8033	12.87	6.8	4.09		Dppa4	2.16	0.67	0.23	0	-0.2	-1.51	-2.09
Dppa5a	88.22	278.407	474.003	542.75	664.983	1880.01	2051.84		Dppa5a	-1.16	-0.67	-0.18	0	0.31	3.41	3.85
Dusp9	58.5667	45.84	21.8767	16.8567	16.1833	2.79	1.61		Dusp9	2	1.39	0.24	0	-0.03	-0.67	-0.73
Dzip3	69.96	35.4	34.0433	33.3367	29.9733	16.8767	11.5967		Dzip3	7.34	0.41	0.14	0	-0.67	-3.3	-4.36
Eaf2	5.44667	3.12333	4.36667	3.34667	3.32333	3.55	2.08667		Eaf2	6.34	-0.67	3.08	0	-0.07	0.61	-3.81
Echdc1	33.62	26.5367	23.02	22.7733	23.5633	14.45	10.9567		Echdc1	2.03	0.67	0	-0.05	0.1	-1.64	-2.31
Ecsit	49.77	51.8567	55.7033	56.6833	63.73	25.4233	19.2933		Ecsit	-0.29	0	0.54	0.67	1.66	-3.69	-4.55
Ect2	126.627	192.6	239.903	230.313	242.497	168.29	129.55		Ect2	-0.94	0	0.67	0.54	0.71	-0.35	-0.9
Edrf1	54.58	45.6	43.92	39.05	47.5833	34.4167	45.34		Edrf1	2.78	0.08	-0.43	-1.89	0.67	-3.28	0
Efcab2	45.1133	18.88	8.53	11.7567	12.9633	2.85333	1.45667		Efcab2	3.16	0.67	-0.31	0	0.11	-0.84	-0.98
Eif1ad	86.49	76.6033	73.6033	67.83	67.4467	33.9533	24.7833		Eif1ad	1.43	0.67	0.44	0	-0.03	-2.6	-3.31
Eif2b3	64.25	65.6767	73.9933	75.4567	73.0667	41.09	36.7		Eif2b3	-0.12	0	0.67	0.79	0.6	-1.99	-2.35
Elavl2	226.033	252.377	281.177	247.79	253.327	343.697	282.863		Elavl2	-0.67	-0.02	0.69	-0.14	0	2.23	0.73
Ell2	25.4667	51.8933	61.36	53.8667	59.77	79.2533	54.2267		Ell2	-3.5	-0.28	0.87	-0.04	0.67	3.05	0
Emb	8.87667	9.11667	7.06333	5.93	4.58667	13.7767	9.07667		Emb	0	0.09	-0.67	-1.1	-1.6	1.82	0.07
Emc6	85.5433	76.05	69.5667	69.8633	62.7067	57.4867	61.6833		Emc6	1.57	0.64	0	0.03	-0.67	-1.19	-0.78
Emd	67.8733	49.49	59.8867	59.3533	59.9567	42.24	36.7333		Emd	0.67	-0.78	0.04	0	0.05	-1.35	-1.79
Enpp3	1.76333	0.496667	1.11333	1.13333	0.6	0.0766667	0.113333		Enpp3	1.53	-0.14	0.67	0.7	0	-0.69	-0.64
Entpd2	2.42	4.01	4.78	5.17667	3.33	11.0267	14.38		Entpd2	-1.1	-0.36	0	0.18	-0.67	2.91	4.47
Epb42	3.99667	4.24333	2.91667	2.45333	2.07667	11.1067	13.2767		Epb42	0	0.11	-0.47	-0.67	-0.84	3.11	4.06
Epcam	48.9133	141.957	152.683	149.023	177.793	13.4967	4.35333		Epcam	-1.75	0	0.2	0.13	0.67	-2.42	-2.59
Ercc6l	15.1333	17.2733	17.2733	16.4867	14.7567	15.1767	16.82		Ercc6l	-1.16	0.67	0.67	0	-1.48	-1.12	0.29
Ermap	0.18	0.223333	0.313333	0.25	0.356667	0.17	0.116667		Ermap	-0.55	0	1.14	0.34	1.69	-0.67	-1.35
Esco2	53.6833	49.4267	75.6	74.83	81.6333	86.37	96.4733		Esco2	-1.37	-1.64	0	-0.05	0.38	0.67	1.31
Esf1	38.6167	29.0867	22.0067	22.42	22.8333	10.77	10.8167		Esf1	1.64	0.67	-0.04	0	0.04	-1.18	-1.17
Espl1	139.627	117.123	95.1967	92.3633	95.69	106.26	101.827		Espl1	3.85	1.56	-0.67	-0.96	-0.62	0.45	0
Esrp1	367.933	294.407	254.253	244.35	250.543	462.517	449.48		Esrp1	0.99	0	-0.54	-0.67	-0.59	2.27	2.09
Esrrb	0.656667	1.08667	1.10667	1.49	0.803333	34.7567	60.4167		Esrrb	-0.79	-0.04	0	0.67	-0.53	59.21	104.36
Etv4	0.103333	0.273333	0.143333	0.256667	0.176667	0.313333	0.4		Etv4	-1.29	0.14	-0.96	0	-0.67	0.48	1.21
Exo1	82.9833	64.7233	46.68	48.73	49.74	207.97	233.777		Exo1	0.68	0	-0.67	-0.6	-0.56	5.35	6.32
Faf1	70.57	83.1133	88.7333	91.5767	102.537	46.1733	44.77		Faf1	-0.67	0	0.3	0.46	1.04	-1.99	-2.06
Fam169a	24.9233	22.1233	17.8267	16.0967	16.74	6.74667	5.88667		Fam169a	1.03	0.67	0.14	-0.08	0	-1.25	-1.36
Fam178b	42.2767	23.89	28.1033	30.18	28.2567	21.01	18.24		Fam178b	2.27	-0.67	0	0.33	0.02	-1.14	-1.58
Fam241a	21.2567	14.33	11.53	10.4	12.7467	4.47333	4.28667		Fam241a	2.34	0.67	0	-0.27	0.29	-1.7	-1.74
Fancb	6.28	6.84	5.45	4.33333	4.65333	3.09667	3.56667		Fancb	1.01	1.36	0.49	-0.2	0	-0.97	-0.67
Fancd2	79.8	53.42	29.6833	26.9633	22.91	12.98	12.1367		Fancd2	2.55	1.28	0.13	0	-0.2	-0.67	-0.72
Fanci	31.6467	31.1267	27.8333	22.28	22.3	22.8233	22.83		Fanci	10.81	10.17	6.14	-0.67	-0.65	-0.01	0
Fbxl5	151.633	111.947	101.73	96.03	99.1267	81.3667	68.6667		Fbxl5	2.76	0.67	0.14	-0.16	0	-0.93	-1.6
Fbxo15	28	5.40667	5.97333	5.03667	4.04	0.94	1.14		Fbxo15	15.54	0.25	0.63	0	-0.67	-2.77	-2.64
Fbxo47	24.4567	10.6967	10.4433	10.6967	8.09333	5.97	6.29		Fbxo47	4.02	0.07	0	0.07	-0.67	-1.28	-1.19
Fbxo6	10.8333	0.783333	1.21667	1.02333	1.98	0.243333	0.183333		Fbxo6	8.48	-0.21	0.17	0	0.83	-0.67	-0.73
Fbxw7	62.9133	47.17	49.6367	50.5533	37.38	12.86	19.51		Fbxw7	1.08	0	0.17	0.23	-0.67	-2.36	-1.91
Fen1	75.3533	58.4767	44.9667	44.1667	41.4467	31.4033	33.8433		Fen1	2.04	0.93	0.05	0	-0.18	-0.83	-0.67
Fgd6	11.59	11.8433	10.2933	10.2633	10.38	17.6667	20.3767		Fgd6	0	0.13	-0.67	-0.69	-0.63	3.16	4.57
Fhl4	24.3033	6.18667	6.91333	6.29333	5.09	3.35667	2.55		Fhl4	11.14	0	0.45	0.07	-0.67	-1.74	-2.24
Figla	760.473	534.993	504.937	463.343	514.553	335.773	208.21		Figla	4.14	0.49	0	-0.67	0.16	-2.74	-4.81
Fignl1	36.2333	30.2	24.7933	22.5633	20.48	16.7133	17.89		Fignl1	1.97	1.1	0.32	0	-0.3	-0.84	-0.67
Fkbp6	552.39	331.23	199.433	196.507	160.86	79.72	40.1433		Fkbp6	2.06	0.78	0.02	0	-0.21	-0.67	-0.9
Fmr1	127.847	77.55	73.1133	63.31	67.5433	32.31	25.17		Fmr1	4.06	0.67	0.38	-0.29	0	-2.37	-2.86
Fmr1nb	231.99	108.243	74.3267	75.2233	73.4067	50.7433	34.2633		Fmr1nb	4.51	0.97	0	0.03	-0.03	-0.67	-1.15
Foxh1	0.8	0.36	0.0933333	0.333333	0.153333	0	0.1		Foxh1	2.84	0.91	-0.26	0.79	0	-0.67	-0.23
Foxr1	9.08667	30.2533	49.6767	53.0133	57.7367	193.373	169.183		Foxr1	-1.3	-0.67	-0.1	0	0.14	4.16	3.44
Gapdh	83.6933	115.353	243.407	294.293	401.13	314.19	324.983		Gapdh	-2.79	-2.37	-0.67	0	1.42	0.26	0.41
Gata1	0.53	0.316667	0.05	0	0	0	0.0366667		Gata1	9.07	5.15	0.25	-0.67	-0.67	-0.67	0
Gata2	2.63	1.98333	2.94333	2.01667	2.54	0.453333	0.503333		Gata2	0.67	-0.04	1.02	0	0.58	-1.72	-1.66
Gatm	19.99	14.61	7.04	7.62667	3.42667	0.4	0.173333		Gatm	1.32	0.77	0	0.06	-0.37	-0.67	-0.7
Gclc	25.44	15.98	12.81	13.95	13.3033	6.99667	6.89667		Gclc	3.06	0.67	-0.12	0.16	0	-1.59	-1.61
Gcna	#N/A	#N/A	#N/A	#N/A	#N/A	#N/A	#N/A		Gcna	NaN	NaN	NaN	NaN	NaN	NaN	NaN
Gjb3	0.103333	0.0466667	0	0	0	0.0166667	0		Gjb3	NaN	NaN	NaN	NaN	NaN	NaN	NaN
Gkn2	0	0	0	0	0	0	0		Gkn2	NaN	NaN	NaN	NaN	NaN	NaN	NaN
Glce	35.42	28.5567	27.4	29.2833	29.9967	58.1233	76.0767		Glce	1.41	-0.37	-0.67	-0.19	0	7.31	11.97
Gldc	0.41	0.343333	0.256667	0.166667	0.17	0.106667	0.13		Gldc	2.56	1.85	0.92	-0.04	0	-0.67	-0.43
Gm11837	28.8033	7.45667	6.68667	8.01667	9.26667	3.19	2.29333		Gm11837	7.95	0	-0.29	0.21	0.67	-1.59	-1.92
Gm12657	4.44667	0	1.69333	6.81	4.21333	2.23667	1.87667		Gm12657	0.75	-0.76	-0.19	1.56	0.67	0	-0.12
Gmds	109.747	127.807	174.737	186.94	240.39	117.253	111.707		Gmds	-0.67	0	1.75	2.21	4.2	-0.39	-0.6
Gmnn	147.537	142.73	107.637	109.567	102.143	89.2533	85.7367		Gmnn	1.46	1.29	0	0.07	-0.2	-0.67	-0.8
Gpat2	194.55	120.54	108.103	98.2133	84.13	60.32	51.2433		Gpat2	2.91	0.67	0.3	0	-0.43	-1.14	-1.42
Gpr19	24.3133	41.2733	43.2067	42.0067	37.82	31.1967	31.4267		Gpr19	-1.69	0.43	0.67	0.52	0	-0.83	-0.8
Gpsm2	33.75	53.9733	56.29	60.62	64.24	27.7767	21.1433		Gpsm2	-1.33	0	0.15	0.44	0.67	-1.72	-2.16
Gstm3	0	0	0.183333	0.0633333	0	0	0		Gstm3	NaN	NaN	NaN	NaN	NaN	NaN	NaN
Gtf2e2	242.027	192.6	168.757	168.31	177.353	105.89	98.9167		Gtf2e2	2.07	0.67	0	-0.01	0.24	-1.78	-1.98
Gtse1	45.75	43.2533	35.29	33.47	31.19	33.5633	41.4367		Gtse1	1.72	1.31	0	-0.3	-0.67	-0.28	1.01
Gtsf1	460.16	759.05	805.457	871.503	923.003	513.417	528.223		Gtsf1	-1.23	0	0.19	0.46	0.67	-1.01	-0.95
H2-Ab1	2.62	0.653333	1.00333	0.666667	0.356667	0.223333	0.0766667		H2-Ab1	3.79	0	0.67	0.03	-0.57	-0.83	-1.11
H2-Bl	2.56	1.19333	2.58	3.35333	2.83	0.533333	0.536667		H2-Bl	0	-1.16	0.02	0.67	0.23	-1.72	-1.72
H2-D1	10.27	5.01667	8.48	9.51	7.47333	3.79	3.11667		H2-D1	0.77	-0.67	0.28	0.56	0	-1.01	-1.2
H2-K1	61.0067	304.103	570.493	623.743	654.787	275.833	178.357		H2-K1	-0.67	0	0.74	0.89	0.97	-0.08	-0.35
Hat1	358.297	281.57	207.233	189.857	183.91	145.97	125.737		Hat1	2.59	1.41	0.27	0	-0.09	-0.67	-0.99
Haus6	26.3067	15.39	14.9433	15.5	16.3767	14.0333	11.7433		Haus6	7.46	0	-0.31	0.08	0.67	-0.93	-2.49
Haus8	50.7767	78.72	74.41	74.2167	70.7033	169.57	142.15		Haus8	-3.7	0.67	0	-0.03	-0.58	14.89	10.6
Hccs	85.96	79.5967	78.1567	67.8667	72.6067	43.5867	29.22		Hccs	1.29	0.67	0.54	-0.46	0	-2.8	-4.19
Heatr1	41.08	30.3267	19.3867	21.4967	20.7667	17.5967	21.94		Heatr1	6.26	2.82	-0.67	0	-0.23	-1.25	0.14
Hells	226.173	134.043	102.157	96.4167	106.453	60.3933	49.4467		Hells	2.62	0.67	0	-0.12	0.09	-0.88	-1.11
Hemgn	0	0.0133333	0	0	0	0	0		Hemgn	NaN	NaN	NaN	NaN	NaN	NaN	NaN
Hfm1	37.6667	7.96	6.52333	7.01667	6.15	0.59	0.243333		Hfm1	14.62	0.67	0	0.23	-0.18	-2.79	-2.95
Hmbs	58.85	89.7133	74.5967	77.4167	80.8033	33.6733	25.67		Hmbs	-0.7	0.67	0	0.13	0.28	-1.83	-2.18
Hmmr	26.63	33.7967	36.5633	37.85	36.91	12.65	9.31667		Hmmr	-1.19	0	0.46	0.67	0.52	-3.52	-4.07
Hook1	95.75	68.0167	55.1367	54.6533	53.7733	47.1933	34.6033		Hook1	3.72	1.21	0.04	0	-0.08	-0.67	-1.81
Hormad1	129.957	31.71	14.0033	11.6433	7.73	1.46	0.826667		Hormad1	7.84	1.33	0.16	0	-0.26	-0.67	-0.72
Hormad2	16.9933	9.25333	8.02333	7.37	6.24	6.01333	5.05667		Hormad2	4.78	0.94	0.32	0	-0.56	-0.67	-1.15
Hprt	67.2433	34.8133	32.1267	32.31	30.9333	45.3067	42.0233		Hprt	5.64	0	-0.47	-0.44	-0.67	1.82	1.25
Hsf2bp	79.8967	59.6367	54.5633	59.21	57.5967	62.3167	54.4567		Hsf2bp	4.49	0.09	-1.01	0	-0.35	0.67	-1.03
Hspa4l	86.8333	58.1367	52.5933	48.06	44.6767	52.32	41.0233		Hspa4l	4	0.67	0.03	-0.49	-0.89	0	-1.31
Il18	39.59	17.0033	13.1633	11.04	10.4367	1.19333	0.6		Il18	3.23	0.67	0.24	0	-0.07	-1.11	-1.18
Inca1	39.51	20.9067	21.15	21.6533	16.7567	11.9	9.16667		Inca1	3.02	0	0.04	0.12	-0.67	-1.46	-1.91
Ints6	119.67	106.13	97.44	102.827	109.09	21.0233	15.35		Ints6	1.81	0.36	-0.58	0	0.67	-8.81	-9.42
Ints8	74.1867	46.6733	35.4467	31.5633	31.6333	27.19	26.84		Ints8	6.46	2.28	0.58	-0.01	0	-0.67	-0.73
Ippk	86.4367	109.747	148.033	142.303	150.25	152.057	192.713		Ippk	-7.25	-4.51	0	-0.67	0.26	0.47	5.26
Iqcb1	155.24	77.1667	91	85.8133	92.7267	87.53	71.5233		Iqcb1	8.79	-1.35	0.45	-0.22	0.67	0	-2.08
Itgb3	1.71333	3.74333	6.87333	8.51667	11.9867	10.0267	13.4		Itgb3	-1.32	-0.93	-0.32	0	0.67	0.29	0.95
Jade3	81.8267	44.3167	31.5467	26.7333	26.4133	14.6567	10.6733		Jade3	3.08	0.98	0.27	0	-0.02	-0.67	-0.9
Kif11	30.0033	29.2933	25.7767	23.9867	23.3867	24.1667	26.8167		Kif11	1.59	1.33	0	-0.67	-0.9	-0.61	0.39
Kif15	35.41	25.25	22.2767	18.4033	17.7667	7.39333	5.40667		Kif15	1.68	0.67	0.38	0	-0.06	-1.08	-1.28
Kif18a	12.5567	10.52	11.8	11.4267	11.8433	9.96667	10.86		Kif18a	1.35	-1.08	0.44	0	0.5	-1.74	-0.67
Kif23	29.3267	34.58	33.5533	37.2033	33.8633	199.427	282.99		Kif23	-1.35	0	-0.26	0.67	-0.18	42.38	63.87
Kif4	82.5433	93.5467	82.6567	75.6267	71.51	254.9	278.607		Kif4	-0.01	0.67	0	-0.44	-0.69	10.67	12.14
Kit	462.377	475.86	369.553	351.74	381.967	243.933	202.813		Kit	0.67	0.77	0	-0.13	0.09	-0.91	-1.21
Klf1	0.456667	0.243333	0.583333	0.286667	0.58	0.213333	0.146667		Klf1	0.82	-0.21	1.43	0	1.41	-0.35	-0.67
Kntc1	49.9367	52.0567	49.8733	48.54	46.6067	35.5167	31.8633		Kntc1	0.49	1.23	0.47	0	-0.67	-4.54	-5.82
L1td1	0.17	0.0633333	0.3	0.00666667	0.0966667	0.03	0.15		L1td1	0.74	-0.34	2.06	-0.91	0	-0.67	0.54
Larp1b	120.94	95.6567	67.9	62.11	59.4	100.32	83.49		Larp1b	1.5	0.49	-0.62	-0.86	-0.97	0.67	0
Lars	36.7567	33.3667	27.5333	27.7667	23.2067	25.9233	21.2767		Lars	1.44	0.91	0	0.04	-0.67	-0.25	-0.98
Lbr	51.9833	26.0367	23.8	19.35	25.8567	56.4833	63.83		Lbr	2.62	0	-0.23	-0.67	-0.02	3.07	3.81
Lig1	105.083	125.147	91.6267	88.5433	88.52	51.59	40.64		Lig1	0.67	1.49	0.13	0	0	-1.51	-1.95
Lin28a	8.76667	43.9567	46.23	38.3033	34.8667	56.78	54.3033		Lin28a	-2.61	0	0.17	-0.42	-0.67	0.95	0.77
Liph	0.27	0.05	0.05	0.14	0.146667	0.16	0.0866667		Liph	1.64	-1.14	-1.14	0	0.08	0.25	-0.67
Lpin3	20.3	19.0067	17.72	16.66	15.6933	9.59	8.22		Lpin3	1.05	0.67	0.3	0	-0.28	-2.03	-2.43
Lrr1	30.4367	31.02	37	37.2	37.29	36.8767	42.5233		Lrr1	-15.27	-13.91	0	0.47	0.67	-0.29	12.85
Lrrc34	8.64333	7.52667	8.6	8.06667	9.21667	4.52667	2.65667		Lrrc34	0.67	-0.63	0.62	0	1.35	-4.14	-6.33
Lrrc42	190.873	125.927	86.77	88.8333	87.2533	97.99	114.52		Lrrc42	5.58	1.68	-0.67	-0.55	-0.65	0	0.99
Lrrc46	18.1267	5.7	5.44333	6.31333	5.48	2.32	1.84		Lrrc46	10.24	0.18	-0.03	0.67	0	-2.56	-2.95
Lsm3	369.823	369.34	408.85	420.717	409.413	218.963	189.903		Lsm3	0	-0.01	0.66	0.87	0.67	-2.57	-3.07
Ltv1	118.883	131.443	135.177	138.383	158.103	56.7767	55.2033		Ltv1	-0.67	0	0.2	0.37	1.43	-4.01	-4.09
Luzp1	19.75	15.71	18.2567	14.2433	15.37	29.6433	36.5867		Luzp1	0.35	-0.6	0	-0.94	-0.67	2.66	4.28
Lypd4	4.09	0.333333	0	0	0	0.0366667	0		Lypd4	NaN	NaN	NaN	NaN	NaN	NaN	NaN
Lypd8l	#N/A	#N/A	#N/A	#N/A	#N/A	#N/A	#N/A		Lypd8l	NaN	NaN	NaN	NaN	NaN	NaN	NaN
M1ap	24.52	8.39667	6.12667	5.46	6.08	5.82333	3.69		M1ap	20.06	2.52	0.05	-0.67	0	-0.28	-2.6
Macrod2	48.84	31.2267	41.52	44.0133	47.6967	79.3867	92.33		Macrod2	0.12	-1.8	-0.67	-0.4	0	3.46	4.87
Madd	35.7867	24.91	25.21	21.1667	25.1667	29.37	30.07		Madd	1.76	-0.05	0	-0.67	-0.01	0.69	0.81
Mael	743.243	356.823	439.297	494.953	558.283	142.153	96.5133		Mael	1.72	-0.47	0	0.32	0.67	-1.68	-1.94
Majin	10.6433	1.75333	1.14333	0.743333	0.62	1.83333	1.19		Majin	11.32	0.67	-0.06	-0.53	-0.68	0.77	0
Map3k15	32.1333	9.56667	11.1067	12.3533	13.4	12.2767	11.4033		Map3k15	11.92	-1.63	-0.7	0.05	0.67	0	-0.52
Mcm5	141.197	142.043	124.583	124.2	135.737	109.283	116.903		Mcm5	1	1.06	0	-0.02	0.67	-0.93	-0.46
Mcm8	69.6933	61.82	56.9367	56.6567	57.3133	28.1167	20.87		Mcm8	1.76	0.67	0	-0.04	0.05	-3.98	-4.98
Med21	150.983	80.74	84.0233	77.86	77.7067	96.0167	108.203		Med21	7.15	-0.35	0	-0.66	-0.67	1.28	2.58
Med7	89.0033	87.61	89.96	89.7933	74.81	75.67	82.2533		Med7	0.4	0	0.67	0.63	-3.67	-3.43	-1.54
Mei1	18.81	3.57	3.07667	3.31333	3.78	0.793333	0.346667		Mei1	22.4	0.37	-0.34	0	0.67	-3.64	-4.29
Meiob	39.4167	11.79	5.50333	4.55333	2.43667	1.17333	0.783333		Meiob	6.96	1.44	0.19	0	-0.42	-0.67	-0.75
Meioc	13.0167	0.946667	0.646667	0.853333	1.20333	0.333333	0.15		Meioc	23.44	0.18	-0.4	0	0.67	-1	-1.36
Melk	47.08	43.9733	40.64	36.02	32.4367	41.8967	44.4633		Melk	1.36	0.55	-0.33	-1.54	-2.49	0	0.67
Mis18a	40.8533	41.4267	40.78	38.35	28.2267	31.9133	35.7367		Mis18a	0.65	0.79	0.63	0	-2.61	-1.66	-0.67
Mis18bp1	20.1333	16.6767	15.2733	14.9733	14.4033	7.88	8.59		Mis18bp1	2.04	0.67	0.12	0	-0.23	-2.81	-2.53
Mki67	21.1033	23.2167	17.01	15.7933	15.6433	20.34	22.71		Mki67	0.18	0.67	-0.78	-1.07	-1.1	0	0.56
Mlf1	24.9267	12.78	9.94	12.6	14.96	4.56	3.6		Mlf1	3.13	0.05	-0.67	0	0.6	-2.04	-2.28
Mms22l	48.0733	41.5433	37.44	39.19	40.5133	25.57	27.1733		Mms22l	2.55	0.67	-0.5	0	0.38	-3.9	-3.44
Mogat2	0.0533333	0.03	0	0	0	0.03	0		Mogat2	NaN	NaN	NaN	NaN	NaN	NaN	NaN
Morn5	70.1267	21.1967	5.98	6.72	3.41	3.63333	1.44667		Morn5	16.84	3.99	0	0.19	-0.67	-0.62	-1.19
Mov10l1	356.893	213.513	135.433	116.25	110.487	37.5333	20.1433		Mov10l1	2.06	0.83	0.16	0	-0.05	-0.67	-0.82
Mphosph8	109.31	105.543	96.5467	93.7267	99.4233	75.6067	75.04		Mphosph8	0.96	0.67	0	-0.21	0.22	-1.57	-1.61
Mre11a	25.93	31.5267	32.9467	23.88	27.2567	25.7667	23		Mre11a	0	1.84	2.31	-0.67	0.44	-0.05	-0.96
Mreg	9.78	15.4433	18.2567	18.83	18.99	12.5433	8.12667		Mreg	-1.13	0	0.56	0.67	0.71	-0.58	-1.46
Mrpl35	58.2167	69.2933	80.1433	81.8133	88.7033	57.5167	49.6767		Mrpl35	-0.63	0	0.62	0.72	1.11	-0.67	-1.12
Msh4	25.72	16.24	21.02	22.8267	21.5367	39.0367	47.4567		Msh4	0.67	-1.54	-0.42	0	-0.3	3.78	5.74
Msh5	14.27	11.36	16.0267	14.62	13.7833	3.72667	2.9		Msh5	0.15	-0.73	0.67	0.25	0	-3.02	-3.27
Mtap7d2	#N/A	#N/A	#N/A	#N/A	#N/A	#N/A	#N/A		Mtap7d2	NaN	NaN	NaN	NaN	NaN	NaN	NaN
Mthfd2	18.41	19.1567	17.76	18.01	20.66	59.9833	72.8767		Mthfd2	-0.36	0	-0.67	-0.55	0.73	19.72	25.94
Mtmr7	53.68	38.9233	35.1267	36.2167	34.5833	73.84	81.69		Mtmr7	2.29	0	-0.59	-0.42	-0.67	5.43	6.65
Mybl2	110.033	185.257	208.097	203.07	252.563	314.09	312.067		Mybl2	-1.49	-0.35	0	-0.08	0.67	1.61	1.58
Nabp1	75.8533	53.2933	50.4333	46.85	44.1033	25.65	19.67		Nabp1	3.04	0.67	0.38	0	-0.29	-2.22	-2.85
Nae1	192.12	105.633	79.98	77.0667	70.81	74.6467	73.33		Nae1	20.77	5.16	0.53	0	-1.13	-0.44	-0.67
Nanog	0.35	0.273333	0.283333	0.36	0.43	0.153333	0.17		Nanog	0.59	-0.09	0	0.67	1.29	-1.14	-1
Ncapg	117.467	163.03	153.37	145.73	115.663	132.823	157.73		Ncapg	-1.48	0.9	0.4	0	-1.57	-0.67	0.63
Ncapg2	25.26	33.6767	45.4567	43.65	40.9867	21.3833	20.5467		Ncapg2	-0.57	0	0.8	0.67	0.49	-0.83	-0.89
Ndufs1	116.31	90.37	68.66	67.2	52.5167	39.5833	29.1533		Ndufs1	1.43	0.67	0.04	0	-0.43	-0.8	-1.11
Nek2	31.2633	21.62	20.5667	20.04	22.6	24.76	34.98		Nek2	2.71	-0.31	-0.63	-0.8	0	0.67	3.87
Nfatc2ip	21.31	23.0933	20.3933	21.1133	20.7833	8.99333	3.43667		Nfatc2ip	0.67	2.96	-0.5	0.42	0	-15.1	-22.22
Nkrf	27.9967	18.5067	14.8433	13.8333	12.2067	6.77667	7.42333		Nkrf	2.04	0.67	0.15	0	-0.23	-1.02	-0.93
Nmb	7.73	9.23333	8.38667	7.41	13.5	16.6833	15.3833		Nmb	-0.56	0	-0.31	-0.67	1.58	2.76	2.28
Nmd3	161.337	150.733	149.29	158.23	126.953	124.247	118.74		Nmd3	0.67	0.08	0	0.5	-1.25	-1.4	-1.71
Nmt2	162.2	147.147	107.477	90.45	91.9567	36.7133	18.3367		Nmt2	0.86	0.67	0.19	-0.02	0	-0.68	-0.9
Noct	61.5167	86.6233	113.253	96.7533	114.92	73.9233	81.2833		Noct	-1.33	0	1.41	0.54	1.5	-0.67	-0.28
Nol8	65.8967	51.0833	45.65	45.12	49.04	22.7967	22.12		Nol8	2.51	0.67	0	-0.07	0.42	-2.84	-2.92
Nptx2	53.9933	44.7033	71.3167	78.8233	96.2433	52.48	54.2567		Nptx2	-0.02	-0.67	1.2	1.73	2.96	-0.13	0
Nr6a1	28.48	19.1933	19.62	17.8733	17.9333	68.3067	87.8233		Nr6a1	3.42	-0.16	0	-0.67	-0.65	18.8	26.34
Nup107	111.57	91.7833	85.17	86.75	73.0667	78.3833	80.24		Nup107	2.69	0.67	0	0.16	-1.23	-0.69	-0.5
Nup133	113.283	103.427	90.0333	86.4867	82.8433	37.4667	31.4267		Nup133	1.07	0.67	0.14	0	-0.15	-1.95	-2.19
Nup210	31.76	24.28	22.9033	23.3067	26.1067	9.57667	8.67		Nup210	2.04	0.23	-0.1	0	0.67	-3.31	-3.53
Nup62cl	76.5533	25.6767	12.47	11.2633	11.8467	3.04667	1.4		Nup62cl	4.96	1.06	0.05	-0.04	0	-0.67	-0.8
Nup93	134.517	136.66	116.573	116.063	113.14	98.3867	98.08		Nup93	0.7	0.79	0.02	0	-0.11	-0.67	-0.69
Nxpe2	0.286667	0.0366667	0.0166667	0	0.0233333	0	0		Nxpe2	10.93	0.81	0	-0.67	0.27	-0.67	-0.67
Ofd1	125.84	155.763	183.513	179.627	193.96	73.6233	66.65		Ofd1	-0.67	0	0.63	0.54	0.86	-1.85	-2.01
Oip5	58.1467	47.73	44.9933	41.0067	43.66	22.2333	15.17		Oip5	2.4	0.67	0.22	-0.44	0	-3.55	-4.72
Orc2	62.6733	46.68	43.2067	42.34	48.1333	40.74	44.4533		Orc2	5.52	0.67	-0.38	-0.64	1.11	-1.12	0
Palb2	31.8467	23.1633	23.5833	20.44	21.2067	9.53667	9.02		Palb2	3.02	0.56	0.67	-0.22	0	-3.31	-3.46
Papolg	23.46	19.1533	13.56	12.0333	12.94	5.90667	6.65667		Papolg	1.14	0.67	0.07	-0.1	0	-0.76	-0.68
Parp12	42.5667	43.4367	53.1933	48.9733	57.2	226.823	293.82		Parp12	-0.73	-0.67	0	-0.29	0.28	12	16.63
Pcgf5	147.857	89.8067	59.39	53.4433	54.7	25.1	14.8533		Pcgf5	2.12	0.8	0.11	-0.03	0	-0.67	-0.91
Pcx	76.1633	63.16	58.82	58.1967	62.21	39.1333	35.5667		Pcx	2.7	0.67	0	-0.1	0.53	-3.06	-3.61
Pde3b	6.11667	2.34333	3.03333	2.79333	3.14	6.54667	7.16		Pde3b	2.52	-0.67	-0.09	-0.29	0	2.88	3.4
Pdik1l	12.7733	12.5533	12.17	11.01	11.02	6.48	5.4		Pdik1l	0.77	0.67	0.51	0	0	-2	-2.47
Pdlim5	19.3	13.9867	11.6933	10.5733	11.46	10.0067	10.7067		Pdlim5	5.96	1.92	0.18	-0.67	0	-1.11	-0.57
Pgm2l1	23.1367	43.56	54.75	49.79	57.91	30.6367	21.9067		Pgm2l1	-1.07	0	0.58	0.33	0.75	-0.67	-1.13
Phf19	1.86	3.3	4.37	5.55	3.57333	3.07333	4.95333		Phf19	-1.45	-0.23	0.67	1.67	0	-0.42	1.17
Phf7	68.81	80.61	74.47	71.88	60.0567	41.4733	34.2633		Phf7	0	0.91	0.44	0.24	-0.67	-2.11	-2.66
Phka2	139.077	131.29	123.803	122	124.32	54.6933	37.6		Phka2	1.38	0.67	0	-0.16	0.05	-6.23	-7.77
Phlda2	0.163333	0.07	0.29	0.19	0.156667	1.27	2.43		Phlda2	-0.18	-0.81	0.67	0	-0.22	7.28	15.11
Phyhipl	1.59	3.9	5.52667	4.73	4.72667	14.7167	18.95		Phyhipl	-2.55	-0.67	0.65	0	0	8.12	11.56
Pigf	46.9467	38.9733	35.5933	38.8067	35.2	45.9167	56.8433		Pigf	1.43	0	-0.6	-0.03	-0.67	1.24	3.19
Pik3r3	49.3	27.5567	25.0567	24.8067	21.8767	48.99	47.4167		Pik3r3	2.58	0	-0.3	-0.33	-0.67	2.55	2.36
Pikfyve	24.2133	24.05	23.0767	22.07	22.6833	17.93	15.2633		Pikfyve	0.76	0.67	0.19	-0.3	0	-2.35	-3.66
Piwil2	305.31	264.41	197.403	183.167	151.66	82.48	51.0967		Piwil2	1.01	0.67	0.12	0	-0.26	-0.84	-1.1
Pla2g10	0	0	0.113333	0.0433333	0.133333	0	0.17		Pla2g10	-0.67	-0.67	1.09	0	1.4	-0.67	1.97
Plaa	150.327	101.903	79.7267	84.2067	82.3233	122.723	124.8		Plaa	1.57	0	-0.72	-0.57	-0.63	0.67	0.74
Plcg2	40.6633	68.9367	55.8867	52.86	42.6233	53.0833	49.2367		Plcg2	-2.27	2.99	0.56	0	-1.91	0.04	-0.67
Pmm1	70.49	68.26	62.5533	68.87	74.33	40.9667	35.0667		Pmm1	0.26	0	-0.67	0.07	0.72	-3.23	-3.92
Pms2	29.7933	24.5367	34.9267	30.6567	32.3333	13.3233	15.7167		Pms2	0	-0.69	0.67	0.11	0.33	-2.16	-1.85
Pnldc1	48.5033	55.78	62.36	56.2567	64.04	56.06	40.07		Pnldc1	-0.81	-0.03	0.67	0.02	0.85	0	-1.71
Pole	46.4	49.4	47.92	47.6233	47.51	35.3167	34.47		Pole	-0.67	1.15	0.25	0.07	0	-7.41	-7.92
Poln	17.81	16.6633	16.6433	15.4667	17.8767	13.7133	7.96667		Poln	0.67	0.01	0	-0.67	0.71	-1.68	-4.97
Polr2b	108.227	94.5967	67.6767	62.6633	52.2733	33.99	31.1267		Polr2b	1.07	0.75	0.12	0	-0.24	-0.67	-0.74
Porcn	2.64333	2.65667	2.57333	3.53667	3.22333	0.05	0		Porcn	0	0.02	-0.08	1.04	0.67	-3.02	-3.07
Pou5f1	38.51	154.493	228.573	252.21	272.86	451.523	412.797		Pou5f1	-1.48	-0.67	-0.16	0	0.14	1.38	1.11
Pou5f1-rs4	#N/A	#N/A	#N/A	#N/A	#N/A	#N/A	#N/A		Pou5f1-rs4	NaN	NaN	NaN	NaN	NaN	NaN	NaN
Ppa1	104.4	67.02	42.34	40.1467	41.76	76.4433	82.2733		Ppa1	1.02	0	-0.67	-0.73	-0.69	0.26	0.42
Pparg	2.04667	0.896667	1.07	0.426667	0.49	7.53667	11.18		Pparg	1.02	-0.18	0	-0.67	-0.61	6.78	10.6
Pramel1	23.1167	12.4633	11.8633	11.2667	9.55	0.916667	0.563333		Pramel1	4.66	0.47	0.23	0	-0.67	-4.07	-4.21
Prdm9	26.3167	17.45	17.4533	15.9367	15.2167	7.51667	5.06333		Prdm9	4.62	0.67	0.67	0	-0.32	-3.74	-4.84
Prim1	49.5767	48.13	50.26	49.3133	53.8567	43.04	33.9267		Prim1	0.15	-0.67	0.54	0	2.59	-3.58	-8.77
Prr19	36.2333	4.02667	1.77333	2.3	1.71	1.82333	0.896667		Prr19	48.69	3.12	-0.07	0.67	-0.16	0	-1.31
Psmd1	143.54	131.87	123.127	122.683	125.097	100.007	92.0667		Psmd1	1.57	0.67	0	-0.03	0.15	-1.78	-2.4
Psmg1	137.723	122.59	109.42	114.963	103.667	40.7467	38.1167		Psmg1	1.45	0.67	0	0.28	-0.29	-3.52	-3.65
Ptpn6	1.03667	1.92667	2.70667	3.04667	4.63	8.58333	7.88667		Ptpn6	-0.86	-0.48	-0.14	0	0.67	2.36	2.06
Rad18	30.1233	22.9433	18.5367	16.9167	18.2567	15.23	15.1467		Rad18	2.64	1.04	0.06	-0.3	0	-0.67	-0.69
Rad21l	40.5167	8.28667	6.95333	4.66333	3.90333	8.29	9.44667		Rad21l	16.3	0	-0.67	-1.83	-2.22	0	0.59
Rad51	147.05	158.37	149.487	158.887	149.327	168.523	158.803		Rad51	-0.86	0	-0.67	0.04	-0.69	0.77	0.03
Rad51ap2	2.58333	2	3.33333	2.30333	2.13	4.88667	6.51		Rad51ap2	0	-0.67	0.87	-0.32	-0.52	2.66	4.54
Rad51c	19.0267	22.93	24.0533	29.1733	27.0633	24.2967	23.5933		Rad51c	-3.02	-0.67	0	3.07	1.81	0.15	-0.28
Rad54l	30.0267	26.8067	24.8	26.43	27.31	15.7567	11.52		Rad54l	1.49	0.16	-0.67	0	0.36	-4.42	-6.17
Rae1	151	112.313	93.51	90.5833	86.8867	60.5667	67.16		Rae1	1.88	0.67	0.09	0	-0.11	-0.93	-0.73
Rbm44	48.6	41.42	34.1133	25.6233	18.85	8.08667	7.72		Rbm44	0.98	0.67	0.36	0	-0.29	-0.75	-0.76
Rbm46	40.4133	26.17	20.69	19.3467	19.7633	2.64333	0.45		Rbm46	2.17	0.67	0.1	-0.04	0	-1.8	-2.03
Rbmx2	74.0467	58.2	58.1167	55.1367	58.4233	25.6367	22.05		Rbmx2	3.61	0.02	0	-0.67	0.07	-7.35	-8.16
Rbmxl2	36.7367	17.5733	25.9733	28.6567	21.38	28.8433	25.8567		Rbmxl2	2.53	-1.97	0	0.63	-1.08	0.67	-0.03
Rbpms2	290.627	284.117	276.043	270.213	257.773	575.57	531.11		Rbpms2	0.32	0	-0.39	-0.67	-1.28	14.14	11.98
Rec114	60.4933	61.02	45.71	46.2633	45.01	22.4533	15.5567		Rec114	0.67	0.7	0	0.03	-0.03	-1.06	-1.38
Rec8	3.37333	2.28667	0.416667	0.926667	0.206667	0.14	0		Rec8	4.79	3.03	0	0.83	-0.34	-0.45	-0.67
Recql	58.8767	42.77	35.1367	34.5433	35.4333	17.22	15.8367		Recql	2.1	0.67	0	-0.05	0.03	-1.58	-1.71
Reg2	81.6	12.0067	9.93	9.6	8.95	7.20333	4.92667		Reg2	20.26	0.68	0.09	0	-0.18	-0.67	-1.32
Rfc4	172.9	144.613	140.79	142.72	147.147	40.8933	30.3767		Rfc4	4.6	0.29	-0.29	0	0.67	-15.52	-17.12
Rhag	0.0433333	0.13	0.05	0.126667	0.0366667	0.0133333	0.01		Rhag	0	1.95	0.15	1.87	-0.15	-0.67	-0.75
Rhd	5.56667	20.2933	27.1533	29.4633	36.4133	54.19	65.4967		Rhd	-1.76	-0.67	-0.17	0	0.51	1.82	2.65
Rhox1	104.267	85.1667	117.61	118.96	143.497	39.6833	18.5867		Rhox1	0	-0.67	0.47	0.52	1.39	-2.28	-3.03
Rhox13	45.4467	7.16333	1.23	0.876667	2.18667	0.183333	0.05		Rhox13	28.49	3.82	0	-0.23	0.62	-0.67	-0.76
Rhox6	3.54	1.05667	1.47	1.24667	1.37667	0.223333	0.203333		Rhox6	6.93	-0.57	0.67	0	0.39	-3.09	-3.15
Rhox9	5.19333	0.623333	0.983333	0.71	1.32333	0.286667	0.24		Rhox9	7.14	-0.14	0.44	0	0.98	-0.67	-0.75
Rhpn2	64.9567	76.59	69.3967	60.7033	62.14	254.043	335.647		Rhpn2	-0.41	0.67	0	-0.81	-0.67	17.16	24.75
Ribc1	43.32	32.53	33.96	34.5033	31.6267	27.0367	24.2233		Ribc1	3.69	0	0.49	0.67	-0.31	-1.88	-2.84
Rims3	103.627	106.02	104.973	98.34	95.7433	86.1267	69.8967		Rims3	0.54	0.78	0.67	0	-0.26	-1.24	-2.89
Rnf138	64.4167	43.6967	31.66	30.8433	32	17.67	16.1733		Rnf138	1.84	0.67	0	-0.05	0.02	-0.78	-0.87
Rnf17	94.75	54.91	27.6167	26.1167	19.7667	32.2167	34.61		Rnf17	6.91	2.51	-0.51	-0.67	-1.38	0	0.26
Rpa2	135.387	123.437	98.0633	92.2967	82.2733	64.07	69.0567		Rpa2	1.25	0.9	0.17	0	-0.29	-0.82	-0.67
Rpl10l	228.847	165.49	92.7867	83.5733	75.9667	13.8267	13.2367		Rpl10l	1.4	0.79	0.09	0	-0.07	-0.67	-0.68
Rpl39l	226.54	145.14	121.13	118.883	106.077	90.0933	81.76		Rpl39l	2.77	0.67	0.06	0	-0.33	-0.74	-0.95
Rpph1	0.776667	0.193333	0.173333	0.39	0	0.1	0		Rpph1	2.35	0.08	0	0.84	-0.67	-0.29	-0.67
Rps6ka6	31.88	19.62	20.9233	20.0667	21.4867	16.4933	13.2267		Rps6ka6	5.61	-0.21	0.41	0	0.67	-1.7	-3.25
Rspry1	28.86	27.1867	26.0667	27.7	27.3967	16.9633	13.17		Rspry1	1.01	0	-0.67	0.31	0.13	-6.16	-8.44
Rundc3b	22.2633	16.87	11.83	10.28	9.05	8.54667	8.70667		Rundc3b	5.14	2.83	0.66	0	-0.53	-0.74	-0.67
S100a8	0	0	0	0	0	0	0		S100a8	NaN	NaN	NaN	NaN	NaN	NaN	NaN
S100a9	0	0	0	0	0	0	0		S100a9	NaN	NaN	NaN	NaN	NaN	NaN	NaN
Sall4	3.86667	5.48	5.95	6.39667	5.63667	32.58	51.5267		Sall4	-2.99	-0.67	0	0.64	-0.45	38.22	65.41
Scaper	61.5333	50.14	43.45	39.1167	40.21	21.6933	17.8433		Scaper	1.45	0.67	0.22	-0.07	0	-1.26	-1.52
Scml2	90.8133	42.09	20.66	18.1867	14.69	12.9833	20.2567		Scml2	8.55	2.65	0.05	-0.25	-0.67	-0.88	0
Sct	2.37333	12.11	13.4633	11.3867	11.14	3.40667	2.36		Sct	-2.55	0.28	0.67	0.07	0	-2.25	-2.55
Sec1	17.79	2.10333	1.54333	2.66333	1.92	1.17	1.02667		Sec1	14.4	0.17	-0.34	0.67	0	-0.68	-0.81
Sec11c	188.607	236.563	222.237	236.147	239.43	129.373	109.573		Sec11c	-1.32	0.56	0	0.55	0.67	-3.64	-4.42
Senp8	34.2367	24.6233	21.9367	21.5333	19.8467	34.21	34.39		Senp8	1.36	0	-0.38	-0.44	-0.67	1.35	1.38
Setdb2	17.48	14.69	15.2233	17.5267	16.8	11.4767	9.51333		Setdb2	0.67	-0.16	0	0.69	0.47	-1.12	-1.71
Sgsm3	44.8467	37.46	48.8767	47.5967	51.9467	58.28	61.2167		Sgsm3	-0.67	-1.91	0	-0.21	0.51	1.57	2.07
Shcbp1l	144.127	83.29	54.25	49.0267	37.1833	15.6867	9.15		Shcbp1l	1.92	0.69	0.11	0	-0.24	-0.67	-0.81
Siah1b	158.037	139.17	119.537	120.77	126.66	78.9367	77.8267		Siah1b	1.37	0.67	-0.05	0	0.22	-1.53	-1.57
Sirt1	41.77	29.8167	29.99	28.95	27.7467	25.5733	29.4133		Sirt1	14.45	0.47	0.67	-0.54	-1.95	-4.49	0
Slc25a25	15.8867	11.4767	10.14	8.97667	12.7667	10.1033	8.66667		Slc25a25	2.9	0.67	0	-0.59	1.33	-0.02	-0.74
Slc25a31	171.387	103.61	73.76	64.7267	54.5467	53.3967	43.8933		Slc25a31	6.35	2.31	0.54	0	-0.61	-0.67	-1.24
Slc25a33	19.89	16.32	19.7633	21.75	24.92	9.53667	7.69		Slc25a33	0.02	-0.67	0	0.39	1.01	-2	-2.36
Slc2a3	0.533333	0.29	0.296667	0.43	0.13	0.346667	0.123333		Slc2a3	1.2	-0.03	0	0.67	-0.84	0.25	-0.88
Smarca5	134.93	113.527	105.623	99.9567	99.55	69.17	57.42		Smarca5	1.74	0.67	0.28	0	-0.02	-1.53	-2.11
Smc1b	453.093	256.653	221.6	210.177	211.023	122.537	67.63		Smc1b	3.58	0.67	0.16	-0.01	0	-1.31	-2.12
Smc4	237.46	223.243	222.213	200.927	220.407	172.027	200.507		Smc4	0.67	0.11	0.07	-0.77	0	-1.91	-0.79
Snx16	19.3933	13.7867	13.2	14.2667	15.8767	15.2667	17.8033		Snx16	1.88	-0.67	-0.94	-0.46	0.28	0	1.16
Socs2	20.2467	8.70667	6.78333	7.47	6.56333	4.34	5.72333		Socs2	8.57	1.22	0	0.44	-0.14	-1.55	-0.67
Sohlh2	77.8267	69.1367	65.4	65.09	64.8533	13.7633	6.83333		Sohlh2	2.12	0.67	0.05	0	-0.04	-8.56	-9.71
Sox15	40.4667	26.2367	22.2667	21.5933	21.0533	34.4533	40.9567		Sox15	1.85	0	-0.52	-0.6	-0.67	1.07	1.92
Sox2	0.333333	0.13	0.14	0.11	0.13	0.256667	0.313333		Sox2	4.35	-0.22	0	-0.67	-0.22	2.62	3.9
Spa17	122.187	63.4567	66.4333	65.98	75.8167	46.05	30.86		Spa17	3.85	-0.17	0.03	0	0.67	-1.37	-2.41
Spata22	79.6167	5.34	2.93667	1.85333	2.81667	0.396667	0.0533333		Spata22	21.41	0.7	0.03	-0.27	0	-0.67	-0.77
Spata5	263.37	223.793	174.47	155.697	137.783	83.29	71.4833		Spata5	1.07	0.67	0.19	0	-0.18	-0.72	-0.83
Spdl1	31.5533	22.3433	18.1333	17.7233	19.28	25.7867	31.9867		Spdl1	1.48	0	-0.67	-0.74	-0.49	0.55	1.54
Spdya	9.37	2.73333	5.07667	4.62	4.06333	2.26	1.45333		Spdya	2.69	-0.67	0.51	0.28	0	-0.91	-1.32
Specc1	11.7733	8.86333	12.0733	10.0333	10.2067	2.51333	1.33333		Specc1	0.67	-0.45	0.79	0	0.07	-2.92	-3.37
Spo11	24.8233	3.33333	1.81333	1.48667	0.963333	0.276667	0.0266667		Spo11	13.01	1.03	0.18	0	-0.29	-0.67	-0.81
Spp1	0.63	0.103333	0.0966667	0.346667	0	0.39	0		Spp1	3.44	0	-0.04	1.59	-0.67	1.87	-0.67
Spryd3	92.0167	102.137	83.1767	80.2267	76.03	116.623	110.587		Spryd3	0	0.58	-0.51	-0.67	-0.91	1.41	1.06
Spryd7	26.2533	34.8267	42.84	44.6467	46.8933	16.2167	13.3533		Spryd7	-0.59	0	0.55	0.67	0.83	-1.28	-1.47
Spta1	0	0.04	0.0933333	0.0666667	0.01	0.103333	0.256667		Spta1	-1.23	-0.49	0.49	0	-1.04	0.67	3.5
Sptbn2	1.91667	1.03333	0.27	0.526667	0.246667	0.0333333	0.0133333		Sptbn2	4.33	2.01	0	0.67	-0.06	-0.62	-0.67
Srbd1	54.6867	62.4967	60.79	57.15	53.05	44.5933	54.4333		Srbd1	0	2.14	1.67	0.67	-0.45	-2.76	-0.07
Stag3	179.323	63.0533	42.59	44.0567	48.1633	9.64	7.17667		Stag3	4.8	0.67	-0.05	0	0.15	-1.22	-1.31
Stk17b	23.0233	17.48	22.5267	20.8767	19.8733	3.99333	1.50667		Stk17b	0.8	-0.61	0.67	0.26	0	-4.04	-4.67
Stk31	218.483	80.2833	60.15	60.26	60.31	38.49	42.1733		Stk31	5.9	0.75	0	0	0	-0.81	-0.67
Stra8	1.8	1.19667	0.683333	0.476667	0.6	0.866667	0.393333		Stra8	3.64	1.68	0	-0.67	-0.27	0.6	-0.95
Stradb	109.28	72.67	63.0167	61.3333	56.8067	83.6633	79.5533		Stradb	2.25	0	-0.59	-0.7	-0.97	0.67	0.42
Supt16	201.13	164.863	124.307	110.747	110.763	47.9067	37.63		Supt16	1.13	0.67	0.17	0	0	-0.78	-0.91
Suv39h1	104.783	67.7033	31.81	31.88	23.9533	2.87667	1.60333		Suv39h1	1.7	0.84	0	0	-0.18	-0.67	-0.7
Swt1	46.35	28.2633	22.4767	29.89	24.2367	20.26	30.78		Swt1	3.03	0	-0.97	0.27	-0.67	-1.34	0.42
Syce1	166.637	130.753	111.383	105.65	110.257	17.0633	7.13667		Syce1	1.86	0.67	0.04	-0.15	0	-3.07	-3.39
Syce2	434.617	324.08	297.637	325.873	302.643	670.713	664.71		Syce2	2.6	-0.04	-0.67	0	-0.55	8.24	8.09
Syce3	222.76	75.9567	12.08	9.37333	3.52	4.13	1.55667		Syce3	24.59	7.67	0.31	0	-0.67	-0.6	-0.9
Sycp1	361.257	141.497	86.5433	69.0467	60	45.1367	27.81		Sycp1	8.24	2.04	0.49	0	-0.26	-0.67	-1.16
Sycp2	76.6767	15.13	14.2067	13.31	13.1	26.4333	32.11		Sycp2	20.45	0	-0.31	-0.6	-0.67	3.76	5.64
Sycp3	908.577	693.643	585.343	650.977	605.267	172.17	74.9567		Sycp3	2.31	0.67	-0.15	0.35	0	-3.31	-4.05
Syn2	3.18	1.83667	2.25333	2.02333	1.92333	0.603333	0.326667		Syn2	2.57	-0.18	0.67	0.2	0	-2.7	-3.26
Syngr4	16.1767	14.13	17.5367	15.0233	16.2267	8.67333	7.53		Syngr4	0.65	-0.5	1.41	0	0.67	-3.56	-4.2
Syt5	1.22333	2.08333	2.08333	2.04333	1.25	10.5433	10.2933		Syt5	-0.7	0	0	-0.03	-0.67	6.85	6.65
Syt9	21.5	22.4333	18.86	16.09	20.2633	16.4167	11.4267		Syt9	0.67	0.91	0	-0.71	0.36	-0.62	-1.9
Taf4b	48.2633	32.46	28.8633	27.16	24.97	19.6967	18.32		Taf4b	2.69	0.67	0.22	0	-0.28	-0.95	-1.12
Taf5	161.227	135.937	139.48	142.517	148.777	44.2067	37.0433		Taf5	1.58	-0.26	0	0.22	0.67	-6.91	-7.43
Taf7l	549.743	45.2633	5.49667	5.63667	5.18667	0.64	0.126667		Taf7l	75.58	5.52	0	0.02	-0.04	-0.67	-0.75
Taf7l2	29.7867	2.52667	2.54333	2.67667	3.75	1.17333	1.41		Taf7l2	16.21	-0.01	0	0.08	0.72	-0.82	-0.67
Taf9b	89.9667	14.7667	7.62667	5.55333	6.14	35.82	49.7233		Taf9b	5.51	0	-0.52	-0.67	-0.63	1.54	2.56
Tbx4	5.14667	4.57333	2.79333	3.20667	2.14333	28.03	43.3933		Tbx4	0.22	0	-0.67	-0.52	-0.92	8.89	14.71
Tcaim	8.94333	8.28	9.94	10.7033	10.4833	25.5367	30.3367		Tcaim	-0.67	-0.97	-0.24	0.1	0	6.59	8.7
Tcfl5	64.4033	46.84	37.03	33.0867	29.27	11.4033	8.55		Tcfl5	1.54	0.67	0.19	0	-0.19	-1.06	-1.2
Tcl1	217.987	261.187	318.533	325.097	324.547	631.283	684.443		Tcl1	-1.13	-0.67	-0.06	0.01	0	3.27	3.83
Tdh	1.63	4.78	2.25333	2.06667	1.29667	3.69333	2.55667		Tdh	-0.67	2.73	0	-0.2	-1.04	1.56	0.33
Tdp2	116.817	109.217	98.6567	91.6067	87.1867	51.7767	42.71		Tdp2	0.97	0.67	0.27	0	-0.17	-1.53	-1.87
Tdrd12	24.8067	9.04	7.84667	8.50333	5.5	67.6567	73.2033		Tdrd12	3	0	-0.23	-0.1	-0.67	11.17	12.23
Tdrd7	56.7533	38.17	34.9033	34.0067	34.5433	14.2767	13.6833		Tdrd7	4.13	0.67	0.07	-0.1	0	-3.77	-3.88
Tdrd9	300.847	142.717	91.1267	80.39	72.7133	80.5867	49.1067		Tdrd9	14.1	3.98	0.67	-0.01	-0.5	0	-2.01
Tdrkh	101.32	48.0933	54.39	56.22	61.8467	76.91	82.8833		Tdrkh	1.94	-0.67	-0.37	-0.28	0	0.74	1.03
Terb1	44.8433	21.4467	21.71	18.8767	21.1767	34.5433	30.4267		Terb1	5.51	-0.06	0	-0.67	-0.13	3.06	2.08
Terf1	49.0733	36.7767	36.7067	32.62	34.76	35.0933	38.6767		Terf1	4.28	0.02	0	-1.42	-0.67	-0.56	0.68
Tesmin	7.35667	1.36333	1.4	1.24667	0.963333	0.516667	0.243333		Tesmin	14.55	0.28	0.37	0	-0.67	-1.74	-2.39
Tex10	87.6133	70.5367	64.9867	62.96	61.3667	39.0333	40.29		Tex10	2.19	0.67	0.18	0	-0.14	-2.13	-2.02
Tex101	171.353	30.5533	0.78	0.186667	0.0266667	0.256667	0.04		Tex101	501.75	88.85	1.53	-0.21	-0.67	0	-0.64
Tex11	64.6433	49.7067	32	30.6467	29.5767	5.37	1.87333		Tex11	1.2	0.67	0.05	0	-0.04	-0.89	-1.02
Tex12	65.9767	20.42	19.4767	20.2867	18.43	7.79	5.95333		Tex12	29.97	0.61	0	0.52	-0.67	-7.53	-8.71
Tex13b	67.2033	28.8133	29.5467	25.2633	30.0867	2.33333	1.15667		Tex13b	7.29	0	0.14	-0.67	0.24	-5.03	-5.25
Tex14	57.91	41.93	43.92	44.0433	43.1733	19.8033	17.1167		Tex14	7.99	-0.67	0.41	0.47	0	-12.68	-14.14
Tex15	511.763	337.753	245.343	234.65	218.117	42.88	23.8367		Tex15	1.81	0.67	0.07	0	-0.11	-1.25	-1.38
Tex16	37.24	1.25333	0.843333	0.71	0.873333	0.296667	0.213333		Tex16	59.88	0.67	0	-0.22	0.05	-0.9	-1.04
Tex19.1	101.81	58.69	54.4967	56.7367	59.2433	122.87	162.12		Tex19.1	6.05	-0.08	-0.67	-0.36	0	9.04	14.62
Tex30	186.497	143.277	109.723	121.91	110.96	81.75	75.24		Tex30	1.74	0.75	-0.03	0.25	0	-0.67	-0.82
Tfap2c	0.313333	1.84333	1.72667	2.02333	0.856667	10.6167	11.49		Tfap2c	-1.05	0	-0.08	0.12	-0.67	6	6.59
Tfrc	74.85	36.4533	27.6433	25.68	28.13	14.8267	13.51		Tfrc	3.61	0.67	0	-0.15	0.04	-0.98	-1.08
Tinf2	259.977	241.47	257.273	254.88	273.747	407.583	304.007		Tinf2	0	-0.91	-0.13	-0.25	0.67	7.23	2.16
Tipin	66.0233	47.6133	38.1967	35.6233	38.2533	26.38	27.4767		Tipin	1.99	0.67	0	-0.18	0	-0.85	-0.77
Tktl1	194.333	59.67	10.7833	8.62333	2.50333	4.80667	2.21		Tktl1	20.47	5.63	0.24	0	-0.67	-0.42	-0.71
Tmem199	69.7633	41.8333	41.9367	38.3967	41.93	48.8	55.19		Tmem199	5.3	-0.02	0	-0.67	0	1.31	2.53
Tnfrsf14	1.19667	1.27667	1.58333	1.17	1.41	0.693333	0.48		Tnfrsf14	0	0.25	1.22	-0.08	0.67	-1.59	-2.27
Top2a	27.5567	17.06	15.1567	13.55	13.17	6.24667	7.29333		Top2a	2.69	0.67	0.31	0	-0.07	-1.4	-1.2
Topbp1	104.557	80.7267	77.3767	68.46	70.5567	50.95	56.6867		Topbp1	2.25	0.67	0.45	-0.14	0	-1.3	-0.92
Tpgs2	35.4433	39.6067	41.1467	42.91	41.3833	76.6867	84.4467		Tpgs2	-2.26	-0.67	-0.09	0.58	0	13.4	16.35
Tpsb2	0	0	0	0	0	0.05	0		Tpsb2	NaN	NaN	NaN	NaN	NaN	NaN	NaN
Trap1a	75.26	70.3067	70.1933	73.3533	65.2367	15.0733	6.84667		Trap1a	0.69	0.02	0	0.43	-0.67	-7.5	-8.62
Trim37	161.98	113.447	81.8767	71.3067	69.5867	60.8367	42.02		Trim37	5.79	2.69	0.67	0	-0.11	-0.67	-1.87
Trim6	1.57667	0.68	1.28667	0.703333	1.02	4.96333	7.25		Trim6	0.34	-0.7	0	-0.67	-0.31	4.25	6.9
Trmo	22.81	17.39	16.77	16.38	17.22	13.6167	16.13		Trmo	6.57	0.67	0	-0.42	0.49	-3.43	-0.7
Tsc22d3	153.763	25.5433	13.65	11.7833	13.9067	0.51	0.126667		Tsc22d3	7.95	0.67	0	-0.11	0.01	-0.75	-0.77
Tsga10	39.6467	37.5167	48.7333	49.8533	63.62	15.7567	10.4733		Tsga10	0	-0.14	0.6	0.67	1.58	-1.58	-1.93
Tsga14	#N/A	#N/A	#N/A	#N/A	#N/A	#N/A	#N/A		Tsga14	NaN	NaN	NaN	NaN	NaN	NaN	NaN
Ttk	61.7133	64.4833	73.07	73.6433	70.26	78.25	94.13		Ttk	-1.48	-1.12	0	0.07	-0.37	0.67	2.74
Tuba3a	35.2533	38.3333	19.2833	21.5867	18.8633	38.86	52.6467		Tuba3a	0	0.15	-0.79	-0.67	-0.81	0.18	0.86
Tuba3b	2.74333	3.13333	0.776667	1.35667	0.956667	1.33667	1.53333		Tuba3b	2.34	3	-0.98	0	-0.67	-0.03	0.3
Tuft1	12.25	17.27	21.0433	18.26	18.92	20.99	23.91		Tuft1	-2.17	-0.54	0.69	-0.22	0	0.67	1.63
Txlng	44.2533	40.1833	42.92	37.86	41.4733	27.1133	30.0067		Txlng	1	0	0.67	-0.57	0.32	-3.22	-2.51
Uba6	56.6167	34.7333	26.4833	24.7467	26.5467	23.2	19.1067		Uba6	6.19	1.69	0	-0.36	0.01	-0.67	-1.52
Ube2a	184.827	146.237	116.173	120.98	112.693	144.553	122.15		Ube2a	4.47	1.72	-0.43	-0.08	-0.67	1.6	0
Ube2t	56.93	69.9733	62.8467	60.1333	56.55	132.773	156.43		Ube2t	-0.63	0.76	0	-0.29	-0.67	7.49	10.02
Ugt8a	6.83333	1.12333	1.40333	1.79333	2.26667	18.0133	15.5167		Ugt8a	2.69	-0.67	-0.51	-0.28	0	9.29	7.82
Uimc1	62.3867	43.6233	42.68	32.9933	36.8767	25.2433	18.8133		Uimc1	2.55	0.67	0.58	-0.39	0	-1.16	-1.81
Usp32	81.21	82.6733	89.6933	83.36	91.8467	57.16	41.3133		Usp32	-0.14	0	0.67	0.07	0.88	-2.45	-3.97
Utf1	0.04	0.193333	0.166667	0.656667	0.113333	0.173333	0.0766667		Utf1	-1.6	0.34	0	6.2	-0.67	0.08	-1.14
Utp18	69.0167	54.24	46.77	47.3933	46.3767	40.7133	42.85		Utp18	3.83	1.29	0	0.11	-0.07	-1.04	-0.67
Vbp1	178.527	158.62	149.077	141.117	122.52	137.103	107.503		Vbp1	1.44	0.67	0.31	0	-0.72	-0.15	-1.3
Vps26a	198.767	174.507	163.893	149.777	142.087	252.79	242.843		Vps26a	0.66	0	-0.29	-0.67	-0.88	2.14	1.86
Wbp2nl	22.4667	14.92	11.45	11.5867	9.62333	2.40667	1.45667		Wbp2nl	2.14	0.67	0	0.03	-0.36	-1.76	-1.94
Wdhd1	22.4933	24.1833	20.3533	18.95	23.8233	19.11	16.9133		Wdhd1	0.67	1.21	0	-0.44	1.09	-0.39	-1.08
Wdr36	365.95	292.117	193.113	170.727	154.627	120.417	114.627		Wdr36	2.62	1.63	0.3	0	-0.22	-0.67	-0.75
Wdr75	61.1567	39.1233	30.1133	32.7267	33.2267	32.4933	40.7933		Wdr75	6.05	1.28	-0.67	-0.11	0	-0.16	1.64
Wdr76	48.04	83.35	89.3667	77.5467	79.0333	178.07	200.953		Wdr76	-3.96	0	0.67	-0.65	-0.48	10.62	13.18
Wfdc10	3.39	1.7	2.27333	1.35333	0.44	0.13	0		Wfdc10	1.49	0.25	0.67	0	-0.67	-0.9	-0.99
Xlr	65.2167	17.4233	8.06667	6.64667	9.81	2.66667	1.42333		Xlr	7.14	1.17	0	-0.18	0.22	-0.67	-0.83
Xlr4a	173.293	138.137	142.21	138.883	143.433	106.68	70.06		Xlr4a	5.1	-0.11	0.49	0	0.67	-4.77	-10.2
Ybx2	1725.55	1442.14	1162.31	1145.25	1101.76	1433.54	1488.01		Ybx2	0.73	0.02	-0.67	-0.72	-0.83	0	0.14
Zbtb32	53.2733	49.4933	14.73	13.34	8.01667	4.46	2.26667		Zbtb32	3.03	2.75	0.11	0	-0.4	-0.67	-0.84
Zcwpw1	358.303	183.9	158.987	146.053	159.153	65.4267	33.9533		Zcwpw1	5.4	0.67	0	-0.35	0	-2.53	-3.39
Zdhhc13	20.3333	10.8667	8.97667	9.54333	8.45	9.04333	8.56667		Zdhhc13	15.23	2.46	-0.09	0.67	-0.8	0	-0.64
Zfp541	50.9633	10.04	6.73667	6.54667	5.27333	15.25	19.1667		Zfp541	5.79	0	-0.47	-0.49	-0.67	0.74	1.29
Zfp667	5.25667	7.62	6.18333	6.12667	4.88	2.92667	1.91333		Zfp667	0	1.72	0.67	0.63	-0.27	-1.7	-2.43
Zfp982	2.39	0.653333	0.386667	0.726667	0.636667	9.11	16.37		Zfp982	3.3	-0.15	-0.67	0	-0.18	16.63	31.03
Zglp1	31.4967	33.5267	28.3333	27.7633	33.9567	23.2367	19.53		Zglp1	0.42	0.69	0	-0.08	0.74	-0.67	-1.17
Zwilch	130.757	92.7467	81.83	80.73	75.3567	47.3367	46.1067		Zwilch	2.81	0.67	0.06	0	-0.3	-1.87	-1.94

## Sheet: Fig.S4c
104 female meiosis prophase genes	TPM_input									Robust_Zscore
id	E18.5	P1	P3	P4s	P6s	P4l	P6l		id	E18.5	P1	P3	P4s	P6s	P4l	P6l
1700013H16Rik	40.48	2.11	0.213333	0.146667	0.363333	0.0433333	0.02		1700013H16Rik	159.76	7.53	0	-0.26	0.6	-0.67	-0.77
4930432K21Rik	33.54	33.8067	30.52	31.8833	29.39	47.5067	49.0833		4930432K21Rik	0	0.06	-0.67	-0.37	-0.93	3.12	3.47
4930447C04Rik	283.47	57.0333	31.0967	29.6733	27.3133	1.54667	0.856667		4930447C04Rik	6.26	0.67	0.04	0	-0.06	-0.69	-0.71
4930524B15Rik	8.44333	0.496667	0.196667	0.206667	0.386667	0.0533333	0.0233333		4930524B15Rik	30.86	1.09	-0.04	0	0.67	-0.57	-0.69
4933427D06Rik	11.1833	34.2367	36.2533	28.4	21.8133	33.0533	48.1233		4933427D06Rik	-3.17	0.17	0.46	-0.67	-1.63	0	2.18
Abhd18	4.13667	2.5	2.09667	3.17667	2.95	1.3	1.44333		Abhd18	1.63	0	-0.4	0.67	0.45	-1.2	-1.05
Adarb1	15.04	10.4267	10.5733	10.4367	11.7	8.31333	7.61333		Adarb1	2.46	-0.01	0.07	0	0.67	-1.13	-1.51
Asf1b	47.8967	40.1333	47.7567	43.09	43.1367	59.4333	71.3367		Asf1b	0.02	-1.1	0	-0.67	-0.67	1.69	3.41
Aspa	13.97	1.15667	0.81	0.833333	0.873333	0.36	0.0833333		Aspa	27.4	0.67	-0.05	0	0.08	-0.99	-1.56
BC049762	19.4867	7.66	7.32333	5.19333	3.49667	3.69	1.51333		BC049762	4.53	0.78	0.67	0	-0.54	-0.48	-1.17
BC051142	12.1233	1.80333	3.18667	1.94667	2.93	0.303333	0.153333		BC051142	5.54	-0.08	0.67	0	0.53	-0.89	-0.98
Btbd18	30.4	4.91	2.84667	2.97	3.42	0.856667	0.296667		Btbd18	9.54	0.67	-0.04	0	0.16	-0.73	-0.93
Caprin2	256.143	143.763	120.56	116.837	123.87	96.06	90.1567		Caprin2	3.94	0.67	0	-0.11	0.1	-0.71	-0.88
Ccdc155	11.5267	14.3	15.4433	16.0367	17.72	42.2267	39.81		Ccdc155	-1.75	-0.67	-0.23	0	0.65	10.17	9.23
ccdc172	81.3567	60.63	56.9667	56.6767	61.5667	21.54	17.6967		ccdc172	3.58	0.54	0	-0.04	0.67	-5.19	-5.76
Ccdc181	96.3933	66.0067	65.3433	61.1467	70.7133	39.6867	34.93		Ccdc181	3.9	0.08	0	-0.53	0.67	-3.22	-3.82
Ccdc36	2.62333	3.09667	2.89333	1.98667	2.75333	4.47667	4.58		Ccdc36	-0.67	0.51	0	-2.26	-0.35	3.96	4.21
Ccdc73	107.51	64.8067	43.12	38.45	34.3033	23.42	19.7633		Ccdc73	3.1	1.18	0.21	0	-0.19	-0.67	-0.84
Ccnb3	33.5267	2.07667	1.67333	1.35333	0.79	1.70333	1.64667		Ccnb3	67.14	0.85	0	-0.67	-1.86	0.06	-0.06
Cdkl2	27.82	11.4633	9.44	10.41	7.70667	10.0033	11.3033		Cdkl2	12.11	0.73	-0.67	0	-1.88	-0.28	0.62
Cntd1	18.49	6.76	6.39333	5.73667	5.35	1.69	1.01		Cntd1	8.41	0.67	0.43	0	-0.25	-2.67	-3.12
Crebl2	28.4	21.6233	22.39	20.65	18.8967	10.0167	6.48667		Crebl2	2.98	0.37	0.67	0	-0.67	-4.09	-5.45
Cyld	21.53	26.79	35.6533	39.72	41.4833	14.5167	11.7033		Cyld	-0.29	0	0.49	0.71	0.81	-0.67	-0.83
D1Pas1	33.2067	8.25333	5.27667	4.54	3.80333	1.75667	1.13667		D1Pas1	6.95	0.9	0.18	0	-0.18	-0.67	-0.82
Dcaf8l	59.0267	10.09	4.04	3.99667	3.37	2.25333	1.22667		Dcaf8l	21.29	2.36	0.02	0	-0.24	-0.67	-1.07
Ddb2	28.05	29.2267	29.4733	33.39	31.2467	31.0067	27.4233		Ddb2	-0.63	-0.11	0	1.72	0.78	0.67	-0.9
Dennd4a	9.44	7.95333	10.2367	9.23333	10.2233	8.77667	7.31667		Dennd4a	0.14	-0.87	0.68	0	0.67	-0.31	-1.31
Dmc1	19.7033	6.89667	7.43333	8.88667	6.46	1.47667	0.863333		Dmc1	4.34	0	0.18	0.67	-0.15	-1.84	-2.04
Dmrtc2	24.4867	0.743333	0.39	0.39	0.316667	0.213333	0.0133333		Dmrtc2	92	1.35	0	0	-0.28	-0.67	-1.44
Dop1a	42.0233	32.3833	35.62	34.4333	36.4767	34.6633	38.2933		Dop1a	3.64	-1.84	0	-0.67	0.49	-0.54	1.52
Eaf2	5.44667	3.12333	4.36667	3.34667	3.32333	3.55	2.08667		Eaf2	6.34	-0.67	3.08	0	-0.07	0.61	-3.81
Ecsit	49.77	51.8567	55.7033	56.6833	63.73	25.4233	19.2933		Ecsit	-0.29	0	0.54	0.67	1.66	-3.69	-4.55
Fbxo47	24.4567	10.6967	10.4433	10.6967	8.09333	5.97	6.29		Fbxo47	4.02	0.07	0	0.07	-0.67	-1.28	-1.19
Fhl4	24.3033	6.18667	6.91333	6.29333	5.09	3.35667	2.55		Fhl4	11.14	0	0.45	0.07	-0.67	-1.74	-2.24
Figla	760.473	534.993	504.937	463.343	514.553	335.773	208.21		Figla	4.14	0.49	0	-0.67	0.16	-2.74	-4.81
Fmr1nb	231.99	108.243	74.3267	75.2233	73.4067	50.7433	34.2633		Fmr1nb	4.51	0.97	0	0.03	-0.03	-0.67	-1.15
Gpat2	194.55	120.54	108.103	98.2133	84.13	60.32	51.2433		Gpat2	2.91	0.67	0.3	0	-0.43	-1.14	-1.42
Gpr19	24.3133	41.2733	43.2067	42.0067	37.82	31.1967	31.4267		Gpr19	-1.69	0.43	0.67	0.52	0	-0.83	-0.8
H2-D1	10.27	5.01667	8.48	9.51	7.47333	3.79	3.11667		H2-D1	0.77	-0.67	0.28	0.56	0	-1.01	-1.2
H2-K1	61.0067	304.103	570.493	623.743	654.787	275.833	178.357		H2-K1	-0.67	0	0.74	0.89	0.97	-0.08	-0.35
Haus8	50.7767	78.72	74.41	74.2167	70.7033	169.57	142.15		Haus8	-3.7	0.67	0	-0.03	-0.58	14.89	10.6
Hfm1	37.6667	7.96	6.52333	7.01667	6.15	0.59	0.243333		Hfm1	14.62	0.67	0	0.23	-0.18	-2.79	-2.95
Hormad1	129.957	31.71	14.0033	11.6433	7.73	1.46	0.826667		Hormad1	7.84	1.33	0.16	0	-0.26	-0.67	-0.72
Hormad2	16.9933	9.25333	8.02333	7.37	6.24	6.01333	5.05667		Hormad2	4.78	0.94	0.32	0	-0.56	-0.67	-1.15
Hsf2bp	79.8967	59.6367	54.5633	59.21	57.5967	62.3167	54.4567		Hsf2bp	4.49	0.09	-1.01	0	-0.35	0.67	-1.03
Il18	39.59	17.0033	13.1633	11.04	10.4367	1.19333	0.6		Il18	3.23	0.67	0.24	0	-0.07	-1.11	-1.18
Inca1	39.51	20.9067	21.15	21.6533	16.7567	11.9	9.16667		Inca1	3.02	0	0.04	0.12	-0.67	-1.46	-1.91
Larp1b	120.94	95.6567	67.9	62.11	59.4	100.32	83.49		Larp1b	1.5	0.49	-0.62	-0.86	-0.97	0.67	0
Lypd4	4.09	0.333333	0	0	0	0.0366667	0		Lypd4	NaN	NaN	NaN	NaN	NaN	NaN	NaN
M1ap	24.52	8.39667	6.12667	5.46	6.08	5.82333	3.69		M1ap	20.06	2.52	0.05	-0.67	0	-0.28	-2.6
Madd	35.7867	24.91	25.21	21.1667	25.1667	29.37	30.07		Madd	1.76	-0.05	0	-0.67	-0.01	0.69	0.81
Majin	10.6433	1.75333	1.14333	0.743333	0.62	1.83333	1.19		Majin	11.32	0.67	-0.06	-0.53	-0.68	0.77	0
Mei1	18.81	3.57	3.07667	3.31333	3.78	0.793333	0.346667		Mei1	22.4	0.37	-0.34	0	0.67	-3.64	-4.29
Meiob	39.4167	11.79	5.50333	4.55333	2.43667	1.17333	0.783333		Meiob	6.96	1.44	0.19	0	-0.42	-0.67	-0.75
Meioc	13.0167	0.946667	0.646667	0.853333	1.20333	0.333333	0.15		Meioc	23.44	0.18	-0.4	0	0.67	-1	-1.36
Msh4	25.72	16.24	21.02	22.8267	21.5367	39.0367	47.4567		Msh4	0.67	-1.54	-0.42	0	-0.3	3.78	5.74
Msh5	14.27	11.36	16.0267	14.62	13.7833	3.72667	2.9		Msh5	0.15	-0.73	0.67	0.25	0	-3.02	-3.27
Phka2	139.077	131.29	123.803	122	124.32	54.6933	37.6		Phka2	1.38	0.67	0	-0.16	0.05	-6.23	-7.77
Poln	17.81	16.6633	16.6433	15.4667	17.8767	13.7133	7.96667		Poln	0.67	0.01	0	-0.67	0.71	-1.68	-4.97
Pparg	2.04667	0.896667	1.07	0.426667	0.49	7.53667	11.18		Pparg	1.02	-0.18	0	-0.67	-0.61	6.78	10.6
Pramel1	23.1167	12.4633	11.8633	11.2667	9.55	0.916667	0.563333		Pramel1	4.66	0.47	0.23	0	-0.67	-4.07	-4.21
Prdm9	26.3167	17.45	17.4533	15.9367	15.2167	7.51667	5.06333		Prdm9	4.62	0.67	0.67	0	-0.32	-3.74	-4.84
Rad21l	40.5167	8.28667	6.95333	4.66333	3.90333	8.29	9.44667		Rad21l	16.3	0	-0.67	-1.83	-2.22	0	0.59
Rad51ap2	2.58333	2	3.33333	2.30333	2.13	4.88667	6.51		Rad51ap2	0	-0.67	0.87	-0.32	-0.52	2.66	4.54
Rbpms2	290.627	284.117	276.043	270.213	257.773	575.57	531.11		Rbpms2	0.32	0	-0.39	-0.67	-1.28	14.14	11.98
Rec8	3.37333	2.28667	0.416667	0.926667	0.206667	0.14	0		Rec8	4.79	3.03	0	0.83	-0.34	-0.45	-0.67
Reg2	81.6	12.0067	9.93	9.6	8.95	7.20333	4.92667		Reg2	20.26	0.68	0.09	0	-0.18	-0.67	-1.32
Rhox13	45.4467	7.16333	1.23	0.876667	2.18667	0.183333	0.05		Rhox13	28.49	3.82	0	-0.23	0.62	-0.67	-0.76
Ribc1	43.32	32.53	33.96	34.5033	31.6267	27.0367	24.2233		Ribc1	3.69	0	0.49	0.67	-0.31	-1.88	-2.84
Setdb2	17.48	14.69	15.2233	17.5267	16.8	11.4767	9.51333		Setdb2	0.67	-0.16	0	0.69	0.47	-1.12	-1.71
Slc25a31	171.387	103.61	73.76	64.7267	54.5467	53.3967	43.8933		Slc25a31	6.35	2.31	0.54	0	-0.61	-0.67	-1.24
Smc1b	453.093	256.653	221.6	210.177	211.023	122.537	67.63		Smc1b	3.58	0.67	0.16	-0.01	0	-1.31	-2.12
Spata22	79.6167	5.34	2.93667	1.85333	2.81667	0.396667	0.0533333		Spata22	21.41	0.7	0.03	-0.27	0	-0.67	-0.77
Spata5	263.37	223.793	174.47	155.697	137.783	83.29	71.4833		Spata5	1.07	0.67	0.19	0	-0.18	-0.72	-0.83
Spdya	9.37	2.73333	5.07667	4.62	4.06333	2.26	1.45333		Spdya	2.69	-0.67	0.51	0.28	0	-0.91	-1.32
Spo11	24.8233	3.33333	1.81333	1.48667	0.963333	0.276667	0.0266667		Spo11	13.01	1.03	0.18	0	-0.29	-0.67	-0.81
Spryd3	92.0167	102.137	83.1767	80.2267	76.03	116.623	110.587		Spryd3	0	0.58	-0.51	-0.67	-0.91	1.41	1.06
Stag3	179.323	63.0533	42.59	44.0567	48.1633	9.64	7.17667		Stag3	4.8	0.67	-0.05	0	0.15	-1.22	-1.31
Stra8	1.8	1.19667	0.683333	0.476667	0.6	0.866667	0.393333		Stra8	3.64	1.68	0	-0.67	-0.27	0.6	-0.95
Syce1	166.637	130.753	111.383	105.65	110.257	17.0633	7.13667		Syce1	1.86	0.67	0.04	-0.15	0	-3.07	-3.39
Syce3	222.76	75.9567	12.08	9.37333	3.52	4.13	1.55667		Syce3	24.59	7.67	0.31	0	-0.67	-0.6	-0.9
Sycp1	361.257	141.497	86.5433	69.0467	60	45.1367	27.81		Sycp1	8.24	2.04	0.49	0	-0.26	-0.67	-1.16
Sycp2	76.6767	15.13	14.2067	13.31	13.1	26.4333	32.11		Sycp2	20.45	0	-0.31	-0.6	-0.67	3.76	5.64
Sycp3	908.577	693.643	585.343	650.977	605.267	172.17	74.9567		Sycp3	2.31	0.67	-0.15	0.35	0	-3.31	-4.05
Syn2	3.18	1.83667	2.25333	2.02333	1.92333	0.603333	0.326667		Syn2	2.57	-0.18	0.67	0.2	0	-2.7	-3.26
Syngr4	16.1767	14.13	17.5367	15.0233	16.2267	8.67333	7.53		Syngr4	0.65	-0.5	1.41	0	0.67	-3.56	-4.2
Taf7l	549.743	45.2633	5.49667	5.63667	5.18667	0.64	0.126667		Taf7l	75.58	5.52	0	0.02	-0.04	-0.67	-0.75
Taf7l2	29.7867	2.52667	2.54333	2.67667	3.75	1.17333	1.41		Taf7l2	16.21	-0.01	0	0.08	0.72	-0.82	-0.67
Taf9b	89.9667	14.7667	7.62667	5.55333	6.14	35.82	49.7233		Taf9b	5.51	0	-0.52	-0.67	-0.63	1.54	2.56
Terb1	44.8433	21.4467	21.71	18.8767	21.1767	34.5433	30.4267		Terb1	5.51	-0.06	0	-0.67	-0.13	3.06	2.08
Tesmin	7.35667	1.36333	1.4	1.24667	0.963333	0.516667	0.243333		Tesmin	14.55	0.28	0.37	0	-0.67	-1.74	-2.39
Tex101	171.353	30.5533	0.78	0.186667	0.0266667	0.256667	0.04		Tex101	501.75	88.85	1.53	-0.21	-0.67	0	-0.64
Tex11	64.6433	49.7067	32	30.6467	29.5767	5.37	1.87333		Tex11	1.2	0.67	0.05	0	-0.04	-0.89	-1.02
Tex12	65.9767	20.42	19.4767	20.2867	18.43	7.79	5.95333		Tex12	29.97	0.61	0	0.52	-0.67	-7.53	-8.71
Tex15	511.763	337.753	245.343	234.65	218.117	42.88	23.8367		Tex15	1.81	0.67	0.07	0	-0.11	-1.25	-1.38
Tex16	37.24	1.25333	0.843333	0.71	0.873333	0.296667	0.213333		Tex16	59.88	0.67	0	-0.22	0.05	-0.9	-1.04
Tktl1	194.333	59.67	10.7833	8.62333	2.50333	4.80667	2.21		Tktl1	20.47	5.63	0.24	0	-0.67	-0.42	-0.71
Tsc22d3	153.763	25.5433	13.65	11.7833	13.9067	0.51	0.126667		Tsc22d3	7.95	0.67	0	-0.11	0.01	-0.75	-0.77
Tsga10	39.6467	37.5167	48.7333	49.8533	63.62	15.7567	10.4733		Tsga10	0	-0.14	0.6	0.67	1.58	-1.58	-1.93
Ugt8a	6.83333	1.12333	1.40333	1.79333	2.26667	18.0133	15.5167		Ugt8a	2.69	-0.67	-0.51	-0.28	0	9.29	7.82
Usp32	81.21	82.6733	89.6933	83.36	91.8467	57.16	41.3133		Usp32	-0.14	0	0.67	0.07	0.88	-2.45	-3.97
Wbp2nl	22.4667	14.92	11.45	11.5867	9.62333	2.40667	1.45667		Wbp2nl	2.14	0.67	0	0.03	-0.36	-1.76	-1.94
Zcwpw1	358.303	183.9	158.987	146.053	159.153	65.4267	33.9533		Zcwpw1	5.4	0.67	0	-0.35	0	-2.53	-3.39
Zfp541	50.9633	10.04	6.73667	6.54667	5.27333	15.25	19.1667		Zfp541	5.79	0	-0.47	-0.49	-0.67	0.74	1.29

## Sheet: Fig.S4d
WT_POT_down	Log10(TPM+1)					WT_POT_up	Log10(TPM+1)
id	P1_PRC1ctr	P1_PRC1cKO	P5_PRC1ctr	P5_PRC1cKO		id	P1_PRC1ctr	P1_PRC1cKO	P5_PRC1ctr	P5_PRC1cKO
Tex101	2.28344	2.48337	0.293363	1.96602		Mmp7	0	0	0.801404	0.517855
Tex13c2	0.436957	0.700271	0.0549959	0.376577		Pramel27	0	0.277609	0.636488	0.66792
Fsip2l	1.23096	1.36239	0.1959	0.642959		Aknad1	0.218798	0.0663259	1.38184	1.15549
Gm20750	0.221414	0.158362	0.120574	0.049218		Pudp	0.138303	0	0.826723	0.575188
Gml	1.38337	1.64992	0.317018	0.920645		Zfp616	0	0	0.426511	0.386499
Ctag2l2	2.06166	2.16646	0.475671	1.43513		Elobl	0.302114	0.357935	2.92358	2.30107
Magea8	0.401401	0.925054	0	0.224015		Gm15610	1.05365	1.09587	0	0
Nt5el	1.09237	1.23942	0.0951694	0.857031		Pramel32	0	0	0.440122	0.225309
Glipr1l2	0.49276	0.619093	0.00432137	0.188928		Tbx3os1	0.00432137	0.0737184	0.94176	0.536558
Crtac1	0.379306	0.492062	0	0.390051		Bfsp1	0.238046	0.100371	0.0128372	0.286681
Nrk	0.00432137	0.108903	0.00216606	0.186108		Gm44133	0.00646604	0.0107239	0.292256	0.0128372
Paqr9	0	0.0899051	0.00432137	0.165838		B930092H01Rik	0	0	0.147676	0.0472749
Magea5	0.741939	1.10089	0.0191163	0.281033		Siglec15	0	0	0	0.144574
Esx1	0.579784	0.883661	0.0433623	0.97359		Gm37043	0	0	0	0
Magea6	0.545925	1.0187	0.00860017	0.236789		Khdc1a	0.435367	0.30103	2.08025	1.88041
Rbp4	1.02938	1.38399	0.171726	1.05671		Gm34776	0.00646604	0	0.0293838	0.0334238
Lypd4	0.591621	0.66323	0.0128372	0.763802		Kcnh5	0	0	0.0472749	0.0374265
Tmem28	0	0.0606978	0	0.049218		Acsm4	0	0.147676	0.779957	0.550228
Rasef	0.0700379	0.322219	0.150756	0.586024		Ceacam10	0.1959	0.507856	1.22994	1.32098
Spesp1	0.00646604	0.11059	0.0986437	0.434569		Fendrr	0	0	0	0.0128372
Enpp2	0.665581	0.646894	0.167317	0.549616		Gm5907	0.49693	0.516535	0.871281	0.881099
Trpd52l3	0	0.307496	0	0.0314085		Myo15b	0	0	0.604766	0.635986
Ankrd45	0.335458	0.343409	0	0.09691		Khdc1c	0.0107239	0.0149403	1.02877	0.655619
Ms4a6d	0.688865	0.466126	0.528274	0.879096		1110028F18Rik	0.0934217	0	0.201397	0.0170333
Nrxn1	0.505828	0.975432	0.0791812	0.839478		Spint4	0	0	0.549616	0.102091
Col4a6	0.09691	0.00216606	0	0.0191163		Gm30159	0.303196	0.349278	1.5088	1.14737
Gm14692	2.54096	2.58106	2.14054	2.0327		Gm16329	0	0	0	0
Hus1b	0.766413	0.656577	0.0606978	0.404834		Gm44741	0.00216606	0.0149403	0.173186	0.133539
Gm15363	0.492062	0.761928	0.0663259	0.201397		Gm4489	0	0.064458	0.690196	0.443263
Magea4	0.802089	0.745855	0	0.136721		1600027J07Rik	0	0	0.31597	0.526339
Gm18393	0.205475	0.279895	0	0.0232525		Gm13752	0.395326	0.171726	1.2444	0.920906
Shisa9	0.292256	0.562293	0.136721	0.955447		Gm28375	0	0	0.0588055	0
Ccdc160	0.213518	0.499687	0	0.131939		Gm48007	0	0	0.0881361	0
Jakmip2	0.235528	0.177536	0.0845763	0.177536		Vmn2r23	0.0211893	0.00216606	0.122216	0.0191163
Cers3	0.922466	1.46923	0.395326	1.33274		Gm6329	0.268344	0.430559	1.13909	0.617
Evx1os	0	0.049218	0.0413927	0.0845763		Gm11738	0	0	0.0588055	0.0149403
mt-Ti	0	0	0	0		Gm37326	0	0.00216606	0	0.00432137
Tshb	0.0232525	0	0.064458	0.0394141		4732490B19Rik	0	0	0.049218	0.0273496
Cldn34b1	0.428135	0.577492	0	0.080987		H2bc23	0.0549959	0.255273	0.700271	0.0472749
Col8a1	0	0.00860017	0.064458	0.11059		4930451I11Rik	0	0.178977	1.05289	0.874192
Magea10	0.146128	0.55145	0.064458	0.399674		Spata19	0	0	0.264818	0
Gsdmd	0	0.187521	0	0.147676		Pramel22	0	0	0.0107239	0
Chrd	0	0.0232525	0	0.0773679		Adam19	0.144574	0.091667	0.611192	0.731186
Gm13231	0.382917	0.131939	0.080987	0.1959		Gm13373	0	0.10721	0.139879	0.357935
Lrit3	0.150756	0.232996	0.0107239	0.0986437		Dcpp1	0	0.0149403	0.0170333	0
Magea3	0.605844	0.757016	0	0.0293838		Ms4a10	0.281033	0	0.654177	0.830589
Mirg	0	0.0663259	0.0211893	0.120574		Gm49424	0	0	0	0
Ttc30a2	0.335458	0.14145	0	0		Gm12423	0	0	0	0
Cetn1	0.999131	1.12743	0	0.231724		Iglc3	0	0.0273496	0.954966	0.891537
Otud6a	0	0.19173	0.0845763	0.181844		Frem3	0.474944	0.333447	0.0845763	0.0863598
Drc7	0.264818	0.10551	0.0334238	0.260071		Gm5724	0	0	0.194514	0.071882
Gdf11	0.252853	0.159868	0.188928	0.39794		Il2rb	0	0.00216606	0.049218	0.218798
Ctag2l1	2.3996	2.50726	0.772688	1.7783		Gm45941	0.331427	0.130334	1.29491	0.833466
Rhov	0	0.332438	0.0107239	0.333447		Zfp735	0.0253059	0	0.256477	0.176091
Efcab10	1.12352	1.34242	0.0472749	0.286681		Gm5507	0	0.138303	0.321184	0.152288
Cdx1	0	0.075547	0.0232525	0.138303		Gm17229	0.049218	0.0530784	0.0737184	0.0354297
H2bw2	0	0.526339	0.0773679	0.245513		Myh11	0.00216606	0.11227	0.515211	0.374748
Reg2	2.21288	2.26717	1.32232	1.83667		Magea9-ps	0.428135	0.322219	1.42943	1.18526
Stum	0	0.159868	0.0845763	0.282169		Trim55	0	0	0.0549959	0.0128372
Mageb17-ps	0.0549959	0.549003	0	0.0149403		Adam18	0	0	0.122216	0.049218
Gm9795	0.781396	0.726727	0.0334238	0.267172		Olfr974	0	0	0	0
Nup210l	0.390935	0.615424	0.0413927	0.128722		Slc10a4	0.19173	0.080987	0.473487	0.269513
Gbp2	0.512551	0.159868	0.118926	0.143015		Kcnk13	0	0	0.117271	0.460146
Gm43748	0	0	0	0		Zar1	0.287802	0.158362	1.12759	1.81485
Arhgap36	0.00432137	0.181844	0.0511525	0.353147		Klk13	0.146128	0.115611	0.225309	0.224015
Gm884	0.220108	0.187521	0	0.11059		Gm33370	0.758533	0.4843	1.82112	1.44817
1700013H16Rik	2.29848	2.84464	1.09934	2.39511		Ly6a	1.25346	0.778151	1.95444	1.73219
Ptprz1	0.171726	0.0170333	0	0.10551		Gm9335	0	0.00646604	0	0.0170333
Clca3a1	0.380211	0.239299	0.178977	0.232996		AI463170	0.264818	0	0.810233	0.534026
Gm6207	0.09691	0.72957	0.155336	0.580925		Gm14736	0	0	0.22917	0
Jhy	0.282169	0.440122	0	0.299943		Gm41724	0.241795	0.049218	0.536558	0.295567
Thpo	0	0.0951694	0	0.0827854		Prm1	0.152288	0.158362	0.466868	0.446382
Npffr1	0	0	0	0.00646604		Insrr	0	0	0.0511525	0.0413927
Nkx2-4	0.0107239	0.062582	0	0.102091		Gm12684	0	0	0.275311	0.136721
Egfl6	0.334454	0.533391	0.0773679	0.0881361		4930477G07Rik	0	0	0.0374265	0
Alpk3	0.0253059	0.00432137	0	0.00860017		Nwd1	0	0	0.0170333	0.00860017
Tal1	0.00646604	0.00646604	0	0.00646604		Fgr	0	0	0.0170333	0.173186
Kcne1l	0	0.221414	0	0.144574		Gm3839	0.136721	0.146128	0.395326	0.273001
Prag1	0.00216606	0.071882	0	0.0700379		1500035N22Rik	0.173186	0	0.120574	0.365488
Muc16	0.00216606	0	0	0.0107239		Gm17171	0	0.131939	0.502427	0.655619
C2cd4d	0	0	0	0		Arpp21	0	0	0.071882	0.0149403
Acan	0.049218	0.139879	0	0.0863598		Gm48695	0	0	0.10721	0.0191163
Spata4	0.449478	0.155336	0.194514	0.260071		Cntn6	0.159868	0.108903	0.653695	0.424882
Gm773	1.402	1.82533	0.735998	1.79536		Gm13179	0	0	0	0
Serp2	0.755875	0.926085	0	0.217484		Gm43931	0	0	0	0
Mir124-2hg	0	0.382917	0	0.197281		Gchfr	0.814248	0.972434	0.756256	0.97382
Malrd1	0.221414	0.0569049	0	0.0588055		Gsdmc	0	0.0232525	0.361728	0.4133
Olfm2	0	0.0107239	0.0374265	0.260071		Gm18270	0.444045	0.127105	1.40773	1.06145
Npy4r	0	0	0	0.0149403		Gm37169	0.00216606	0	0.0170333	0
Igfbp1	0	0	0.0211893	0		Gm43148	0	0	0.122216	0
Cldn16	0.588272	0.287802	0	0.102091		1700110C19Rik	0	0	0.0170333	0.0211893
Clca3b	0.420781	0.344392	0.349278	0.464639		Ccdc154	0	0	0	0
mt-Tq	0	0	0	0		Gm44112	0.155336	0	0	0
9430078K24Rik	0	0.274158	0	0.045323		Ly6c1	0.705008	0.0107239	1.14937	0.913019
Piezo2	0.0986437	0.123852	0.155336	0.285557		Iglc2	0.267172	0.176091	0.291147	0.511215
4930579K19Rik	0	0.321184	0.113943	0.323252		Gm21388	0.143015	0.0881361	0.333447	0.287802
Gm11240	0.270679	0.150756	0	0.291147		Cpa5	0	0	0.0681859	0.0354297
Taf7l	2.22143	2.42884	0.927627	1.96068		Lat2	0.11227	0	0.10551	0
Plekhg4	0.392697	0.735599	0.0681859	0.281033		Qrfprl	0	0.10551	0.534026	0.262451
1700029M20Rik	0.00432137	0.0881361	0.0107239	0		Gm49896	0	0	0	0
Cutal	0	0.0863598	0.0314085	0.0511525		Gm10545	0	0.0232525	0.0899051	0.0394141
Fam3b	1.06985	1.63078	0.180413	1.17158		Tmem89	0	0	0	0
4921534A09Rik	0.279895	0.10721	0.0334238	0.049218		Pcdha12	0	0.0107239	0.0845763	0.108903
Gm32885	1.62921	1.95916	0.917506	1.18991		Gm20443	0.260071	0	0.147676	0.165838
Gm40621	0	0	0	0		Gm33501	0	0	0.159868	0.130334
Tm4sf5	0.539076	0.664172	0	0.356026		Gm37121	0	0	0.00216606	0
Olfml2b	0.263636	0.0951694	0	0.127105		Gm12209	0	0	0.0530784	0.286681
Ociad2	0.180413	0.471292	0.31492	0.44248		Dnase1l3	0.00432137	0.0170333	0.320146	0.146128
Spag16	0.344392	0.302114	0.103804	0.0737184		Sult1d1	0	0	0	0.252853
Gm37933	0.507856	0.64836	0.178977	0.22917		Cyp2c70	0	0	0.159868	0.214844
Gm18273	0.371068	0.402261	0.11059	0.138303		Gm44236	0	0	0	0.136721
Rbm43	0.417472	0.687529	0.115611	0.752048		Kcnn4	0	0.331427	0.544068	0.330414
5033403F01Rik	0.244277	0.0700379	0.0170333	0.177536		Gm45277	0.345374	0.312812	1.00582	0.600428
Gm30437	0.113943	0	0	0		Fam177b	0	0	0.273001	0.184691
Gm5373	0.427324	0.337459	0.0273496	0.438542		4833417C18Rik	0.0863598	0.269513	0.251638	0.249198
Crygs	0.512551	0.766413	0.307496	0.642959		Gm8038	0	0	0.0881361	0.281033
Abcb11	0.00216606	0.0107239	0.064458	0.0191163		Gm42686	0.0737184	0.0314085	0.374748	0.382917
Tspan2	0	0.0606978	0.0663259	0.197281		Tmod1	0.149219	0.120574	0.571709	0.135133
Ptgs2	0.190332	0.198657	0.00432137	0.103804		Gm26554	0.0314085	0	0.11059	0.0170333
Gm49368	1.3542	1.26304	0.28892	0.213518		Nccrp1	0	0	0.0549959	0.0293838
Fam227b	0.75473	0.708421	0.091667	0.00860017		A2ml1	0.0253059	0.158362	0.443263	0.480007
Srrm4	0.00216606	0	0	0.00216606		D630023O14Rik	0	0	0	0
Clmp	0.251638	0.313867	0.0606978	0.152288		Gm49423	0	0	0	0
Gm26708	0.0170333	0.32531	0	0		Btnl4	0.255273	0	0.075547	0.0293838
Chrm4	0	0	0	0		Il20	0	0	0.146128	0.0211893
Myog	0	0.0899051	0	0.00860017		Oosp3	0	0	0.808549	0.689753
H19	0.926857	1.00903	0	0.452553		Gm44150	0	0	0.0791812	0.0354297
Edn2	0.212188	0.0881361	0.00646604	0		Tbx20	0	0.0149403	0.0293838	0.0588055
Foxa1	0	0.11227	0.0170333	0.255273		2210409E12Rik	0.345374	0.0374265	1.74889	1.1529
Tmprss11f	0.11227	0.267172	0.00646604	0.176091		Gm13479	0.00432137	0	0.00216606	0
Tmem200a	0.0273496	0.0314085	0.0314085	0.0374265		Gnmt	0.19173	0.0549959	1.03703	0.740757
Magea2	0.127105	0.826399	0.0530784	0.0951694		Gm14328	0	0	0	0
Gm50050	0.103804	0.165838	0.0149403	0		Gm47843	0.351216	0.283301	0.338456	0.440909
Zfp941	0.200029	0.167317	0.0663259	0.117271		Aatk	0.00216606	0	0.0374265	0.0293838
Dmrtc2	0.836641	1.04218	0.0107239	1.43957		Gm11895	0	0	0	0
Cdc20b	0	0.138303	0	0.143015		Nlrp3	0	0	0	0
Gm8251	0.0211893	0.00216606	0	0		Mir23b	0	0	0	0
Serpinb9d	0.949634	1.09951	0.0149403	0.118926		Gm14216	0.0986437	0.091667	0.579784	0.344392
Gm16083	0.0253059	0.205475	0.00646604	0.0530784		Gm48073	0	0	0.0394141	0.0606978
Ube2l6	0.821514	0.933234	0.117271	0.403978		6030400A10Rik	0	0.0128372	0.0472749	0.302114
Gm14001	0	0	0	0		Gm36495	0	0	0.188928	0.0394141
Fgl2	0.293363	0.0511525	0.139879	0.127105		Khdc1b	1.29358	1.20548	2.65104	2.41642
Zcwpw2	0.982045	1.07022	0.0549959	0.821841		Gm49967	0	0.0863598	0.744293	0.689753
Omg	0.0293838	0.409087	0.102091	0.310693		Gm14641	0.133539	0	0.302114	0.10551
Dsg2	0.0128372	0.00860017	0.0232525	0.0737184		Gm37277	0	0	0	0.0433623
Gm46339	0.245513	0.318063	0.298853	0.555699		Zar1-ps	0	0	0.0273496	0.186108
Gm47163	0.0107239	0.00432137	0	0.00646604		Gm47532	0.152288	0.0374265	0.446382	0.337459
Arc	0	0.0472749	0.0273496	0.164353		Sgca	0.00432137	0	0.0863598	0.0606978
Arhgef9	0	0.0394141	0	0.117271		Muc5ac	0	0	0	0
Tchh	0.120574	0.161368	0.0314085	0.0934217		Zc3h12d	0	0.0107239	0.115611	0.127105
Gm49064	0	0.118926	0.0700379	0.156852		Macc1	0.00216606	0.00216606	0.0211893	0
Tmem74b	0	0.0899051	0	0.653695		Gm48972	0	0	0.0511525	0
She	0.00432137	0.0433623	0.00432137	0.0374265		Spn-ps	0	0	0.0394141	0.0170333
Ccdc146	0.322219	0.153815	0.427324	0.232996		Ccdc7a	0.210853	0.159868	0.133539	0.0681859
Bhmt2	0.122216	0.0232525	0.0253059	0.049218		A830052D11Rik	0	0.270679	0.130334	0.676236
Rec8	0.265996	0.372912	0.0314085	0.362671		Cyp2b23	0.00432137	0	0.409933	0.147676
Fam71f2	0	0.123852	0	0		1700097N02Rik	0.075547	0	0	0.117271
Nfam1	0	0	0	0		Gm45532	0	0	0	0.0191163
Nxf2	2.44799	2.7002	1.10226	2.12791		Naalad2	0.371068	0.655138	1.70066	1.39959
Ttpa	0.181844	0.0881361	0	0.0951694		Gm28694	0.0606978	0.0374265	0	0
Mcmdc2	0.501744	0.498999	0.297761	0.523096		Gm2709	0	0	0	0
AV320801	1.57008	1.70612	0.526985	1.28398		Ptpro	0.0273496	0.190332	1.05461	0.999783
Nxf3	0.285557	0.364551	0.00216606	0.115611		Gm47115	0	0	0	0
Gm3807	0.152288	0.0588055	0	0		Kif28	0	0.0170333	0.115611	0.115611
Lncenc1	0.165838	0.153815	0.0394141	0.080987		Oas1c	0.908485	0.449478	2.41794	2.46508
Mageb8-ps	0.894593	0.876218	0.256477	0.335458		Fxyd4	0.10551	0.311754	0.76455	0.32838
Got2-ps1	0.00646604	0	0	0.0530784		Dcpp2	0.692847	0.553276	1.09219	1.06427
Gm37580	0	0	0	0		Tunar	0	0.00860017	0.0374265	0.28892
Gm41639	0	0	0	0		Dhrs2	1.76971	1.75159	1.60804	1.55334
Gm47785	0.00432137	0.153815	0.00860017	0		Scn10a	0	0.00432137	0.30963	0.451018
Lypd11	0.788875	1.2163	0.0314085	0.209515		Ggt7	0	0.064458	0.0253059	0.133539
Nuggc	0.00432137	0.28892	0.165838	0.342423		Gsta4	1.49568	1.47661	2.97035	2.83245
Syt13	0	0.0253059	0	0.0394141		Olfr716	0	0	0.00860017	0.0827854
Gm270	0.153815	0.231724	0	0.241795		Gm31219	0.465383	0.0354297	1.49429	1.03902
Rhod	0	0.149219	0.0549959	0.298853		Olfr975	2.14319	2.04749	2.29254	2.02737
Gm5136	0.549616	0.597146	0.0128372	0.139879		Gm11426	0.143015	0.0273496	1.14829	1.07427
A230057D06Rik	1.14551	0.851564	1.83816	1.90881		Gm16341	0.11227	0	0.108903	0.276462
Gm26670	0.218798	0.59384	0.574031	0.595496		Glrx	0.833784	0.957128	2.28664	2.20239
Crygb	0.915927	1.27265	0.469822	1.02015		Gm5401	0.340444	0.225309	1.30417	0.778151
Slc1a6	0	0.00432137	0.0394141	0.161368		4932438H23Rik	0.589391	0.678973	1.54158	1.23325
Gm6558	0.0191163	0.0588055	0.00432137	0.0232525		Steap4	0.00216606	0	0.539703	0.425697
Gm45020	0.0354297	0.0314085	0.10721	0		Gipc2	0.481443	0.358886	0.813247	0.678063
Arap3	0.146128	0	0	0		Tmem151b	0	0	0	0.0374265
Gm14546	0.209515	0.255273	0.0107239	0.0549959		Rab37	0.118926	0.18327	0.935507	0.674402
Fbln2	0	0.217484	0.0149403	0.113943		Smco1	0.0314085	0.11227	0.659441	0.650793
Parp14	0	0.0149403	0	0		Akr1c21	0	0.0606978	1.04356	0.780317
A530064D06Rik	0.128722	0.283301	0.045323	0.153815		Dusp13	0.0107239	0	0.18327	0.431364
Car7	0.133539	0.11059	0	0.251638		Ntrk1	0.00216606	0.144574	0.118926	0.979321
Tktl1	2.29633	2.35176	1.07555	2.11744		Sidt1	0.371991	0.0569049	0.298853	0.562887
Car2	0.683947	0.274158	0.00432137	0.370143		Gm50058	0	0	0	0.064458
Slc16a5	0	0.245513	0	0.0293838		Ooep	1.91918	1.78154	2.81233	2.24399
mt-Tm	0	0	0	0		Gm6916	0.954243	1.08867	0.0232525	0.064458
Gm48600	0.164353	0.18327	0.188928	0.186108		Gm31333	0	0.00646604	0.0211893	0.0107239
Gm39348	0	0	0	0		Cntnap3	0.0253059	0	0.115611	0.0588055
Kcnc2	0.123852	0.0232525	0	0		Gm49636	0	0.0211893	0.153815	0.234264
Gm36198	0.0663259	0	0	0		Gpr88	0	0	0	0.212188
Igsf1	0	0	0	0.0899051		Dkk4	0.235528	0.10721	0.4133	0.156852
C130021I20Rik	0	0.0314085	0	0.0128372		Gm17821	0.062582	0	0.108903	0.308564
Cd1d1	0.615424	0.457125	0.200029	0.950851		Gm34883	0	0	0	0.00646604
Cav2	0.513883	0.0149403	0.00216606	0.0413927		Tubg2	0.0273496	0.153815	1.08296	1.64281
Ccdc116	0.00860017	0.0273496	0	0.0472749		Tmem252	0.00216606	0.00216606	0.064458	0.0606978
Gpr61	0	0	0	0		Gm7775	0	0	0	0.049218
Pla2g2c	0.341435	0.380211	0.0253059	0.320146		Pkd1l3	0.0211893	0.075547	0.177536	0.492062
Itgb6	0.0827854	0.0951694	0.00646604	0.080987		Ceacam-ps1	0.32531	0.161368	1.17056	0.564074
Spry4	0.139879	0.200029	0.080987	0.0863598		Gm12050	0.225309	0.117271	0.813914	0.859439
Foxd3	0	0	0	0.00432137		Pramel26	0.642959	0.531479	1.26435	0.884512
4933412E24Rik	0	0.4133	0	0.143015		Igfbp6	0.604226	0.515211	1.6046	1.51461
Notum	0	0	0	0.0951694		Card11	0	0.212188	0.0549959	0.240549
Igkv7-33	0.236789	0.380211	0.268344	0		Zp3	1.54139	0.959757	2.92718	3.12321
Gm40557	0.00432137	0.00860017	0.00432137	0		Speer5-ps1	0.870696	0.607455	2.12861	2.03613
Rnase4	0.371991	0.564666	0.0791812	0.460898		Cd36	0.746245	0.599883	2.04661	1.48558
AA474408	0.162863	0.0863598	0.168792	0.122216		Gm6316	0.138303	0.0681859	0.380211	0.155336
Mir7-1	0	0	0	0		Thegl	0.440122	0.261263	1.08547	0.638489
Gm32123	0	0.190332	0	0		Pramel25	0	0	0.263636	0.156852
Prkcb	0.451018	0.409087	0.864214	0.906066		Gm15345	0	0.115611	0.398808	0.766413
Zfp995	0.694605	0.993657	0.639486	0.834739		Nlrp14	1.62086	1.41755	2.85218	2.73571
Slc16a2	0.131939	0.10551	0.0273496	0.155336		Gm6018	0	0	0.0845763	0.330414
Rgl3	0	0.0737184	0.11059	0.0314085		Gm12206	0.446382	0.0433623	0.538448	0.367356
Mat1a	0.634477	0.796574	0.125481	0.978637		Gm47432	0.779957	0.544068	1.61579	1.35044
Slc35g3	0.0433623	0	0	0		Gm47186	0	0.102091	0.117271	0.133539
Eno2	0	0.091667	0	0		Cmah	0.133539	0.0681859	0.202761	0.123852
Tns4	0.00216606	0.10721	0	0.108903		Oas1d	1.19354	0.946698	2.51931	2.44347
Gm47781	0.239299	0.344392	0	0.0253059		Gm42572	0.00432137	0.0149403	0.075547	0.091667
H2-Ab1	0.540955	0.971044	0.162863	1.07809		Ankdd1b	0.133539	0	0.249198	0.10551
Gml2	1.67293	1.8615	0.596047	1.45408		Cdc25b	0.00432137	0.1959	0.674861	0.829947
Clstn3	0.261263	0.0791812	0.0413927	0.164353		Pde10a	0.00216606	0.00646604	0.520484	0.239299
Gm17893	0	0.0107239	0.0128372	0.0191163		Gm13550	0	0	0	0
Syce3	2.11307	2.32419	0.879956	1.7797		4930449I24Rik	0.633973	0.485721	0.95928	0.624798
Magea9	0	0.614897	0.00646604	0.31597		Gm29823	0.390935	0.342423	0	0
Gm47518	0	0.264818	0.0149403	0.0827854		A630036G19Rik	0	0	0	0
Csf1	0.0413927	0.0107239	0	0.0253059		Krt83	0.43377	0.438542	0.898725	1.31048
Clca3a2	0.284431	0.278754	0.0293838	0.0737184		Satl1	0.537819	0.245513	0.862728	0.382017
Gm7344	0.168792	0.170262	0	0.0394141		Nlrp4a	0	0.0253059	0.656577	0.603686
Mettl4-ps1	0.0549959	0	0.0334238	0.091667		Gm20789	0.643946	0.650793	0.483587	0.776338
Gm11464	0.0413927	0.0191163	0.0273496	0		Ldhd	0.00432137	0.00216606	0.080987	0.40824
Gm28453	0.0273496	0.146128	0.149219	0.0737184		Olfr976	1.38382	1.23855	2.21105	2.05603
Plppr1	0	0.230449	0.0374265	0.505828		Gm12944	0.0253059	0.0606978	0	0
Gm12580	0.11227	0.244277	0.0773679	0.212188		Gm13802	0	0	0.0149403	0
Gm48790	0.359835	0.452553	0	0.0374265		Gm47180	1.36031	1.13066	2.15844	1.82646
Gm5067	0.045323	0.0986437	0.0107239	0.09691		Gm42490	0	0	0	0
Ntf3	0	0	0.103804	0.0845763		Aspg	0.00646604	0	0.311754	0.686189
Gm44116	0	0.158362	0	0.0951694		Gm15895	0.6289	0.324282	0.757016	0.543447
Prdm5	0.291147	0.635986	0.049218	0.30963		Gm12729	0.202761	0.0549959	0.587711	0.592732
Aspa	1.06911	1.1797	0.19173	0.574031		Slc10a4-ps	0	0.0511525	0.522444	0.466868
Pcdh17	0	0.00216606	0	0.00860017		Gm42444	0	0	0	0.00216606
4933424G05Rik	0.09691	0.0588055	0	0.0128372		Fbp2	0.963316	1.06726	1.67733	1.5605
4930453C13Rik	0.603686	0.67256	0	0.0845763		Jup	0.273001	0.146128	0.644439	0.857332
Tcf21	0.00860017	0.1959	0	0.0472749		A330049N07Rik	1.03922	0.885078	1.15351	0.923503
Csf3r	0.00216606	0.00432137	0.00216606	0		Rln3	0.689309	0.64197	2.1401	2.24911
4933428M09Rik	0.404834	0.275311	0	0.178977		Lrrc52	0	0	0.0293838	0
Drp2	0	0	0.00860017	0		Pramel15	0.591065	0.426511	1.88508	1.59808
Slc6a2	0.00216606	0.0191163	0	0.0354297		Col6a5	0.0827854	0.402261	0.635484	0.599337
Scml1	0.720986	0.801061	0.159868	0.571126		Bco1	0.61595	0.246745	1.54233	1.63053
Cst8	1.14129	0.936262	0.186108	0.329398		Olfr1296-ps1	0.466868	0.0107239	0.294466	0
Wdr95	0.0394141	0.118926	0	0.0588055		Cdh13	0.0170333	0.080987	0.622214	0.903904
Gm38260	0.091667	0	0	0.0191163		Gpr156	0.130334	0.150756	0.282169	0.205475
Ifi44	0	0.263636	0	0.232996		Nupr1	1.14628	1.07115	1.84245	1.54821
Ltb4r2	0	0	0	0.00860017		AF366264	0.0934217	0.113943	0.227887	0.206826
Slc6a11	0	0.00216606	0	0.0374265		Fam81b	0.00216606	0.00216606	0.723866	0.221414
Dgkb	0.190332	0.117271	0.00860017	0.0791812		A930017M01Rik	0.969183	0.367356	1.89287	1.03882
Pcdhga7	0	0	0	0		Gli2	0.0700379	0.00216606	0.181844	0.075547
Svs5	0.4133	0.614897	0.0170333	0.1959		E330034G19Rik	0.487845	0.507856	2.24121	2.30309
A1cf	0.0986437	0.162863	0	0.128722		Psd2	0.00216606	0.00216606	0.14145	0.334454
Rhox2f	0.922985	1.12678	0.0569049	0.724276		Gm42744	0.818885	0.5302	0.592177	0.459392
Gm18337	0	0.0606978	0	0		Slco4c1	0	0.0413927	0.0700379	0.128722
Gm36816	1.33385	1.00238	0.982271	1.19962		Npm2	1.10466	0.968483	2.24428	2.32037
A730049H05Rik	0.0253059	0.0273496	0	0.062582		Ptgds	1.08475	0.932727	2.00866	2.24856
Gm43935	0	0	0.0191163	0.091667		Kcnab1	0.244277	0.064458	0.123852	0.178977
Insl5	0	0.227887	0	0		Kpna7	0.25042	0.162863	1.23528	1.42234
Ccnjl	0.00432137	0	0	0.0700379		Gm6878	0.521138	0.468347	1.4477	0.683497
Gpr37	0.138303	0.156852	0.00432137	0.0881361		Adra2b	0	0	0.190332	0.327359
Hoxaas3	0.55145	0.525693	0.168792	0.303196		Olfm1	0.267172	0.322219	0.910624	0.954001
4933406K04Rik	0	0.147676	0.0986437	0.115611		Gm45272	0.675778	0.446382	1.73783	1.47063
Gm5468	0	0.168792	0	0.0232525		6430710C18Rik	0.09691	0.0191163	0.496238	0.647383
Gm6013	0	0.0934217	0	0.0394141		Tubb2a	1.10226	0.845408	1.54077	1.84045
Fgf10	0.34733	0.423246	0.0413927	0.18327		Gm17163	0	0.363612	0.440122	0.412461
Mycn	0.11227	0.00216606	0.0211893	0.271842		Adap1	0	0	0	0.147676
Gask1a	0	0.091667	0.0293838	0.128722		Cela1	1.17421	1.21709	1.81608	1.7893
Gm13147	0.138303	0.434569	0.170262	0.0681859		Gm42817	0.206826	0.505828	1.373	1.15912
Irf5	0	0.00860017	0	0.230449		9030622O22Rik	0.212188	0.0394141	0.606919	0.375664
Ccdc180	0	0.0149403	0.00432137	0.0472749		Krt33a	0	0.0232525	0.850646	0.389166
Gm49838	0.00432137	0.00432137	0	0		Fam189a1	0	0	0	0.177536
Fam171a2	0	0	0.00216606	0.00432137		1700024J04Rik	0.221414	0.0107239	0.255273	0.0588055
Coch	0	0.285557	0	0.212188		Gm37780	0.235528	0.0211893	0.481443	0.238046
Krt8-ps	0	0	0	0		Olfr666	0	0.11059	0.454845	0.305351
Ly6k	2.0454	2.56242	0.555094	2.07571		Veph1	0.00860017	0.0413927	0.064458	0.0549959
Gm38340	0	0	0	0.0354297		Pgm5	0.00860017	0	0.230449	0.269513
Adad1	1.22917	1.5675	0.341435	1.63814		Gm44109	0	0	0	0
Lepr	0.409087	0.0934217	0.279895	0.720986		Gpx3	0.390935	0.774517	0.93852	1.93435
Gdpd4	0.506505	0.34733	0	0.0700379		Serpina3l-ps	0	0.0273496	0.901458	0.655619
Gm15023	1.40569	1.6234	0.617	1.16122		Gm49438	0.279895	0.225309	0.647383	0.284431
1700064M15Rik	0.923503	0.74935	0.171726	0.210853		Tulp2	0.0569049	0.214844	0.542203	0.436163
Hspa1a	1.06352	0.876218	0.0588055	0.200029		Gfra2	0	0	0.11059	0.459392
Pzp	0.576917	0.700271	0.803798	0.672098		Gjb1	0	0	0	0.1959
Caps2	0.495544	0.620136	0.419956	0.485721		Gsc	0	0.0232525	0.0986437	0.64836
Zfp827	0.0232525	0.212188	0.0374265	0.276462		Gm44796	0	0.0472749	0.774882	0.800373
Gm32742	0.0107239	0.0334238	0.00432137	0.0128372		Hes3	0	0	0.00432137	0.130334
Pramel3	1.34908	1.56667	0.187521	0.83187		Padi6	1.54432	1.39541	2.55631	3.16059
Emid1	0.0149403	0.0253059	0	0.118926		Ifitm10	0.209515	0.0663259	0.188928	0.79796
Zfp462	0.0232525	0.071882	0.00216606	0.0273496		Lcp2	0.170262	0.00432137	1.03201	1.02999
Trank1	0.573452	0.744684	0.0549959	0.623249		Gm17206	0	0	0	0
Kcns2	0.045323	0.00216606	0	0.00860017		Gtf2a1l	0.605305	0.401401	1.50569	1.32787
Zfp189	0.385606	0.440909	0.102091	0.43377		Tmem132c	0	0.0273496	0.511215	0.594945
Laptm5	0.00216606	0	0.0511525	0.238046		Gm14153	0.0881361	0	0.0374265	0
Sod3	0	0.0293838	0	0.0394141		Gm3924	0.695919	0.304275	1.63205	0.906874
Lypd9	0.964966	1.33244	0.423246	0.860038		Ada	0.694166	0.977724	1.48961	1.69263
4933405D12Rik	0.305351	0.409087	0	0		4731419I09Rik	0	0	0	0.0334238
Gm44706	0	0	0	0		Zp1	0.922206	0.532117	1.96104	2.63973
Sspo	0	0	0	0		Gm20751	0	0.143015	0.117271	0.14145
Gm13863	0	0.0149403	0	0		R3hdml	1.0943	0.952308	1.67048	1.72436
Mmp25	0	0	0	0.0149403		Msrb3	0.205475	0.263636	0.917243	0.470557
B630019K06Rik	0	0.131939	0.00216606	0.159868		Sptbn4	0	0.00216606	0.00216606	0.0588055
Hdgfl1	0.839478	1.07188	0.071882	0.711807		Gbp8	0.00860017	0.00860017	0.184691	0.478566
Plcb2	0.0107239	0.0433623	0	0.108903		Trpv3	0.0588055	0	0.231724	0.127105
Ifitm1	0.98945	1.3189	0.578066	0.897352		Prss43	0	0	0.0700379	0
Gc	1.72505	1.88292	0.868056	0.72632		Khdc3	1.33092	1.12303	2.15427	2.29443
Prss16	0	0.618048	0.0827854	0.641474		Gm26877	0.517196	0.39794	1.65787	0.807197
Ccnb3	0.802089	0.891537	0.366423	1.08884		Gm6961	0.789933	0.63799	1.1745	0.679428
4930425O10Rik	0.85034	0.928908	0.374748	0.540329		Myh2	0.523096	0.567026	1.21285	0.947189
Tifab	0.321184	0.222716	0.00216606	0.0845763		Gm12930	0	0	0	0
Gm15612	0.0511525	0.00860017	0	0		Gm8637	0	0	0.0394141	0.0951694
Gm45194	0.0511525	0.453318	0.00432137	0.350248		Gm14812	0	0	0.458638	0.366423
4930433N12Rik	0.580925	0.683047	0.385606	0.610128		Gm30124	1.06763	0.868056	1.19576	1.32889
Plxdc1	0.0951694	0	0	0.125481		Wscd2	0.164353	0.260071	0.423246	0.692406
Mettl24	0	0.535927	0.0863598	0.476397		Bambi-ps1	0.358886	0.618048	1.02098	1.13386
Dtx4	0.00216606	0.31597	0.0374265	0.435367		Ggt1	0	0	0.178977	0.261263
Tbr1	0.00216606	0.0700379	0.0128372	0.0170333		Scn5a	0.00216606	0.071882	0.0354297	0.181844
Mpz	0	0	0.0569049	0.0232525		Slc15a1	0.0588055	0.0107239	0.201397	0.247973
Dmgdh	0	0	0	0.0354297		Prkg1	0.284431	0.0170333	0.516535	0.468347
Gm10030	0.045323	0.206826	0.0211893	0.0170333		Cd96	0.0394141	0.0293838	0.291147	0.156852
Tmprss12	0.232996	0.091667	0	0.130334		Gjb2	0.0791812	0.552668	0.298853	0.832189
Gm41760	0	0	0	0		Oas1h	2.01866	1.83033	2.93337	2.79825
Nol4	0.914079	0.782473	0.123852	0.631951		Gm15476	0.241795	0	0.617	0.617525
Elf4	0	0.127105	0.0128372	0.19173		Ccdc141	0.0511525	0.152288	0.798651	0.656577
Fam81a	0.243038	0.638988	0.391817	0.739177		Erfe	0.244277	0.273001	0.0273496	0.156852
0610033M10Rik	0.613842	0.349278	0.274158	0.509203		Igfn1	0.00432137	0.176091	0	0.234264
Odad3	0.224015	0.286681	0.0433623	0.174641		Gm10601	0	0.00646604	0	0
Smo	0.0986437	0.392697	0.0170333	0.355068		Rtn4r	0	0	0.00432137	0.122216
Gm15561	0	0	0.167317	0.186108		Prxl2b	0.939519	1.2959	1.91254	1.89154
Gm8113	0.0170333	0.0827854	0.0149403	0.0334238		Gm4632	1.32232	1.21299	1.99941	1.80037
Nmbr	0.09691	0	0.0737184	0.0253059		Oas1b	0.0107239	0.0149403	0.064458	0.0354297
Necab1	0.193125	0.0394141	0.0211893	0.0211893		Pla1a	1.14239	0.678973	2.25071	1.80116
Gm48393	0.313867	0.268344	0.0170333	0.171726		Srpx2	0	0	0.0433623	0.0314085
Mid1ip1	0.00432137	0.366423	0.00432137	0.589391		Astl	0.287802	0.102091	1.13017	1.9955
Gm16270	0	0.319106	0	0.443263		9430025C20Rik	0.0191163	0.0107239	0.0588055	0.0334238
Enthd1	0.807535	0.986996	0.282169	0.516535		Grhl3	0.100371	0.103804	0.380211	0.493458
Cd44	0.0334238	0.131939	0.113943	0.213518		Zp2	2.08327	2.07936	2.79432	2.95393
Spo11	1.21445	1.38066	0.34733	1.22233		Gm18765	0.150756	0	0.419956	0.71391
Ptprv	0	0.255273	0.00216606	0.170262		Gm47728	0.0700379	0.161368	0.305351	0.144574
Thbs2	0.0986437	0.358886	0.075547	0.263636		Gm26660	0.00432137	0.00216606	0.0107239	0.113943
4933403O08Rik	0	0.0293838	0	0.075547		4930588A03Rik	0.260071	0.200029	0.234264	0.305351
Krt8	1.57807	1.2048	0.177536	0.740363		Gstp2	0.260071	0.576917	1.70437	1.81753
Hao1	0.064458	0.075547	0.409087	0.190332		Cpa1	0	0	0.149219	0.282169
Slc26a7	0.198657	0.376577	0.133539	0.246745		Gm29999	0.00216606	0	0.359835	0.431364
Rpl3l	0	0.539703	0.049218	0.174641		Fam90a1a	0.00432137	0.176091	0.396199	0.463893
Tex16	0.886209	1.36689	0.432167	1.1214		Plcz1	0	0	0	0
Stpg2	0.213518	0.103804	0.091667	0.224015		Fat2	0	0.00216606	0.0191163	0.0128372
Cd276	0	0.11059	0	0.075547		Ptger3	0.0149403	0.125481	0.40654	0.539076
Dynlrb2	1.43289	1.51654	0.534661	0.659441		Stat4	0.0170333	0.159868	0.405688	0.531479
Dchs1	0.0934217	0	0	0.0149403		Arhgef28	0.760422	0.487138	1.34713	1.27531
AA414768	0	0.469085	0.0700379	0.50515		D330037F02Rik	0	0	0.0530784	0.0569049
Tdrd6	0.0232525	0	0	0.0737184		Vmn1r199	0	0	0.0191163	0.00432137
Sall1	0.075547	0.0314085	0	0.0334238		Dnajc12	0.177536	0.503791	0.9266	0.870404
Apobec3	0.049218	0.479287	0.0934217	0.258877		Galnt16	0.0334238	0.19173	0.138303	0.738781
Itgae	0.120574	0.293363	0.0128372	0.138303		Zscan5b	0.678063	0.574031	1.42886	1.06221
Cacng7	0.071882	0.0549959	0	0.00432137		Sspn	0	0.186108	0.296665	0.462398
Cxcl1	1.30103	1.21471	0.822822	0.478566		Myocos	0.221414	0.246745	1.27161	1.49115
Ryr1	0.0211893	0.0191163	0.00216606	0.0273496		Lamc2	0.64197	0.511215	1.00022	1.05671
Pi16	0.318063	0.639486	0.138303	0.156852		Nav3	0.245513	0.14145	0.565848	0.364551
1700019A02Rik	1.23376	1.1941	0.808549	0.936011		Slc23a3	0.0845763	0.00432137	1.08511	0.826723
Gm44601	1.11327	1.10873	0.692847	0.472025		BC018473	0.171726	0	0.676694	0.451786
Wnt6	0.331427	0.311754	0.0232525	0.515874		Gulo	0	0.11227	0.287802	0.817565
Igf2	0.498311	0.745465	0.120574	0.790285		Klhl29	0.00432137	0.0737184	0.216166	0.247973
Epdr1	0.592732	0.455606	0.0253059	0.639984		Aldh1l1	1.06893	0.803798	0.826723	1.01641
Mageb18	0	0.268344	0	0.244277		Gbp4	0.380211	0.0569049	0.513218	0.340444
Morn5	2.09365	2.07978	1.13814	1.28409		Usp50	0.435367	0.673482	0.722222	0.673482
Fbxl16	0.071882	0.00860017	0	0.0107239		Pkib	1.43561	1.3437	2.17925	1.80899
4930563M21Rik	0.240549	0.553883	0.0374265	0.252853		Copz2	0.537819	0.519171	1.29645	1.30449
4930524B15Rik	0.292256	0.593286	0.10551	0.840106		Gm35147	0	0	0.153815	0.323252
Catsperg2	0.00216606	0.0881361	0	0.064458		Il34	0.940018	0.360783	1.22011	1.34937
Fam228a	0	0.177536	0	0.0681859		Chac1	0.00646604	0.144574	0.239299	0.683947
C2cd6	0.230449	0.485011	0.045323	0.699404		Olfr667	0.0394141	0.00646604	0.00860017	0.0663259
1700001G11Rik	0.578639	1.03121	0.480007	0.860038		Gm42952	0	0.139879	0.665112	0.639486
Igf2bp1	0.0986437	0.227887	0.0293838	0.660865		Afap1l2	0.00216606	0.108903	0.390051	0.435367
Ddah1	1.62154	1.80096	1.1807	1.74741		9430021M05Rik	0.128722	0.218798	0.760799	0.78533
Pla2r1	0.293363	0.0881361	0	0.0863598		Gm14799	0	0	0	0
4933406P04Rik	0.393575	0.102091	0.0700379	0.0934217		Cldn4	0.317018	0.424065	0.700271	1.34577
Hspa1b	0.205475	0.122216	0.00646604	0.0211893		Sytl1	0	0	0.0606978	0.198657
Dglucy	0.187521	0.113943	0	0.153815		Fhod3	0.230449	0.491362	0.973359	0.925312
Scn3b	0	0	0.00216606	0		Zbp1	0.0681859	0.0413927	0.062582	0.00216606
Ccdc187	0.00860017	0.0827854	0.0170333	0.0211893		Nrg1	0.251638	0.823148	1.06032	1.27045
Boc	0	0.147676	0	0.187521		Gck	0.291147	0.0128372	0.0530784	0.178977
Meig1	1.32004	1.33274	0.503791	0.814581		2010003K11Rik	0	0	0.144574	0.294466
Dclk1	0.547159	0.480725	0.0232525	0.392697		Kcnh3	0	0	0.0549959	0.245513
Stard6	1.29003	1.17464	0.769377	0.765669		Map3k7cl	0	0.080987	0.11227	0.238046
Prr19	1.06296	1.22115	0.127105	1.39155		Zfp791	0.631444	0.630936	1.21498	1.09656
Ttc29	0.208173	0.936765	0.130334	0.128722		Dnah17	0.944729	0.618048	1.07864	1.11008
Parp3	0	0.135133	0	0		Fgl1	0.0107239	0.33646	0.911424	0.744293
4930558K02Rik	0.945469	0.848189	0.263636	0.311754		Tbx3	0.0170333	0.00216606	0.0107239	0.064458
Spata22	1.98945	2.22968	0.702431	1.67592		Hoxd9	0	0.181844	0.103804	0.663701
Gpx7	0.582063	0.591621	0.117271	0.719745		Gm49767	0.00216606	0.0128372	0.103804	0.0934217
4930412M03Rik	0.545307	0.61437	0.0934217	0.09691		4930478P22Rik	0.447158	0	0.357935	0.434569
Doc2b	0.0107239	0.139879	0.0232525	0.0737184		Ros1	0.120574	0.0845763	0.164353	0.0413927
Zfp579	0	0.00860017	0	0.117271		Oosp2	0.0569049	0.238046	1.68614	1.73022
Tshz2	0.0934217	0.184691	0.0863598	0.147676		Ccdc63	0.115611	0.10721	0.0588055	0.108903
Gm25588	0	0	0	0		Fam110c	0.493458	0.501744	1.24005	1.23591
Ccdc177	0.0827854	0.133539	0	0.0511525		Tmem102	0.402261	0.00432137	0.542825	1.22583
3830403N18Rik	1.40968	1.64419	0.0433623	1.24291		Gm26973	0.628389	0.696356	1.44607	1.05671
Rhox13	1.0406	1.53995	0.0934217	1.59687		Galr3	0	0.0606978	0.0374265	0.0374265
Zfp287	0.0253059	0.304275	0.064458	0.436163		Nkain4	0.821186	0.940765	1.27335	1.41814
Zfp467	0.4133	0.947679	0.075547	0.666986		Gm19705	0.466868	0.487138	1.19742	1.14348
Hormad1	2.01502	2.18157	1.64434	2.18507		Abhd15	0	0.00646604	0.10551	0.122216
Majin	0.568202	0.985651	0.184691	1.19005		Nfatc1	0.395326	0.482874	0.610128	0.681241
Adam23	0.188928	0.327359	0.0700379	0.354108		Acp4	0	0.00860017	0.234264	0.547159
Fabp3	0.920384	0.85034	0.354108	0.511883		Aqp3	0	0	0.0606978	0.474944
C4b	0	0.0413927	0	0.0511525		Celsr1	0.00216606	0.0549959	0.118926	0.09691
Ces1d	0.943742	0.517196	0.461649	0.748963		Selenop	1.02735	1.02979	1.99178	1.47719
Gm13110	0	0.0232525	0	0.0588055		Esr1	1.49651	1.3927	2.27548	2.01897
Lrp4	0.00216606	0.0107239	0.045323	0.049218		Col6a3	0.125481	0.0149403	0.323252	0.18327
Trerf1	0.0273496	0.0191163	0.00646604	0.125481		Ptges	0.507181	0.230449	1.22011	1.12254
Wfdc15a	1.91653	2.14187	1.25237	1.35112		Atp2c2	0.113943	0.045323	0.341435	0.75473
Col26a1	0.049218	0.00216606	0.00860017	0.00860017		Ctnna2	0.395326	0.69897	1.0122	1.00753
Dcaf8l	1.42983	1.56908	0.648848	0.919078		Acot12	0.155336	0.117271	0.0681859	0.0232525
Parp8	0.216166	0.180413	0.0863598	0.297761		Gm20043	0.808211	0.740363	0.89098	0.875061
Peg10	0	0.062582	0.00860017	0.064458		Apoc1	0.432167	0.824451	0.914079	1.11793
Cox7b2	1.60005	1.69381	0.719745	1.22285		Scarb2	0.177536	0.0986437	0.285557	0.529559
Samd4	0.10721	0.0511525	0.0413927	0.188928		Grp	0.239299	0.0737184	0.355068	0.534661
Igsf5	0.294466	0.333447	0.00432137	0.318063		S100z	1.41506	1.25346	2.2101	2.02272
Gask1b	0.062582	0.0569049	0.0314085	0.0791812		Ccdc178	0.206826	0.143015	0.561698	0.271842
Ndufb11b	0.236789	0.457882	0.103804	0.52763		Gm49439	1.537	1.31952	1.78176	1.31387
Gbgt1	0	0	0	0.0253059		Tnip3	0.539703	0.510545	1.1372	1.04317
Emp1	0.606381	0.383815	0.103804	0.184691		Gm3650	1.51607	1.55829	1.44209	1.31649
Hs3st1	0.781396	0.618048	0.232996	0.518514		Cfap58	0.150756	0.30103	0.277609	0.606381
Ednrb	0.575765	0.564666	0.319106	0.526339		Il1r1	0.909289	0.864808	1.12238	1.01974
Gm6215	0.472756	0.338456	0	0.363612		Xdh	3.29226	3.28827	3.45597	3.21436
Adamts16	0.071882	0.245513	0.0128372	0.0293838		Slc6a21	0	0.0899051	0.323252	0.251638
Gm9530	0	0.00216606	0	0.0170333		Tsga10ip	1.49227	1.05918	2.65603	1.89098
Fam90a1b	0.99189	0.996512	0.469822	0.825751		Umod	0.181844	0.344392	0.656098	0.587711
1700030C10Rik	0.0845763	0.781755	0.0253059	0.11227		E130018O15Rik	0	0	0	0.00216606
Gm40466	0.359835	0.739968	0.136721	0.281033		Trim29	0	0.0191163	0.0211893	0.539076
Abca8a	0.367356	0.258877	0	0.0863598		Rfpl4	0.0232525	0.22917	1.34213	1.55745
Hoxb9	0.0374265	0.362671	0	0.28892		Gm40663	0	0	0.39794	0.365488
Kcp	0.00860017	0.122216	0.0191163	0.536558		Nrp2	0.091667	0.102091	0.258877	0.187521
D430019H16Rik	0	0.0107239	0.00646604	0.221414		Pla2g4f	0.646404	0.251638	1.13767	0.526985
Olfr681	0.58995	0.292256	0	0.0293838		Halr1	0.805501	0.872739	1.89365	1.49304
Mthfd2l	0.30963	0.329398	0.0170333	0.465383		AA619741	0	0	0	0
Cdh23	0	0.0986437	0.00216606	0.462398		Plekhb1	0.251638	0.528917	1.09517	1.43553
Dhrs7	0.802774	1.00238	0.420781	0.78746		A530016L24Rik	0	0.218798	0.071882	0.590507
Pla2g4a	0.424065	0.600973	0.286681	0.424065		Necab2	0.778874	0.991669	1.26905	1.32675
Zfp981	0.1959	0.218798	0.0845763	0.258877		Card10	0.0569049	0.0951694	0.0899051	0.31597
Rhox5	1.85129	2.46169	0.7532	1.79274		Gda	0.322219	0.260071	1.56068	1.36838
Zim1	0	0.0433623	0	0.0211893		Gm26760	0.146128	0.330414	0.826723	0.63749
Gata6	0.285557	0.225309	0.168792	0.357935		Cpb2	1.56289	1.28364	2.26614	1.93278
Tifa	0.374748	0.327359	0.451786	0.50515		Cisd3	0.531479	0.409087	1.20385	1.32613
Wnt7a	0.1959	0.186108	0.0413927	0.30103		Gm19554	0	0.00432137	0.218798	0.240549
Gstm2	2.01013	2.13605	1.35822	2.13689		Gm42668	0.0253059	0	0.0211893	0
Sardh	0	0.0354297	0	0.180413		Nlrp6	0	0	0.0128372	0.0149403
Meg3	0.240549	0.10551	0.045323	0.238046		Slc44a4	0	0	0.0472749	0.412461
S100a10	1.12564	0.953276	0.565848	0.951338		Sgsm1	0.338456	0.39794	0.382017	0.71265
Pabpc6	0.467608	0.135133	0.0314085	0.131939		Trim30a	1.14968	1.04571	1.39664	0.93222
Adgb	0.00646604	0.0128372	0.0253059	0		Gm12790	0.0530784	0.062582	0.265996	0.483587
Mucl3	0.00216606	0.0293838	0.0191163	0.0663259		Cyp27a1	0.0253059	0.19173	0.908753	0.807197
Xlr	2.18832	2.4175	1.43513	2.12463		Tnfsf10	0.381115	0.0569049	0.333447	0.456366
Ltk	0	0.064458	0	0.00432137		Gm28707	0.062582	0	0.327359	0.0663259
Ces2g	0.159868	0.103804	0.0232525	0.171726		Krt17	0.0354297	0.136721	0.440909	0.324282
Pappa2	0.123852	0.0232525	0.0107239	0.09691		Cox4i2	1.69408	1.31566	2.48478	2.44297
Kdr	0.136721	0.049218	0.0107239	0.00432137		Tgm7	0	0	0.0253059	0.0569049
Aldh1b1	0.147676	0.291147	0.0773679	0.67071		Gm5037	0	0	0	0
Sox11	0.136721	0.049218	0.0549959	0.091667		Pcdh15	0.50515	0.468347	1.13274	0.987443
Irgm1	0.514548	0.351216	0.103804	0.323252		Cdh15	0	0	0.00860017	0.212188
Rhox7-ps1	1.08045	1.51248	0.234264	1.02551		Teddm1b	0.239299	0.122216	0.261263	0.235528
Stat5a	0.276462	0.373831	0.117271	0.561698		Fam241b	1.09255	1.17811	1.89323	1.97626
Myl9	1.2398	1.42464	0.525045	1.27439		Nin	0.075547	0.31492	0.588272	0.541579
Meiob	1.46657	1.4402	0.910624	1.38507		Rap1gap2	0	0.0951694	0.0899051	0.209515
AI606473	0.339451	0.102091	0	0.045323		Asphd2	0.00216606	0	0.654177	0.743902
Ccdc8	0.0273496	0.0737184	0.0149403	0.0700379		Slc28a1	0.00216606	0.00432137	0.783904	1.2335
St8sia1	0.00860017	0.0149403	0	0.0191163		Chrnd	0	0	0.246745	0.515874
1700003E16Rik	0.00432137	0.00432137	0	0.0663259		Slc38a8	0.0107239	0.00216606	0.306425	0.469085
Pde1a	0.720159	0.380211	0.354108	0.295567		Def6	0.00860017	0.32838	0.563481	0.55206
Ereg	0	0.0569049	0.0232525	0		Oog2	0.221414	0.343409	0.423246	0.168792
Hoxd1	0	0.071882	0.0191163	0.542203		Hmcn2	0	0	0.0433623	0.108903
Gm6682	0.40824	0.40654	0.0293838	0.0107239		1700006J14Rik	1.11926	0.795185	1.89162	1.32129
Gm15529	0	0.0273496	0	0		Tmco5b	0.61437	0.30103	1.04786	0.620656
Tmc2	0.676236	0.553883	0.198657	0.323252		Gm4926	0.122216	0.139879	0.698101	0.723866
Armcx2	0.20412	0.327359	0.0354297	0.276462		Gng7	0	0.158362	0.205475	0.155336
Dlx1	0.368287	0.135133	0.0191163	0.282169		Trf	0.386499	0.426511	0.256477	0.683497
Arhgdig	1.5088	1.76941	0.75473	1.69771		Gm11770	0	0	0	0
Vegfa	0.00432137	0.062582	0.0149403	0.123852		Fbxo40	0.333447	0.156852	0.722222	0.938019
Sp9	0.128722	0.249198	0.11059	0.177536		Comp	0	0.00216606	0.049218	0.245513
Zhx2	0	0	0	0.0232525		Entpd1	0.307496	0.0273496	0.605305	0.717254
Adamts1	0.216166	0.429752	0.0433623	0.22917		Nrap	0.304275	0.0791812	0.271842	0.651278
Slc6a17	0	0.00216606	0.0211893	0.180413		Ldb3	0.108903	0.0951694	0.31492	0.213518
Taf9b	1.66087	1.93026	1.22544	1.88784		Crb1	0.332438	0	0.845098	0.502427
Sptbn2	0	0.0170333	0	0.049218		Vwde	0.19173	0.0394141	0.10551	0.245513
Gm28167	1.0122	0.98789	0.22917	0.488551		Gm50335	0.265996	0.164353	0.620656	0.385606
Slc38a4	0.656098	0.751279	0.156852	0.186108		Slc5a4a	0	0	0.0951694	0.241795
Ntn3	0	0.0149403	0	0.0232525		Spns3	0.00216606	0	0	0.213518
Sox30	0.0700379	0.281033	0.243038	0.349278		Myo16	0	0.0253059	0.0293838	0.10721
Susd1	0	0	0.0433623	0.238046		Slc2a6	0	0	0.0170333	0
Egflam	0.171726	0.156852	0	0.227887		Efna4	0.00432137	0.382017	0.405688	1.00775
Tm9sf5	2.38313	2.34077	1.75762	2.16271		Ptprt	0.657056	0.324282	0.612254	0.701568
Frem2	0	0.133539	0	0.0863598		Ftdc2	1.8702	1.65787	2.64479	2.38819
4930519P11Rik	0.00860017	0.214844	0.331427	0.153815		Mfsd7a	0.236789	0.075547	0.221414	0.09691
Fst	0.321184	0.463146	0.344392	0.496238		H2-K1	1.4569	1.63919	2.27659	2.51648
Cdiptos	1.31524	1.344	0.826075	0.805501		Rnd1	0.526339	0.435367	0.403978	0.942504
Pik3ap1	0	0.208173	0	0.247973		4933408N05Rik	0	0.0293838	0.159868	0.265996
Pyroxd2	0.118926	0.0663259	0	0.120574		Ccdc69	0.44248	0.128722	1.35698	1.45056
Gm8615	0.103804	0.277609	0.143015	0.4133		Acy3	0.0149403	0.523746	0.82053	0.971971
Nexmif	0.381115	1.00325	0.377488	0.905796		Efhd1	0.451786	0.346353	0.60206	0.966611
AA386476	0	0.00432137	0.00432137	0.071882		Panx2	0	0.206826	0.0472749	0.00432137
Cbln3	0.0191163	0.0149403	0.0107239	0.00432137		Saxo1	0.273001	0	0.464639	0.521138
Plekha2	0.00216606	0.0413927	0.0273496	0.173186		Dpysl5	0	0.0773679	0.258877	0.549616
Faxc	0	0.0791812	0.0530784	0.373831		Cass4	0.00216606	0.080987	0.186108	0.576917
Lhx9	0.0314085	0.150756	0.0899051	0.146128		Lrrc8e	0.0374265	0.0293838	0.200029	0.388279
Alcam	0.00216606	0.519828	0.064458	0.797268		E030030I06Rik	0.342423	0.889862	1.73272	1.90067
Cdh17	0.395326	0.122216	0.00216606	0.55084		Phyhip	0.00216606	0	0.0700379	0.243038
Gm9451	0.569959	0.498311	0.0170333	0.329398		Gm43303	2.18782	2.11825	2.92042	2.47605
2310003L06Rik	0.952308	1.02407	0.143015	0.267172		Csrp1	0.78746	0.707144	1.03941	1.64058
Abcc6	0.0149403	0.303196	0.0934217	0.824451		Lhfpl4	0.100371	0.108903	0.0569049	0.064458
Fndc5	0.064458	0.273001	0.045323	0.310693		Gm16853	0	0.00432137	0	0.0107239
Gm42047	0.0273496	0.0791812	0.102091	0.123852		Fabp5	0.371991	0.344392	0.814913	1.10158
Gm36070	0	0	0	0.00646604		Rasd1	0.686636	0.62634	1.2927	1.46716
Gm36246	0.779957	0.866287	0.304275	0		Lrrtm3	0.150756	0	0.187521	0.158362
Gm44997	0.049218	0.0314085	0.045323	0.0511525		Sema5a	0.155336	0.170262	0.659916	0.673942
Ly86	0.61595	0.982949	0.239299	0.794488		Gcat	0.61066	0.686636	0.896802	1.86711
Pank1	0.162863	0.597146	0.0881361	0.491362		BC026513	0.0951694	0.0606978	0.150756	0.108903
Pdk4	0.18327	0.209515	0	0		Psg16	0.507856	0.330414	0.702431	0.724276
Islr	0.00646604	0.138303	0	0.359835		Gm14061	0.451786	0.224015	0.562887	0.451018
Scarf2	0.00646604	0.0314085	0	0.0334238		H2bc4	1.15397	0.748576	1.78579	0.747023
Rad21l	0.683047	0.964495	0.357935	0.749736		Disc1	0.0191163	0	0.177536	0.580355
Edn3	0.200029	0.0314085	0.11227	0.412461		Ifi30	1.10192	0.478566	1.54753	0.974742
Bmp2	0.0253059	0.131939	0.071882	0.176091		Col6a4	0.787815	0.25042	0.904716	0.854913
Carmil3	0	0.045323	0.00216606	0.0606978		Trim67	0.00216606	0	0.00216606	0.045323
Smpdl3b	0.323252	0.428944	0.136721	0.650793		Capza3	0	0	0	0
Supt20-ps	0	0.00432137	0.0293838	0.11227		Bmpr1b	0.578639	0.447933	0.982949	1.10772
Ccdc152	2.08019	2.13096	1.42545	1.56384		Rps7-ps3	2.77757	2.7891	2.38309	2.50176
Platr21	0	0	0	0.0606978		Gm9176	0	0	0.00860017	0
Meioc	0.556303	0.878234	0.461649	1.3731		Abcc3	0	0	0.451018	0.63799
Gm11990	0	0.0170333	0	0		Gm26925	0	0	0	0
Pcdh18	0.234264	0.102091	0.0232525	0.240549		Rab25	0.371991	0.218798	1.12418	1.12759
Lrp1b	0.403978	0.218798	0.0899051	0.181844		Rbfox3	0.0149403	0.09691	0.115611	0.165838
Odad2	0.694605	0.545307	0.439333	0.920645		Klf17	0.241795	0	0.232996	0.234264
Acsbg1	0.177536	0.257679	0	0.22917		C130050O18Rik	0	0.00432137	0.466868	0.531479
Parvb	0.487845	0.523096	0.181844	0.44248		Fbxw15	1.18141	0.958325	2.4206	2.183
Vnn1	0.153815	0.516535	0.0934217	0.58995		Gm12962	0	0.155336	0.230449	0.427324
Clu	1.17216	1.29645	0.519171	1.13704		Marchf10	0.471292	0.285557	0.752048	0.869525
Zfp641	0	0.0314085	0	0.0314085		Gper1	0.00216606	0	0.00646604	0.351216
Otx1	0.0394141	0.178977	0.0293838	0.641474		Gm32200	0	0	0.0314085	0.0149403
Mgat5b	0	0	0	0.064458		Camk1g	0.371991	0.377488	0.685742	1.15351
Rhpn1	0.064458	0.231724	0.0354297	0.495544		Sult5a1	0.825751	0.721811	1.45621	1.41338
Pcsk1n	0.792742	0.918293	0.428135	1.15564		Snhg18	0.0827854	0.305351	0.945715	0.847573
Rcn3	0.609594	0.566437	0.115611	0.563481		Itga4	0.062582	0.10551	0.0827854	0.131939
Tesmin	0.168792	0.444825	0.0681859	1.14582		Gm16064	0.0549959	0.0827854	0.436163	0.193125
Dcaf12l1	0.0791812	0.144574	0.0737184	0.417472		Cbfa2t3	0.0128372	0.00646604	0.188928	0.499687
Zfp831	0	0.00216606	0	0.0293838		Myo18b	0	0.0773679	0.00646604	0.0588055
Sytl3	0.159868	0	0.170262	0.210853		Slc48a1	0.543447	0.719331	0.283301	1.00432
Kctd15	0.00216606	0.313867	0	0.38739		Cpxm2	0.332438	0.431364	0.794488	0.817896
Col22a1	0.445604	0.202761	0.00216606	0.181844		Slco4a1	0.139879	0	0.261263	0.395326
Gm715	0.1959	0.544068	0.0253059	0.188928		Gm5990	0.0149403	0	0	0
Dmrtc1c2	1.98623	2.12574	1.11143	1.80424		H2bu2	0.307496	0.31492	1.02612	0.638489
Drc1	1.00432	0.913284	0.238046	0.751664		Ak3	0.133539	0.755112	1.05824	0.842609
Dmrta1	0.383815	0.31597	0.0588055	0.351216		Efna3	0	0.0433623	0.201397	0.350248
Kctd14	0.850646	1.05824	0.5302	1.22076		Gm5218	0	0.293363	0.0934217	0
Ubxn10	0	0.153815	0	0.295567		Bin1	0.31492	0.555094	0.417472	1.1567
Ctcfl	0.485721	0.938269	0.214844	0.594393		Fbxw10	0.202761	0.0549959	0.606919	0.276462
Clic1	1.11109	1.08654	0.562887	0.943989		Galm	0.757016	0.76455	1.20911	1.51402
Scd2	0.322219	0.218798	0.144574	0.306425		Gm11638	0.306425	0.356026	0.769377	0.762303
Runx1	0.340444	0.146128	0.10551	0.472756		Gm12648	0.652246	0.677151	0.61066	0.353147
Ssmem1	1.14457	1.08493	0.578066	0.5302		Cd59a	0.732796	0.553276	1.19424	0.706291
Camkv	0.049218	0.187521	0.0107239	0.507181		Sned1	0.00216606	0.0773679	0.378398	0.4133
Anxa2	1.62356	1.50454	0.868056	1.47232		Gm26583	0	0	0.0107239	0.00860017
Pkd1l1	0.0845763	0.00860017	0	0.0273496		Zfp957	0.944236	0.768268	1.58777	1.46923
Selenon	0	0.00216606	0.00646604	0.0951694		Rab38	0.100371	0.0253059	0.927883	1.12613
Gm48009	0.264818	0.0293838	0.00860017	0		Plxna4	0.547775	0.306425	0.673021	0.849726
Rab11fip4os1	0.398808	0.22917	0.0606978	0.240549		Tmem132b	0	0	0.00646604	0.125481
Pdcl2	1.58399	1.64635	0.841672	0.877947		Stat6	0.115611	0.0737184	0.702861	0.876795
Gabrg3	0.329398	0.354108	0.198657	0.357935		Thsd1	0.0845763	0.0951694	0.156852	0.318063
Cadps2	1.48073	1.53574	0.934751	1.28836		Sh3d19	0.075547	0.337459	0.638489	0.605844
Cetn4	2.36223	2.25571	1.74547	1.52776		Fbln5	0	0.240549	0.590507	1.13162
Phlda3	0.212188	0.344392	0.0394141	0.624282		Ndufa4l2	0.00860017	0.231724	0.643453	0.705864
Ppp1r3c	0.257679	0.128722	0.0273496	0.186108		Gm50057	0.285557	0.294466	0.0773679	0.234264
Ampd2	0	0.0681859	0.0530784	0.462398		Ap3b2	1.45553	1.21045	1.55394	2.03565
Gm43566	0.281033	0.310693	0.0354297	0.0511525		Vwf	0.848805	0.677607	1.38157	1.39419
Vim	0.948657	0.74351	0.409087	0.385606		Gm29453	0.31597	0.197281	0.920645	0.75473
Gm32939	0.727541	0.423246	0.519828	0.405688		Dhdh	0.227887	0.171726	0.489958	0.287802
Zfp385b	1.19921	1.1817	0.959757	1.06221		C230014O12Rik	0.474216	0.567026	0.651278	0.747023
Msantd4	0.671173	1.04922	0.558709	0.927114		Lrrc71	0	0.0170333	0.108903	0.31597
Lrrn1	0.524396	0.164353	0.0549959	0.457882		Angptl2	0.115611	0.0273496	0.482159	0.727134
Gm47078	0.00432137	0.282169	0	0.264818		Pabpn1l	0.194514	0.337459	0.654177	1.5382
Adgrv1	0.0530784	0.540329	0.235528	0.320146		Gm32496	0.70927	0.807197	0.700271	0.818556
Flnc	0.0211893	0.0149403	0.00216606	0.0128372		Tubb2a-ps2	0	0	0	0
Zc3hav1	0.321184	0.364551	0.393575	0.593286		Gm18862	0.206826	0	0.414973	0.353147
Gm34808	0.794836	1.05154	0.296665	0.588832		Wnt9a	0.00646604	0.00216606	0.0413927	0.282169
Ccdc96	0.122216	0.0128372	0.075547	0.152288		Hnf4aos	0.313867	0.299943	0.981592	0.969649
Cpn1	0.284431	0.28892	0.0791812	0.391817		Gm12350	0.227887	0.231724	0.255273	0.209515
Dmrt1	0.216166	0.25042	0.075547	1.02366		Slc6a4	0.0791812	0.146128	0.0433623	0.251638
4930447C04Rik	1.67825	1.78859	1.40131	1.67537		Fam47e	0.987666	0.844166	1.5768	1.53071
Gpr162	0	0	0	0		Gm15998	0	0	0.091667	0.0881361
Xlr5b	2.02971	2.31274	1.6506	1.84785		Fam13a	0.187521	0.477121	0.790285	0.778151
C1qtnf4	0.513883	0.645422	0.0737184	0.451786		D030018L15Rik	0.125481	0.159868	0.664172	0.562293
Creb5	0	0.064458	0.045323	0.117271		Gm36037	0.224015	0.348305	1.2188	0.887336
Nckap1l	0.118926	0.167317	0	0.254064		Lama2	0.748188	0.743902	1.32243	1.28046
Gm14226	0.627366	0.603686	0.350248	0.540955		Dppa5a	2.48578	2.4002	3.42892	3.02443
Ccdc103	0.335458	0.440909	0.261263	0.419956		4930500H12Rik	0.49693	0.208173	0.74351	0.79588
Topaz1	1.16017	1.26788	0.704579	0.789933		Cacna1e	0.045323	0.0211893	0.049218	0.0681859
St3gal1	0	0.0700379	0	0.2266		Zfp469	0	0	0.0354297	0.0354297
Tagln2	0.350248	0.180413	0.0232525	0.312812		Gm44250	0.153815	0.180413	0.412461	0.32531
Setbp1	0	0.0253059	0	0.0374265		Gm15892	0.396199	0.235528	0.374748	0.55206
Gstm1	1.42822	1.62961	0.910091	1.85394		Gm12144	0.188928	0.176091	0.294466	0.491362
Arhgef40	0.397071	0.697229	0.447158	0.454845		Vwc2	0.671173	0.463146	0.664642	0.984752
Gm14124	0.0511525	0.0549959	0.0530784	0.188928		Gm30043	0.260071	0.0232525	0.419129	0.224015
Slc6a16	0.594945	0.592732	0.245513	0.310693		Rpsa-ps8	0	0	0.0128372	0
Fcgrt	0.498311	0.578639	0.0530784	0.920384		Sp100	0.115611	0	0	0.0314085
Tsc22d3	1.64753	2.04127	1.02243	2.30676		Myo10	0.878522	0.817565	1.62521	1.23401
Cdh5	0.0530784	0.0773679	0.00646604	0.0588055		Slc35f3	0.0191163	0.0530784	0.205475	0.249198
Prtg	1.08529	1.23401	0.821186	0.844166		Il1rap	0.349278	0.30103	0.565848	0.931966
Gpr161	0	0.0569049	0.00216606	0.123852		Pdzrn4	0.31492	0.696356	0.834103	0.790988
Gm15262	0.735998	0.993657	0.390935	1.05057		Mpst	0	0.0433623	0.565257	0.820858
Zfp994	0.251638	0.120574	0.19173	0.165838		Gm10556	0.0314085	0.0314085	0.00860017	0.0170333
Cd63	1.73187	2.04966	1.05289	2.08934		Crybg1	0.209515	0.471292	0.62941	0.610128
Gpc2	0.11227	0.113943	0.0472749	0.221414		Nrcam	0.599883	0.482159	0.422426	0.960233
Gm33195	0.303196	0.180413	0.0700379	0.0827854		BC046251	0	0.0107239	0.0700379	0.0128372
Mir9-3hg	1.00043	1.03161	0.193125	0.993216		C87198	0.689753	0.64197	1.53167	1.2737
Gm38253	0	0.0472749	0.0149403	0.0107239		Tmem72	0.0606978	0.108903	0.257679	0.618048
Csgalnact1	0.273001	0.331427	0.269513	0.341435		Gm12420	0	0	0.456366	0.190332
Sgce	1.00817	0.922206	0.290035	0.588272		9930012K11Rik	0.284431	0.136721	0.633973	1.00087
Rnasel	0	0.075547	0.0433623	0.312812		Hyal3	0.178977	0.0606978	0.568202	0.402261
Cftr	0.198657	0.373831	0.0293838	0.190332		Smpdl3a	0.657056	0.790637	0.881385	1.35315
Gm371	0.727134	0.911424	0.28892	0.777789		Pdk2	0	0.252853	0.297761	1.10907
Sdk2	0.00216606	0.0128372	0.00646604	0.0881361		Gm38227	0.113943	0.188928	0.428944	0.265996
Gstm6	1.30168	1.51687	0.960233	1.61103		1700023B13Rik	0.0681859	0.135133	0.202761	0.0549959
Trim36	0.153815	0.466126	0.11059	0.418301		Scg3	0	0.0211893	0.732796	0.687529
Gstm7	0.32838	0.396199	0.0934217	0.356026		Gp2	0	0	0.0170333	0.210853
Gm19792	0.0374265	0.0334238	0.290035	0.18327		Gm48885	0.0511525	0.064458	0.441695	0.158362
D1Pas1	1.18667	1.32858	0.519828	0.924796		E330012B07Rik	0.335458	0.159868	0.697665	0.710963
Nek11	0.00216606	0.279895	0.0773679	0.230449		Srgn	1.23502	1.16346	2.05662	1.83001
Zfp37	0.0107239	0.102091	0.120574	0.470557		Frmpd3	0.149219	0.220108	0.624282	0.586024
Vmn2r1	0.118926	0.0899051	0.108903	0.171726		Gm48804	0	0	0.0569049	0.00432137
Gm33699	0.324282	0.463893	0.049218	0.138303		Gm13061	0.1959	0.206826	0.177536	0.351216
Crb2	0	0.0986437	0.00432137	0.10721		Gm38386	0.0881361	0.0773679	0.32531	0.252853
Rhoj	0.200029	0.0354297	0.075547	0.0663259		Arntl2	0.371068	0.224015	1.00881	1.0936
Fcnaos	0.271842	0.0899051	0.168792	0.128722		Gm48893	1.10517	0.843544	1.54345	1.34694
Prss50	0.776338	1.09604	0.00646604	1.4068		Gm39129	0.0107239	0.0472749	0	0.0791812
1700020N01Rik	0.910624	1.60627	0.562293	1.16465		Abcc9	0.144574	0.0314085	0.0827854	0.102091
Nostrin	1.64083	1.6603	0.695919	1.32459		Kcnma1	0.887054	0.583199	1.19493	1.46709
Cd63-ps	0	0.0170333	0.071882	0.0433623		Rflnb	0.234264	0.644931	0.64836	1.0249
Gm42585	0.214844	0.144574	0.00216606	0.0334238		1600002D24Rik	0	0.0273496	0.838534	0.459392
Ano4	0.221414	0.428135	0.178977	0.339451		Prune2	0.0433623	0.220108	0.363612	0.384712
EU599041	0.681241	0.455606	0.480725	0.560504		Ednra	0.00216606	0.0413927	0.390935	0.080987
Hfm1	1.35851	0.990339	0.747023	0.828982		Gm16059	0	0.00646604	0	0
4933412E12Rik	0.2266	0.321184	0.123852	0.18327		H1f2	0.698535	0.0845763	1.19465	0.564666
Maoa	1.02202	0.885926	0.517196	0.873321		Creb3l3	0	0	0	0.171726
Frmd4a	0.482159	0.218798	0.122216	0.32531		Ophn1	0.267172	0.697229	1.03423	1.22596
BC049715	0.0549959	0.10551	0.00646604	0.395326		Gm31819	0.384712	0.208173	0.184691	0.071882
Gm10209	0.292256	0.222716	0.0374265	0.062582		Arid5b	0.794836	0.680336	1.31524	0.91934
Col3a1	0.436163	0.719745	0.278754	0.590507		B4galnt4	0.127105	0.283301	0.144574	0.542825
Fndc3c1	0.498999	0.836007	0.103804	0.606919		Zfp111	0.150756	0.40654	0.817565	1.00561
Mdk	1.15972	1.33606	0.591065	0.999565		Gm11613	0.0394141	0.0845763	0.0588055	0.0394141
Epb41l1	0.0606978	0.0253059	0.00216606	0.0986437		Gm19410	0	0	0.139879	0.297761
Btbd18	0.312812	0.487845	0.00646604	0.807873		Gm49744	0	0	0.20412	0.164353
Smoc1	0.588832	0.623766	0.244277	0.579784		Gm49016	0.0314085	0.0700379	0.170262	0.238046
Gnasas1	0	0.0845763	0	0.0881361		Pou5f1	1.11327	1.18611	1.68309	2.23795
Phf2os1	0.419956	0.257679	0.0232525	0.130334		Slc44a3	0.449478	0.045323	0.968249	0.880814
Srpk3	0	0	0	0.064458		Tmem255b	1.25563	1.20561	1.37903	1.71105
Grk4	1.05365	1.10054	0.770115	0.738781		Actg2	0	0.0273496	0.477121	0.377488
Bcor	1.45765	1.40449	0.761928	1.07022		Sult1c1	1.92624	1.90474	1.71846	1.44193
Col18a1	0.00860017	0.159868	0.0663259	0.217484		Rab20	0.905256	0.674861	1.02715	1.04493
Sec1	0.0107239	0.372912	0.0606978	0.689753		Hk1	0.162863	0.174641	0.513883	0.676236
Slc16a7	0	0.354108	0.220108	0.31492		Cyb5r2	0.0128372	0	0.10721	0.049218
Dtx3	0	0.146128	0.091667	0.428944		Egr2	0.397071	0.471292	0.32531	0.58995
4930581F22Rik	0.0737184	0.333447	0	0.0128372		Nat8f2	0.267172	0.0881361	0.501744	0.90768
Magea13	1.81624	1.99515	0.977037	1.56814		Pecr	1.74869	1.86867	2.40931	2.36569
Mctp1	0.0549959	0.135133	0.0588055	0.361728		Gm5371	0.147676	0.049218	1.10072	0.575765
Gm44103	0	0	0.0211893	0.103804		Gm12248	0.0273496	0.0191163	0.774152	0.181844
Col14a1	0.00432137	0.00432137	0.0530784	0.125481		Plpp7	0.0791812	0.062582	0.2266	0.841046
Ndn	0.673942	0.82866	0.224015	0.685294		Chrna7	0.131939	0.0191163	0.127105	0.549616
4930509G22Rik	0.0863598	0.0472749	0.158362	0.131939		Gm15496	0.049218	0.19173	0.382917	0.326336
Adora1	0.149219	0.125481	0	0.120574		H2aw	0.806519	0.903904	1.2816	0.911956
Zfp541	0.308564	0.366423	0.155336	0.403121		Gpx1	1.5214	1.61595	2.05436	2.13186
Igfbp4	0.156852	0.212188	0.0773679	0.186108		Rhd	1.07573	1.11478	1.60433	1.37731
Col6a2	0.10721	0.281033	0	0.267172		Gm16063	0	0.281033	0.220108	0.10551
Platr14	2.39741	2.30571	1.80621	1.77313		Ly6g6e	0.634477	0.598243	1.19576	1.51448
Kcng3	0	0.0569049	0.0211893	0.0107239		Cilp	0.00860017	0.00646604	0	0.00216606
Armcx1	0.513218	0.57461	0.153815	0.641474		Gm28729	0.0700379	0.19173	0.602603	0.503791
Arhgef25	0.171726	0.537189	0.0374265	0.41162		Gm12589	0.819873	0.759668	1.40985	1.19631
Myom3	0.991448	0.592177	0.393575	0.304275		Armc12	0.064458	0.0530784	0.429752	0.482874
Lrrk2	0.0211893	0.377488	0	0.165838		C530044C16Rik	0.363612	0.225309	0.571126	0.415808
Vsig1	0.633468	0.457882	0.100371	0.268344		Tmem38a	0.390935	0.120574	0.419129	0.745855
Wfdc1	0.498311	0.824776	0.532754	1.18256		Gdf9	1.41954	0.981592	2.33862	2.52821
Gm45424	0.528274	0.345374	1.05824	0.925828		Crabp1	1.29579	1.47813	1.9297	2.44419
Gm41	1.40807	1.55612	0.704151	1.2887		Cd7	0.296665	0.00860017	0.899821	1.28206
Rab34	0.197281	0.356026	0.131939	0.643946		Cldn8	0.0232525	0.103804	0.607991	0.758155
Epb42	0.178977	0	0.201397	0.261263		Syngr3	0.0354297	0.11227	0.575765	1.15427
Oasl2	0.591065	0.102091	0.0433623	0.501744		Dlgap1	0.773786	0.547159	1.28488	1.4838
Rhox2d	1.28903	1.91408	0.794139	1.65863		Uap1l1	0	0.385606	0.424882	0.91698
Gm2027	0	0	0	0		Osgin1	0.227887	0.270679	0.404834	1.11711
Map1a	0.0511525	0.0107239	0.00432137	0.0170333		Serpini1	0.603144	0.872739	1.20085	1.2959
Trim50	0.123852	0.222716	0.0663259	0.128722		Fetub	1.53199	1.44248	1.99383	2.25644
Kank4	0	0	0	0.0663259		E230013L22Rik	0	0.0191163	0.149219	0.122216
Foxl2	0.0170333	0.0700379	0.0394141	0.201397		Smagp	1.28409	1.10789	2.15957	1.85769
Lrch2	0.339451	0.576341	0.340444	0.473487		Ghrh	0.291147	0.254064	1.18921	0.271842
Hba-a1	0.992333	0.66323	0.161368	0.992554		Itgb3	0.144574	0.147676	0.258877	0.463146
Thbd	0.170262	0.0737184	0.0681859	0.162863		Optn	0.796574	0.832509	1.29885	1.50447
Slc9b1	1.21179	1.44592	1.02407	1.23629		Pold4	0.509874	0.398808	0.789228	0.93852
Gnao1	0.274158	0.299943	0.0170333	0.454082		Gm11269	0.181844	0.125481	0.611723	0.596597
Lmx1b	0	0	0	0.202761		Nr2e3	0.290035	0.2266	0.432167	1.24625
Astn1	0.659916	0.658965	0.297761	0.666986		Mlxipl	0	0.323252	0.231724	0.43377
Arhgap30	0.0569049	0.120574	0.0394141	0.161368		Gm14133	0	0.264818	0.519171	0.539076
Trim56	0.0511525	0.00432137	0.0293838	0.045323		Card14	0	0.0549959	0.0549959	0.200029
Fbn2	0.329398	0.331427	0.218798	0.519828		2410021H03Rik	0.88167	0.823474	1.35315	1.06948
Sh3tc2	0.00216606	0.0211893	0	0.0191163		Mef2b	0.171726	0.0827854	0.40654	1.41162
Srxn1	0.491362	0.264818	0.0374265	0.335458		Eif4e1b	0.0569049	0.00860017	0.44248	1.0892
Setd7	0.0253059	0.091667	0.00646604	0.147676		Havcr1	0.136721	0.517196	0.357935	0.274158
E130317F20Rik	0.149219	0.147676	0.0737184	0.0606978		Hrh1	0.0394141	0.10721	0.10721	0.156852
Mbnl3	1.41814	1.66181	0.85034	1.38391		Slc3a1	0.168792	0.0549959	0.0588055	0.177536
Hspb1	1.28589	1.30081	0.335458	0.984977		Gm15397	0	0	0.485721	0.448706
Hcst	1.30179	1.22311	0.932727	0.994977		Adra2c	0	0.170262	0.136721	0.167317
Adgrd1	0	0	0	0.0791812		Smoc2	0.643946	0.629919	0.71265	1.266
Cacna2d4	0.113943	0.00646604	0.00216606	0.178977		Dnah10	0.064458	0.0128372	0.333447	0.418301
Cdk6	0.152288	0.4843	0.241795	0.741939		Paqr6	0.0845763	0.176091	0.330414	0.781396
Emx2	0.404834	0.147676	0.133539	0.40654		Socs1	0.00432137	0.00646604	0.0569049	0.904445
Foxl2os	0	0	0	0		Unc80	0.120574	0.0211893	0.165838	0.133539
Dnajc6	0.440122	0.33646	0.10551	0.218798		Decr2	0.71054	0.788522	1.0929	1.04786
Gm12264	0.307496	0.152288	0.0951694	0.155336		Trim12c	0.871865	0.716838	1.48756	1.44162
Gprc5b	0.152288	0.120574	0	0.0934217		Mterf1b	0.446382	0.453318	0.846646	0.620656
Pla2g5	0.144574	0.133539	0.0700379	0.194514		Mroh6	0	0	0	0
Sox4	0.959041	0.969183	0.748188	1.0306		Mslnl	0.00646604	0.0170333	0.544068	0.81191
Cplx2	0.0211893	0.11227	0.0293838	0.0681859		Efna5	0.431364	0.348305	0.862131	0.842921
Rasgrf1	0.0107239	0.55206	0.0211893	0.252853		Slc26a5	0.0170333	0	0.401401	0.283301
Gm6665	0	0.0472749	0	0		Il18r1	0.00216606	0.135133	0.50515	0.690639
Klhl3	0.11227	0.312812	0.11059	0.307496		Retreg1	1.45864	1.6169	2.38276	1.89798
Fbxo15	1.32004	1.21603	1.17797	1.24834		Pfkfb3	0.212188	0.66323	0.676236	1.1438
St8sia6	0.165838	0.382017	0.071882	0.135133		Cfap53	0.696356	0.456366	1.59577	1.11478
Bex4	1.57148	2.07004	1.44693	1.69971		Hdhd3	0.212188	0.356026	0.606919	1.18213
4933431K14Rik	0.200029	0.346353	0.064458	0.108903		Gm15972	0.214844	0.750123	0.797614	1.01494
Kitl	1.09342	1.07004	0.515874	0.860937		Slc44a2	0.30103	0.30103	0.636488	0.864808
Lix1l	0.190332	0.103804	0.0354297	0.239299		Hcn2	0	0.00646604	0	0.00432137
Dnai1	0.41162	0.434569	0.123852	0.356981		9130204K15Rik	0	0.61437	1.28001	1.8099
Fras1	0.161368	0.333447	0.0232525	0.201397		Slc6a7	0.0273496	0	0.0394141	0.158362
Aldh1a7	0.311754	0.373831	0.30103	0.324282		4930453L07Rik	0.062582	0.436163	0.663701	0.646404
Cfap45	1.27265	1.19934	0.820858	1.19893		Slc26a6	0	0.478566	0.950851	1.29787
Nynrin	0	0.108903	0.0170333	0.0394141		Wdr17	0.402261	0.205475	0.503109	0.447158
Npr2	0.485721	0.378398	0.265996	0.490661		Pitrm1	0.875351	0.975662	1.59972	1.74052
Tgfb1i1	0.330414	0.201397	0.1959	0.59384		C330018A13Rik	0	0	0	0.071882
Il9r	0.0413927	0.049218	0	0.123852		Gm14097	0.828338	0.733999	1.66186	1.4853
Septin9	0.11059	0.0986437	0.062582	#N/A		Nlrp9a	0	0	0.515874	0.625827
Ebf3	0	0.206826	0	0.25042		Isl2	0.236789	0.440909	0.64836	1.03862
Gja1	1.15259	0.735998	0.773421	0.749736		Gm5082	0.258877	0.0881361	0.571709	0.512551
Rfx8	0.164353	0.373831	0.0845763	0.11059		Gm7079	0	0	0.590507	0
Mmp19	0	0.131939	0.064458	0.162863		Dnah11	0.00216606	0.213518	0.283301	0.358886
Rps6kl1	0	0.0211893	0	0.0314085		Capn11	0.320146	0.130334	0.650793	0.618048
Gm45889	0.187521	0.273001	0.045323	0.136721		9630028I04Rik	0.618048	0.53084	1.46901	0.95255
Wnt4	0.0394141	0.220108	0.0354297	0.128722		Cdc25c	0.627878	0.80618	1.49534	1.38766
Gm34256	0	0.0170333	0.0472749	0.00646604		Foxr1	1.11193	1.21312	1.96853	2.091
Scube3	0	0.0211893	0	0.0314085		Gm16150	0.071882	0.045323	0.435367	0.625827
Emp3	1.12985	1.21643	0.695919	0.863025		B020010K11Rik	0.55145	0.414973	0.574031	0.490661
Niban1	0.230449	0.405688	0.130334	0.311754		Tmem182	0.0472749	0.265996	0.466868	0.740363
Gm27045	0.0170333	0.417472	0.10551	0.324282		Gm20234	0.295567	0.389166	1.08207	1.36624
Nrip3	0.842609	0.829947	0.168792	1.05557		Gm5256	0	0.0107239	0	0
Gm20337	0.369216	0.193125	0.100371	0.419129		Shisa5	0.359835	0.571709	1.07151	1.589
Matn2	0.0149403	0.218798	0.0511525	0.283301		Bicdl2	0.220108	0.389166	0.267172	0.726727
Wls	0.584331	0.622214	0.256477	0.410777		Scn2a	0.0149403	0.0986437	0.618571	0.396199
Gm37785	0.0128372	0.0413927	0	0.00432137		Gria4	0.267172	0.123852	0.294466	0.476397
Cachd1	0.659916	0.633468	0.0663259	0.363612		Alox8	0.045323	0.0273496	0.0293838	0.00216606
Dpy19l2	0.523096	0.416641	0.00646604	0.302114		Gm53023	0	0	0	0
Gm10648	0.174641	0.133539	0.0354297	0.0374265		Gm43769	0.472025	0.274158	1.17797	0.959757
Cpe	1.58771	1.32366	0.948168	1.2316		Mospd1	1.37658	1.58642	2.16878	1.92665
Gm41496	1.0463	1.0412	0.662758	0.981366		Tuba4a	0.668852	0.547159	1.01703	1.12629
Shank1	0.00216606	0.00432137	0	0.0293838		Pknox2	0.208173	0.0149403	0.0549959	0.496238
A930007A09Rik	0.064458	0.136721	0	0.170262		Chrm3	0.0530784	0.0700379	0.205475	0.122216
Alpl	0.261263	0.385606	0.0511525	0.909556		Ak7	0.275311	0.458638	0.855216	1.00561
Col6a1	0.238046	0.306425	0.0232525	0.218798		Gm49745	0.049218	0.00432137	0.0170333	0.0293838
Zfp608	0.0191163	0.00216606	0	0		Ppp1r14c	0.653695	0.553883	0.480725	0.906874
Scml2	1.58184	1.56396	1.12581	1.51188		Slc28a2b	0	0	0.00646604	0.0569049
9330175E14Rik	0.86835	0.683947	0.287802	0.534661		Prkaa2	0.102091	0.281033	0.639984	0.914343
Mgst1	1.41002	1.58303	0.952792	1.5854		Cntnap5a	0.205475	0.18327	0.337459	0.353147
Gm36371	0.00646604	0.205475	0.164353	0.188928		9130017K11Rik	0	0.0472749	0	0.162863
Pde6a	0	0.00216606	0.045323	0.0606978		Pon3	1.21471	1.0086	1.39742	1.38274
Fat4	0.00216606	0.0569049	0.0232525	0.00216606		Cd177	0.243038	0.217484	0.572872	1.17216
Agtr2	0.213518	0.0511525	0	0.296665		Podn	0.428135	0.0413927	0.150756	0.31597
Myrf	0.0334238	0.120574	0	0.150756		Bank1	0.7348	0.490661	1.35228	1.11975
Hoxa4	0.0107239	0.33646	0.0588055	0.230449		Fam217a	0.394452	0.329398	0.870404	1.02755
Trabd2b	0.0149403	0.0681859	0.0211893	0.0511525		B930036N10Rik	0.351216	0.520484	1.02979	1.19852
Gm12319	0.236789	0.0354297	0	0		Slc12a4	0.064458	0.138303	0.235528	0.489958
Dtx1	0	0.155336	0.138303	0.071882		Sapcd1	0.14145	0.0569049	0.837588	0.741152
Rian	0.193125	0.0374265	0.0170333	0.075547		Pou2f3	0.178977	0	0.00646604	0.284431
Sorbs3	0.0986437	0.049218	0.0211893	0.11227		Pinlyp	1.65677	1.57513	2.40528	2.15452
Acot1	0.252853	0.497621	0.123852	0.982949		Gdap1	0.636488	0.597695	1.06296	0.875929
Pparg	0.0253059	0.571126	0.476397	0.914343		E330021D16Rik	0.418301	0.152288	1.46195	1.33576
Mapkapk3	0.00860017	0.0211893	0	0.122216		Gm15286	0.470557	0.532117	1.40458	1.07573
Nsg1	0.206826	0.587711	0.162863	0.675778		Zfhx4	0.0293838	0.0170333	0.230449	0.131939
Wdr35	1.20153	1.21139	0.350248	0.929419		Fn3k	0.213518	0.150756	0.705864	0.410777
Thbs1	0.631444	0.612254	0.419129	0.421604		Gm47471	0.0951694	0	0.714749	0.208173
Cyct	2.0335	2.05576	1.54177	1.71508		Cdc42ep1	0	0.0899051	0.0314085	0.308564
Pdgfd	1.03362	0.928396	0.671636	1.10003		Osbpl6	0.925054	0.837904	1.16242	1.42951
Daam2	0.00860017	0.0253059	0	0.0394141		Gm49965	0.635986	0.544688	1.37903	1.25756
Gatm	1.25732	1.28092	0.952308	1.53466		Gabarapl1	0.914608	0.817235	1.10585	0.974742
Fbxo6	0.693727	1.44146	0.390935	1.39602		Plat	1.33846	1.00561	1.61606	2.0561
Irf2bpl	0.0334238	0.217484	0.0170333	0.139879		Olfr718-ps1	0.0951694	0.049218	0.064458	0.197281
Zfp280c	0.139879	0.402261	0	0.302114		Abca6	0.143015	0.00432137	0.277609	0.230449
Mpp2	0	0.00216606	0.0107239	0.0569049		Rgs17	0.0253059	0.0354297	0.479287	0.903633
Gm39459	1.12467	1.06521	0.87303	1.03141		Gm4992	0	0	0	0
Gm39464	0.571709	0.198657	0.0354297	0.256477		Dock1	0.378398	0.747023	0.922985	1.05576
Tmem44	0	0.100371	0	0.0374265		Rac3	0.0170333	0.383815	0.541579	1.27265
Klhl33	0.212188	0.180413	0.0211893	0.147676		Palm3	0.0314085	0.00646604	0.4133	0.417472
Ucp2	0.360783	0.419956	0.10721	0.877947		Slc6a20a	0.436957	0.345374	0.496238	0.847573
Sfxn3	0.326336	0.371068	0.0394141	0.425697		Gm20618	0.741152	0.83187	0.656577	0.474216
Abca4	0	0.0606978	0.0588055	0.150756		Adhfe1	0.565257	0.64836	1.1427	1.01368
Obsl1	0.254064	0.420781	0.152288	0.632457		Afap1	0.261263	0.30103	0.463146	1.15731
Pak3	0.647383	0.539703	0.34733	0.749736		Gm36283	0	0.00216606	0.0606978	0.0472749
Klf2	0.165838	0.264818	0.00432137	0.159868		Gm15966	0.1959	0.171726	0.609594	0.39794
Gm16835	0.247973	0.317018	0.0232525	0.197281		Enox1	1.03201	0.988559	2.08994	1.98889
Mme	0.170262	0.400538	0.147676	0.125481		D6Ertd474e	0.583765	0.358886	0.987443	0.846028
Ntn5	0.0827854	0	0	0.0170333		Gm12892	0.73759	0.569374	0.0394141	0.210853
Slc8a1	0.00216606	0.130334	0.0191163	0.103804		Gm46560	0.586024	0.671636	0.98945	0.784261
Tcf7l2	0.744293	0.794836	0.639984	1.04159		Capn8	0	0.049218	0.108903	0.241795
Sarm1	0.245513	0.118926	0.0211893	0.234264		Tmem235	0	0	0	0
Gpc3	0.399674	0.460146	0.103804	0.941263		Efna2	0.353147	0.0170333	0.366423	1.03902
Adgrl4	1.38498	1.2503	2.19856	2.10418		Mpnd	0.0107239	0.287802	0.643946	0.828982
Rhox7b	0.991448	1.4308	0.319106	1.21551		Fam169b	0.127105	0.0663259	0.245513	0.398808
Zfp711	1.59351	1.73516	0.659916	1.38075		Gm45752	0	0.284431	0.580925	0.536558
Lgr6	0.0107239	0.102091	0.0107239	0.349278		Ptn	0.985202	0.736795	1.14937	0.981819
Tktl2	0.403121	0.681241	0.281033	0.584331		Musk	1.88386	1.68074	1.82827	0.953276
Samd14	0.0107239	0	0	0.00646604		Gm4017	0	0	0	0
Mfsd13b	0.0827854	0.10551	0.19173	0.351216		Dpp6	0	0.0681859	0.0986437	0.187521
Cnksr2	0.457125	0.836324	0.297761	0.535927		Syt2	0	0	0.11059	0.270679
D430041D05Rik	0	0.0433623	0	0.153815		Fmo3	0.0128372	0.0107239	0.297761	0.213518
Soga1	0.00216606	0.00860017	0	0.0314085		Cnmd	0.686189	0.331427	0.92557	0.731589
Sycp2	1.51541	1.8432	1.08135	1.4079		Nyap1	0	0	0.00646604	0.0334238
Ehd2	0.0511525	0.103804	0.00860017	0.208173		Tspan17	0.901186	1.2647	1.12156	1.78197
Efhc2	1.14566	0.992774	0.766413	1.05461		Gm45746	0.0232525	0.00646604	0.490661	0.161368
Taf7l2	1.06856	1.47813	0.598791	1.19465		Gm5867	0	0	0	0
Eda2r	0.212188	0.370143	0.378398	0.320146		Gm34933	0.569374	0.553276	0.697665	0.757016
Alpk2	1.02346	0.749736	0.540955	0.472025		Gpr137b	1.05423	1.09708	1.1685	1.41847
Zfp13	0.389166	0.244277	0.049218	0.194514		Gm48969	0.810904	0.684845	1.05154	0.677607
Ildr2	0.108903	0.11227	0.0191163	0.136721		Eef2k	0.453318	0.420781	1.10037	1.44326
Slc25a24	0.045323	0.165838	0	0.231724		Trib3	0	0.123852	0.10721	0.471292
Ropn1l	1.45248	1.51713	0.908485	1.47371		Rbfox1	0.264818	0.155336	0.617525	0.28892
Gm7167	0	0	0	0		A530040E14Rik	0.977495	1.04277	1.15776	1.22891
Dmp1	0.892095	1.01662	0.245513	0.921686		Arpc1b	1.18099	1.42406	1.56044	2.075
Rsl1	0.165838	0.251638	0.400538	0.535927		Gm15541	0.216166	0.241795	0.167317	0.200029
Gm17690	0.704579	0.715167	0.512551	0.439333		Gm42755	0.194514	0.144574	0.205475	0.249198
Mir6236	0	0	0	0		Cpne9	0.255273	0.0191163	0.830909	0.351216
Nr2f1	0.153815	0.541579	0.0149403	0.55084		Gm23405	0	0	0.352183	0
Armcx4	0	0.0107239	0	0.0107239		Fam151a	0.231724	0.127105	0.61437	1.5841
Adgre5	0.0314085	0.254064	0.00860017	0.364551		Oas1e	1.2307	1.16864	2.25989	2.40625
Zmat4	0.0128372	0.0588055	0.4133	0.66792		Psme2	1.42967	1.77342	2.16773	2.29449
Piwil4	1.26091	1.31608	0.845718	1.12646		Mrps36	2.26538	2.18046	2.55261	2.6004
Xist	0.0472749	0.0433623	0.0334238	0.0334238		H1f8	1.91529	1.82789	2.52697	2.81437
Aebp1	0.0273496	0.118926	0.00646604	0.167317		Fxn	1.19438	1.41622	1.55757	1.77663
1700018B24Rik	2.58196	2.70655	2.16069	2.33924		Kl	0	0.0354297	0.0737184	0.298853
Plbd1	0.701136	0.456366	0.330414	0.651762		F730016J06Rik	0.852175	1.17085	1.12418	1.10089
Plp2	0.8238	1.10602	0.235528	1.31408		Tnfrsf8	0	0.091667	0.190332	0.586587
Rnls	1.25455	1.30276	0.707996	1.06856		Dact2	0	0.0700379	0.00216606	0.0472749
Lgals7	1.44855	1.39235	0.70927	0.883661		Gm47182	1.24254	1.08938	2.0803	1.99876
Mest	0.659441	0.570543	0.308564	0.836324		4930505A04Rik	0	0.127105	0.394452	0.327359
Ccdc173	1.08368	0.805501	0.837273	0.553883		Ceacam1	0.0107239	0.0191163	0.216166	0.458638
Adcy10	0.559308	0.630428	0.138303	0.235528		Fbxw24	1.14613	1.32315	2.45149	2.25508
Zbtb32	1.3881	1.42136	0.661813	1.47763		Nsg2	0.346353	0.225309	0.711807	1.14301
Map10	0.797268	0.578639	0.214844	0.612784		Tlcd3a	0.509203	0.382917	0.538448	1.01094
Rragd	0	0.321184	0.0149403	0.379306		Cpsf4l	2.06573	1.84696	2.09734	2.06625
Kif1a	0	0.123852	0.0211893	0.0899051		Rassf10	0.302114	0.080987	0.0354297	0.447158
Slc9a5	0	0.00216606	0	0.0863598		Gpc5	0.299943	0.165838	0.463146	0.857031
Epn3	0	0.198657	0.00216606	0.0951694		Gm48337	0	0	0	0
Axl	0.330414	0.320146	0.138303	0.278754		Zfp931	0.907143	1.04356	1.8104	1.59378
Prdx4	2.73269	2.71026	1.96743	2.47077		Gm45895	0	0	0.0354297	0.156852
Nup62cl	2.19717	2.31585	1.72888	2.04145		Trpv2	0.0606978	0.0314085	0.363612	0.150756
Ddit4	0.103804	0.153815	0.0128372	0.485011		Gmpr	0.903904	1.2647	1.4207	1.84723
Trib2	0.0107239	0.268344	0.0845763	0.350248		Gstp-ps	0	0.10551	0.621695	0.909289
Gm15564	0.0354297	0.0293838	0.0681859	0.0472749		Prex2	0.285557	0.401401	0.159868	0.988559
Bmp3	0	0.0170333	0.0663259	0.135133		Smtnl2	0.444825	0.450249	0.435367	1.0306
Sycp1	2.85141	2.93862	2.52165	2.87104		Rusc1	0	0.269513	0.131939	0.429752
BC049762	1.48707	1.52653	1.0122	1.26446		Aldh4a1	0.171726	0.10551	0.330414	0.487138
Sdr39u1	1.86947	1.79078	1.08279	1.73819		Cotl1	0.251638	0.0394141	0.258877	0.971971
Maged2	1.97752	1.92291	1.2079	2.09552		Pnma5	0.321184	0.472025	0.827692	0.859439
Stambp-ps1	0	0	0.139879	0.0845763		Lin7b	0.500374	0.2266	0.7478	0.878234
Cabs1	0.0681859	0.125481	0.0569049	0.062582		Adap2	0.156852	0.149219	0.534026	0.630936
Hoxd8	0.445604	0.586587	0.222716	0.654658		Slc8b1	0.0128372	0.0374265	0.0845763	0.1959
Mageb6-ps	1.49464	1.56478	0.809896	1.3565		Arg2	1.19811	0.959995	1.42341	1.8984
Cntd1	0.995854	1.06967	0.837588	0.947924		Sh3pxd2a	0.186108	0.20412	0.324282	0.43377
Itga5	0.0354297	0.00432137	0	0.115611		Oas3	0.0149403	0.0149403	0.0253059	0.0530784
Tcaf1	0.0314085	0.156852	0.00646604	0.221414		Dennd11	0.410777	0.364551	0.774517	0.696356
Rgs11	0	0	0	0.0170333		Ms4a12	0.0374265	0.113943	0.255273	0.341435
Ier5	0.115611	0.153815	0.0128372	0.0863598		Icosl	0	0.00216606	0.164353	0.745465
Ttc26	0.463893	0.358886	0.152288	0.174641		Pnmal1	0	0.00216606	0.064458	0.220108
Hexa	1.52284	1.54239	0.630428	1.58833		Gm30504	0.875929	0.770484	0.889021	0.883377
Tg	0.0314085	0	0	0.147676		Atp6ap1l	0.278754	0.584896	0.891259	0.720159
Cdc42ep5	0.643453	0.623249	0.0934217	0.834739		Sorl1	1.0844	1.14535	1.59906	1.34957
Dact1	0.00432137	0.0314085	0.0569049	0.135133		Cd302	0.0170333	0.412461	0.186108	0.208173
mt-Ta	0	0	0	0		Gm8801	0.393575	0.304275	0.795185	1.23121
Obscn	0.0606978	0.217484	0.00860017	0.09691		Tubb2b	1.50447	1.25152	1.63799	1.85612
Gm29208	0.243038	0.173186	0.0232525	0		Gm5529	0	0	0.0107239	0
Srgap3	0.122216	0.0472749	0.0149403	0.0334238		Gm1141	0.227887	0.488551	0.855822	1.47574
Cx3cl1	0	0	0	0.064458		1700028I16Rik	0.806858	0.791691	0.993436	1.21972
Zbtb3	0.18327	0.274158	0.0773679	0.371991		Gpnmb	0.490661	0.390051	0.545925	1.07004
Npr1	0.576917	0.666986	0.1959	0.739968		Esrrg	0.152288	0.0986437	0.40654	0.516535
Mgat3	0.00216606	0.00216606	0	0.138303		Tmem256	1.4261	1.76069	2.12164	2.20413
Hecw2	0.572872	0.0588055	0.045323	0.307496		Gm34068	0	0.100371	0	0.0232525
Cavin2	0.373831	0.335458	0.190332	0.390051		Ttll11	0.577492	0.868056	1.31911	1.70044
Ngef	0	0.0128372	0.0107239	0.350248		Slc50a1	0.756636	1.14114	1.31408	1.6105
Vopp1	0.296665	0.492062	0.120574	0.74935		Sh3bgrl	0.599337	0.539703	1.21018	0.906066
Gm17232	0.477844	0.804139	0.34733	0.596047		Fbxo39	0	0.168792	0.0273496	0.409087
4930452G13Rik	0.697229	0.50853	0.117271	0.390051		Krt35	0	0.30103	0.122216	0.788168
4930556C24Rik	1.2584	1.42423	0.429752	0.61066		Kctd7	0.255273	0.0791812	0.477121	0.897352
Gm37285	0	0.28892	0	0.177536		Ssc4d	0.252853	0.0986437	0.477121	0.725912
Krt18	1.99854	1.69675	0.605305	1.03663		4933440M02Rik	0.317018	0.11059	0.335458	0.925312
Slc6a8	0	0.278754	0.0413927	0.322219		Gm20627	0	0.333447	0.1959	0.193125
Smarca1	0.398808	0.751279	0.380211	0.362671		Dcxr	0.899273	1.24391	1.50229	1.78211
Sdcbp2	1.14953	1.02796	1.1084	1.36717		Rflna	0.143015	0.146128	0.393575	0.92557
Serpinb6b	0.458638	0.498311	0.234264	0.241795		Rnf182	0.0588055	0.436163	0.424882	0.73759
Col24a1	0.724276	0.611723	0.362671	0.372912		Miox	0.617525	0.170262	1.29137	1.47849
Spaca1	1.30524	1.42439	0.444825	1.27393		Il1r2	0.558108	0.515211	1.30995	1.04708
Tnfrsf1a	0.227887	0.0191163	0	0.431364		Morc1	1.25732	1.14551	1.62024	1.4665
Lrp2	0	0.0700379	0	0.293363		Prdx2	1.49762	1.73042	2.23183	2.2939
Cers4	0.045323	0.487138	0.0663259	0.503109		Fbxw26	0.959757	0.678518	1.33676	1.29656
Lrp3	0.190332	0.418301	0	0.451786		Mfsd2b	0.117271	0.062582	0.00646604	0.0413927
Nrn1	0.562887	0.55084	0.261263	0.143015		Gm43534	0	0	0.0211893	0.0737184
Wt1	0.5302	0.789933	0.284431	0.385606		Fbxw27	1.51295	1.10619	2.47839	2.28076
2510009E07Rik	0	0.241795	0.0737184	0.393575		Mfsd13a	0.091667	0.062582	0.125481	0.380211
Pck2	0.302114	0.1959	0.0773679	0.357935		Bcas1	0.38739	0.718917	0.587149	1.00281
Prss42	0.334454	0.292256	0.120574	0.158362		Mfng	0	0	0.130334	0.559308
Zfp947	0.933487	0.834103	1.12418	1.08171		H2-M6-ps	0.235528	0	0.0951694	0.0128372
Cdcp1	0.00216606	0.0700379	0.00216606	0.153815		Slc12a5	0	0.00646604	0.0569049	0.120574
Rhox9	0.832828	1.24638	0.495544	1.48044		Tlcd2	0.62634	0.489255	1.18724	1.00087
Rnf17	2.31979	2.33667	2.17061	2.04607		Plk5	0.222716	0	0	0.115611
Flicr	0	0.227887	0.20412	0.287802		Gm26168	0	0	0	0
Gm38300	0.18327	0.556303	0.10551	0.19173		Ncmap	0.138303	0.10721	0.558108	0.214844
Asrgl1	1.01578	1.19089	0.356981	1.17041		Abcg4	0	0	0	0.00432137
Serpine1	0.0293838	0.0149403	0.0128372	0.0128372		F630040K05Rik	1.4308	1.45849	1.50994	1.55273
4930469K13Rik	1.63134	1.84665	0.920123	1.37849		Gm6083	0.619615	0.540329	0.813581	0.799341
Lrrn4	0.146128	0.167317	0.0354297	0.636989		Gng3	0.155336	0.11227	1.02119	0.788522
Zhx1	0.757396	1.01199	0.493458	0.907411		Rpsa-ps10	0.0511525	0.10721	0.0191163	0.045323
Fermt1	0.0588055	0.208173	0.0899051	0.177536		Pmfbp1	0.062582	0.155336	0.122216	0.14145
Hsf5	0.906874	1.34094	0.857031	1.15791		Ebf1	0.340444	0.295567	0.758155	0.720573
Pdha2	0.532754	0.868056	0.311754	0.838219		Smim24	0.0149403	0.285557	0.231724	0.904174
Ccdc136	1.47799	1.49907	0.788168	1.12743		Adamts13	0.00646604	0.0845763	0.0413927	0.180413
1700088E04Rik	1.17289	1.30287	1.06352	1.25164		Fads3	0	0.0253059	0.152288	0.282169
Cald1	0.965202	1.11193	0.437751	0.792392		Gpx4	2.08147	2.03467	2.31234	2.76285
Srcin1	0.045323	0.00432137	0	0.0211893		Pnpla3	0.480007	0.123852	0.173186	0.586024
Gm43442	0	0	0	0		Ufc1	2.29514	2.38791	2.52239	2.38635
Cpq	1.2349	1.29579	0.641474	0.892651		Ngfr	0	0.0549959	0	0.09691
Meikin	0.542203	0.914079	0.639486	0.649335		Prdx2-ps1	0	0.0191163	0	0
Speg	0	0.1959	0	0.170262		Akr1c19	0	0	0.946698	0.641474
Fstl1	3.3638	3.33956	3.2437	3.20767		Gm5357	0	0.0472749	0.0128372	0.0334238
Spaca6	0.349278	0.238046	0.00216606	0.263636		Gpsm1	0.206826	0.276462	0.346353	0.538448
Tmsb4x	2.01951	2.03908	1.60676	1.9008		Ttc22	0.00646604	0	0.075547	0.28892
Aard	0.150756	0.146128	0.10551	0.603144		Acbd7	1.02119	0.643946	1.61595	1.12662
Scd3	1.21299	1.12205	0.537189	1.28589		Ankrd22	0.30103	0.356026	0.65273	0.858537
Ltbr	0	0.213518	0.00432137	0.264818		Pard3bos3	0.62941	0.198657	1.10653	0.545307
Tfap2a	0.0394141	0.102091	0.190332	0.361728		Cdkn1a	1.50907	1.38623	1.96494	1.67697
2700081O15Rik	0.153815	0.177536	0.0334238	0.222716		Gm7616	0.0191163	0	0	0.0881361
Bc1	0.537819	1.0404	0.689753	0.447933		Tbpl2	1.57749	1.47122	2.35286	2.30236
Arhgef2	0.0606978	0.102091	0.0273496	0.313867		Btg4	0.926857	0.945715	2.19684	2.05342
Bmp1	0.115611	0.143015	0.0253059	0.075547		Egfl7	0.181844	0.439333	0.136721	0.847573
1810014B01Rik	1.20344	1.43313	0.567614	0.815578		Aldh5a1	0.537819	0.469822	0.694605	0.736795
6330418K02Rik	1.10243	0.971508	0.802089	0.586024		Dcst2	0.269513	0.25042	0.750894	0.6289
Radil	0.22917	0.222716	0.0293838	0.143015		Fbln1	0.345374	0.748576	0.858236	1.54289
Tram1l1	0.370143	0.392697	0.161368	0.537819		Capns1	1.11876	1.0569	1.39489	1.27149
Adgrb1	0	0	0	0.0700379		Ckb	2.13359	1.86581	2.25884	2.70209
Gas1	0.0934217	0.184691	0.120574	0.188928		Sh3bp2	0.419129	0.282169	0.62634	0.950121
Plin2	0.584331	0.90309	0.55084	1.50331		Fbp1	0.774882	0.786041	0.866583	1.2566
Id1	2.50389	2.46295	1.64419	2.12579		Ccdc83	0.32531	0.409087	0.532117	0.776701
Plagl1	0.305351	0.381115	0.193125	0.569374		Hao2	0.232996	0.174641	0.391817	0.297761
Rab31	0.348305	0.396199	0.246745	0.590507		Ptpru	0	0.176091	0.102091	0.519171
Eno3	0.409933	0.40824	0.139879	0.376577		Lypd6b	0.500374	0.571709	0.612254	0.745075
Mex3b	0.133539	0.257679	0.045323	0.25042		Rph3al	0.755112	0.654177	1.29546	1.52737
Cav1	1.03643	0.703291	0.130334	0.217484		2700068H02Rik	0.0149403	0.117271	0.205475	0.395326
1700037C18Rik	0.806519	1.01157	0.14145	1.00368		Hexim2	1.27566	1.07151	1.85914	1.63438
2810414N06Rik	0.424065	0.558108	0.417472	0.414137		Perm1	0	0.00432137	0.00646604	0
Cntn4	0.943742	0.573452	0.610128	0.738781		Pcnx2	0.162863	0.11227	0.152288	0.608526
Ahnak	0.064458	0.244277	0.0681859	0.200029		Map3k6	0.785686	1.04336	2.04986	1.98998
Cd109	0.0951694	0.25042	0.091667	0.0334238		Frrs1	0.313867	0.566437	0.591621	0.599337
Gm46603	0.643453	0.788168	0.045323	0.577492		Slc35e4	0.0951694	0.0588055	0.0170333	0.409087
Gm49864	0.00432137	0.0549959	0	0.0232525		Mst1	0	0	0.102091	0.149219
Magea14	1.57933	1.70049	1.00625	1.19797		Ccdc28b	0.796921	0.70927	1.24155	1.08475
Rbms3	0.6289	0.282169	0.202761	0.518514		Gsap	0.128722	0.127105	0.389166	0.785686
Pfn4	0.576341	0.84042	0.260071	0.691965		Cyb5a	2.021	1.92218	2.53405	2.35662
Stox2	0.00216606	0.0232525	0.0334238	0.10721		Ppp2r2c	0.0334238	0.0791812	0.161368	0.469822
Tmem25	0.0881361	0.22917	0.00216606	0.273001		Col11a2	0.00216606	0	0.00646604	0
Akr1c14	0.71265	0.686189	0.632963	0.866287		Coro6	0.133539	0.337459	0.164353	0.620136
Kank3	1.86136	1.79844	1.06558	1.48806		Cebpb	0.0569049	0.164353	0.30963	0.150756
Mt1	0.744293	1.40637	0.649335	0.877371		Rasgrp4	0	0.0128372	0.045323	0.33646
Ptprk	0.298853	0.43377	0.0170333	0.572872		Iqcf5	1.21179	1.26776	1.79187	1.51917
Gm42559	0.188928	0.283301	0.202761	0.20412		E230016M11Rik	0.310693	0.62941	0.282169	0.235528
Dyrk3	0.281033	0.171726	0.135133	0.499687		Dab1	0.697229	1.13672	1.031	1.405
Xlr5e-ps	0	0.0569049	0	0		Npl	0.600973	0.790285	0.849726	1.33766
Aldh1a1	0.824451	1.14082	0.588832	1.00966		Bdh1	0.913284	0.822168	1.56003	1.71214
Gm13140	0.293363	0.348305	0.0374265	0.161368		Bend6	0.358886	0.495544	0.8654	0.731589
Sox3	0.0511525	0.162863	0.0334238	0.293363		Galr2	0	0	0.049218	0.0107239
Sp5	0.0211893	0.091667	0.0334238	0.122216		Lrrc36	0.181844	0.382917	0.533391	0.544688
Ttc39d	0.25042	0.200029	0.113943	0.232996		Col9a3	0.655619	0.236789	0.74935	1.0548
Mageb4	2.78356	2.84896	2.23776	2.77235		Sec14l4	0.00216606	0.222716	0.230449	0.334454
Fhl4	1.00796	1.04415	0.834739	1.01157		Unc13c	1.62268	1.52802	2.51074	2.1252
Gm38250	0.630428	0.60206	0.487845	0.511215		Gm6088	0	0	0	0
Tdrd12	1.13862	1.57043	1.15106	1.41971		Kat8	1.69504	1.57519	2.20416	2.55525
Nenf	0.812913	1.10449	0.602603	1.03563		H6pd	0.0737184	0.197281	0.307496	0.482874
Fam228b	0.799341	0.921426	0.579212	0.823148		Gm9791	0	0	0	0
Cfap65	0.00216606	0	0	0.0107239		9330159M07Rik	0.504471	0.585461	1.01515	0.782114
Hspb11	1.73922	1.75679	1.71471	1.6792		H4c14	0.188928	0.0863598	0.0334238	0.186108
Gm37669	0.147676	0.201397	0	0.062582		Pdgfa	0.549003	0.93902	1.3897	1.26799
B4galt3	0.447933	0.645913	0.2266	0.846955		Gucy2e	0.159868	0.0569049	0.144574	0.284431
Pced1a	0.466126	0.593286	0.133539	0.688865		4930511J24Rik	0.396199	0.100371	0.400538	0.501744
Glb1l	0.420781	0.31492	0.0128372	0.202761		Amz1	0.298853	0.254064	0.79134	0.469822
Kcnd3	0.11227	0.370143	0.0530784	0.186108		Myh14	0.307496	0.351216	0.345374	0.764923
Srsf12	0.638489	0.83155	0.317018	1.12937		Slc17a9	0	0.115611	0	0.0273496
Ttc30a1	0.327359	0.395326	0.144574	0.490661		Gm14305	0.586024	0.727134	1.81331	1.55522
Zik1	0	0.168792	0.0394141	0.202761		St14	0.0334238	0.049218	0.0472749	0.244277
Gm9728	0	0	0	0		Gm47173	0	0.0986437	0.0663259	0.0211893
Abo	0.564074	0.64197	0.403121	0.516535		Paqr4	0.0413927	0.159868	0.371991	0.813581
Plcd1	0	0.153815	0.0128372	0.424065		Tmem160	0.89098	0.921946	1.11244	1.73568
Zfp629	0.804139	0.555699	0.32531	0.287802		4930562C15Rik	2.29342	2.23328	3.01987	2.75797
Ms4a1	0.580355	0.355068	0.445604	0.913549		Thsd4	0.391817	0.261263	0.326336	0.444045
Gm17494	1.23325	1.24551	0.958803	1.12434		1300017J02Rik	0.186108	0.454082	0.298853	0.34733
Plxnb1	0.0374265	0.10721	0.00646604	0.091667		Rab3a	1.03443	0.535294	1.21152	1.55011
Adad2	0.679428	0.647383	0.403121	0.998259		Ppargc1b	0.103804	0.133539	0.0773679	0.241795
Xlr3c	1.96666	2.12258	1.23376	1.91413		Oprl1	0.0791812	0	0.102091	0.171726
Ier3	0.912753	0.546543	0.149219	0.239299		Gfod1	0.388279	0.635484	0.676236	0.568202
Tcam1	0.269513	0.120574	0.0472749	0.401401		Pde3a	0.230449	0.477844	0.736795	0.64197
Snx32	0.271842	0.103804	0.0273496	0.329398		Gm4956	0.156852	0.274158	0.8907	0.344392
Fam78b	0.208173	0.0773679	0.0681859	0.0149403		Accsl	0.0149403	0.326336	0.647383	1.03981
Papolb	0.344392	0.156852	0.0569049	0.0986437		Usp46	0.155336	0.539076	0.464639	0.836324
Nr5a1	0	0.150756	0.0191163	0.208173		Myot	1.26588	1.01051	1.81311	2.054
Dusp3	0.304275	0.323252	0.0700379	0.718502		4932702P03Rik	0.0314085	0.0232525	0	0.0253059
Akap3	0.156852	0.0334238	0.00432137	0.212188		Cstb	1.46105	1.91403	2.14136	2.35334
Zfp36l1	0.808549	0.750508	0.43377	0.63799		Nlrp4g	1.56496	1.3865	2.36884	2.19294
Fam83h	0	0.091667	0.00646604	0.0791812		Dnajc15	2.53699	2.51516	3.02016	2.63586
Mdfi	0.190332	0.0374265	0.0334238	0.454082		Gm28151	0	0	0.0663259	0.0253059
Itga3	0.0681859	0.00646604	0	0.130334		Nav2	0.761552	0.504471	1.13194	0.755494
Kirrel	0	0	0	0.0549959		Gm47171	0	0	0	0.0232525
Rgs6	0.118926	0.369216	0.0569049	0.335458		Ctps2	1.43481	1.31973	1.81961	1.6571
Dusp6	0.391817	0.434569	0.165838	0.363612		Rufy2	0.516535	0.439333	0.819544	0.559907
Gm42600	0.244277	0.246745	0.220108	0.292256		Tmem179	0.0433623	0.0863598	0.225309	0.290035
Sulf1	0.613313	0.539703	0.128722	0.542203		Itm2a	1.20085	0.974742	1.54821	1.68708
Ddx25	1.56879	1.76492	0.90064	1.39672		Lin28a	0.970812	0.80618	1.05442	1.23565
Gm37296	0.351216	0.144574	0.606381	0.703721		Sntg2	0.671636	0.801061	1.37356	1.38507
Ccnd2	1.55072	1.38987	0.81191	1.41589		Zfp524	0.537819	0.501744	0.767527	1.14999
Neto2	0.478566	0.814581	0.375664	0.76455		Cd164l2	2.53417	2.42027	2.84608	2.93988
Pald1	0.0128372	0.108903	0.0107239	0.303196		Nyx	0.00646604	0.0253059	0.080987	0.128722
Bbs1	0.444825	0.284431	0.0530784	0.0681859		Gm49144	0.414973	0.404834	0.898176	0.587711
Gm7061	0.802089	0.694166	0.123852	0.562293		Elapor2	0.539703	0.558709	1.06446	1.23942
M1ap	1.52834	1.63764	0.834103	2.07443		Prdm1	0.302114	0.198657	0.523096	0.489958
Mei1	0.30963	0.499687	0.552668	0.727541		H3c15	0.513218	0.463146	0.236789	0.462398
Cmtm3	0.232996	0.434569	0.0951694	0.529559		Nkd2	0.00646604	0.322219	0.281033	0.985875
Zfp979	0.817896	1.00668	1.33955	1.54114		Teddm2	0.715167	0.256477	1.2503	0.859739
Fzd4	0.0663259	0.0791812	0.0191163	0.144574		Blvrb	0.805501	0.728759	0.97359	1.10789
Kif26b	0.0511525	0.0681859	0.00860017	0.128722		Vwa7	0.0107239	0.0107239	0.324282	0.330414
Rom1	0	0.0530784	0	0.186108		Ttc39a	0.462398	0.460146	0.673482	1.03822
4632427E13Rik	0.961184	0.852175	0.483587	0.571709		Ablim2	0.0394141	0.178977	0.382017	0.443263
Gem	0.595496	0.586587	0.385606	0.772688		Lrrc17	1.52582	1.30803	1.76779	1.88406
Acoxl	0.623766	0.257679	0.177536	0.490661		Gm12992	0.0128372	0.0511525	0.238046	0.0569049
Gm26850	0.131939	0.102091	0.0827854	0.193125		Atp8a2	0.891537	0.879956	0.810904	0.904445
Amhr2	0.63749	0.475671	0.062582	0.665581		Cracr2b	0.639984	0.370143	0.0986437	0.410777
Lyn	0.625827	0.600428	0.295567	0.534026		Iqsec2	0.00216606	0.0334238	0.171726	0.420781
Mipol1	1.05461	1.01284	0.775974	0.752433		2810032G03Rik	0.547159	0.506505	0.467608	0.944483
Gm6567	0	0	0	0		Mapk11	0.00216606	0.071882	0.0845763	0.421604
Hk2	0.091667	0.258877	0.153815	0.544068		Gm17971	0.257679	0.255273	0.113943	0.447158
Col12a1	0.064458	0.225309	0.0128372	0.177536		Msr1	0.558709	0.409087	0.942008	0.377488
2810039B14Rik	0.587711	0.762303	0.321184	0.677607		Gm10154	0	0	0.0663259	0
Tkfc	0.521792	0.371991	0.133539	0.627366		Mdp1	1.08814	1.25139	1.24117	1.37337
Mtch2	2.09694	2.10924	1.48565	1.80061		C130026I21Rik	1.7364	1.64503	1.99198	2.01549
Morn4	0.178977	0.136721	0.049218	0.299943		Sybu	1.06051	0.821186	0.955688	0.909021
Gata4	0.0293838	0.168792	0.0773679	0.298853		Myzap	0.523746	0.541579	0.765296	1.00475
Sulf2	0.144574	0.377488	0.168792	0.639984		Klc3	0.509203	0.635986	0.401401	1.0844
Mlc1	0.118926	0.0569049	0.0606978	0.255273		Sct	0.763428	0.847573	1.27761	1.41647
Gm34225	1.3189	1.252	0.739572	0.688865		Fmn1	0.376577	0.30103	1.37218	1.07518
1700008J07Rik	0.2266	0.0606978	0.091667	0.10721		Gm29328	0.667453	0.400538	0.884229	0.62941
Tdrd9	1.71646	1.71147	1.12434	1.5909		Mttp	0.402261	0.417472	0.540955	0.821186
Lrrc56	0.511883	0.210853	0.0253059	0.545307		Clmn	0.4133	0.674402	0.732796	0.845718
Meiosin	1.21152	1.25563	0.539076	1.09708		Gm20735	0.159868	0.186108	0.130334	0.281033
E330023G01Rik	1.22272	1.26233	1.06763	0.733197		9230105E05Rik	0.00432137	0.071882	0.0663259	0.0530784
Ctsw	0.0128372	0	0.0511525	0.168792		Gpd1l	0.117271	0.209515	0.501744	0.67256
Ccar2	0.85309	0.639486	0.170262	0.40654		Gm11822	0.806519	0.545307	1.28421	1.11611
Nfib	0.444045	0.475671	0.30103	0.515874		Itgb4	0	0	0	0.049218
Stag3	1.48601	1.47929	0.773055	1.27462		Ushbp1	0.122216	0.0737184	0	0.200029
Spock2	0.049218	0.332438	0	0.130334		2700054A10Rik	1.5682	1.32654	1.60239	1.68174
Cspg4b	0.159868	0.265996	0.049218	0.307496		Gm49960	0.0354297	0.0170333	0.0314085	0.0191163
Six1	0.0334238	0.532754	0.10721	0.806519		Slc19a3	0.00432137	0	0.304275	0.10721
Mir100hg	0.0314085	0.00646604	0.0663259	0.102091		1110020A21Rik	0.544068	0.672098	1.01284	0.779957
Lrrc4	0.0273496	0.200029	0.0737184	0.0354297		G6pdx	1.0498	1.10873	1.49485	1.78891
Ppil6	0.635484	0.584331	0.344392	0.366423		Ptov1	0.645422	0.948902	1.25491	1.19299
Gm26590	0.67532	0.65273	0.552668	0.414973		Gm36864	0	0	0	0
Arrb1	0	0.0253059	0.00216606	0.064458		Phactr1	0	0.123852	0.153815	0.398808
Spata17	0.544688	0.646404	0.618048	0.750123		Cfap77	0.164353	0.184691	0.472025	0.60206
Bcorl1	0.0273496	0.0899051	0.0211893	0.346353		Gm38804	0.278754	0.444825	0.602603	0.639486
Gm14790	0.146128	0	0	0.477844		Tiam2	0.391817	0.146128	0.72632	0.773421
Mid2	0.045323	0.147676	0.064458	0.1959		Gm16845	0.14145	0.359835	0.524396	0.670246
Naf1	0.351216	0.536558	0.396199	0.49485		Ldhb	3.38357	3.2993	3.8358	3.78579
Myo19	0.170262	0.0899051	0.18327	0.395326		Galnt17	0.252853	0.190332	0.181844	0.414137
Vrtn	0.091667	0.249198	0.178977	0.599337		Efcab5	0.103804	0.553883	0.439333	0.25042
Ikzf1	0.00216606	0.177536	0.0791812	0.41162		Sgcd	0.540955	0.412461	0.71265	0.760422
8030474K03Rik	1.92208	1.98677	1.15851	1.96579		Gpld1	0.122216	0.0549959	0.123852	0.334454
Gm26981	0.120574	0.113943	0.00432137	0.0881361		Ccdc107	1.82073	1.94382	2.01435	2.30879
Plxnc1	0.50853	0.503109	0.384712	0.55084		Gm48321	0.537819	0.537189	0.561101	0.44248
Dync2h1	1.02057	0.96708	0.667453	0.945469		Itpr2	0.466868	0.382917	0.602603	0.620136
Lratd1	0.404834	0.268344	0.449478	0.558108		Hpdl	0.580355	0.0472749	0.317018	1.03282
Sox5	0.487845	0.234264	0.10551	0.287802		Gm28523	0.147676	0.0128372	0.0170333	0.0773679
Itm2c	0.77561	0.695044	0.115611	1.16002		Camk1d	0.275311	0.398808	0.496238	0.477121
Myc	0.62941	0.363612	0.133539	0.2266		Flnb	0.0433623	0.0273496	0.120574	0.337459
Spef1l	0.415808	0.613842	0.340444	0.651278		Pink1	0.633468	0.701999	0.90064	1.00173
Arnt2	0.0986437	0.0588055	0.155336	0.133539		Pnpla2	0.362671	0.466868	0.402261	0.945961
Gab1	0.644439	0.544068	0.20412	0.642959		Ttll7	0.220108	0.499687	0.835373	0.584896
Vps25	2.52213	2.51092	2.27054	2.43615		Slc38a1	1.29347	1.19811	1.26281	1.35536
Hs6st2	0.239299	0.489958	0.291147	0.64197		Wnt11	0.0354297	0.0530784	0.10721	0.65273
Gm30238	0.138303	0	0	0.0511525		Ankmy2	0.849419	0.933487	1.64459	1.427
Ttc21b	0.184691	0.72957	0.372912	0.755494		Gm6158	1.70897	1.70321	1.66941	1.56188
Copg2	1.54894	1.53801	1.1564	1.38003		Psg17	0.778513	0.243038	1.06446	1.03282
Cyb5r1	1.17275	1.29765	0.678518	0.982497		2610316D01Rik	0.503109	0.8238	1.07918	0.940765
Fbn1	0.162863	0.299943	0.0569049	0.177536		Gm48336	0.0681859	0.18327	0.213518	0.371991
Slit2	0.274158	0.374748	0.156852	0.450249		Gm42794	0.692847	0.358886	0.889021	1.10602
Smyd1	0.373831	0.156852	0.00432137	0.308564		Neu1	0.11227	0.180413	0.256477	0.634981
Akr1cl	1.13242	1.27196	1.01389	1.17099		Med27	2.00492	1.79696	2.70219	2.58539
Efhc1	0.983852	1.06089	0.648848	1.00454		Gm12479	0.0128372	0	0.0663259	0
Cpxm1	0.123852	0.700271	0	1.06051		Slco5a1	0	0.0413927	0.00860017	0.0934217
Hormad2	1.43529	1.61873	1.07864	1.54345		Il17rb	0.607455	0.723045	1.14161	1.24576
St6gal1	0.0128372	0.064458	0.14145	0.131939		Hsd17b10	2.4133	2.41372	2.81545	2.80479
Timp1	1.09743	0.64197	0.190332	0.338456		Mrm1	0.0827854	0.613842	0.234264	0.822822
Parm1	0.00432137	0.275311	0.150756	0.498311		Proca1	0.244277	0.297761	0.962606	0.899273
Gm16759	0.0128372	0.062582	0.00216606	0.0881361		Cby2	0.379306	0.457882	0.733598	1.39515
Shoc1	0.737987	0.794139	0.807535	0.905796		2310030G06Rik	0.187521	0.581495	0.501744	0.850646
Cep19	1.34899	1.43313	1.18398	1.35631		Gm11190	0.0413927	0	0.0191163	0.0737184
C1ql1	0.243038	0.256477	0.0737184	0.400538		C730036E19Rik	0	0	0	0.0128372
Tmem223	1.90255	1.88167	1.4945	1.35755		Lbx2	0.32531	0.279895	0.326336	0.469085
Col5a2	0.0569049	0.0374265	0.0128372	0.049218		Gm20684	0.299943	0.115611	0.161368	0.439333
Ptprm	0.883377	0.789933	0.235528	0.577492		Clybl	2.21376	2.07649	2.56092	2.37418
Pitpnm1	0	0.138303	0	0.080987		Tulp3	0.312812	0.378398	0.814913	0.676694
Lrrc73	0.218798	0.344392	0.239299	0.492062		4930579H20Rik	0.30103	0.241795	0.403121	0.638988
Unc119b	0.830909	0.952308	0.44248	0.836007		As3mt	1.2354	1.27265	1.53882	1.47159
Grhl2	0.598791	0.691524	0.264818	0.606381		Ptpre	0.621176	0.322219	1.00281	1.02694
Mageb10-ps	2.72486	2.7907	2.18274	2.68643		Gm14137	0.0149403	0.0334238	0.0253059	0.0211893
Igdcc3	0.00646604	0.210853	0.00216606	0.117271		H4c9	0.733197	0.518514	1.1038	0.786751
Cdkl2	0.936514	1.02735	0.495544	0.657534		Mapk13	1.07298	1.38961	1.46835	1.84264
Xlr5c	2.12647	2.45653	1.18625	1.69644		Rassf6	0.334454	0.647383	0.605305	0.71391
Erbb4	0.131939	0.252853	0.062582	0.147676		Pin1rt1	0.498999	0.255273	0.755875	0.815578
Nr4a1	0.350248	0.624798	0.0845763	0.444825		Galnt9	0.232996	0.115611	0.322219	0.424065
Pmel	0.213518	0.312812	0.128722	0.356981		Aurkb	0.95255	0.683947	1.12352	1.46255
Mmp14	0.0314085	0.136721	0.0511525	0.238046		Tspan9	0.330414	0.143015	0.170262	0.926085
1700067K01Rik	1.0122	0.848497	0.371068	1.37079		Cpvl	0.131939	0.135133	0.206826	0.164353
Gm7361	0.049218	0.11227	0.103804	0.0253059		Cpa2	0.988782	0.871865	0.825751	0.855519
Zc3h12b	0.371068	0.451018	0.25042	0.356981		Tafa1	1.19257	0.80956	1.5498	1.32212
Trp53i11	0.0128372	0.0845763	0.0273496	0.165838		Rhbdl1	0	0	0	0
Acot9	1.88463	1.97294	1.63301	1.81064		Plac1	0.820201	0.921686	1.49575	1.75895
Patz1	0.942752	0.976579	0.532117	0.951338		Gm42778	0	0.064458	0	0.102091
Src	0.0170333	0.0273496	0.0253059	0.224015		Gm7367	0.275311	0.045323	0.271842	0.543447
Shcbp1l	1.94557	1.54258	1.58263	1.82734		Isg20	0.474944	0.374748	0.434569	0.432167
Dusp9	1.01766	1.13049	0.448706	1.44948		Tmem117	0.00216606	0.161368	0.805501	0.594393
Tent5d	0.521792	0.55084	0.368287	0.49485		Fam78a	0.0170333	0	0.00432137	0.0232525
Stxbp6	0.108903	0.665581	0.260071	1.02551		Chga	0	0.0511525	0.472756	0.935507
Hpse2	0.123852	0.194514	0.113943	0.450249		Gk	0.5302	0.616476	1.01557	1.10924
Dmrtb1	1.07954	0.979776	0.436163	1.22128		Syn3	0.375664	0.469085	0.576341	0.503791
Plekhd1	0.0606978	0.177536	0.0191163	0.525045		Noto	1.34596	1.03802	2.00704	2.20539
Stk31	2.4483	2.55917	2.19299	2.31128		Phldb3	0.0253059	0.0293838	0.0899051	0.10551
Dnah5	0.0569049	0.0413927	0.0737184	0.080987		Usp29	0.143015	0.239299	0.378398	0.407391
Sox8	0.239299	0.049218	0.075547	0.616476		Cc2d2a	0.128722	0.350248	0.281033	0.396199
Ldhc	0.513218	0.920123	0.356981	1.03802		Cgnl1	0.306425	0.155336	0.540955	0.605844
2700046G09Rik	0.626853	0.818556	0.263636	0.345374		Trappc6a	1.80649	1.76219	2.06345	2.2402
Ribc2	0.665581	0.382917	0.389166	0.66323		Mroh3	0.0253059	0	0.359835	0.644931
Adtrp	1.49872	1.62752	0.93927	1.16197		Tmem164	0.22917	0.462398	0.244277	0.7532
Fancd2	1.5029	1.34459	1.15564	1.43233		Zp4-ps	0.61066	0.4133	0.963552	0.970114
Stat5b	0	0.113943	0.0128372	0.133539		Hexb	1.67284	1.26717	2.02512	1.70247
Gm16234	0.0128372	0.139879	0.122216	0.0791812		Ago2	0.197281	0.244277	0.426511	0.539703
Socs3	0	0.0211893	0.049218	0.0394141		Slc4a5	0.0472749	0.330414	0.123852	1.14845
Gm19605	0.670246	0.706718	0.415808	0.501744		Pbld1	0.327359	0.342423	0.516535	0.723866
Glt8d2	0.375664	0.100371	0.0951694	0.19173		1190005I06Rik	1.59517	1.45591	1.55937	1.55273
Ccn1	1.13098	1.25756	0.607455	0.92993		Slc25a5	2.26854	2.27694	2.82016	2.84311
Gm9899	0.0681859	0	0	0.00216606		Phf11c	0.147676	0.245513	0.364551	0.41162
Smim11	1.42951	1.45667	1.44028	1.50393		Mog	0.0211893	0.0149403	0.00432137	0.00646604
Igfbp3	0.827046	1.0799	0.346353	1.03282		Tmem158	0	0.0191163	0.0530784	0.153815
Cnnm1	0.739572	0.612784	0.34733	0.61066		C1qtnf12	0.09691	0.320146	0.44248	1.30718
Sult4a1	0.2266	0.188928	0.0549959	1.07041		6430571L13Rik	0	0.00216606	0	0.167317
Xkr6	0.0530784	0.356026	0.0232525	0.156852		Gm16001	0.354108	0.220108	0.276462	0.428135
Nipal2	0.81191	1.15381	0.599337	1.02694		Gm11525	0.206826	0.230449	0.11227	0.0986437
Psma8	1.81084	1.75865	1.15897	1.60103		Vsx2	0.218798	0	0.0170333	0.2266
Colec12	0.441695	0.53084	0.76455	0.937769		Gm28875	0.832189	0.797614	1.37374	1.14814
Lrriq3	0.988336	1.15564	1.10738	1.20844		Zfp992	0.924279	1.1707	1.47004	1.29699
Igfbp5	0.356026	0.358886	0.09691	0.176091		Dsp	0.080987	0.311754	0.234264	0.317018
App	0.883945	1.27161	0.290035	1.31796		Fam187b	0.221414	0.773786	1.00389	1.33224
4933431M02Rik	1.29048	1.01072	0.888179	0.65273		Dennd4b	0.0681859	0.0845763	0.0934217	0.224015
Sema4f	0	0.348305	0.0472749	0.271842		Gm36981	0	0	0.0107239	0
Tspan18	2.09966	2.05854	2.03256	1.89597		Stx5a	1.36446	1.2449	1.53434	2.11553
Klhl35	0.447158	0.657534	0.178977	0.564074		Gm35019	0.457882	0.349278	0.450249	0.290035
Cited1	1.708	2.15666	1.19535	2.31872		Kcnab2	0.161368	0.173186	0.421604	0.596597
Adamts19	0.181844	0.251638	0.188928	0.334454		Pqlc3	0.459392	0.282169	0.165838	0.400538
Helz2	0	0.00646604	0	0.00216606		Cbr3	0.232996	0	0.320146	0.459392
Ece1	0.283301	0.30963	0.177536	0.557507		Aldh2	0.718917	0.842609	1.16613	1.58467
Bicd1	0.194514	0.331427	0.348305	0.50853		Tsc22d4	0.463146	0.743902	0.664642	1.24042
Nid1	0.537819	0.269513	0.321184	0.447933		Prr18	0	0.0681859	0.0354297	0.128722
Clstn2	0	0.0773679	0.108903	0.171726		Fam167a	0.00432137	0.122216	0.361728	0.653695
Tmem69	0.703291	0.83155	0.222716	0.465383		Nipal1	0.606381	0.624282	0.613842	0.625312
Rnpep	0.275311	0.312812	0.0170333	0.55084		Ass1	0.803457	1.2572	0.912753	1.73819
Sparc	1.21564	1.14953	1.06352	1.27045		Bmp15	0.254064	0.244277	0.705864	0.898176
Ankrd29	0.466868	0.757396	0.286681	0.683497		Trh	0.0549959	0	0.0569049	0.311754
Gm21926	0.505828	0.358886	0.459392	0.60206		Skida1	0.461649	0.14145	0.269513	0.282169
Greb1l	0	0.249198	0.0170333	0.150756		Gm47319	0.507181	0.489255	0.451786	0.382017
Gatb	1.52088	1.54531	1.21471	1.43177		Gm17149	0.0413927	0.147676	0	0.150756
Samd15	0.674402	0.809896	0.894039	0.628389		Gm17017	0.122216	0.0314085	0.0737184	0.045323
Gm37755	0	0	0	0.00432137		Kif21b	0.232996	0.11227	0.0549959	0.254064
Pogk	0.661813	0.944729	0.560504	0.802089		Acat3	0.152288	0.243038	0.9154	0.7352
Col9a2	0.0232525	0.00432137	0.0293838	0.0951694		C230013L11Rik	0	0.0273496	0.00860017	0.080987
Tex19.2	0.561698	0.774517	0.100371	1.03222		Skap1	1.35334	1.21498	2.05173	2.01125
Cdnf	0.330414	0.234264	0.168792	0.371068		Pdlim3	0.500374	0.161368	0.534661	0.97174
Rhox7-ps2	1.13274	1.54095	0.477844	1.19645		Gm48584	1.20938	0.954725	1.5471	1.37411
Syne1	0.254064	0.19173	0.177536	0.299943		Tmc4	0.451018	0.599883	0.665581	0.750894
Galnt7	0.115611	0.482874	0.064458	0.590507		Lca5	0.722634	0.432167	0.388279	0.550228
Dync2li1	1.76362	1.78089	1.18056	1.41271		Gm37516	0.227887	0.198657	0.455606	0.32531
Etv1	1.69749	1.37921	1.06446	1.24981		Bin3	1.50914	1.4456	1.71925	1.77492
Id3	2.32509	2.32369	1.44444	1.79316		AU016765	0.760799	0.763802	1.04317	1.20453
Boll	0.936011	1.12303	0.872448	1.40518		Mrpl23	1.69801	2.00419	2.14211	2.14848
Fkbp6	3.002	2.99822	2.62708	2.80585		Elavl3	0.00432137	0.00646604	0.214844	0.206826
Lpar1	0.88224	1.25455	0.930694	1.21801		Ciart	1.37931	1.48051	1.99129	1.91756
Ccne2	1.64073	1.71357	1.73965	1.83636		Gm14820	1.75259	1.71391	2.38494	2.17265
Lonrf3	1.56467	1.57223	1.24192	1.46315		Jag1	1.23629	0.963552	1.7912	1.4188
Zdhhc15	0.50515	0.612784	0.174641	0.339451		Acy1	0.690639	0.883945	0.780677	1.30298
Pwwp3b	1.16835	1.08099	1.15609	1.21893		Man1a	0.277609	0.606381	0.719331	0.756636
Tex12	2.13563	2.30582	1.95105	2.30506		Ndrg1	0.515211	0.766413	0.932474	0.957607
Adgrg4	0.251638	0.170262	0.63799	0.397071		Izumo1r	0.950608	1.22376	1.07628	1.58782
Plp1	0.592177	0.513883	0.186108	0.251638		Glmn	1.8477	1.6857	2.28524	2.08686
Rgs2	0.409933	0.714749	0.984077	1.00173		Calr4	0.568202	0.262451	0.904716	1.08207
Ptprs	0.758533	0.926085	0.607455	1.1345		Sesn3	1.55907	1.41338	1.25588	1.88852
Gm16310	0.2266	0	0	0		Gm5637	0	0	0	0
Dcdc2a	1.04786	1.06465	0.990783	1.12532		Trmt9b	0.439333	0.432969	0.365488	0.623249
Igfbp2	1.13593	1.30114	0.278754	1.86097		Nupr1l	0.263636	0.341435	0.468347	0.630428
Prrg3	0.00432137	0.409933	0.227887	0.423246		Zbtb16	0.0986437	0.045323	0.0433623	0.313867
Cdh2	0.319106	0.851564	0.31492	0.936262		D230030E09Rik	0.170262	0.277609	0.469822	0.324282
Smarca5-ps	0.494155	0.517196	0.168792	0.261263		Acp5	0.00646604	0.599337	0.358886	0.993877
Begain	0.0170333	0.0934217	0.0232525	0.262451		Matk	0.0191163	0.0433623	0.064458	0.045323
Lipa	0.648848	0.362671	0.173186	0.726727		Apba1	0.238046	0.457125	0.231724	0.685742
Rcl1	1.13577	1.10158	0.621176	1.10003		Cpne2	0.262451	0.285557	0.4843	0.633468
Aga	1.87428	1.85104	1.32459	1.57835		Lzts1	0.532117	0.414973	0.602603	1.22427
2410152P15Rik	1.52892	1.35459	1.04844	0.865992		Cbx8	1.01326	0.893484	0.783546	1.09674
Mybpc1	1.22853	1.07133	0.842609	1.34811		Epcam	1.87122	2.0672	2.07258	2.25075
Frmd6	0.234264	0.362671	0.0232525	0.337459		Nptx1	0.00216606	0.0232525	0.0394141	0.389166
A630052C17Rik	0.246745	0.338456	0.162863	0.439333		Klhl10	0	0.251638	0.591065	0.908753
Phtf1	1.01578	1.01178	0.824451	0.80956		Sv2c	0.167317	0.548389	1.3517	1.29092
Pdia6	2.48477	2.50715	1.8649	2.37131		Impdh1	0	0.165838	0.0549959	0.578066
Ppfia4	0.334454	0.184691	0.133539	0.193125		Gm4319	0.00432137	0.0606978	0.616476	0.511215
Rorc	1.24378	1.07354	0.447933	1.0739		Cdo1	0.356026	0.311754	0.814248	1.00604
Srsf3-ps	0.0511525	0.049218	0.0394141	0.0700379		Bcl6	0.0863598	0.0149403	0.123852	0.153815
Nr2f2	0.450249	0.866583	0.379306	0.628389		Snai1	0.32531	0.0253059	0.062582	0.278754
Il18	1.26881	1.27531	0.902275	1.23515		Frmpd1	0.144574	0.184691	0.231724	0.488551
Gm7072	0.81591	0.718502	0.911158	0.910624		Slc9a7	0.785686	0.737193	0.651762	1.05327
Npdc1	0.240549	0.245513	0	0.488551		Ppp2r2b	0.704579	0.525045	0.978181	0.773055
Klf4	0.503791	0.651278	0.737193	0.618048		Slc25a48	0.135133	0.306425	0.502427	0.700271
Crlf1	1.29863	0.862728	0.384712	0.643946		Gm15983	0.217484	0.149219	0.293363	0.147676
Mov10l1	2.27892	2.22404	1.8554	2.22234		Myo5b	1.06183	1.28443	1.43561	1.52666
Ankrd42	1.03663	1.03403	0.639984	1.05135		Tacc2	0.186108	0.321184	0.414137	0.620136
Sorcs2	0.0549959	0.0681859	0.0791812	0.213518		Olfml1	0.322219	0.401401	0.389166	0.50853
Arsb	0.181844	0.55084	0.264818	0.842297		Gm45304	0.673021	0.854913	1.24242	1.11644
Npm3	2.56734	2.58549	1.94648	2.32248		A630010A05Rik	0.860338	0.792742	0.950851	0.935507
Gm29675	0.0951694	0.091667	0.0394141	0.045323		Gm13391	0.769746	0.817235	1.10738	1.03222
Itih2	0.834739	0.718086	0.376577	0.389166		Hddc3	2.45187	2.11276	3.3947	3.33731
Mettl21a	0.960946	1.05918	0.674402	0.946698		Farp1	0.443263	0.605844	0.617	0.861534
F8	0.342423	0.457125	0.586587	0.536558		Ncald	0.217484	0.297761	0.523746	0.569959
Neat1	0	0.00432137	0.0472749	0.0128372		Gga2	1.06707	0.910091	1.06707	1.35324
Ccdc137	0.598791	0.766413	0.513218	0.877371		Phf19	0.00432137	0.0334238	0.133539	0.412461
Gm47918	2.04829	1.82546	1.37731	1.34528		Serhl	1.91653	1.65758	1.77364	2.00421
Ift57	1.56926	1.12287	0.843233	1.11711		Nlrp5	2.98871	2.99363	3.24231	3.10656
Tcf19	0.420781	0.206826	0.139879	0.619615		Tesc	2.07199	1.86291	2.40142	2.19576
Sntb1	0.671636	0.609061	0.392697	0.504471		Tmem106a	0.7532	0.240549	0.989672	1.09951
Trib1	0.19173	0.130334	0.0700379	0.174641		Nek7	1.03583	0.982723	1.35083	1.3441
Nfatc3	0.472025	0.544068	0.256477	0.466868		Tk1	0.888179	1.1486	1.21564	1.53377
Tasor2	0.86835	1.20858	0.960233	1.0667		Col15a1	0.049218	0.0549959	0.00432137	0.0606978
Zkscan2	0.18327	0.247973	0.0549959	0.418301		Sema3a	0.00860017	0.158362	0.251638	0.443263
Rad9b	1.3587	1.35679	1.33696	1.38012		Aldoa	1.50454	1.71033	1.70183	2.30005
5930403N24Rik	1.49934	1.31827	1.03383	1.21165		Trak1	0.234264	0.356026	0.567614	0.855822
Pih1d2	1.16271	1.157	0.889862	0.961184		Gpx4-ps2	0.379306	0.269513	0.49276	0.65273
Socs2	1.19934	1.45248	0.691524	1.11327		Zfp618	0.512551	0.247973	0.716838	1.16376
Gm47260	0.171726	0.227887	0.062582	0.227887		Zbtb8b	0.695482	0.230449	0.705436	0.755875
Prps1	2.455	2.48065	2.06307	2.14301		Gm8941	0.187521	0.10721	0.138303	0.174641
Atp2b4	0.367356	0.409933	0.11227	0.343409		R3hcc1	0.279895	0.947924	0.569374	1.21511
Dnajb3	0.590507	0.789228	0.208173	0.860637		Col20a1	0.0149403	0	0.075547	0.045323
Ajuba	0.271842	0.495544	0.437751	0.702431		Lurap1l	1.50947	1.25103	1.54955	1.74127
Klf9	0.312812	0.324282	0.206826	0.517855		Prx	0	0	0.00860017	0.0986437
Gm650	0.415808	0.457125	0.235528	0.427324		D6Ertd527e	0.783189	0.474216	1.743	1.5214
Nup205	0.870111	0.778513	0.531479	0.849112		4930422C21Rik	0.171726	0.0845763	0.550228	0.537189
Pdia5	1.29853	1.30406	0.877659	1.45179		Sptbn5	0	0	0.00432137	0.0107239
4930513N10Rik	0.0314085	0.133539	0.0845763	0.224015		Sel1l3	0.227887	0.00860017	0.10551	0.075547
Gm49774	0.0232525	0.0273496	0.00646604	0.0149403		Sh3rf1	0.178977	0.227887	0.516535	0.564666
Egr3	0.0314085	0.180413	0.09691	0.0394141		Clcn4	0.630428	0.70927	1.21748	0.914079
Ccnb1ip1	1.98214	2.14445	1.53205	1.98925		Gpr83	0.045323	0.135133	0.521138	0.693287
Tsku	0	0.0232525	0.0149403	0.0569049		Eepd1	0.665581	0.409933	0.80448	1.1313
Tfrc	1.24944	1.13001	0.810233	1.01157		Myo7b	0.09691	0.00432137	0.00646604	0.483587
Mettl16	1.27887	1.31207	1.079	1.19243		Gm46209	0.147676	0.0232525	0.0253059	0.0374265
Rims2	0.303196	0.32531	0.472025	0.384712		Drd4	0.103804	0.0549959	0.184691	0.793441
Tspan3	2.28664	2.24922	1.59868	2.18735		Cdkn2b	0.712229	0.93902	0.713491	1.01368
Ppp1r26	0	0.213518	0.0827854	0.227887		B3gnt7	0.346353	0.440122	0.18327	1.0086
Mettl25	0.99189	0.826723	0.543447	0.62634		Dennd3	0	0.049218	0.254064	0.454082
Rasd2	0.868056	1.05365	0.654658	1.17406		Gm47267	0.167317	0.10551	0.0273496	0.295567
Suv39h1	1.65658	1.50195	0.909556	1.45025		Zdhhc14	0.00216606	0.0334238	0.171726	0.432969
Ipcef1	0.736795	0.208173	0.174641	0.650308		Gm33056	0.264818	0.206826	0.981366	0.945222
Fbxo7	1.78419	1.76704	1.00497	1.65882		Spire2	0	0.0394141	0.0773679	0.373831
Ttn	1.16967	0.747023	1.81391	1.8202		Chdh	0.262451	0.352183	0.745855	0.683947
Mkrn3	0.152288	0.177536	0.0700379	0.239299		Sh3rf2	0.171726	0.00216606	0.173186	0.463893
Pus7l	0.379306	0.767156	0.0569049	0.847264		Ppl	0.071882	0	0.0273496	0.0606978
Odad4	0.197281	0.44248	0.232996	0.420781		Megf6	0.167317	0.206826	0.213518	0.675778
Spef1	0.700704	0.399674	0.0986437	0.401401		Fndc4	0	0.367356	0.213518	0.884229
Uggt2	1.07972	1.27103	1.19783	1.0498		Ppox	0.362671	0.310693	0.334454	1.05652
Chordc1	1.8024	1.717	1.63649	1.72693		Prickle2	0.608526	0.627878	0.688865	0.839164
Stk33	1.17041	0.966845	0.68842	0.783189		Plekhg5	0	0.221414	0.19173	0.409933
Fmr1nb	2.61018	2.69992	2.1557	2.37168		Irf6	0.11059	0.171726	0.231724	0.437751
4933433G15Rik	0	0.230449	0.0791812	0.217484		Zfp772	0.740757	0.783189	1.30038	1.20602
Mcam	0.150756	0.290035	0.0354297	0.523096		Fam3a	0.861236	0.780677	0.961895	1.31921
Cbln1	0.373831	0.848805	0.255273	0.741546		Tmem140	0	0	0.131939	0.0663259
Ddr2	0.165838	0.174641	0.0681859	0.33646		Pex5l	0.197281	0.268344	0.239299	0.153815
Cdk4	1.5753	1.67293	1.12107	1.55455		Vash2	0.10551	0.0863598	0.0149403	0.455606
Pip4p2	0.85034	0.944976	1.07059	1.20453		Sorcs3	1.21748	1.06371	1.19159	1.26729
Podxl	0.200029	0.20412	0.0293838	0.282169		Trpv4	0	0.0149403	0	0.045323
Sbf2	0.81591	0.816573	0.538448	0.665112		Cmpk2	0.131939	0.240549	0.555699	0.835056
Ccdc73	2.54734	2.4871	2.38506	2.15649		Gm9866	1.75408	1.56467	2.02649	1.85525
Acat1	2.73479	2.59536	2.13964	2.19004		Bcat1	1.33905	1.36474	1.68833	1.85104
Gm11837	1.30835	1.64841	0.934246	1.49353		Mrnip	2.32357	2.18024	2.39568	2.40099
C330011M18Rik	0.14145	0.075547	0.149219	0.158362		Itpka	0.285557	0.311754	0.174641	0.426511
Pim1	1.17898	1.09325	1.09096	0.897902		Zfp57	2.29452	2.04634	2.58548	2.36772
Kmt2c	1.554	1.53026	1.39296	1.55145		Kcnq1	0.284431	0.287802	0.218798	0.507856
Clcf1	0	0.200029	0	0.11059		Nipal3	0.342423	0.492062	0.53084	0.549616
Dlk1	1.59824	1.69104	0.891259	2.39785		Csrp2	0.247973	1.09795	1.08672	1.37337
1700016H13Rik	1.94448	1.88079	1.50907	1.66964		Slco1a5	0.588832	0.263636	0.947679	0.769746
Slc10a3	0.922985	0.941263	0.703721	1.09708		Styk1	0.156852	0.080987	0.76455	0.716003
Pin1	2.04657	2.00629	1.13146	1.55218		Gm15915	0.594393	0.287802	0.756256	0.904174
Ldha	0.873321	1.33203	0.577492	1.88835		Tmem169	0	0.0899051	0.117271	0.385606
Sppl2b	0.136721	0.0700379	0.0128372	0.11059		Creb3l4	0.658011	0.674402	1.40114	1.30995
Trim52	1.03523	1.00238	0.85461	0.892095		Mtfr2	1.29524	0.9154	0.525693	0.562887
Utp23	1.96867	1.91387	1.59687	1.63317		Dnah9	0.472756	0.265996	0.445604	0.874772
Zbtb26	1.57177	1.55642	1.68547	1.28454		P3h4	0.432167	0.632963	0.457125	0.896526
C130083M11Rik	0.435367	0.497621	0.284431	0.293363		Gm14399	0.424065	0.690196	0.829625	0.997386
Myo7a	0.705864	0.636488	0.340444	0.668852		Gm45645	0.956888	0.601517	1.65663	1.68327
Slc25a31	2.41631	2.46495	2.09614	2.32697		9330162012Rik	0.188928	0.205475	0.118926	0.193125
Ssr2	2.62804	2.57536	1.79685	2.36194		Slco3a1	0.193125	0.045323	0.539076	0.782473
Syt11	0.687975	0.481443	0.858236	0.881955		Crym	0.0107239	0.369216	0.282169	0.752048
Wdr44	1.16301	1.32654	0.93927	1.06202		Mad2l2	1.18724	1.33566	1.32439	1.68327
Wdr77	1.20723	1.37134	0.755875	1.4178		Mylip	0.296665	0.318063	0.208173	0.498999
Samd7	0.883661	0.523746	0.170262	0.456366		Fndc10	0	0	0.0191163	0.236789
Enkd1	1.06483	1.079	0.609594	0.931204		Maml3	0.00432137	0.0149403	0.0549959	0.0863598
Septin10	0.638988	0.516535	0.323252	#N/A		Nphp4	0.0273496	0.071882	0.0273496	0.270679
Ubtd1	0.147676	0.0413927	0.0293838	0.25042		Gm36201	0.0681859	0.271842	0.324282	0.567614
Rbakdn	2.15418	2.20662	1.34762	1.63599		Tmem266	0.485721	0.424065	0.293363	0.748576
B4galt7	0.834103	0.952308	0.911158	0.908753		Dhrs4	0.743902	0.792742	1.1771	1.19131
Ptger4	0.0170333	0.135133	0.100371	0.501744		Nprl2	1.98306	1.80329	1.95732	2.12424
Hes1	1.85661	1.36782	1.01787	1.85573		9230020A06Rik	0.523096	0.268344	0.982045	0.996512
Apcdd1	0.00860017	0.080987	0.0314085	0.049218		Castor2	0.335458	0.457882	0.689309	0.682145
Vsig10	0.0394141	0.00646604	0.0293838	0.131939		Asap2	0.368287	0.390051	0.39794	0.55145
Ugt8a	0.4843	0.633973	0.329398	0.770484		Plin3	0.547159	0.716003	0.93222	1.21932
Jade3	1.49171	1.52802	0.963316	1.33666		Rph3a	0	0.00216606	0.125481	0.352183
A930018P22Rik	0.881955	0.075547	0.434569	0.849726		Gm2810	0.117271	0.0606978	0.202761	0
Cfap20dc	1.1364	0.947189	0.430559	0.763053		Echs1	1.58889	1.66717	1.78394	2.03228
Stk39	0.63799	1.04825	0.676694	1.27497		Lhfpl2	0.0149403	0.227887	0.482159	0.808886
Bex1	1.34292	1.77408	1.29491	1.82373		Lypd3	0.458638	0.743118	0.705008	1.45017
Abcb1a	0.94939	0.71265	0.935003	1.07646		Osbp2	0.0845763	0.184691	0.20412	0.547775
Anpep	0.345374	0.504471	0.304275	0.766041		Col27a1	0.00646604	0.0232525	0.049218	0.0863598
Mapk10	1.22298	1.32243	1.1427	0.976808		Zfp296	0.212188	0.115611	0.304275	0.863025
Cox8c	1.2275	1.43201	1.0406	1.51832		Rdh11	0.98789	1.13322	1.66158	1.69775
Gabbr1	0	0.102091	0	0.153815		Col25a1	0.291147	0.278754	0.420781	0.672098
Smarcd3	0.209515	0.232996	0.0827854	0.317018		Spns2	0.386499	0.305351	0.244277	0.500374
Magohb	1.8374	1.82233	1.62961	1.50671		Gbx2	0	0.156852	0.423246	0.956888
Ano1	0.485721	0.620136	0.165838	0.825751		Slc2a8	0.0606978	0.230449	0.149219	0.580925
Ndufaf1	1.78483	1.74367	1.57703	1.68024		Slc7a2	0.625827	0.572872	0.846337	1.05786
Rnf212	1.69657	1.81094	1.26055	1.65191		Slc41a3	0.267172	0.0211893	0.0374265	0.224015
Crip2	1.35622	1.51706	0.947434	1.77481		Prr13	2.08151	2.03649	2.63037	2.40922
Pecam1	0.457125	0.544688	0.721811	0.769746		Aff1	0.0394141	0.0827854	0.238046	0.319106
Lacc1	0.793441	0.883945	0.472756	0.927114		Plb1	0.414137	0	0.227887	0.230449
Gm6658	0.00860017	0.240549	0.091667	0.14145		Gm13651	0	0	0.00860017	0
4930556M19Rik	0.454082	0.302114	0.469822	0.438542		Nptxr	0	0.152288	0.071882	0.425697
4921531C22Rik	1.00711	0.672098	0.651278	0.897352		Slc43a2	0	0.221414	0.064458	0.243038
Maz	0.556303	0.593286	0.236789	0.719745		Muc20	0.32531	0.0845763	0.596047	0.535294
Mogs	0.395326	0.505828	0.278754	0.506505		Vav3	0.402261	0.455606	0.74935	0.816904
Ccdc112	1.13146	1.16909	1.33244	1.0569		Mn1	0.824126	0.512551	0.817896	1.38435
Tril	0.267172	0.080987	0.091667	0.294466		Fkbpl	1.46967	1.37603	1.85022	2.0536
Col4a2	0.130334	0.0737184	0.0413927	0.297761		Ctbp2	1.13114	0.866583	1.43727	1.59118
Prss36	1.36408	1.1871	0.704151	1.4221		Cpne5	0.0354297	0.31597	0.311754	1.11494
Carns1	0.0334238	0.0511525	0.146128	0.369216		Nfil3	0.962843	0.770484	0.901731	1.33866
Gramd1a	0	0.0413927	0.187521	0.49693		Spata21	0.498311	0.367356	0.741152	1.10397
Sdc3	0.0293838	0.187521	0.0472749	0.200029		Gm49562	0	0	0	0
Gm38077	0	0.0107239	0.00216606	0		Paqr8	0.188928	0.18327	0.308564	0.415808
2900052L18Rik	0.291147	0.0863598	0.0170333	0.045323		Tpd52	2.37683	2.3657	2.60955	2.43825
Insyn1	0.00432137	0.133539	0.0149403	0.10721		Cfap54	0.41162	0.699404	0.404834	0.184691
Efcab2	1.7132	1.50508	1.34351	1.22024		Gsn	0.149219	0.230449	0.209515	1.03523
Zfp518a	1.77866	1.8355	1.69871	1.69011		Csnk1e	1.80482	1.66186	2.08032	2.01431
Ckap5	1.84298	1.88198	1.62206	1.60374		Hsd3b1	0.61437	0.621176	0.821186	1.06726
Rpl10l	2.31654	2.28657	1.82272	2.01601		Chst7	0.251638	0.261263	0.842609	0.840733
Tmed8	0.506505	0.614897	0.244277	0.32838		Fxyd6	0.393575	0.490661	0.954243	1.34547
Efemp2	0.588272	0.735998	0.305351	1.0639		Ptpn14	0.0530784	0.122216	0.062582	0.304275
Carm1	0.728354	0.588832	0.2266	0.582631		Gm29016	1.10653	0.905526	1.39314	1.34762
Rhbdf2	0.453318	0.364551	0.149219	0.428944		Camk2b	0.32531	0.400538	0.224015	0.588832
Pofut1	0.291147	0.632457	0.143015	0.409087		Irf8	0.271842	0.10721	0.345374	0.865992
Cldn7	1.00346	1.0026	0.545925	0.9266		Kcnip4	0	0.080987	0.0128372	0.173186
Adamts9	0.256477	0.00216606	0.120574	0.080987		B4galt6	0.369216	0.568788	0.656577	0.682596
mt-Rnr2	3.0284	3.24466	2.81429	2.82534		Fer1l6	0.201397	0.0863598	0.0986437	0.0606978
Tbkbp1	0.0433623	0.0951694	0	0.049218		Krt33b	0.766413	0.524396	1.39924	1.33082
Gm19196	1.61742	1.58371	1.30589	1.27485		Dph7	1.07573	1.29983	0.914872	1.05057
C87487	1.73484	1.74107	1.30685	1.077		Ptprr	0.939519	1.11261	1.12123	1.15836
Pak2	1.54289	1.53517	1.50467	1.51034		Elf3	0.769746	0.541579	0.588272	0.906335
Cfap47	1.58799	1.41111	1.80154	1.44232		Plcxd1	0	0.102091	0.205475	0.0791812
Mtfmt	1.36314	1.25273	1.00817	1.32767		Nlrp5-ps	0.201397	0.0899051	0.152288	0.0549959
Abcd1	0.311754	0.321184	0.118926	0.533391		Gbe1	1.60649	1.45871	1.72123	1.66337
Sfpq	1.54913	1.56638	1.1878	1.26741		Sapcd2	1.13402	0.838219	1.30514	1.7334
Glrb	0.494155	0.669317	0.554489	1.19215		Unc5cl	0.295567	0.322219	0.494155	1.00625
Klf10	1.53542	1.67491	0.889302	1.755		Gm43622	3.80456	3.76011	3.72725	3.53959
1500004A13Rik	0.290035	0.221414	0.503791	0.507856		Rab7b	0.425697	0.0273496	0.0549959	0.130334
Sgk1	1.00689	0.68842	0.561101	1.04922		Prodh	1.30878	1.27091	0.984752	1.5849
Sec11a	2.47991	2.4702	2.06971	2.22187		Fam210b	0.916191	0.872156	0.980231	1.36069
Btf3-ps18	2.04714	1.82004	1.65911	1.60788		Slc29a4	0.00432137	0.144574	0.11059	0.348305
Mapk7	0.426511	0.231724	0.130334	0.66605		Tle6	1.95883	1.64202	2.28695	2.59107
Morn2	1.86879	1.90309	1.48876	1.55907		Hecw1	0.562887	0.232996	0.429752	0.235528
Lama1	0.178977	0.232996	0.0881361	0.633973		Cmip	0.400538	0.463893	0.352183	0.733197
Sema3f	0.0128372	0	0.00216606	0.173186		Ctsl	1.72481	1.80188	1.88958	1.99036
Platr25	1.18893	1.26788	1.07298	0.877659		Cdkl4	0.193125	0.343409	0.501059	0.646404
Gli3	0.364551	0.389166	0.225309	0.559308		Slc13a4	0.177536	0.161368	0.388279	0.55145
Hectd2	0.416641	0.159868	0.173186	0.245513		Slc30a3	0.730782	0.362671	0.694605	1.51957
Snrpg	2.33769	2.45192	2.02336	2.10629		Tpd52-ps	0	0	0	0.0314085
Angptl4	0.761176	1.03663	0.168792	1.12238		2610035D17Rik	0.326336	0.465383	1.09149	1.0187
Baz1a	1.56549	1.54765	1.53882	1.52427		Gm47694	0	0.0170333	0.0170333	0.00432137
Gm1140	2.54096	2.58106	2.14054	2.0327		Gm48714	0.00646604	0.00432137	0.0273496	0.0606978
Gtf2h1	1.7065	1.73111	1.39959	1.64782		Pnpla5	0.00432137	0.10721	0.173186	0.700704
Alkbh1	0.948657	0.995416	0.5302	0.856427		Gm7488	2.10255	2.13753	1.745	2.25846
Cfap69	0.927883	1.07918	0.701136	0.839478		Zfp366	0.146128	0	0.080987	0.131939
Atp1b2	0.372912	0.0737184	0.113943	0.902275		Fcho1	0.10721	0.1959	0.186108	0.646404
Arhgap31	0.064458	0.045323	0.0773679	0.122216		Aph1b	0.515211	0.557507	0.836957	0.859138
Cep290	0.977495	1.05289	1.30146	1.1529		Ctif	0.0472749	0.0986437	0.0791812	0.164353
Bhlhe40	0.278754	0.496238	0.075547	0.400538		Gm45629	0.519171	0.539703	1.13098	0.559907
Myd88	0.510545	0.146128	0.190332	0.516535		Marco	0.771955	0.675778	0.691965	0.812245
Prkca	0.772688	0.662758	0.40654	0.612784		Slc45a3	0.0791812	0.0951694	0.388279	0.565257
Gm14827	0.0413927	0.127105	0.0569049	0.0354297		Suox	0.361728	0.405688	0.621176	1.03423
Rnf32	1.56449	1.45385	1.17739	1.28511		Gpr137b-ps	1.32201	1.28522	1.68074	1.77052
Elp4	1.7602	1.6612	1.41271	1.68233		E130311K13Rik	0.686189	0.906066	1.29048	1.16376
Serf1	2.48544	2.55463	2.22766	2.22994		Tssk1	0	0	0	0
Robo1	0.34733	0.4133	0.176091	0.66792		Gcnt1	0.343409	0.239299	0.707996	0.796574
Slc15a4	0.515874	0.509203	0.367356	0.813914		Ltbp2	0.25042	0.353147	0.371068	0.654658
Eef2kmt	1.38238	1.26043	1.12564	1.33856		C2cd4c	0.09691	0.0588055	0.103804	0.130334
Sdc4	1.34044	1.20181	1.26541	1.39445		Trim17	0	0	0.049218	0.0663259
Chtop	2.01597	1.94753	1.7402	2.0154		Ilvbl	0.167317	0.458638	0.655619	1.15518
Birc6	1.55654	1.57165	1.90455	1.61294		Epha8	0	0.0128372	0.00432137	0.100371
Dennd2a	0.365488	0.488551	0.257679	0.6289		Necap2	1.9467	1.86685	1.90295	2.4666
Zswim5	0.921686	0.731186	0.578639	0.715586		Osbpl10	0.584896	0.422426	0.498311	0.916717
Ccdc39	0.345374	0.568788	0.222716	0.285557		Kdsr	0.963079	0.918293	1.3297	1.14566
Rexo5	1.20426	1.23045	0.996949	1.29026		Wee2	1.32603	0.992333	1.72497	1.71075
Urb1	0.438542	0.302114	0.155336	0.41162		Acaa1b	0.274158	0.234264	0.363612	1.14644
Card6	0.0253059	0.11059	0.071882	0.100371		Deptor	1.19019	1.16122	1.72742	1.59742
Gm15706	0.83155	0.748576	0.343409	0.62941		Gm14296	0.432969	0.622732	0.874482	0.957368
Acad9	1.26328	1.0943	0.913814	1.24279		Gm5605	0	0	0.0273496	0
CN725425	0.739177	0.846337	0.501059	0.801747		Birc3	0.634981	0.674402	0.978409	1.23338
Gm10069	0.440909	0.563481	0.554489	0.502427		Tbcd	1.36201	1.29983	1.69117	1.94039
Fbxl17	1.01536	1.15534	1.02959	0.959995		Pkd2l2	2.21507	2.09414	2.56491	2.36169
Lta4h	0.970114	0.870404	0.312812	0.875929		Sytl4	0.812245	0.725095	1.30942	1.23147
Emilin2	0.122216	0.11059	0.0549959	0.198657		Sobp	0.578639	0.578639	0.978409	0.68842
Zbtb2	0.940765	0.783189	0.476397	0.757775		Farp2	0.722222	0.617525	0.457125	0.960709
Spata33	2.16735	2.24817	1.76242	1.88053		Sema3b	0.0253059	0.00432137	0.159868	0.194514
Mcmbp	1.44459	1.38659	1.63301	1.25188		Pgm2l1	1.35459	1.31355	1.88843	1.38996
Gm11346	1.03663	1.24304	1.06614	0.883945		Zfp932	1.69557	1.56182	2.06254	1.61972
Ccnh	2.36723	2.3633	2.08607	2.06787		Hs1bp3	0.311754	0.421604	0.516535	0.752433
Riox1	0.809896	0.514548	0.391817	0.588832		Sptssa	0.923503	1.10738	1.23249	1.23058
Josd2	1.8492	1.81408	1.24155	1.99388		Iqsec1	0.287802	0.421604	0.605844	0.680336
Lin28b	0.561698	0.694605	0.488551	0.681693		Rpa1	1.82843	1.5803	1.73576	2.26294
Yaf2	1.69618	1.60455	1.06985	1.42193		Bnip5	0.156852	0.0549959	0.0791812	0.193125
Mfge8	0.929674	0.977495	0.239299	1.6046		Pfkl	0.230449	0.128722	0.322219	1.26635
4930519G04Rik	0.342423	0.244277	0.1959	0.230449		Gm29017	0	0.00432137	0.0191163	0.064458
Twnk	1.13783	0.991669	0.992774	1.20071		Traf5	0.752048	0.691524	0.621695	0.997605
Stim1	0.61066	0.529559	0.303196	0.749736		Naa80	0.308564	0.130334	0.377488	1.09951
Snx25	1.16702	1.27692	0.872739	0.769746		Erc2	1.20602	1.28341	1.3653	1.47188
Syne2	1.10721	1.02898	0.699404	1.26233		Grid1	0.48643	0.432167	0.365488	0.600973
Jun	0.86243	0.725095	0.213518	0.770115		Fkbp14	0.74351	0.375664	1.05077	1.09342
Stk16	1.97506	1.97594	1.30995	1.68142		Lsr	0.178977	0.212188	0.186108	0.788168
Gpc1	0.220108	0.198657	0.0413927	0.372912		Rin3	0	0.0569049	0.0394141	0.393575
Lrrc46	0.872156	0.845718	0.353147	0.69897		Kdelr1	0.705864	0.869525	0.816573	1.41389
Ncoa6	1.13878	1.19479	1.18949	0.855519		Glra4	0.0354297	0.0881361	0.356026	0.235528
Hmox1	0.643946	0.891259	0.485011	1.05423		Gsto1	1.16687	1.80455	1.61463	2.22572
Nxt2	1.39314	1.32284	1.31649	1.46307		Rapgef3	0.390935	0.168792	0.322219	0.715167
Wdfy4	0.00216606	0.075547	0.00646604	0.0986437		Rims4	0	0.0273496	0.0394141	0.100371
Capn10	1.04001	1.21378	0.569374	1.11177		Ksr2	0.0934217	0.045323	0.241795	0.39794
Zbtb12	0.164353	0.115611	0.190332	0.159868		Snap91	1.1567	1.16182	1.22763	1.27577
Krit1	1.5044	1.33915	1.2222	1.39889		Aldoart1	0	0	0	0
Myo1c	0.00860017	0.0737184	0	0.338456		Tgfb2	0.30963	0.390051	1.34928	1.55811
Rmi1	1.57409	1.52414	1.52543	1.5945		Def8	0.117271	0.298853	0.312812	0.634981
Mdn1	1.50181	1.42431	1.33995	1.47414		Rex1bd	2.15794	2.3089	2.23068	2.31904
Il18bp	0.0511525	0.167317	0.115611	0.102091		Fancc	1.1176	1.07882	1.48785	1.66229
Pbx3	0.664172	0.727134	0.624798	0.85309		Gm15675	0.463893	0.232996	0.41162	0.320146
Anp32b-ps1	0.0232525	0.0433623	0.0374265	0.133539		Camta2	0	0.168792	0.0253059	0.20412
Arl13b	0.759668	0.767527	0.909289	0.880242		Ica1l	1.90531	1.75974	1.97807	1.84123
Mesd	1.47893	1.47494	0.870696	1.2647		Efcab6	0.0737184	0.184691	0.694166	1.68628
Zfp160	0.650308	0.787106	0.889862	0.93374		E130008D07Rik	0.117271	0.0334238	0.156852	0.284431
Lrrc42	1.8707	1.8171	1.49872	1.80533		Eya1	0.65273	0.740363	0.733999	0.8654
Pop1	0.528917	0.55084	0.260071	0.77561		Plpp2	0	0.181844	0.245513	0.773421
Mcfd2	2.05291	2.10853	1.51342	1.67592		Gm43775	0.302114	0.277609	0.313867	0.206826
Kpna4	1.33203	1.32035	1.11975	1.18512		Coro2b	0.405688	0.283301	0.430559	1.02592
1700052K11Rik	0.20412	0.321184	0.075547	0.249198		6720468P15Rik	1.37042	1.45179	1.77674	1.945
Mfsd6l	0.117271	0.240549	0.0569049	0.427324		Zmynd10	0.286681	0.418301	0.209515	0.416641
Osgep	1.98121	2.06307	1.52511	1.65758		Ppp1r3e	0.00432137	0	0	0
Trdmt1	1.2052	1.09482	1.09726	1.02428		Hivep3	1.10636	0.97635	1.64753	1.60885
Mpped2	0.701999	0.873321	0.811575	0.999565		Pkn3	0	0.09691	0.0354297	0.278754
Gucy1a1	0.293363	0.40654	0.138303	0.458638		Prss45	1.26916	0.852175	1.29656	1.02449
Cacna2d3	0.872156	0.787106	0.634477	0.932727		Cenpm	1.97414	1.979	2.03173	2.36415
Nefh	0.537819	1.15881	1.06089	1.25804		Cir1	1.57703	1.5924	2.29031	1.76208
mt-Nd1	3.36341	3.43875	3.07332	3.27986		Wipf3	0.428944	0.418301	0.475671	0.590507
Sesn2	0.122216	0.299943	0.11227	0.52763		4732465J04Rik	0.0951694	0.152288	0.257679	0.190332
Herc4	1.38863	1.41154	1.00152	1.22981		Myo6	0.766041	0.752433	1.0465	1.04238
Gm6969	2.1359	1.62232	0.4133	0.718917		Pdzd2	0.93902	0.990117	1.05077	1.11327
Zbtb33	0.494155	0.515211	0.214844	0.480007		Bbc3	0.220108	0.0273496	0.0588055	0.212188
Rgl1	0.0773679	0.258877	0.20412	0.49276		Rtbdn	0	0.128722	0.376577	0.662286
Nae1	2.5508	2.58602	2.29242	2.31412		Gm48604	0.00432137	0.00646604	0	0.0433623
Mthfr	0.397071	0.0827854	0.147676	0.257679		Zfp7	0.695044	0.55084	0.575188	0.623766
Tcf7	0.95255	1.10089	0.880242	1.19299		Mycl	0.303196	0.38739	0.251638	0.67071
Hmga1b	1.78969	1.76193	1.474	2.1334		Maf	0.00216606	0.0273496	0.138303	0.131939
Atrnl1	0.430559	0.599883	0.462398	0.526339		Nuak1	0	0.0472749	0.103804	0.193125
1700112D23Rik	1.56543	1.77851	1.5753	1.69368		Gm13465	1.32705	1.24366	1.74269	1.21219
Plcb4	0.283301	0.917768	0.655619	0.686636		4931422A03Rik	0.597146	0.351216	0.800373	0.948413
Apmap	1.20858	1.09899	0.553276	0.982723		Insyn2a	0.731589	0.71307	1.00796	0.582063
Metrn	0.279895	0.668852	0.216166	0.731186		Gm14719	0	0.202761	0	0
Tex15	2.45294	2.42122	2.46939	2.37492		Rpl28-ps3	0.108903	0	0.0354297	0.146128
Dusp1	1.10363	1.33706	0.370143	0.880814		4933413J09Rik	0.00860017	0.128722	0.19173	0.30963
Pprc1	0.877371	0.736397	0.50853	0.596047		Irf1	0.802089	0.812913	0.944236	1.36258
Naa15	1.66964	1.54475	1.5803	1.46345		Klhdc8a	0	0.00216606	0.00432137	0.11059
Zdhhc13	1.48989	1.4417	1.41002	1.44963		Ppt2	0.127105	0.127105	0.330414	0.683047
Nnat	0.428944	0.382017	0.0293838	0.234264		Plod1	0.00216606	0.321184	0.230449	0.7532
Lekr1	0.92993	0.816573	0.691965	0.752433		Cngb1	0.0663259	0.0530784	0.284431	0.391817
2210016F16Rik	2.028	1.97866	1.4889	1.71937		Abhd11	1.28892	1.36912	1.52329	1.77247
Psph	1.00389	0.877083	0.561698	0.886209		Slc24a2	0.861534	0.943742	0.819215	0.891537
Bud23	1.44451	1.50495	0.962132	1.37758		Cadm4	0	0.00646604	0.0273496	0.311754
AI429214	0.392697	0.340444	0.130334	0.0934217		Cpt1c	0.0107239	0.0549959	0.152288	0.44248
Ift81	1.85175	1.89702	1.79281	1.76335		Gm15511	0.390935	0.423246	0.840106	0.858236
Gm47461	1.07115	1.02346	0.488551	0.924021		Upk1a	0.643946	0.545925	0.797614	0.711385
Gm5380	0.0191163	0.00860017	0.0170333	0.0170333		Zfp358	0.0588055	0.0663259	0.212188	0.683947
Mfap4	0.951095	0.819215	0.40654	0.913549		Esyt3	0.523096	0.709694	0.754348	1.13672
Ppp1r16a	0.633468	0.371068	0.1959	0.399674		Gins2	2.14117	2.05649	2.28434	2.462
Hmga1	1.27807	1.14223	0.714749	1.60703		Ankrd36	1.27045	1.20235	1.56336	1.37858
Fgfr2	0.50853	0.00216606	0.133539	0.445604		Fam131a	0.0211893	0.0413927	0.108903	0.341435
Tcea2	1.29798	1.41979	1.37658	1.44326		Cox6b2	1.71933	1.93186	2.19019	2.21643
Dazl	2.61648	2.72161	2.3238	2.63068		Map7	0.960709	0.946207	1.04747	1.22076
Rad1	2.05125	2.07146	1.80509	1.94231		Peg3	0.592177	0.693287	0.617	0.742725
Gucd1	0.451786	0.542825	0.231724	0.686636		Man2b1	0.2266	0.255273	0.769746	0.864214
Mta2	0.281033	0.617	0.206826	0.908485		Cdkn1b	0.358886	0.535294	1.27715	1.00087
Ubr1	0.708421	0.623249	0.435367	0.519828		Pdpn	0.846337	0.970347	1.19424	1.46442
Gm9761	0	0	0.128722	0		Nfkb2	0.247973	0.220108	0.257679	0.723456
Gmpr2	1.16982	1.10346	0.970347	1.10602		Ube2u	0.206826	0.184691	0.461649	0.443263
Gtpbp2	0.412461	0.361728	0.206826	0.500374		Kcnmb3	0.76455	0.278754	0.76455	0.767898
Msn	0.193125	0.176091	0.11227	0.658965		Sh2d6	0.443263	0.286681	0.180413	0.569374
Fbxo47	1.07408	0.891259	0.730378	1.00711		Gm13803	0.0354297	0	0.0293838	0
Plod3	0.532117	0.403121	0.18327	0.383815		Gpr3	0.225309	0.174641	0.181844	0.469085
P4ha1	1.20466	1.16894	1.08207	1.24785		Gpd1	0	0	0.00432137	0.102091
Gm14634	0.613313	0.474216	0.360783	0.295567		Vps13a	1.88908	1.80305	2.29024	2.08542
mt-Tl1	0	0	0	0		Cds1	0.988559	1.04277	1.16791	1.1337
Ugp2	1.92265	1.92067	1.56685	1.70663		Arhgap20	0.90768	0.61437	0.718086	0.733197
Zfp264	0.59384	0.596047	0.333447	0.449478		Aph1c	0.964966	0.933487	0.947434	1.26623
Utp20	0.868938	0.877947	0.690196	0.865696		Fhit	1.1685	1.19019	0.882525	1.08672
Mcm3	1.48918	1.59461	1.44404	1.61584		Gm16133	0.080987	0.0413927	0	0.100371
Rrp15	1.77412	1.9227	1.45186	1.71575		Acot7	1.3439	1.67888	1.78197	2.10587
Noa1	0.835373	0.846028	0.624282	0.952308		Ero1b	1.39191	1.2667	1.57955	1.79173
Tnfrsf19	0.871281	0.996949	0.62941	1.07317		Mcee	2.00484	1.82546	2.32253	2.15054
Pet100	2.13247	2.25236	1.50738	1.51028		Zfp940	0.844788	0.436957	1.09061	1.04493
Rims1	1.37014	1.12613	1.0306	1.21945		Arrdc3	1.13956	0.984077	1.4287	1.20371
Clcn6	0.461649	0.374748	0.091667	0.173186		Gm45597	0	0	0.227887	0.254064
Cacybp	2.64053	2.6655	2.23881	2.33196		Pycrl	0.70927	1.13418	1.3897	1.64684
Irx2	0.0293838	0.544068	0.158362	0.810233		Fam199x	1.49031	1.44397	1.78679	1.8391
Htra2	1.31723	1.14504	0.741152	1.24055		Nox1	0.354108	0.454845	0.375664	0.277609
Zswim8	0.415808	0.375664	0.133539	0.718086		Pik3r1	0.892095	0.741939	0.923503	1.13481
Tmem231	0.603686	0.522444	0.312812	0.631444		Il4ra	0.0606978	0.0606978	0.075547	0.263636
Ccdc122	1.33041	1.40603	1.33314	1.40739		Stard4	1.09639	1.09043	1.29983	1.45125
Lmnb1	1.29469	1.34577	0.790637	1.24625		Pld3	1.08547	1.0571	1.06781	1.68174
Pramel1	0.10721	0.147676	0.0170333	0.25042		Mturn	0.260071	0.435367	0.297761	0.495544
Lyrm2	1.85857	1.87636	1.70706	1.55835		Bcl2l2	0.373831	0.11059	0.299943	0.231724
Egfr	0.617525	0.721811	0.390051	0.665112		Hyi	0.262451	0.461649	0.619093	1.33656
Rin2	0.306425	0.477844	0.188928	0.624798		Kantr	0.885361	0.90768	1.52042	1.55691
Gm29170	0.25042	0.0773679	0.0433623	0.0934217		Thsd7a	0.500374	0.726727	0.795185	1.02755
Orc4	2.39524	2.38735	2.11848	2.11148		Nceh1	0.591065	0.747412	0.900913	1.00796
Ptpn4	0.759668	0.806519	0.545925	0.636989		Ablim3	0.0170333	0.238046	0.0773679	0.405688
Dnhd1	0	0.236789	0	0.0149403		Zfp874b	0.346353	0.144574	0.631444	0.507856
Zfp39	0.735998	0.886209	0.565257	0.844477		Rasgef1c	0.161368	0.361728	0.346353	0.572872
mt-Rnr1	2.10944	2.47051	1.9988	1.89479		Gstt2	1.26682	0.9861	1.7116	1.5764
Zfp612	1.40671	1.41814	1.15442	1.19604		Rgma	0.00216606	0.161368	0.0253059	0.307496
Dars	2.21827	2.22272	1.8649	2.0328		Dgki	0	0.0253059	0.0606978	0.264818
Invs	0.494155	0.362671	0.373831	0.491362		E2f2	0.127105	0.212188	0.125481	0.487845
Gnaz	0.892651	0.918293	0.835691	1.09272		Myo18a	0.587149	0.560504	0.863323	0.934498
Spdya	0.787815	1.10941	0.738384	1.27427		Ptgr1	0.451786	0.49693	0.687083	0.945222
Wdpcp	1.0892	0.985875	0.348305	0.644931		Hint2	2.36249	2.36121	2.61448	2.52188
Ppa1	2.23316	2.34553	1.89468	2.14128		Mfhas1	0.390051	0.81591	0.719331	0.914872
Pou4f1	1.90921	1.74997	2.33538	1.9719		Slit3	0.307496	0.091667	0.181844	0.243038
Rundc3b	1.0412	1.13226	0.843544	0.921686		Fam171b	0.426511	0.492062	0.955688	0.826723
Kctd18	0.866287	0.732394	0.302114	0.802432		Smkr-ps	0.446382	0.590507	0.842297	0.877083
Tmem268	0.00216606	0.383815	0.120574	0.509874		Yipf1	1.9539	1.89421	2.08819	2.19692
1810037I17Rik	1.55194	1.60092	1.57351	1.56401		Tjp3	0	0.00216606	0.0845763	0.353147
Eef1akmt2	2.04581	2.14034	1.93609	1.8328		Dok4	0	0.273001	0.120574	0.569959
Ttc16	0.380211	0.31492	0.10721	0.421604		Srek1ip1	1.0306	0.826723	1.88437	1.37767
Map3k15	0.783189	0.975202	0.487138	0.796921		Gm1070	0.404834	0.330414	0.7352	1.26846
Timp3	0.667453	0.534026	0.206826	0.382017		Fyn	1.26905	1.08153	1.51302	1.35803
Arl6	1.61962	1.59994	1.25828	1.43743		Oprd1	0.213518	0.0293838	0.0663259	0.322219
Ascc3	1.41355	1.20871	1.08475	1.14098		Gm50390	0	0.143015	0.167317	0.125481
Spg21	2.0661	1.81551	1.77956	2.1599		Stbd1	0.630428	0.481443	0.877947	1.18041
F3	1.26221	1.2222	0.653695	0.74351		Atg4c	0.290035	0.0606978	0.682596	0.612784
Slc27a3	1.0251	1.15897	0.276462	1.05173		Otoa	0.173186	0.11059	0.359835	0.565848
Klf6	1.60611	1.55787	1.16628	1.30664		Sp140	1.63729	1.48756	2.12764	1.91937
Nfe2l2	1.26387	1.27021	1.1871	1.15549		Fbxw18	1.87604	1.85634	2.18281	2.01831
Zbtb4	0.123852	0.161368	0.144574	0.178977		4930550C14Rik	1.57403	1.53914	1.82253	1.52537
Gm6263	0	0	0	0		Mrpl23-ps1	2.44106	2.69067	2.8061	2.68509
Peli1	1.90644	1.82435	1.74714	1.92119		Cnpy4	0.784261	0.859138	1.38012	1.12156
Hnrnpa2b1	2.78679	2.69803	2.25189	2.59871		Tbc1d30	0.216166	0.230449	0.198657	0.640978
Znrf1	0.629919	0.523746	0.378398	0.476397		Gm14243	0.232996	0.340444	0.370143	0.295567
Bpnt2	#N/A	#N/A	#N/A	#N/A		Fam189a2	0.190332	0.321184	0.28892	0.550228
Sacs	0.150756	0.1959	0.218798	0.277609		Arhgef39	0.827369	0.908485	1.1116	1.50866
Tenm3	0.469822	0.683047	0.249198	0.657534		2810001G20Rik	0.92557	0.904174	1.13066	1.16316
Kif15	1.38614	1.34821	1.00325	1.15412		Sh3pxd2b	0.062582	0.062582	0.0986437	0.201397
Prdm16	0.786396	0.748963	0.978865	1.49304		Gm47414	0.167317	0.176091	0.222716	0.320146
Henmt1	1.59917	1.39471	1.3517	1.31249		Gm15507	1.02181	0.907411	1.43064	1.42684
Pigx	1.89708	1.98266	1.88463	2.01083		Card9	0.0293838	0	0.251638	0.350248
Rnd2	1.36866	1.50745	0.898451	1.34537		3110009E18Rik	1.16864	1.16702	1.69148	1.53952
Atic	1.18141	1.17216	0.708846	1.30782		Fam184a	0.685294	0.829304	1.06371	0.858537
BC065397	0.524396	0.477121	0.167317	0.306425		Efna1	1.28183	1.08099	1.22955	1.50311
Fmn2	0.375664	0.523746	0.489958	0.49485		Lmo4	0.483587	0.79134	0.822822	1.60986
Trmt10a	1.43791	1.45048	1.35488	1.34242		Tmem159	0.644439	1.05937	0.799341	1.30578
Kat6a	0.305351	0.339451	0.200029	0.345374		Ppp3ca	1.0569	1.02959	1.5742	1.50961
Kpna1	1.2316	1.18766	0.864214	1.08493		Rsu1	1.77302	1.66955	1.98657	1.9577
Dnajc24	1.68949	1.72921	1.38596	1.42903		Tent5b	0.213518	0.261263	0.481443	1.18241
Zfp862-ps	0.100371	0.146128	0.131939	0.0773679		Sh3kbp1	0.978409	0.948902	1.33895	1.54245
Lrif1	1.37976	1.3091	1.39208	1.21972		Gm1587	0.927114	1.04238	1.41229	1.40934
Ovgp1	0.457882	0.307496	0.0606978	0.178977		Myo5c	0.0737184	0.138303	0.131939	0.436957
Tex13b	1.47958	1.43008	0.948168	1.34361		9530062K07Rik	1.46916	1.3865	1.77804	1.53807
Zfp326	1.19521	1.20763	0.839478	1.06483		Hdac10	0	0.245513	0.217484	0.487138
Kbtbd7	1.14286	0.92557	0.834421	1.04786		Bcl2l10	1.20669	1.00839	1.82776	1.86291
Zfp41	0.11059	0.190332	0.136721	0.517855		Gse1	0.00646604	0.115611	0.0791812	0.232996
Nkap	1.44607	1.43481	1.5849	1.42078		Nalcn	0.540329	0.453318	0.476397	0.409087
Six5	0.349278	0.362671	0.173186	0.239299		Mtmr14	1.86679	1.5945	1.66328	2.42063
Lrba	0.384712	0.428944	0.243038	0.363612		Lhpp	1.13226	1.25491	1.19673	1.76418
Zfp800	1.33915	1.40088	1.39191	1.38346		Tnrc18	0.00432137	0.130334	0.108903	0.156852
Spen	0.363612	0.310693	0.184691	0.308564		Spats2l	0.844477	0.679882	1.31879	1.09621
Ppia	3.47974	3.47429	3.15551	3.28533		Elovl7	0.212188	0.115611	0.618048	0.704151
Agbl3	1.21696	1.14239	1.0929	1.21722		A830082N09Rik	0.00216606	0.127105	0.437751	0.062582
Wdr36	2.287	2.19671	1.80767	2.09795		Gm5221	0	0.00860017	0	0
Slc2a4	0.287802	0.00646604	0.00860017	0.0433623		Ctnnd2	0.415808	0.444825	1.02284	0.954966
Uba6	1.32346	1.41863	1.32797	1.46067		Kcnk18	0.574031	0.731991	0.318063	0.632457
Wdr13	0.833466	0.82866	0.604226	0.830589		Agfg2	0.25042	0.20412	0.193125	0.548389
Klhl23	0.833147	0.913814	0.437751	0.724276		Bfsp2	0.224015	0.254064	0.651762	0.642959
Gtf3c4	0.478566	0.662758	0.307496	0.41162		Gm5424	0	0.0107239	0	0
Armc6	0.731991	0.83187	0.391817	1.06315		Rmi2	0.376577	0.0863598	0.278754	0.298853
Tmem126b	1.91281	1.9073	1.67103	1.46538		Fam217b	0.0986437	0.420781	0.447933	0.861236
Sf3b3	1.4283	1.32797	1.07536	1.50576		Slc25a26	1.04395	0.880242	2.10061	1.72288
Heatr1	1.19131	1.22608	0.991448	1.24883		Prob1	0	0.0700379	0.00216606	0.00860017
Gm20568	0	0	0	0		Plec	0.0191163	0.0354297	0.0472749	0.346353
Slc25a11	1.39681	1.35736	1.04139	1.38686		Catsperg1	0	0.0354297	0.0863598	0.045323
Prkar2b	1.31963	1.38578	1.10295	1.18412		Naprt	0	0.0273496	0.0681859	0.437751
Tmem9b	1.56247	1.49672	1.10568	1.45492		Mgat5	0.335458	0.352183	0.432167	0.586587
Golgb1	1.63854	1.68601	1.57171	1.4316		Gm14127	0	0	0	0.0413927
Slc25a13	0.81124	0.778874	0.622732	0.996949		Top1mt	0.451786	1.11177	0.611723	1.27864
Serpinb6a	1.89398	1.87367	1.33566	1.83822		Gm4948	0	0	0	0
Dynlt2b	#N/A	#N/A	#N/A	#N/A		Slc25a35	0.584896	0.464639	0.424882	1.17406
Tex11	2.23524	2.32844	1.97109	2.20801		Sorbs2	0.874482	0.670246	1.35102	1.36361
A230072C01Rik	1.0463	0.988782	0.866878	0.85248		Pcbp3	1.4696	1.13878	1.56164	1.95497
Zmym6	1.1807	1.19368	0.930185	0.856729		Helb	0.209515	0.31492	0.363612	0.591065
Map3k9	0.351216	0.32531	0.181844	0.512551		Nrg4	1.20884	1.03583	1.8274	1.62351
Rtca	1.70441	1.80414	1.35603	1.83126		Ube2c	2.60959	2.54936	2.84679	2.88711
Id2	2.56875	2.37725	2.2997	2.21131		Ifngr2	0.716838	1.12254	1.15579	1.46598
Yars	1.21985	1.16864	0.66605	1.19687		Mindy1	0.579784	0.572291	0.556905	1.0844
Ptpmt1	1.13066	1.19797	0.718917	1.06483		Homer2	1.10209	1.19493	1.75762	1.94539
Gtf3c1	0.358886	0.38739	0.162863	0.570543		Smug1	0.740363	0.471292	0.565848	0.897352
Tsc22d2	0.981139	0.93044	0.703721	0.826723		Chek2	1.22879	1.07628	1.62449	1.60911
Efcab7	1.48029	1.40976	1.16554	0.889862		Ldhb-ps	2.28104	2.25041	1.96914	2.03864
Ssbp2	2.24731	2.21598	1.79159	2.06339		Cltb	1.57328	1.33294	1.70599	2.00709
Mettl1	1.51792	1.68327	1.33806	1.6001		Pabpc4	2.00089	1.76831	2.19532	2.25129
Poli	1.22853	1.06651	1.12434	1.25273		Kazn	0.10551	0.400538	0.227887	0.455606
Trappc11	1.34635	1.30395	0.96708	1.37958		Gm14410	1.16465	1.40218	2.0328	1.79682
Smc6	2.24096	2.25239	1.9169	1.97598		Inpp4a	1.02469	0.896802	1.64909	1.27852
Btbd3	0.768268	0.821186	0.264818	0.545307		Slc39a5	0	0	0	0.0899051
Map3k11	0.768268	0.630428	0.352183	0.81591		Cln8	0.855216	0.631951	0.455606	0.93374
Prdm11	0.0253059	0.260071	0.118926	0.184691		Eif3k	2.64824	2.6036	2.86112	2.91471
Timm22	2.17178	2.23004	1.81335	1.89586		Gm47113	0.0191163	0.0232525	0.0314085	0.0569049
Nkrf	0.863323	0.848805	0.725503	0.747023		Rab3d	1.26364	1.01703	1.42781	1.93977
Kdm3a	0.927883	1.18625	0.775974	0.887054		Gm44550	0.0253059	0.206826	0.284431	0.30103
Zkscan7	0.184691	0.334454	0.224015	0.374748		Zfp420	0.491362	0.44248	0.953034	1.03262
Taf1b	2.09124	2.12052	1.75236	1.83525		Bak1	0	0	0.00646604	0.158362
Eif3a	2.02156	2.04315	2.02288	1.8264		Dysf	0.576341	0.62634	0.218798	0.451786
Kdm4c	0.856427	0.777789	0.645422	0.79588		Mbp	0.0881361	0.32838	0.162863	0.781755
Rabep2	0.276462	0.303196	0.120574	0.519828		Fryl	0.828982	0.987219	1.46352	1.33355
Srsf3	2.17333	2.21	1.90149	1.99946		Phpt1	1.78792	1.85452	2.12494	2.10226
Asz1	2.29884	2.3848	2.07332	2.32467		Srgap1	0.0530784	0.230449	0.354108	0.434569
Washc5	1.42594	1.40722	1.14129	1.38925		Rnh1	1.07207	1.04786	1.14659	1.46449
Foxred1	1.1089	1.08332	0.621695	1.35401		Cnksr1	0.0433623	0.062582	0.0273496	0.180413
Hells	2.28894	2.30279	2.4051	2.41207		Tmem189	0.0149403	0.240549	0.149219	0.270679
Nid2	0.230449	0.31597	0.150756	0.425697		Ppm1h	1.5498	1.42267	2.14242	1.64977
mt-Nd2	2.73645	2.84631	2.54381	2.64751		Osbpl5	0.0293838	0.152288	0.071882	0.385606
4632404H12Rik	0.136721	0.268344	0.291147	0.282169		Gm45311	0.170262	0.254064	0.678973	0.291147
Grwd1	1.42975	1.4569	0.792041	1.62133		Rnf122	0.0951694	0.214844	0.232996	0.804821
Zcwpw1	2.38767	2.49736	2.26813	2.32747		Fbxl21	0.469822	0.404834	0.74935	0.971044
Bst2	0.760799	1.16673	1.03902	1.66778		Onecut2	0.0511525	0.0293838	0.0530784	0.171726
Gm5617	2.33319	2.3122	1.85519	1.71896		Cmya5	0.224015	0.181844	0.633973	0.606919
Tmem8b	0.324282	0.363612	0.257679	0.443263		Traf6	0.644439	0.909823	0.368287	0.656098
Gprasp2	0.521138	0.875351	0.424065	0.774517		Cttnbp2	0.0899051	0.184691	0.513883	0.604226
Fam216a	2.26387	2.35762	2.03364	2.13268		Hmgn5	0.364551	0.575188	1.16227	1.19714
Wdr93	1.10534	1.0876	0.861833	1.07954		Il13ra1	0.852175	0.982045	1.08529	1.31376
Eid1	0.799685	0.947434	0.657056	0.562887		Lzts2	0.0149403	0.356026	0.225309	0.412461
Gm4779	1.7566	1.75039	1.12824	1.98903		Pxdn	0.361728	0.43377	0.187521	0.513883
Wdfy1	1.6756	1.69082	1.75557	1.68156		Ccn4	0.428135	0.563481	0.742332	0.95376
Ank2	0.352183	0.213518	0.176091	0.514548		Gpr146	0	0.0588055	0.0881361	0.350248
Arhgap35	0.507181	0.478566	0.32531	0.540955		Lasp1	0.396199	0.422426	0.1959	0.322219
Sbk1	0.115611	0.241795	0.0569049	0.246745		Tle5	0.848497	0.818226	0.9266	1.49859
Fn1	1.04747	0.922725	0.591065	1.00043		Iffo2	0.240549	0.470557	0.450249	0.399674
Gstm4	1.31228	1.20723	0.727948	1.42797		Gm10110	0.246745	0.231724	0.44248	0.430559
Dock3	0.519828	0.597146	0.329398	0.542825		Cabyr	0.198657	0.243038	0.375664	0.61437
Thap12	1.17898	1.16391	0.829625	0.8907		Yjefn3	0.79796	0.888741	1.36305	1.15244
Cyp2r1	1.03019	1.03623	0.908753	1.17768		Cdk5rap2	1.24502	1.28578	1.50154	1.34252
Atg10	1.63362	1.67413	1.44762	1.26364		Kbtbd11	1.0799	1.46702	0.815246	0.962843
Fam122b	1.09132	1.1469	0.767527	1.10704		Syt7	0.0354297	0.212188	0.127105	0.419956
Dnaaf5	0.621695	0.4133	0.292256	0.624282		Isca1	1.92304	1.78774	2.07177	2.08463
mt-Tc	0	0	0	0		Rnf144a	0.131939	0.144574	0.064458	0.468347
Ccdc25	1.49741	1.46157	1.43225	1.46805		Abhd5	1.35612	1.41019	1.31513	1.63281
Tomm34	1.64395	1.63724	1.40671	1.70935		Gm17655	0.548389	0.547775	1.27231	0.937267
Gm2a	0.777789	0.995416	0.780677	1.23955		Nhlrc1	0.262451	0.405688	0.262451	0.498311
Iqch	0.324282	0.382917	0.368287	0.507856		Dand5	0.833466	0.490661	0.698535	1.01157
4930516B21Rik	0.552668	0.155336	0.130334	0.205475		Copz1	1.7814	1.67752	1.86587	2.05304
Chd2	1.13624	1.35372	1.52956	1.19145		Padi2	0.180413	0.144574	0.246745	0.425697
Heatr5a	0.596597	0.491362	0.338456	0.579212		Ankrd9	0.00860017	0.103804	0.0899051	0.812245
Stat1	0.771955	0.945469	0.649335	1.21945		Dner	0.695482	0.642959	0.643946	0.953276
Cib1	2.44059	2.49584	2.15608	2.38287		Rsph10b	0.276462	0.294466	0.234264	0.159868
Fgfrl1	0.194514	0.402261	0.0791812	0.377488		Cdh24	0	0	0.00432137	0.0354297
Sav1	0.281033	0.208173	0.255273	0.238046		Txn2	2.10677	2.02565	2.1575	2.34153
Gm4076	0.0374265	0.045323	0.0211893	0		Mgmt	1.49638	1.41979	1.70825	1.77605
Zfp507	0.783189	0.78533	0.573452	0.727948		Pon2	0.2266	0.50515	0.456366	0.705436
Sec14l1	0.860338	0.564666	0.269513	0.665581		Ehhadh	0.156852	0.567614	0.162863	0.722634
Gm43951	0.171726	0	0.268344	0.231724		Tepp	0.689309	0.679882	0.773786	0.934751
Hdac2	2.02725	1.99269	1.93462	1.81875		Elovl1	0.866583	1.17984	0.913814	1.33616
Rpa3	2.29095	2.27628	2.25993	2.17178		Slc9a4	0.664172	0.583199	0.8907	0.817896
Sfmbt2	0.0863598	0.694605	0.243038	0.717254		Ell2	1.34094	1.30049	1.42193	1.19893
Gab3	2.10474	2.17352	1.88624	2.01722		A430033K04Rik	0.613842	0.578639	0.92737	0.940765
Dmc1	0.613313	0.720573	0.335458	1.19005		1700001L19Rik	1.32015	1.35209	1.0943	1.06408
Ash1l	0.518514	0.701568	0.563481	0.591065		Gm12867	0.349278	0.0232525	0.420781	0.592177
Arhgap29	0.917506	1.105	0.673482	1.05937		Endod1	0.466126	0.389166	0.759668	1.0929
Cdc5l	2.1635	2.11808	2.12128	1.8437		Tfpt	1.50772	1.55901	1.69893	1.90363
Ptpn12	1.18141	1.2244	1.04708	1.04277		Polm	0	0.0986437	0.222716	0.322219
Xrra1	0.307496	0.438542	0.144574	0.573452		Wdr45	1.47821	1.23032	1.61421	1.46345
Tbc1d32	0.706718	0.358886	0.360783	0.609594		Fmnl1	0.0293838	0.062582	0.0253059	0.143015
Selenoi	0.893484	0.747023	0.640978	0.90768		Spag7	1.75804	1.62294	2.20044	2.03276
Rps28	2.46199	2.7371	2.30712	2.54546		Rps6ka2	0.0273496	0.371068	0.0472749	0.217484
Lbr	1.56838	1.48947	1.56104	1.41338		Ppfibp1	1.15625	1.0463	1.13862	1.41581
Ddx43	0.115611	0.227887	0.214844	0.09691		Myo1e	0.458638	0.359835	0.621695	0.879669
Hdac9	0.479287	0.61066	0.509874	0.480007		Sft2d2	1.34044	1.4096	1.29579	1.32685
Mov10	0.308564	0.369216	0.238046	0.640481		Hdac8	1.03583	0.890141	1.17984	1.01932
Coro1b	1.71387	1.68993	1.17319	1.89112		Tpbg	0.294466	0.149219	0.586587	0.519171
Zfp536	0.452553	0.38739	0.221414	0.149219		Carhsp1	0.913019	1.00325	1.29347	1.66474
1700029J07Rik	1.30685	1.38792	1.15122	1.35093		Prkd2	0	0	0.0737184	0.10721
Cyb561	0.666518	0.736397	0.357935	1.07536		Draxin	0.0530784	0.0191163	0.0413927	0.103804
Tsr2	1.96935	1.9729	1.47276	1.75675		Alkbh7	1.96708	1.77019	2.09468	2.06748
Tub	0.00216606	0.174641	0.0232525	0.170262		Thrb	0.639984	0.403121	0.671173	0.392697
Rab24	1.82982	1.00432	0.76455	1.1469		Tmem181a	1.04493	1.22389	1.12953	1.3442
Kmt5a	1.10551	0.998913	0.840733	0.872448		Cep97	0.117271	0.252853	0.479287	0.631444
Kbtbd6	0.693727	0.819544	0.622214	0.899821		Gabarap	1.85415	1.83985	2.10821	2.17616
Ppic	1.29325	1.46165	0.863323	1.51001		Pou2f2	0	0.00860017	0.0374265	0.197281
Tcfl5	0.955447	1.0571	0.930694	0.930694		Sqstm1	1.5995	1.64572	1.47914	1.84847
Pik3r3	1.36866	1.30814	1.08529	1.64704		Itpripl1	0.454082	0.683947	1.22233	1.22776
Fer	1.32634	1.35708	1.14597	1.08743		Tacc3	2.16144	2.10447	2.52265	2.58526
Itprid2	0.830268	0.805841	0.518514	0.694166		Ulk4	1.50433	1.44498	0.972666	1.34586
Mrfap1	2.58233	2.60729	2.55476	2.54646		Arid3c	0.075547	0.120574	0.298853	0.664642
Bbs2	0.991226	0.801404	0.674402	0.830589		Ank1	0.0354297	0.09691	0.0433623	0.09691
Recql	1.63579	1.66722	1.35516	1.59698		Hgs	0.57461	0.673021	0.582631	1.3934
Pmpcb	1.9276	1.92814	1.70876	1.84957		Fmc1	1.9668	2.13856	1.9202	1.78732
Mrpl43	1.75759	1.85083	1.28679	1.75182		Pigyl	2.11426	2.10735	2.36986	2.32537
Gpat2	1.08849	1.08725	0.750508	1.46097		Stard13	0.123852	0.127105	0.139879	0.231724
Hcfc2	1.77891	1.76912	1.1089	1.29983		P2rx4	1.233	0.951095	0.940765	1.2075
Rgl2	0.540955	0.273001	0.337459	0.367356		Prss44	0.838219	0.909556	0.963079	1.08654
Parva	0.291147	0.425697	0.143015	0.523746		Tapbp	0.63749	0.531479	0.705436	0.683497
Bms1	1.52789	1.60927	1.45294	1.57089		Cd55os	0.436163	0.221414	0.11227	0.197281
Sipa1l1	0.587149	0.650793	0.356026	0.595496		Pmvk	1.50195	1.5749	1.32181	1.5791
Serpinh1	1.16613	0.818226	0.243038	1.26928		Cnn2	0.0986437	0.167317	0.181844	0.122216
Msto1	1.38917	1.40866	0.861236	1.64865		Rasl11b	0.38739	0.564074	0.405688	0.723456
Ranbp2	0.981819	0.975432	0.817896	0.842297		Atp4a	1.45469	1.39235	1.43846	1.65171
Dync2i2	1.00881	0.889862	0.451786	1.23426		Scamp5	0.668386	0.720986	0.691081	1.13114
Faap100	0.899547	0.634477	0.472756	0.815246		Rnaseh2a	1.79194	1.81355	1.98827	1.98874
Gla	0.990117	1.06707	0.751664	0.918293		Smarca2	1.3774	1.45492	2.09515	1.87352
Nova1	0.161368	0.135133	0.210853	0.0681859		Gm7240	0.959995	0.877371	1.37493	1.13354
Anp32b	2.49945	1.98961	1.92583	2.25521		Adarb2	1.34025	1.27727	1.72632	1.54759
Psmc3ip	2.32905	2.30688	1.97738	1.95923		Gm3320	0	0.171726	0	0.523096
Apc	0.581495	0.611723	0.350248	0.329398		H2-Aa	0.936765	0.95158	0.836007	1.90271
Brd7	2.12079	1.98288	2.09752	1.88324		Hmgcll1	0.425697	0.293363	0.580355	0.773055
Zfp235	0.414973	0.479287	0.381115	0.727134		Lmtk2	0.257679	0.378398	0.164353	0.323252
Ndufc1	3.40876	3.53492	3.19533	3.06576		Phyhipl	0.66792	0.571709	1.01745	1.27898
C4a	0	0	0	0.115611		Septin3	0.678063	0.825751	0.385606	0.923244
Hnrnph1	2.10514	2.16545	1.72111	1.78494		Dusp4	0.0827854	0.200029	0.0549959	0.436163
Zfp72	0.819544	0.694166	0.732796	0.64197		Mmd	0.718086	0.710117	1.03161	1.19852
Mrpl3	1.78933	1.80188	1.48237	1.73296		Plekhg3	0.0314085	0.0569049	0.11227	0.220108
Gtf2a1	1.97176	1.84575	1.85303	1.68399		Fzr1	1.22879	0.957607	0.839164	1.80158
Scrib	0.693287	0.642465	0.268344	0.663701		Ccnb1	1.85388	1.74842	2.21625	2.2456
Trim37	1.81285	1.75139	1.34967	1.51937		Etfb	1.78923	2.02412	2.21781	2.24143
Hprt	2.51897	2.60196	2.30887	2.32312		Map2	0.485011	0.695919	0.816241	0.808549
Stxbp4	0.90768	0.781755	1.11378	1.18597		Tiam1	0.345374	0.465383	0.537819	0.542825
Lrrc49	1.06258	0.984302	0.738781	1.09412		Prnp	0.241795	0.265996	0.374748	1.07354
Zscan2	0.127105	0.673942	0.371068	0.302114		Rnf31	0.440122	0.400538	0.553276	0.760422
Polg	1.06967	1.2052	0.775246	1.21603		Scarb1	0.224015	0.422426	0.265996	0.968016
Papolg	1.40722	1.33566	1.27103	1.27841		Gm5687	0.0334238	0.0128372	0	0
Dtd1	1.98279	2.04092	1.65882	1.81261		C9orf72	1.91461	1.84597	2.21105	2.07578
Vps37a	1.78522	1.75439	1.42919	1.70083		Col6a6	0.477844	0.273001	0.580925	0.653695
Lactb	1.49492	1.319	1.4283	1.22285		Ttc38	0.31492	0.303196	0.730782	0.730378
Rragb	0.367356	0.295567	0.0951694	0.322219		Gm47066	0.829625	0.747412	1.00732	1.01724
Dppa4	1.47012	1.72358	1.40432	1.59257		Sox6	0.605844	0.491362	0.911158	0.874192
Rcn2	1.89719	1.90102	1.57334	2.07242		Zbtb7b	0.00216606	0.0149403	0.0934217	0.344392
Nme5	1.93361	2.00441	1.65254	1.56826		Fam3c	1.47727	1.47661	1.70876	1.69139
Wdr90	0.742332	0.631951	0.576341	0.875929		Mapk8ip1	0.0951694	0.0413927	0	0.190332
A930037H05Rik	0.346353	0.576341	0.391817	0.494155		Mad1l1	1.35813	1.25828	1.26257	1.71554
Rfesd	1.7342	1.68748	1.64271	1.54045		Gnai2	0.640978	0.721811	0.95376	1.0639
Arv1	0.960233	1.25103	0.976808	1.11311		Dnajb2	0.489958	0.4133	0.386499	0.998041
Hspg2	0.0170333	0.209515	0.128722	0.700704		Syne3	0	0.102091	0.00860017	0.11227
Gm15728	0.600973	0.643946	0.572291	0.782473		Smad7	0.287802	0.317018	0.235528	0.464639
Fgf13	0.588272	1.23058	0.415808	1.09778		Nipsnap1	1.78664	1.69749	1.86955	1.86013
Hemk1	1.1116	1.12041	0.412461	0.860038		Slc2a1	0.513218	0.273001	0.526985	1.08725
Clba1	0.82866	0.982045	0.384712	0.857031		Phf21b	0.0232525	0.075547	0.133539	0.0681859
Gm5903	0	0	0	0.00646604		Gnb1l	1.28679	1.31859	1.21165	1.37502
Urb2	0.417472	0.5302	0.168792	0.511215		Gipc1	0.966845	0.984527	0.751279	1.77459
Rrs1	1.36371	1.4096	0.961658	1.36996		Acat2	1.7142	1.75182	1.94844	2.12075
Arid1a	0.95928	0.920384	1.20208	1.05576		Sipa1	1.32603	1.18512	1.42259	1.66656
Kif3b	0.303196	0.401401	0.346353	0.505828		Plxna2	2.24141	2.19512	2.08055	1.93493
Fbl	2.38578	2.25636	1.61093	2.23896		Rps15-ps2	0.0569049	0.0293838	0	0
Gins3	0.969882	1.01431	0.746245	1.06781		Ttc1	2.45163	2.47068	2.86203	2.65332
Tmem86b	0.200029	0.267172	0.0681859	0.155336		Sfxn1	0.840106	1.10636	1.17348	1.37236
Ostc	2.72435	2.7306	2.41301	2.41862		C86187	1.24588	0.795532	1.76343	1.99998
Smarcd2	0.758533	0.998913	0.618571	0.989895		Slc7a5	0.282169	0.488551	0.504471	0.987443
Ndufs1	2.09773	2.12491	1.73239	1.91153		Gm17201	0.091667	0.0354297	0.0663259	0.14145
Dzip3	1.31639	1.31122	1.45667	1.38605		Perp	1.46374	1.44925	1.39305	1.77743
Wrnip1	1.18738	1.28511	0.833784	1.09061		Tradd	0.5302	0.467608	0.480725	1.03019
Nedd4	1.13146	1.31355	0.995854	1.24167		Cabcoco1	0.468347	0.874772	0.519171	0.558108
Crls1	1.03543	0.96895	1.27056	0.966376		Atp10d	0.362671	0.468347	0.545925	0.872448
Dcaf1	1.18696	1.18611	0.954484	1.1817		Nsmf	0.00432137	0.240549	0.130334	0.487138
Tmtc1	0.307496	0.153815	0.11227	0.201397		Plpp5	1.46938	1.54145	1.71529	1.58732
Gm8186	2.57216	2.66574	2.26181	2.33925		Foxn3	1.95997	2.03173	2.51757	1.98972
Catsper2	1.10123	0.85461	0.733197	0.9266		Sema4c	0	0.045323	0.00646604	0.0433623
Smc1b	2.58124	2.5971	2.76219	2.62077		Yif1b	1.92755	1.82383	1.50433	2.12519
Rcor2	0.075547	0.285557	0.0232525	0.557507		Gm49035	0.955207	0.810904	1.14644	1.14035
Srsf7	2.53166	2.48108	2.05404	2.41453		Coil	1.00945	0.959518	1.13735	1.36773
Top2a	1.28981	1.24279	1.44217	1.46337		Spred3	0	0.0149403	0	0.0433623
Gm10052	1.66096	1.27207	1.15579	1.62593		Rhbdd1	0.487845	0.55145	0.722634	0.813581
Qsox2	0.400538	0.532754	0.162863	0.511883		Stpg1	0.371991	0.261263	0.338456	0.613313
Zdhhc23	0.564074	0.553276	0.162863	0.339451		Gm17120	1.32253	1.26138	1.78465	1.23591
Cnp	0.327359	0.139879	0.262451	0.79796		Trip10	0.389166	0.860937	0.392697	1.25672
4930503L19Rik	1.02449	1.11942	1.15715	1.29502		Hint1	2.87521	2.84765	2.98876	2.95934
Naa60	1.23414	0.916717	0.502427	1.06427		Gyg	1.71231	1.61642	2.13125	2.30432
Pdss1	1.23439	1.32828	1.24042	1.34242		Slc25a12	0.50515	0.537189	0.62941	0.75929
Gcc2	1.64919	2.03826	1.79173	1.66177		Spata13	0.165838	0.543447	0.279895	0.549003
Syde2	0.503109	0.564074	0.546543	0.502427		Gm47573	0.0149403	0.0253059	0.174641	0.0700379
Mapkapk2	0.167317	0.318063	0.11059	0.509874		Plekha4	0.075547	0.0791812	0.304275	0.327359
Ubqln2	0.354108	0.403978	0.358886	0.523096		Dpep3	1.53732	2.05576	0.999565	1.9098
Setd5	1.10226	1.03383	0.772322	0.950608		Ap4s1	1.31037	1.23967	1.75626	1.12808
Snrpa	1.8265	1.66162	1.34163	1.95451		Trpt1	0.00646604	0.353147	0.269513	0.733197
Rhob	0.435367	0.644931	0.245513	0.75473		Herc3	0.671173	0.836324	0.9154	1.08099
Aspm	0.859138	0.739572	0.907143	0.857935		Smpd1	0.32838	0.587711	0.339451	1.35927
Ints8	1.47114	1.49582	1.27646	1.25744		Mras	0.188928	0.282169	0.488551	0.821514
Gm27164	2.00011	2.03415	1.86469	1.53218		Rpl28	2.25049	2.30536	2.31509	2.39804
Ccdc15	1.39489	1.1651	1.1486	1.19631		Tmppe	0.00860017	0.0737184	0.0511525	0.415808
Tmem101	1.14442	1.10054	0.706291	1.26399		Mir22hg	0.91698	0.824451	1.24155	1.31323
Spata6	1.12872	1.14223	0.790637	1.19783		Cdc6	0.946698	0.861236	1.08849	1.15927
Ipo7	1.24601	1.26764	1.26304	1.36229		Mvk	0.375664	0.212188	0.188928	0.826075
Gtf3c3	1.41196	1.409	1.33586	1.30222		Gm32442	1.28925	1.2257	1.34301	1.41572
Coq2	1.01599	0.935759	0.554489	0.871865		D030028A08Rik	0.448706	0.498311	0.606381	0.398808
Jrkl	0.125481	0.267172	0.0951694	0.421604		Slc27a2	1.36977	1.29699	1.16584	1.47936
Ctc1	0.768638	1.00689	0.546543	1.03683		Epop	0	0.164353	0.075547	0.257679
Plcl2	0.682145	0.968249	0.43377	0.794139		Dbndd1	1.20629	1.21735	1.2307	1.65123
Stk11ip	0.220108	0.409087	0.210853	0.522444		Pcbd2	2.02659	1.47327	1.97093	1.8076
Lonrf2	0.842609	0.794139	0.711807	0.829947		Fignl2	0.0107239	0.0107239	0.0253059	0.09691
Ccdc158	0.966142	0.781755	1.22879	1.1651		Ndufaf3	1.50732	1.43385	1.5978	1.47012
Ola1	1.99025	1.99568	1.62309	1.89473		Cfc1	0.466868	0.727948	0.877659	0.881385
Atn1	0.758533	0.622732	0.239299	0.813581		Depdc5	0.643946	0.503109	0.550228	0.737987
Alg8	1.5614	1.43529	1.21683	1.58013		Wscd1	0	0.127105	0.102091	0.416641
Cyb561a3	0.403978	0.55206	0.346353	0.943247		Mpzl3	0.165838	0.307496	0.370143	0.354108
Tmem39a	1.42943	1.2745	0.910624	1.41204		Arap1	0.200029	0.305351	0.00432137	0.460898
Cenpk	2.13415	2.09479	2.18354	1.9841		Trim25	0.495544	0.524396	0.303196	0.526339
Larp1b	1.89856	1.79796	2.11508	1.86982		Rasgef1b	0.953034	0.928396	0.881385	1.27358
Mmachc	1.07591	0.927883	0.784974	1.12564		Riok1	1.56152	1.26834	2.40894	2.16131
Terb1	1.62258	1.61448	1.43775	1.57043		Mtss1	0.807197	0.796227	1.03563	1.10585
Tram2	0.417472	0.532117	0.498311	0.518514		Hif3a	0.071882	0.0472749	0.194514	0.246745
Dgat1	1.09569	1.00238	0.760422	1.31973		Dusp5	0.609061	0.724685	0.321184	0.824126
Zfp719	0.686636	0.759668	0.7348	0.823148		Zbtb9	0.818556	0.558709	0.67071	1.06164
Pomgnt1	0.880814	0.858838	1.04198	1.02755		Mybl2	0.745075	0.856729	0.937267	1.2694
Piwil2	1.82937	1.75762	1.40338	1.87844		Bnip3l-ps	0.0663259	0.0107239	0.0394141	0.0606978
Gapvd1	1.55883	1.61982	1.54158	1.51607		Ccs	2.09077	2.05467	2.22968	2.351
Mylk	0.214844	0.221414	0.120574	0.390935		Alkbh6	1.64212	1.72969	1.77243	2.03949
Gm13092	2.25288	2.33545	1.91495	1.78838		Gm13226	0	0.0293838	0	0.0530784
Pip4k2b	0.0899051	0.159868	0.064458	0.173186		Cdyl2	0.479287	0.263636	0.276462	0.908217
Cnih4	2.25803	2.26574	2.12563	2.10721		Dpf3	2.03383	1.80635	2.43889	2.32043
Agrn	0.957368	1.00217	0.684845	1.02407		Shld3	0.857031	0.816573	1.2531	1.09864
Arhgap33	0.00216606	0.0232525	0.0394141	0.1959		Herpud1	1.50562	1.51355	0.976579	1.4112
Tut4	1.06296	1.17955	0.834739	0.937769		Mapre2	1.41288	1.4435	1.6653	1.7358
1190007I07Rik	1.5375	1.57921	1.35879	1.56271		Pik3c2b	0.208173	0.225309	0.221414	0.564074
Stk40	0.201397	0.156852	0.071882	0.281033		9230112E08Rik	0.0700379	0.11227	0.0606978	0.049218
Pbdc1	2.25912	2.26657	2.04442	2.09764		Pde1c	0.701136	0.879669	0.755875	0.908217
Adnp2	0.717254	0.597146	0.544688	0.717254		Lrrc57	1.40175	1.31639	1.82979	1.66238
Micos10	3.11581	3.17933	2.79396	2.81989		Plk3	0.286681	0	0.0354297	0.344392
Ahctf1	1.43878	1.36986	1.16092	1.02015		Zmat3	0.0681859	0.177536	0.217484	0.252853
Wbp2nl	0.72957	0.293363	0.513218	1.04961		Zfp229	1.20303	1.07809	1.38996	1.12646
Cyrib	1.78796	1.65533	1.26623	1.55612		Igdcc4	0.213518	0.210853	0.436163	0.556303
Ppp1r10	1.73058	1.76072	1.14426	1.39941		Gm43759	0	0	0	0
Rbm44	1.55322	1.60954	1.68219	1.80926		Ptk7	0.210853	0.257679	0.284431	0.636488
Yars2	1.57078	1.20723	0.923244	1.19562		Tfcp2l1	0.691524	0.506505	0.63799	0.524396
Gstcd	0.222716	0.539076	0.480007	0.752816		Acot13	2.14987	2.22134	2.51603	2.34003
Cacna2d2	0.102091	0.131939	0.0314085	0.340444		Akr1a1	2.22832	2.20986	2.36992	2.46545
Zdbf2	0.462398	0.658488	0.398808	0.40824		B2m	1.40663	1.58732	1.93447	2.07381
Hras	0.895146	1.2014	0.613842	0.887054		Slc12a7	0.472025	0.471292	0.40654	0.805161
Cdc16	2.25732	2.23377	1.94089	2.00668		Cxadr	0.307496	0.498999	0.40654	0.65273
Jcad	0.419129	0.447158	0.263636	0.480007		Gm15446	1.63684	1.48159	2.09949	1.68205
9130401M01Rik	1.54555	1.47734	0.930949	1.64596		Gm31645	0.837588	0.765296	1.04159	1.10106
Gm13339	0	0.0394141	0	0		Anks6	0.285557	0.214844	0.254064	0.438542
Hnrnpdl	2.16751	2.10456	1.66195	1.82115		Chml	0.388279	0.409087	0.622214	0.704151
Inca1	1.61162	1.6131	1.33153	1.73572		Rwdd2a	1.36126	1.26293	1.71366	1.51495
Tgfb3	0.730378	0.400538	0.302114	0.815246		2610008E11Rik	0.625312	0.344392	0.584331	0.451018
Top2b	0.946698	1.18341	0.988782	0.869818		Zfp345	1.00411	0.678063	1.04317	0.906066
Zfp157	0.399674	0.526339	0.559907	0.718502		Gm28172	0.630936	0.936011	1.57732	1.48295
Derl3	1.01515	0.917768	0.595496	1.27103		Tor1a	1.93782	1.8013	2.09883	2.15097
Zscan29	0.87564	0.833466	0.565257	0.916191		Paox	1.4627	1.37254	1.64518	1.97891
Fgd1	0.388279	0.351216	0.133539	0.341435		Mipep	1.19879	1.03842	1.93404	1.51208
Tmed4	2.08217	2.07567	1.57241	1.89332		Sra1	2.30829	2.30018	2.40389	2.34314
Pcgf5	2.02371	1.96242	1.50168	1.53358		Gnai1	1.15625	1.29115	1.40739	1.34586
Tmem198b	0.09691	0.338456	0.0773679	0.506505		Daglb	0.684845	0.649335	0.819215	1.43177
Gm4617	0.89487	0.836957	0.593286	1.01703		Abca1	0.723866	0.924796	0.877371	0.808549
Uqcrb	2.93574	2.94055	2.81644	2.76738		Fry	0.775974	0.493458	1.16687	0.934246
Zc3hc1	1.90642	1.88064	1.38561	1.79074		Lypd6	0.998259	0.605305	1.17638	1.01051
Brix1	2.60875	2.4808	2.92229	2.57196		Cryl1	1.28903	1.42095	1.36277	1.69496
Fasn	0.475671	0.539703	0.184691	0.788168		Man1c1	0.722222	0.462398	0.718917	0.758533
Srsf2	1.96846	2.08243	2.10233	1.8996		Tmem150a	0.376577	0.313867	0.459392	0.944483
Srsf10	2.30521	2.28073	2.14073	2.05603		Lrrc3	0.139879	0.356026	0.291147	0.444045
mt-Nd6	2.58096	2.69069	2.67132	2.74882		Dgcr6	2.19096	2.12205	2.01586	2.26086
Zdhhc7	0.519171	0.472756	0.198657	0.609594		Sirpa	0.170262	0.1959	0.138303	0.529559
Lig3	0.896526	0.869232	0.748963	1.03603		Pqbp1	1.8632	1.89073	2.14667	2.13462
Ercc8	0.992111	1.08296	0.605305	0.955207		Gm43980	0.277609	0.327359	0.212188	0.071882
Psma1	2.34094	2.30894	2.08691	2.15345		Amotl1	0.0791812	0.0700379	0.071882	0.355068
Snapc3	1.77605	1.80089	1.70497	1.77583		5830418P13Rik	0.881099	0.290035	0.130334	0.080987
Opn3	1.068	0.841985	0.50853	1.03981		BC034090	0.00432137	0	0.071882	0.395326
Klhl15	1.96175	1.91978	1.59106	1.65777		Rogdi	1.44028	1.23236	1.15014	1.81107
Psma5	2.48497	2.50342	2.21197	2.29819		Zbtb39	0.10551	0.117271	0.062582	0.115611
Ubn1	1.02449	0.916717	0.60206	1.10653		Bola3	1.86632	2.03591	2.14292	2.13264
Hira	0.929419	1.04258	0.426511	0.763428		Cnppd1	0.85034	0.959041	1.17202	1.70049
Ndufaf7	2.08101	2.10413	1.87558	1.92624		Ccdc130	1.65191	1.48302	1.69927	1.84902
Zrsr1	0.826723	0.718502	0.789933	0.598791		Pmepa1	0.0170333	0.146128	0.0863598	0.392697
						1700016K19Rik	0.788875	0.879096	0.756636	1.06277
						Tom1l2	0.344392	0.128722	0.231724	0.568202
						Tmem205	1.42959	1.3897	1.57542	1.86567
						Miip	0.983175	0.975202	1.17508	1.53889
						Ttyh1	0.456366	0.359835	0.882525	1.26811
						Ppp2r5d	1.11777	1.00065	1.06819	1.57542
						Pxmp4	1.2335	1.20911	1.31628	1.35908
						Gps2	2.07864	1.98419	2.48696	2.24841
						Arhgap20os	2.09309	2.0724	2.55962	2.55156
						Odf2	1.45796	1.53237	1.81723	1.95761
						Cacna1b	0	0.0191163	0.123852	0.4133
						Gm38273	0.607991	0.510545	0.686189	0.556905
						Sat1	1.68368	1.74166	2.03054	1.94156
						Gm47448	2.76402	2.75768	3.04738	2.60447
						Ptms	0.714749	0.770484	0.802432	1.16599
						Morc4	0.123852	0.502427	0.499687	0.990339
						Borcs8	1.19604	1.35131	1.44365	1.69544
						Cd180	0.466126	0.388279	0.569959	0.591065
						Epas1	0.125481	0.270679	0.278754	0.509203
						Dock2	0.329398	0.139879	0.363612	0.345374
						Grk3	0.213518	0.153815	0.19173	0.287802
						Parp4	1.76556	1.08296	1.86329	1.471
						Acsl4	1.20208	1.17768	1.57766	1.36791
						Gm14661	0.540955	0.438542	0.846337	0.741939
						Gm45743	0	0.00432137	0	0.0232525
						Tmub1	0.642959	0.510545	0.703291	1.17479
						Gm16386	0.376577	0.232996	0.78533	0.567614
						Clec2l	0.431364	0.727541	0.577492	1.00411
						Ccser1	1.55364	1.49415	1.58121	1.73428
						Itga1	0.11059	0.188928	0.10721	0.123852
						Zfp640	1.69311	1.62309	1.87486	1.68851
						Plekhf1	0.414137	0.373831	0.274158	0.687975
						Lpar2	0.0293838	0.0293838	0.0149403	0.147676
						2810403D21Rik	1.58354	1.47777	1.65504	1.42382
						Poc1a	1.46702	1.40526	1.41162	1.71571
						Pde8a	0.558709	0.758155	0.897077	0.876507
						Zfp275	0.143015	0.176091	0.127105	0.295567
						Fbxw21	1.09342	0.907411	1.64963	1.45317
						Tspan15	1.02469	0.958325	0.770852	1.30835
						Rnaseh2b	1.73235	1.71975	1.84754	1.80489
						Sms	1.28511	1.50542	2.19349	1.85418
						Cdc42ep4	0.00216606	0.256477	0.118926	0.354108
						Taf6l	0.674861	0.680789	0.552668	1.17768
						Gmip	0.545307	0.231724	0.501744	0.523746
						Yif1a	1.78398	1.86228	1.87201	1.96301
						Ppp2r3c	1.4612	1.46635	1.73324	1.58461
						Crlf2	1.41589	1.06874	0.617525	1.03362
						Best3	0.117271	0.00860017	0.0232525	0.0986437
						Map3k20	0.659916	0.779957	1.22207	0.992333
						Loxl1	0.00216606	0.080987	0.138303	0.428135
						Atrx	1.79689	1.92462	2.14071	1.93316
						Myom1	0.391817	0.544068	0.515211	0.566437
						Galk1	1.5382	1.60309	1.20615	1.83916
						Ndufaf6	1.71809	1.69028	1.51594	1.59956
						Ttc9c	1.52795	1.47217	1.96092	1.76989
						Arhgap18	0.632963	0.586024	0.679428	0.700271
						Mxd3	0.49693	0.794836	0.412461	0.676236
						Tmem200b	0	0.080987	0.00646604	0.291147
						Pard6g	0.523746	0.461649	0.858537	1.10003
						Vil1	1.2393	1.24117	0.973359	1.75667
						Mesp2	0.190332	0.0354297	0.143015	0.654177
						Sars2	0.496238	0.553883	0.493458	1.12336
						Scamp1	1.80247	1.70586	1.72904	1.89271
						Anks1b	0.534026	0.257679	0.63799	0.774517
						Arhgap42	1.46975	1.21972	1.4981	1.5824
						Zfp963	0.865992	0.753966	1.10585	1.13862
						Cenps	2.66086	2.58161	2.9561	2.56425
						Susd4	0.847881	0.731991	0.689753	1.19103
						Ubash3b	0.667453	0.720986	0.586024	0.860937
						Mthfd1l	0.774152	0.981592	0.926857	1.10772
						1700020L13Rik	0.257679	0.159868	0.335458	0.625827
						Net1	0.933234	0.909556	1.12401	1.23578
						Sgf29	2.13788	2.12011	2.24768	2.34477
						Aqp11	0.633468	0.251638	0.558108	0.775974
						Rpl28-ps1	2.47256	2.53478	2.5386	2.61691
						Serinc5	0.950121	0.989672	1.00796	1.03403
						Clip3	0.188928	0.194514	0.117271	0.453318
[truncated: 461 more rows]

## Sheet: Fig.S4e
104 female MPI genes	Log10(TPM+1)
id	P1_PRC1ctrl	P1_PRC1cKO	P5_PRC1ctrl	P5_PRC1cKO
1700013H16Rik	2.29848	2.84464	1.09934	2.40487
4930432K21Rik	0.892373	0.693727	0.493458	1.2163
4930447C04Rik	1.67825	1.78859	1.40131	1.68255
4930524B15Rik	0.292256	0.593286	0.10551	0.879383
4933427D06Rik	0.897627	0.708421	1.17883	1.3857
Abhd18	0.202761	0.348305	0.436957	0.539703
Adarb1	1.00368	0.772322	0.723045	0.781755
Asf1b	2.19475	2.12911	2.41117	2.37657
Aspa	1.06911	1.1797	0.19173	0.593286
BC049762	1.48707	1.52653	1.0122	1.27068
BC051142	0.405688	0.339451	0.430559	0.630428
Btbd18	0.312812	0.487845	0.00646604	0.797268
Caprin2	1.82325	1.87691	1.6218	1.85169
Kash5	0.374748	0.439333	0.249198	0.884795
ccdc172	2.15697	2.18451	2.01517	2.00219
Ccdc181	2.10295	2.01932	2.12328	1.9608
Iho1	0.526985	0.580355	0.423246	1.10363
Ccdc73	2.54734	2.4871	2.38506	2.15771
Ccnb3	0.802089	0.891537	0.366423	1.10261
Cdkl2	0.936514	1.02735	0.495544	0.642959
Cntd1	0.995854	1.06967	0.837588	0.914079
Crebl2	0.97382	0.963316	1.08296	0.879956
Cyld	1.19382	1.24895	1.17551	1.25672
D1Pas1	1.18667	1.32858	0.519828	0.945715
Dcaf8l	1.42983	1.56908	0.648848	0.915136
Ddb2	1.15791	1.28103	1.76993	1.80182
Dennd4a	0.505828	0.549003	0.323252	0.585461
Dmc1	0.613313	0.720573	0.335458	1.16167
Dmrtc2	0.836641	1.04218	0.0107239	1.45225
Dop1a	1.25066	1.37088	1.12205	1.2833
Eaf2	0.638489	1.03322	0.682145	1.1271
Ecsit	1.49845	1.59157	1.10568	1.77466
Fbxo47	1.07408	0.891259	0.730378	0.981819
Fhl4	1.00796	1.04415	0.834739	1.00411
Figla	3.07573	3.0907	2.96139	2.96213
Fmr1nb	2.61018	2.69992	2.1557	2.37449
Gpat2	1.08849	1.08725	0.750508	1.46953
Gpr19	0.985651	0.953518	0.944729	1.27921
H2-D1	0.762679	1.01849	0.382917	1.80479
H2-K1	1.4569	1.63919	2.27659	2.51648
Haus8	1.59698	1.56826	1.68664	2.13035
Hfm1	1.35851	0.990339	0.747023	0.860637
Hormad1	2.01502	2.18157	1.64434	2.19867
Hormad2	1.43529	1.61873	1.07864	1.55437
Hsf2bp	2.31896	2.28502	2.16637	2.28311
Il18	1.26881	1.27531	0.902275	1.28126
Inca1	1.61162	1.6131	1.33153	1.72243
Larp1b	1.89856	1.79796	2.11508	1.88643
Lypd4	0.591621	0.66323	0.0128372	0.7348
M1ap	1.52834	1.63764	0.834103	2.07394
Madd	0.432167	0.461649	0.304275	0.382017
Majin	0.568202	0.985651	0.184691	1.20112
Mei1	0.30963	0.499687	0.552668	0.727541
Meiob	1.46657	1.4402	0.910624	1.38355
Meioc	0.556303	0.878234	0.461649	1.36361
Msh4	1.02776	0.778874	1.44902	1.31418
Msh5	0.986548	0.983401	0.458638	0.891816
Phka2	1.43688	1.33866	1.15503	1.57171
Poln	1	0.88167	1.32439	1.48116
Pparg	0.0253059	0.571126	0.476397	0.923762
Pramel1	0.10721	0.147676	0.0170333	0.241795
Prdm9	1.13956	1.25672	1.40235	1.45378
Rad21l	0.683047	0.964495	0.357935	0.739177
Rad51ap2	0.327359	0.451018	0.528917	0.744293
Rbpms2	1.66769	1.63584	1.56056	2.17123
Rec8	0.265996	0.372912	0.0314085	0.326336
Reg2	2.21288	2.26717	1.32232	1.79473
Rhox13	1.0406	1.53995	0.0934217	1.58058
Ribc1	1.49395	1.63759	1.68989	1.63849
Setdb2	1.31566	1.21219	1.39568	1.30888
Slc25a31	2.41631	2.46495	2.09614	2.33773
Smc1b	2.58124	2.5971	2.76219	2.62665
Spata22	1.98945	2.22968	0.702431	1.66764
Spata5	2.42528	2.47475	2.23046	2.31191
Spdya	0.787815	1.10941	0.738384	1.27704
Spo11	1.21445	1.38066	0.34733	1.20777
Spryd3	0.85034	0.837904	0.455606	1.34301
Stag3	1.48601	1.47929	0.773055	1.30974
Stra8	0.532754	0.752433	0.194514	0.789933
Syce1	2.71593	2.77731	2.6106	2.69912
Syce3	2.11307	2.32419	0.879956	1.81796
Sycp1	2.85141	2.93862	2.52165	2.87857
Sycp2	1.51541	1.8432	1.08135	1.43799
Sycp3	3.52803	3.55221	3.38913	3.4445
Syn2	0.00646604	0.10721	0.178977	0.618571
Syngr4	1.27289	1.32418	1.53839	1.62464
Taf7l	2.22143	2.42884	0.927627	1.96464
Taf7l2	1.06856	1.47813	0.598791	1.18355
Taf9b	1.66087	1.93026	1.22544	1.90352
Terb1	1.62258	1.61448	1.43775	1.58127
Tesmin	0.168792	0.444825	0.0681859	1.16286
Tex101	2.28344	2.48337	0.293363	1.96602
Tex11	2.23524	2.32844	1.97109	2.21843
Tex12	2.13563	2.30582	1.95105	2.31882
Tex15	2.45294	2.42122	2.46939	2.38243
Tex16	0.886209	1.36689	0.432167	1.15122
Tktl1	2.29633	2.35176	1.07555	2.12144
Tsc22d3	1.64753	2.04127	1.02243	2.31345
Tsga10	1.39733	1.38166	1.6821	1.48166
Ugt8a	0.4843	0.633973	0.329398	0.810569
Usp32	1.37181	1.33133	1.30888	1.21232
Wbp2nl	0.72957	0.293363	0.513218	1.03981
Zcwpw1	2.38767	2.49736	2.26813	2.33712
Zfp541	0.308564	0.366423	0.155336	0.389166

## Sheet: Fig.S4f
PcG target	Log10(TPM+1)
#Gene	P1_PRC1ctrl	P1_PRC1cKO	P5_PRC1ctrl	P5_PRC1cKO
Rpl18a	3.27306	3.34786	3.3179	3.445
Fstl1	3.3638	3.33956	3.2437	3.15925
Fkbp6	3.002	2.99822	2.62708	2.80379
Rpl7	2.9042	2.9326	2.68184	2.75038
Mael	2.56334	2.68279	2.37812	2.65368
Smc1b	2.58124	2.5971	2.76219	2.62665
Alad	2.47257	2.51457	2.24183	2.62171
Ano10	2.76034	2.6399	2.81826	2.63502
Cpeb1	2.10694	2.00625	2.00677	2.61696
Commd3	2.75371	2.7876	2.60267	2.60881
Dlgap4	2.22433	2.15502	2.45883	2.57047
Gm2694	2.35263	2.42978	2.60084	2.56797
Supt4a	2.55759	2.5785	2.67901	2.54301
Ube2e1	2.75864	2.74499	2.54581	2.52998
Gins2	2.14117	2.05649	2.28434	2.462
Slc25a4	2.18853	2.24056	1.95799	2.47321
Mgst3	2.07054	2.0508	2.40658	2.47224
Gpbp1	2.7094	2.69648	2.51932	2.46506
Ndufa10	2.46922	2.4911	2.34703	2.4184
Crabp1	1.29579	1.47813	1.9297	2.44419
Lhx8	2.48071	2.42182	2.0732	2.45294
Mecr	2.54281	2.4487	2.28748	2.40517
Dlk1	1.59824	1.69104	0.891259	2.37911
Arpc5	2.72725	2.6846	2.52154	2.40759
Aig1	2.69323	2.60416	2.72267	2.3851
Gm1673	2.36141	2.56562	2.09694	2.41537
Pecr	1.74869	1.86867	2.40931	2.36569
Gkap1	2.30188	2.25477	2.81634	2.37183
Ccs	2.09077	2.05467	2.22968	2.351
Hcfc1r1	2.16841	2.20964	2.35324	2.35085
Card19	2.15794	2.21033	2.05373	2.35096
Ift43	2.50743	2.46939	2.54306	2.34976
Ddx4	2.32861	2.38689	2.11697	2.35033
Npm3	2.56734	2.58549	1.94648	2.31906
Slc25a31	2.41631	2.46495	2.09614	2.33773
Pafah1b3	2.01305	2.10566	2.26077	2.32182
Dctn3	2.4203	2.33002	2.06228	2.31347
Dpf3	2.03383	1.80635	2.43889	2.32043
Rex1bd	2.15794	2.3089	2.23068	2.31904
Nae1	2.5508	2.58602	2.29242	2.3282
Pard3	2.10152	1.84045	2.10846	2.30524
Tex12	2.13563	2.30582	1.95105	2.31882
Cdk2ap2	1.92062	1.88087	2.12015	2.27746
Tuba3a	2.14023	2.2226	1.72366	2.27452
Elavl2	2.15925	2.1044	2.25947	2.28381
Gnas	1.95388	2.13069	2.33054	2.25684
Bub3	2.10643	2.08876	2.14085	2.24374
Rln3	0.689309	0.64197	2.1401	2.24911
Oat	1.95806	2.11687	1.96572	2.23967
Ethe1	1.62813	1.90913	1.81898	2.21932
Serf1	2.48544	2.55463	2.22766	2.24499
Hes6	1.68655	1.8319	1.44004	2.23028
Mov10l1	2.27892	2.22404	1.8554	2.23691
Tmem256	1.4261	1.76069	2.12164	2.20413
Tesc	2.07199	1.86291	2.40142	2.19576
Id2	2.56875	2.37725	2.2997	2.20746
Mcoln1	1.8801	1.73882	1.75366	2.23618
Serpine2	1.08796	1.56879	1.75974	2.22405
Htra1	2.28086	2.15937	1.99852	2.18967
Acat1	2.73479	2.59536	2.13964	2.20707
Mlf1	1.92015	2.16926	1.79344	2.17219
Trappc1	2.05385	2.05456	2.25318	2.16134
Ube2w	2.35289	2.27249	2.25492	2.17807
Cdpf1	1.80116	1.77129	1.89053	2.16524
Tram1	2.19945	1.90485	2.13274	2.1534
Gnl2	2.21814	2.18689	2.13351	2.14283
Micu2	2.2559	2.0837	2.13218	2.14746
Nexn	2.10597	1.86413	2.51862	2.15336
Tdrd5	1.7779	1.60975	1.70187	2.1267
Ybx2	2.22429	2.15611	2.00048	2.10651
Asgr2	1.84236	1.79494	1.94898	2.11349
2700062C07Rik	2.00979	2.02643	2.32116	2.11735
Ly6k	2.0454	2.56242	0.555094	2.039
Stxbp2	1.7751	1.64807	1.43072	2.05943
Ssbp2	2.24731	2.21598	1.79159	2.07124
Rsrc1	2.04869	2.10502	2.17732	2.02467
Phpt1	1.78792	1.85452	2.12494	2.10226
Prom1	1.40458	1.27921	1.97832	2.03493
Pls1	1.78817	1.78937	2.35393	2.04603
Plat	1.33846	1.00561	1.61606	2.0561
Cnnm4	2.03431	1.74753	1.59412	2.0453
Gng12	1.88295	2.07059	2.16341	2.05183
Ap3b2	1.45553	1.21045	1.55394	2.03565
Tdrkh	1.9933	2.17373	1.85652	2.041
Plxna2	2.24141	2.19512	2.08055	1.93493
Skap1	1.35334	1.21498	2.05173	2.01125
Yif1a	1.78398	1.86228	1.87201	1.96301
Pole3	1.94248	1.99854	1.97502	1.99767
Creg1	1.46879	1.76827	1.40714	1.97077
Mrps23	1.93594	2.02825	1.81	1.98608
Map3k6	0.785686	1.04336	2.04986	1.98998
Enox1	1.03201	0.988559	2.08994	1.98889
Mrpl34	1.94079	1.97984	2.02533	1.98682
Gorasp2	1.71341	1.74052	1.45977	1.96792
Ist1	1.90072	1.78725	1.66502	1.95523
Pou4f1	1.90921	1.74997	2.33538	1.98735
Stau2	2.02459	1.91458	2.09117	1.95516
Homer2	1.10209	1.19493	1.75762	1.94539
Rab3d	1.26364	1.01703	1.42781	1.93977
Pmaip1	0.931204	1.12238	1.2783	1.94354
Spop	1.95022	1.83181	1.77768	1.92234
Aatf	1.95451	1.9297	1.84865	1.9312
Agtpbp1	2.1178	1.94959	2.18147	1.8962
Tspan18	2.09966	2.05854	2.03256	1.8659
Tpm1	2.06009	2.22871	1.83238	1.91408
Uck2	1.59084	1.78753	1.63453	1.87752
Lsm14b	1.57519	1.5412	1.77717	1.9123
Usp3	1.77536	1.74904	1.98387	1.91785
Saraf	1.73548	1.82481	1.57571	1.91132
Scamp1	1.80247	1.70586	1.72904	1.89271
Txndc16	1.7721	1.76418	1.79222	1.82217
Larp1b	1.89856	1.79796	2.11508	1.88643
Ikbkb	1.79218	1.63104	1.8803	1.87245
Gcat	0.61066	0.686636	0.896802	1.86711
Arg2	1.19811	0.959995	1.42341	1.8984
Ddhd2	1.98822	1.85187	2.37263	1.86578
Mfsd1	1.8074	1.75147	1.51348	1.83658
Sdc1	1.51415	1.35793	0.954966	1.81201
Nudt7	1.37566	1.34351	1.86404	1.8464
Esrp1	1.9431	1.86288	1.69157	1.84717
Shcbp1l	1.94557	1.54258	1.58263	1.82406
Cd151	1.03383	1.05786	1.09149	1.82901
Ica1l	1.90531	1.75974	1.97807	1.84123
Stradb	1.67651	1.49136	1.37985	1.82698
Hdac2	2.02725	1.99269	1.93462	1.81997
1110008P14Rik	1.21722	1.49728	1.34733	1.81954
Usp37	2.14939	2.02727	2.04899	1.80523
Dusp14	1.46427	1.32263	1.36211	1.84198
Mapk13	1.07298	1.38961	1.46835	1.84264
H1f0	2.47735	2.22278	2.22822	1.80969
Phactr3	1.47864	1.49143	1.45659	1.79626
Rimklb	1.76204	1.63834	1.61204	1.7728
Gmppa	1.41921	1.11461	0.893762	1.82279
Gfra4	1.3763	1.54425	1.2222	1.82325
Fam107b	1.45932	1.37758	1.49679	1.8025
Lmo7	1.51008	1.34762	1.45194	1.79459
Ccno	1.61156	1.49914	1.36596	1.77978
Atl2	1.96336	1.75778	1.99815	1.78358
Id3	2.32509	2.32369	1.44444	1.80267
Syce3	2.11307	2.32419	0.879956	1.81796
Hhat	1.42308	1.19852	1.4936	1.73926
Ddah1	1.62154	1.80096	1.1807	1.75251
Lyrm9	1.85775	1.99811	1.54239	1.67761
Perp	1.46374	1.44925	1.39305	1.77743
Rspo2	1.34272	1.26174	1.42119	1.7385
Brdt	1.37867	1.56038	1.5978	1.73472
Ccser1	1.55364	1.49415	1.58121	1.73428
Sccpdh	1.77627	1.84127	1.60471	1.71075
Thoc6	1.5753	1.49003	1.48693	1.72296
Stx17	1.42488	1.63533	1.30428	1.69144
Rbm46	1.63165	1.69271	1.64532	1.71813
Cnppd1	0.85034	0.959041	1.17202	1.70049
Lrrfip1	1.25515	1.33486	1.51028	1.68453
Wee2	1.32603	0.992333	1.72497	1.71075
Orc2	1.7455	1.76001	1.71759	1.67527
Panx1	1.27577	1.19548	1.0103	1.74119
Eif4e3	1.20371	1.3831	1.73783	1.67852
Arhgdig	1.5088	1.76941	0.75473	1.71804
Myo1b	1.85309	1.66857	1.6592	1.68296
Pcgf1	1.63619	1.53244	1.78508	1.67582
Prxl2a	0.689753	1.09517	0.770115	1.68744
Mad2l2	1.18724	1.33566	1.32439	1.68327
2700054A10Rik	1.5682	1.32654	1.60239	1.68174
St7	1.45469	1.50352	1.77316	1.65466
Tada1	1.67001	1.67811	1.3912	1.69011
Cpne3	1.64468	1.70948	1.89407	1.67879
Spata22	1.98945	2.22968	0.702431	1.66764
Ppm1h	1.5498	1.42267	2.14242	1.64977
Arglu1	1.88995	1.79754	2.11619	1.64992
Ndrg4	1.18794	1.26553	1.33586	1.64987
Dbndd1	1.20629	1.21735	1.2307	1.65123
Grwd1	1.42975	1.4569	0.792041	1.61894
Prim2	1.62008	1.47922	1.56673	1.6629
Tom1l1	0.945961	1.12953	1.32797	1.62788
Abhd6	1.30233	1.5253	1.34084	1.63769
Hmgn3	0.914079	1.43783	0.547159	1.64963
Wrap73	1.37767	1.31796	1.12775	1.60417
Dhx40	1.68904	1.77291	1.54189	1.62849
Atp4a	1.45469	1.39235	1.43846	1.65171
Tdrp	1.50058	1.45378	1.53964	1.60821
Fastkd2	1.64182	1.66801	1.77045	1.6504
Hjurp	1.11694	0.975662	1.10209	1.59632
Adad1	1.22917	1.5675	0.341435	1.64276
Mvb12b	1.64028	1.68588	1.65089	1.63819
Ankrd27	1.55394	1.35669	1.14737	1.6193
Gas8	1.53794	1.42862	1.6886	1.59273
Cgrrf1	1.9202	1.86853	1.53396	1.64251
Phf13	1.63804	1.5849	1.27346	1.58816
Fos	1.38543	1.51295	1.29787	1.57841
Ptpn18	1.42333	1.26564	0.920123	1.58439
Tgfb2	0.30963	0.390051	1.34928	1.55811
Mos	1.28981	0.904986	1.29601	1.54152
R3hdm4	0.9861	0.8654	0.74935	1.5672
Macf1	1.70685	1.63744	1.42635	1.55925
1700001L05Rik	1.68695	1.66347	1.69148	1.556
Arfgef1	1.71016	1.74865	1.72628	1.58922
Per3	1.62803	1.45186	2.17699	1.56585
Lipt1	1.65523	1.60173	1.66577	1.55394
Plcg2	1.31207	1.23717	1.09219	1.55685
Plekhb2	1.21945	1.15851	1.16062	1.57148
Adarb2	1.34025	1.27727	1.72632	1.54759
Gatm	1.25732	1.28092	0.952308	1.52277
2810025M15Rik	1.53282	1.66427	1.66703	1.54189
1190005I06Rik	1.59517	1.45591	1.55937	1.55273
Selenom	0.726727	1.34064	0.482874	1.51554
Myo5b	1.06183	1.28443	1.43561	1.52666
Plk2	1.16346	1.16361	0.900913	1.51508
Cox8c	1.2275	1.43201	1.0406	1.55169
Hspa4l	1.64724	1.54239	1.5293	1.54301
Baz1a	1.56549	1.54765	1.53882	1.52511
Slc30a3	0.730782	0.362671	0.694605	1.51957
Ak4	1.33011	1.31608	1.21418	1.52466
Kif21a	0.974281	1.33476	1.49976	1.54685
Igfbp6	0.604226	0.515211	1.6046	1.51461
Dgat2	1.00903	1.04395	0.572872	1.48216
Slc27a2	1.36977	1.29699	1.16584	1.47936
Igf2bp2	1.45902	1.52381	1.45849	1.48636
Reep4	0.750123	0.7478	0.504471	1.47429
Sel1l	1.21775	1.20112	1.69006	1.46665
Rmdn1	1.02857	1.24822	1.57316	1.50044
Kcnma1	0.887054	0.583199	1.19493	1.46709
Optn	0.796574	0.832509	1.29885	1.50447
Gm11837	1.30835	1.64841	0.934246	1.51435
D1Ertd622e	1.32439	1.21801	1.25527	1.49136
Prdm16	0.786396	0.748963	0.978865	1.48166
Tmod3	1.44248	1.54919	1.44083	1.48883
Cdkn1c	1.09656	1.49575	1.32294	1.48792
Rab3b	0.269513	0.479287	0.82053	1.42602
5430440P10Rik	1.72057	1.55096	1.79148	1.45094
Arhgap10	1.22557	1.01599	1.02776	1.47763
Grm4	1.11244	0.96426	1.25995	1.44646
Hspa2	0.755112	0.884229	1.14004	1.46798
Gm973	1.76923	1.76118	1.7428	1.52199
Lypd3	0.458638	0.743118	0.705008	1.45017
Cspg5	1.68614	1.59638	1.54876	1.46277
Anxa2	1.62356	1.50454	0.868056	1.50413
Ckap2	1.45094	1.45202	1.67961	1.45947
Tmem108	0.862728	0.750894	0.745855	1.43441
Tgfbr1	1.47078	1.46397	1.12483	1.45992
Atp1a1	1.25636	1.35497	1.00325	1.45568
Osbpl6	0.925054	0.837904	1.16242	1.42951
Mycbp2	1.54574	1.61156	1.41697	1.43233
Dmrtc2	0.836641	1.04218	0.0107239	1.45225
Ccdc69	0.44248	0.128722	1.35698	1.45056
Rnf130	1.55528	1.59748	1.3296	1.45886
Mrs2	1.2465	1.17216	0.780317	1.35631
Hsdl1	1.48947	1.29918	1.1758	1.42251
Ccnd2	1.55072	1.38987	0.81191	1.34163
Anxa5	1.11677	1.2163	1.37658	1.40372
Jag1	1.23629	0.963552	1.7912	1.4188
Lysmd2	1.12888	1.31838	1.02366	1.44256
Gadd45g	0.726727	1.06595	0.842297	1.39777
Inafm2	1.08849	1.33935	1.11644	1.39785
Glg1	1.34704	1.34429	1.43957	1.38961
Cab39	1.545	1.56597	1.54549	1.4239
Yaf2	1.69618	1.60455	1.06985	1.43177
Prr19	1.06296	1.22115	0.127105	1.405
Clip1	1.55859	1.50786	1.64291	1.38003
Acadl	1.25852	1.20249	1.30395	1.3941
Mthfsd	0.758155	1.29994	1.12123	1.37867
Rbm28	1.27091	1.30276	1.57709	1.40398
Sycp2	1.51541	1.8432	1.08135	1.43799
Rab11fip4	1.43305	1.31207	1.53832	1.3982
Mto1	1.28948	1.19396	0.937016	1.42349
Qsox1	0.893762	0.774882	0.572291	1.40389
Sdc4	1.34044	1.20181	1.26541	1.40432
Nhej1	1.37639	1.39698	1.33143	1.40423
Mn1	0.824126	0.512551	0.817896	1.38435
Ddx25	1.56879	1.76492	0.90064	1.39707
Syt16	1.45086	1.36418	1.43648	1.35612
Dab1	0.697229	1.13672	1.031	1.405
1700067K01Rik	1.0122	0.848497	0.371068	1.37346
Ltc4s	0.788875	0.841359	1.19948	1.38516
Zfp800	1.33915	1.40088	1.39191	1.37447
Ess2	0.889302	0.853698	0.693727	1.38112
Hpcal1	0.989672	0.99189	1.02407	1.38757
Pef1	1.15397	1.02918	0.797268	1.38516
Mynn	1.48622	1.53555	1.35736	1.38373
Ankrd36	1.27045	1.20235	1.56336	1.37858
Eif5a2	1.39811	1.42251	1.17653	1.37813
Shmt2	0.794139	0.760799	0.662758	1.39173
Meioc	0.556303	0.878234	0.461649	1.36361
Tmem176b	0.91169	1.21998	0.63749	1.38775
Ppfia1	1.17216	1.2275	1.35102	1.45209
Amfr	1.05671	1.02284	0.940018	1.30803
Igf1r	1.23867	1.21577	1.17883	1.31639
Erlin2	1.28713	1.20602	0.940018	1.37776
Nfil3	0.962843	0.770484	0.901731	1.33866
Meis2	0.801061	0.575765	1.23742	1.28646
Kcnk1	1.04766	1.22904	1.1797	1.35411
Polr3gl	1.37639	1.18313	1.27715	1.35583
Gda	0.322219	0.260071	1.56068	1.36838
Gnai1	1.15625	1.29115	1.40739	1.34586
Mocos	1.16286	1.08725	1.0728	1.35803
Kdelr1	0.705864	0.869525	0.816573	1.41389
Reln	1.36698	1.30255	1.10261	1.35488
Dgat1	1.09569	1.00238	0.760422	1.34996
Casp7	1.07664	1.16702	0.762303	1.34094
Alg11	1.17768	1.10806	1.50651	1.31481
Smpdl3a	0.657056	0.790637	0.881385	1.35315
Tuba3b	0.304275	0.67532	0.241795	1.319
Vps36	1.41489	1.53782	1.36342	1.32848
Coasy	0.854913	0.81191	0.796227	1.32315
Galnt12	1.13624	1.29347	1.04493	1.306
Podxl2	1.14145	1.3587	0.743118	1.38934
Adprhl2	0.909289	0.786396	0.366423	1.32108
Smoc2	0.643946	0.629919	0.71265	1.266
Shb	1.12057	1.03663	0.94939	1.32139
Sh3gl2	0.466868	0.66792	0.682596	1.30685
Necab2	0.778874	0.991669	1.26905	1.32675
Dll3	0.680789	0.942504	1.17011	1.2444
Retreg2	1.08081	1.13001	0.802089	1.30287
Prrc1	1.62542	1.42765	0.685742	1.33072
Tspan15	1.02469	0.958325	0.770852	1.30835
Ocln	1.40252	1.29502	1.06967	1.32715
App	0.883945	1.27161	0.290035	1.2948
Cobll1	1.21893	1.24279	1.13338	1.26928
Abcg1	1.22233	1.32531	1.3653	1.29314
Arhgef28	0.760422	0.487138	1.34713	1.27531
Ttc39c	1.28634	1.19159	1.2403	1.29874
Lhfp	1.29929	1.13577	0.908753	1.32139
Pdgfa	0.549003	0.93902	1.3897	1.26799
Bmi1	1.39576	1.46886	1.32767	1.31429
Ina	0.630936	0.954725	0.979321	1.27989
Henmt1	1.59917	1.39471	1.3517	1.31101
Cnnm2	0.715586	0.745465	1.19312	1.28217
Tpm4	1.36912	1.00411	0.874772	1.29994
Acss2	1.07646	1.03242	0.55084	1.28533
Sorcs3	1.21748	1.06371	1.19159	1.26729
Spaca1	1.30524	1.42439	0.444825	1.24687
Rnf227	0.830589	1.26423	1.07004	1.36521
Rhpn2	1.10329	0.994537	1.0026	1.29776
Rdh10	1.26162	1.21577	1.27196	1.29983
Sv2c	0.167317	0.548389	1.3517	1.29092
Cyp46a1	0.212188	0.43377	0.075547	1.28679
Stk39	0.63799	1.04825	0.676694	1.27623
Il18	1.26881	1.27531	0.902275	1.28126
Cadps2	1.48073	1.53574	0.934751	1.32777
Tmem151a	1.16391	1.31513	1.15594	1.24105
Atp11a	1.16092	1.34645	0.952066	1.31492
Dock7	1.39846	1.16152	1.19061	1.28948
Map3k5	1.23679	1.15244	1.32459	1.27704
Ptgis	0.849112	0.687083	0.850646	1.26482
Slc11a2	1.15564	0.9266	0.644931	1.28421
C2cd2	0.649821	0.798996	0.539703	1.31744
Nefh	0.537819	1.15881	1.06089	1.27149
Snap91	1.1567	1.16182	1.22763	1.27577
Bhlhe41	1.59808	1.42797	1.58286	1.23641
Cyld	1.19382	1.24895	1.17551	1.25672
Il17rb	0.607455	0.723045	1.14161	1.24576
Klhl22	0.662286	0.83187	0.668386	1.2897
Letmd1	0.964495	1.00604	0.480007	1.26198
Ap1g1	1.5059	1.57634	1.29667	1.22583
Rnf219	1.1067	1.18013	1.18013	1.27091
Eif4g3	1.34772	1.18469	1.3145	1.25176
Tmem102	0.402261	0.00432137	0.542825	1.22583
Map7	0.960709	0.946207	1.04747	1.22076
Fam110c	0.493458	0.501744	1.24005	1.23591
Slc9a3r1	0.665581	1.06521	0.580355	1.24687
Erich1	1.33686	1.28589	1.38659	1.26588
Shtn1	1.22634	1.1084	1.11008	1.28103
Chadl	0.293363	0.793092	0.540329	1.28285
Rab8b	1.11544	1.12678	1.0876	1.24625
Lzts1	0.532117	0.414973	0.602603	1.22427
N4bp2l1	1.27254	1.42529	1.4133	1.27416
Spdya	0.787815	1.10941	0.738384	1.27704
Syne2	1.10721	1.02898	0.699404	1.28375
Cldn6	0.10721	0.434569	0.639486	1.23502
Dmrtb1	1.07954	0.979776	0.436163	1.2188
Fbp1	0.774882	0.786041	0.866583	1.2566
Rims1	1.37014	1.12613	1.0306	1.22492
Hdhd3	0.212188	0.356026	0.606919	1.18213
Cpe	1.58771	1.32366	0.948168	1.27033
Spo11	1.21445	1.38066	0.34733	1.20777
Ncoa1	1.09447	1.1745	1.33476	1.19368
Pygl	0.392697	0.548389	0.509874	1.21192
Gbf1	0.962369	0.564074	0.899273	1.21072
Mgat4b	1.09934	0.889582	0.683947	1.19229
Agap1	1.23388	1.10106	0.942008	1.21259
Stat1	0.771955	0.945469	0.649335	1.23198
Tmem176a	0.821514	0.71307	0.368287	1.1372
Bend4	0.996512	1.10585	1.57339	1.19769
9330182L06Rik	0.539703	0.558709	1.06446	1.23942
Zfp593	1.17941	1.17143	0.762679	1.22596
Zyx	0.558108	0.860937	0.498311	1.23528
Ap3m2	0.644439	0.605305	0.883093	1.22389
Tcf7	0.95255	1.10089	0.880242	1.20194
Auts2	0.827692	0.802432	1.08117	1.2388
Cdc42ep3	0.375664	0.629919	0.592177	1.20112
Hey1	0.428944	0.758155	0.639486	1.19131
Zfp612	1.40671	1.41814	1.15442	1.19271
Ptpra	1.03782	0.972434	1.14937	1.20194
Elovl4	0.239299	0.706291	0.1959	1.16182
Dph1	0.990783	1.07609	0.44248	1.17508
Taf7l2	1.06856	1.47813	0.598791	1.18355
Hoxa7	0.474216	1.10806	0.202761	1.20642
Zfp580	0.71265	0.766413	0.445604	1.23641
Usb1	0.889302	0.932474	0.39794	1.19215
Pam	0.957128	0.872739	0.988113	1.14768
Phlda2	0.460898	0.657534	0.606919	1.19631
Egln1	1.39611	1.42894	1.43743	1.19215
Cacna1s	0.00216606	0.144574	0.0191163	1.16982
Rasd2	0.868056	1.05365	0.654658	1.17173
Bin1	0.31492	0.555094	0.417472	1.1567
Mmd	0.718086	0.710117	1.03161	1.19852
Tuba4a	0.668852	0.547159	1.01703	1.12629
Dgkd	0.914079	0.991448	0.746634	1.1321
Slc27a1	0.792742	0.71054	0.554489	1.14317
P4ha2	0.856124	0.59384	0.643946	1.18935
Grid2	1.63684	1.50188	1.12385	1.21471
Cds1	0.988559	1.04277	1.16791	1.1337
Afap1	0.261263	0.30103	0.463146	1.15731
Glrb	0.494155	0.669317	0.554489	1.20194
Susd4	0.847881	0.731991	0.689753	1.19103
Ccdc136	1.47799	1.49907	0.788168	1.16301
Fam120b	1.00518	0.919862	0.936262	1.17941
Pdlim4	0.635986	0.719745	0.2266	1.15366
Hsf5	0.906874	1.34094	0.857031	1.14752
Map4k4	1.33556	1.40157	1.40398	1.14953
Ptprs	0.758533	0.926085	0.607455	1.12581
Stbd1	0.630428	0.481443	0.877947	1.18041
Rnf149	1.16256	1.23223	1.11227	1.14597
Syngr3	0.0354297	0.11227	0.575765	1.15427
Pfkfb3	0.212188	0.66323	0.676236	1.1438
Esyt3	0.523096	0.709694	0.754348	1.13672
Meis1	0.649335	0.71307	0.569959	1.11008
Lpcat2	0.802432	0.796227	1.0936	1.15091
Fkbp1b	0.241795	0.265996	0.48643	1.07737
Prkar2a	0.989672	1.13226	1.57582	1.14907
Arhgef26	1.16909	1.09674	1.36912	1.17624
Jak2	1.64053	1.60168	1.40235	1.13609
Osgin1	0.227887	0.270679	0.404834	1.11711
Ski	0.962369	0.906604	0.868056	1.16107
Isl1	0.453318	0.901731	1.05461	1.18794
Ascl2	0.546543	1.09043	0.507181	1.06967
Prkd3	1.18412	1.07936	0.960233	1.14192
B9d2	1.04376	0.913284	0.86243	1.07482
Leprotl1	1.10568	1.18766	0.977037	1.12369
Chd7	0.996949	0.909556	0.808549	1.12336
Bdp1	1.09934	1.03862	0.97635	1.11277
Ghr	0.603686	0.718502	0.720986	1.14255
Tmem80	1.01808	1.08117	0.937769	1.06595
Mcub	0.599883	0.917243	0.927883	1.14783
Eif4e1b	0.0569049	0.00860017	0.44248	1.0892
Rab38	0.100371	0.0253059	0.927883	1.12613
Ankrd37	0.69897	0.872739	1.24291	1.11578
Arntl	0.779596	0.854002	0.778513	1.12727
Ralb	0.691081	0.786041	0.485721	1.11594
Fgf9	0.635986	0.769008	1.09167	1.10636
Stx11	0.50515	0.333447	0.639984	1.12434
Zfp821	0.85248	0.85248	0.836957	1.10941
Mt2	0.555094	0.836324	0.410777	1.11909
Thap3	0.569374	0.8238	0.631444	1.15351
Ncs1	0.049218	0.245513	0.0881361	1.10772
Aldh1a2	0.63799	0.778151	0.582631	1.1214
Gas6	0.362671	0.801404	0.291147	1.10209
Baiap2	0.466126	0.532117	0.728759	1.06483
Slc36a4	0.984077	0.935507	0.728759	1.1038
Cpne5	0.0354297	0.31597	0.311754	1.11494
Fxyd5	0.396199	0.956409	0.577492	1.13878
Tmem170b	1.12888	1.10755	1.25091	1.1364
Klc3	0.509203	0.635986	0.401401	1.0844
Fbln5	0	0.240549	0.590507	1.13162
Gnaz	0.892651	0.918293	0.835691	1.08511
Ccdc158	0.966142	0.781755	1.22879	1.17869
Vezf1	1.13481	1.19548	1.12287	1.12401
Ankrd39	0.685294	0.977952	0.403978	1.05442
Cbx8	1.01326	0.893484	0.783546	1.09674
Fabp5	0.371991	0.344392	0.814913	1.10158
Trp53bp1	0.898176	0.712229	0.82053	1.09656
D930020B18Rik	1.31921	1.0728	1.55853	1.09517
Trim44	1.05956	1.05633	1.00043	1.11793
Il1r2	0.558108	0.515211	1.30995	1.04708
Spock1	0.247973	0.668386	0.22917	1.06819
Stxbp6	0.108903	0.665581	0.260071	1.0026
Dcdc2a	1.04786	1.06465	0.990783	1.12271
Erich5	0.854913	0.701136	1.17406	1.08743
Zfp709	0.40654	0.554489	0.699404	1.12434
Tent5c	0.719745	0.813581	1.07151	1.06763
Zbtb10	1.37254	1.30632	1.23967	1.10037
Slc7a6	0.307496	0.534026	0.335458	0.991004
Wbp2nl	0.72957	0.293363	0.513218	1.03981
Mef2a	1.10551	1.00881	0.83155	1.06483
Lamc2	0.64197	0.511215	1.00022	1.05671
Nrip3	0.842609	0.829947	0.168792	1.08884
Arhgap29	0.917506	1.105	0.673482	1.06408
Sgk3	0.715586	0.918555	0.7478	1.05442
Deaf1	0.674861	0.824451	0.613842	1.04532
Cd24a	0.162863	0.602603	0.565848	1.0406
Igfbp3	0.827046	1.0799	0.346353	1.00903
Slc22a17	0.217484	0.577492	0.462398	1.12434
Rap1gds1	1.13988	1.11926	0.857935	1.06856
Rab20	0.905256	0.674861	1.02715	1.04493
Tradd	0.5302	0.467608	0.480725	1.03019
Jag2	1.00561	0.840106	0.646404	1.01787
Ptprd	0.839792	0.827046	0.79379	1.03443
Sox4	0.959041	0.969183	0.748188	1.01703
Gsn	0.149219	0.230449	0.209515	1.03523
Arhgap26	0.568202	0.66792	0.689309	1.02449
Tcf24	0.824126	0.985875	1.08099	1.05538
Tafa4	0.970347	0.842609	0.921946	1.05614
Rflnb	0.234264	0.644931	0.64836	1.0249
Fbxo46	0.987219	0.790988	1.3145	1.04139
Snai3	0.33646	0.361728	0.339451	0.973128
Rimkla	0	0.153815	0.380211	1.03683
Shc3	1.29688	1.20992	0.547159	0.976121
Isl2	0.236789	0.440909	0.64836	1.03862
Slc7a2	0.625827	0.572872	0.846337	1.05786
Mcur1	0.896526	0.824776	1.00711	1.02776
Camk4	0.210853	0.677151	0.264818	1.04021
Wipi1	0.722634	0.764176	0.71307	1.01094
Parp12	0.67071	0.787106	1.01745	1.05576
Pus3	1.13941	1.17129	1.07628	1.08743
Hdgfl3	0.920384	1.19659	0.996512	1.02449
Galnt3	0.901731	0.801404	0.805161	1.06352
Thsd7a	0.500374	0.726727	0.795185	1.02755
Tti2	0.640978	0.55206	0.447933	1.03802
Trio	0.635986	0.71391	1.12662	0.980231
Dmrt1	0.216166	0.25042	0.075547	1.05057
Keap1	0.864511	0.749736	0.844477	1.01995
Uggt2	1.07972	1.27103	1.19783	1.10397
Lamb1	0.860338	0.82866	0.963316	1.07463
Rgs2	0.409933	0.714749	0.984077	0.958803
Tshz1	1.31942	1.03683	1.43965	1.02938
Ovol1	0.898451	0.847264	0.887336	1.00065
Tmem163	0.30103	0.292256	0.576341	0.989672
Ctnnd2	0.415808	0.444825	1.02284	0.954966
Adad2	0.679428	0.647383	0.403121	0.980912
Sfi1	1.02735	0.732394	0.567026	1.04552
Pdlim3	0.500374	0.161368	0.534661	0.97174
Kbtbd11	1.0799	1.46702	0.815246	0.962843
Fam124a	0.70927	0.911158	0.757016	1.04902
Ptpre	0.621176	0.322219	1.00281	1.02694
Bag2	0.483587	0.883945	0.638489	0.995416
Stim2	1.306	1.01368	0.819215	1.02243
Foxj2	0.87303	0.741152	0.765296	1.00668
Krt18	1.99854	1.69675	0.605305	1.04786
Rgs10	0.200029	0.639486	0.810569	1.01115
Nrcam	0.599883	0.482159	0.422426	0.960233
Fam135a	1.13466	1.25971	0.991448	1.08171
Sgcb	0.855519	0.926857	0.798651	1.00518
Nipal2	0.81191	1.15381	0.599337	0.985651
Rbm11	0.895975	0.81124	0.724276	1.02243
Nkd2	0.00646604	0.322219	0.281033	0.985875
Tedc1	1.2257	1.40423	0.671173	0.953518
Inha	0.85309	0.492062	0.234264	0.941263
Gpr137c	0.903633	1.06893	1.18907	0.926085
Lad1	0.00432137	0.344392	0.0191163	0.985202
Mir9-3hg	1.00043	1.03161	0.193125	0.974281
Camk2d	0.729165	0.800717	0.725503	0.970114
Gbx2	0	0.156852	0.423246	0.956888
Fam57a	0.509203	0.382917	0.538448	1.01094
Fhod3	0.230449	0.491362	0.973359	0.925312
Peli2	0.66792	0.588272	0.624798	0.931966
Rftn1	0.936514	0.923503	0.332438	0.962843
Pcnx	1.00903	0.989672	0.674861	0.981139
Osr2	0	0.0413927	0.409933	0.921426
2610035D17Rik	0.326336	0.465383	1.09149	1.0187
Snx24	0.847881	0.769008	0.72632	0.933993
Ripk4	0.708421	0.88846	0.567614	0.986324
Emp2	0.317018	0.158362	0.267172	0.958564
Gchfr	0.814248	0.972434	0.756256	0.97382
Bmp7	0.2266	0.639984	0.295567	0.967548
Swsap1	0.597146	0.624282	0.590507	0.937267
Crip1	0.924796	0.572872	0.296665	0.964731
2610316D01Rik	0.503109	0.8238	1.07918	0.940765
Egr1	0.947924	1.0465	0.757775	0.981139
Gm6116	1.13162	1.21696	1.03463	0.940267
Rfxap	0.964731	1.05346	0.834421	0.847264
Fam184a	0.685294	0.829304	1.06371	0.858537
Cotl1	0.251638	0.0394141	0.258877	0.971971
Efhd1	0.451786	0.346353	0.60206	0.966611
1700025G04Rik	0.790285	0.812913	0.901731	0.999565
Vwc2	0.671173	0.463146	0.664642	0.984752
Col9a3	0.655619	0.236789	0.74935	1.0548
Nr3c1	1.02816	1.19907	1.02918	0.946698
Nckap5	1.01431	0.974742	1.04922	1.0013
Pde4dip	0.587711	0.718086	0.426511	0.891816
Sema3c	1.34743	1.02015	0.889021	0.946207
Traf5	0.752048	0.691524	0.621695	0.997605
Dhrs3	0.376577	0.863025	0.993436	0.958803
Klhdc1	0.761176	0.864214	0.658488	0.828015
Colec12	0.441695	0.53084	0.76455	0.925312
Dapk2	0.383815	0.718086	0.609061	0.984977
Wwc2	1.00108	0.983175	0.891259	0.950851
Farp2	0.722222	0.617525	0.457125	0.960709
Ndrg1	0.515211	0.766413	0.932474	0.957607
Fam155a	0	0	0.556303	0.936514
Exoc6	1.14129	1.02735	0.966611	0.958803
Rgs19	0.19173	0.450249	0.11059	0.877083
Vangl1	0.617525	0.635484	0.418301	0.91803
Nav1	0.825101	0.790285	0.965437	0.948413
Cbfb	1.15836	1.02735	0.950608	0.980912
Cited4	0.186108	0.32838	0.14145	0.897352
Ntrk1	0.00216606	0.144574	0.118926	0.979321
Rgs17	0.0253059	0.0354297	0.479287	0.903633
Mfhas1	0.390051	0.81591	0.719331	0.914872
Ets1	0.869232	0.711807	0.747412	0.910358
Prickle1	0.842609	0.675778	0.792041	0.924796
Nr2f6	0.630936	0.542825	0.38739	0.925828
D1Pas1	1.18667	1.32858	0.519828	0.945715
Pde8a	0.558709	0.758155	0.897077	0.876507
2810032G03Rik	0.547159	0.506505	0.467608	0.944483
Eml6	0.251638	0.356026	0.636989	0.919078
Cd82	0.34733	0.287802	0.049218	0.886773
Faah	0	0.213518	0.194514	0.93222
Shisa9	0.292256	0.562293	0.136721	0.961658
Cacna2d3	0.872156	0.787106	0.634477	0.905796
Batf3	0.221414	0.281033	0.427324	0.913284
Cdh2	0.319106	0.851564	0.31492	0.946452
Tanc2	1.09726	0.962843	0.805501	0.917506
Cdyl2	0.479287	0.263636	0.276462	0.908217
Crabp2	0.393575	0.736397	0.78533	0.909823
Dner	0.695482	0.642959	0.643946	0.953276
Slc30a4	1.13338	1.23211	0.885926	0.940267
Tcfl5	0.955447	1.0571	0.930694	0.938269
Ramp2	0.431364	0.676694	0.299943	0.943247
Raver2	0.984977	0.942752	0.7344	0.910091
Zcchc2	1.01724	1.0187	0.718086	0.880814
Rnpepl1	0.644439	0.60206	0.389166	0.974512
Bnc1	0.579212	0.670246	0.714749	0.906604
Lpl	0.1959	0.587711	0.546543	0.911424
Igf2r	0.752048	0.818885	0.854306	0.909289
Adam12	0.844477	0.948902	0.704579	0.911158
Atp1b2	0.372912	0.0737184	0.113943	0.89487
Hhex	0.236789	0.660865	0.569959	0.877659
Enho	0.331427	0.71054	0.412461	0.88167
Tmem30b	0.444825	0.619093	0.536558	0.926342
Zhx1	0.757396	1.01199	0.493458	0.918293
Clic6	0.00216606	0.0986437	0.118926	0.891259
Prkcb	0.451018	0.409087	0.864214	0.852785
Calb2	0.10721	0.647872	0.0899051	0.954725
Tbc1d8	0.876507	0.603144	0.809223	0.927883
Cntln	0.828982	1.08171	1.05595	0.909289
Adora2b	0.579212	0.63799	0.423246	0.909823
Cyfip2	0.283301	0.463146	0.407391	0.916717
Meig1	1.32004	1.33274	0.503791	0.850646
Trappc10	0.714749	0.679428	0.532754	0.894039
H2aw	0.806519	0.903904	1.2816	0.911956
Arfgef3	0.621695	0.622214	0.97382	0.895699
Abca2	0.380211	0.372912	0.2266	0.904986
Cyp27a1	0.0253059	0.19173	0.908753	0.807197
Gpc5	0.299943	0.165838	0.463146	0.857031
Samd1	0.745075	0.539703	0.587149	0.869818
Gpat3	0.278754	0.624798	0.382017	0.882525
Chst10	0.542203	0.462398	0.333447	0.883661
Tmem114	0.0128372	0.236789	0.341435	0.910624
Gm5148	1.07408	1.1837	0.977037	1.18611
Ppm1j	0	0.30963	0.00432137	0.910891
Tspan33	0.758533	0.810233	0.778874	0.923503
Atp8a2	0.891537	0.879956	0.810904	0.904445
Slc22a21	0.10551	0.678518	0.445604	0.9154
Mmp2	0.376577	0.216166	0.577492	1.00217
Adssl1	0.193125	0.190332	0.0773679	0.869818
Slc18a2	0.905796	0.706718	1.01932	0.926342
Cfc1	0.466868	0.727948	0.877659	0.881385
Lonrf1	1.03302	1.03161	0.837588	0.857332
Mt1	0.744293	1.40637	0.649335	0.8654
Cdh13	0.0170333	0.080987	0.622214	0.903904
Pgbd5	0.467608	0.583765	0.701568	0.889302
Dcdc2c	0.50853	0.201397	0.725503	0.866287
Trpa1	0.367356	0.400538	0.128722	0.877947
Uhrf2	0.881955	1.10755	0.910624	0.901186
Farp1	0.443263	0.605844	0.617	0.861534
Fam83g	0.598791	0.481443	0.306425	0.883093
Cmtr2	0.559308	0.743118	0.606919	0.869232
Cerox1	0.263636	0.303196	0.117271	0.870404
Zswim6	0.724276	0.736795	1.0844	0.794139
Dnaja4	0.622732	0.647383	0.519828	0.904174
Irx2	0.0293838	0.544068	0.158362	0.828015
Ppp1r14c	0.653695	0.553883	0.480725	0.906874
Plxna4	0.547775	0.306425	0.673021	0.849726
Prtg	1.08529	1.23401	0.821186	0.846028
Nfia	0.973359	0.994757	0.774517	0.856124
Kitl	1.09342	1.07004	0.515874	0.883377
Ankrd44	0.621176	0.615424	0.836324	0.837273
Npnt	0.409087	0.648848	0.252853	0.840733
Large1	0.812245	0.85461	0.610128	0.888179
Arsb	0.181844	0.55084	0.264818	0.822822
Nab1	0.974512	1.01284	0.933993	0.872739
Acer2	0.978181	0.820858	1.02592	0.829947
Gpr155	0.523096	0.609061	0.59384	0.903633
A930004D18Rik	0.591065	0.847264	0.265996	0.864808
Pstpip2	0.555094	0.396199	0.720986	0.85309
Git1	0.743902	0.532754	0.249198	0.832828
Slc6a20a	0.436957	0.345374	0.496238	0.847573
L3mbtl4	0.455606	0.297761	0.689753	0.778874
Tmem185b	0.487138	0.539703	0.414973	0.838849
Hid1	0.0588055	0.238046	0.188928	0.849726
Ptprn2	0.403121	0.361728	0.523746	0.818885
Strn4	0.389166	0.479287	0.150756	0.809223
Ncoa2	1.02633	0.923244	0.800717	0.870111
Vldlr	0.417472	0.513883	0.399674	0.867173
Paqr4	0.0413927	0.159868	0.371991	0.813581
Rab6b	0.435367	0.578066	0.330414	0.843233
Prtn3	0.19173	0	0.359835	0.729974
Htr5b	0.358886	0.377488	0.146128	0.823148
Cacna2d1	0.323252	0.750508	0.477121	0.794488
Dleu2	0.821514	0.592732	0.609061	0.856427
Nrtn	0.391817	0.187521	0.102091	0.863917
Prdm6	0.672098	0.556303	1.02366	0.885078
0610040J01Rik	0.0107239	0.359835	0	0.863025
Bbs2	0.991226	0.801404	0.674402	0.828338
Fam102b	0.860937	0.921426	0.882525	0.821186
Aqp11	0.633468	0.251638	0.558108	0.775974
Tox3	0.457125	0.519828	0.678063	0.82053
Drd4	0.103804	0.0549959	0.184691	0.793441
Slc40a1	0.181844	0.532117	0.319106	0.875351
Dnajb3	0.590507	0.789228	0.208173	0.922725
Kazald1	0.586587	0.579212	0.561101	0.834739
Cdh3	0.246745	0.459392	0.19173	0.845098
Sgpp1	0.846028	0.983626	0.711807	0.864808
Fam168b	0.770484	0.893762	0.717671	0.818556
Gad1os	0.32531	0.586587	0.317018	0.814248
Rab11fip1	0.678518	0.752048	0.448706	0.83123
Lpgat1	0.836007	0.978865	0.929674	0.840106
Ubtd2	0.994977	0.839164	0.606919	0.862131
4921507P07Rik	0.444825	0.679428	0.302114	0.791691
Ank	0.386499	0.597695	0.396199	0.858838
Klrg2	0.658488	0.549616	0.290035	0.853394
Ttc7	0.619615	0.723866	0.206826	0.814581
Prkd1	0.79379	0.893762	0.613842	0.806519
Pbx3	0.664172	0.727134	0.624798	0.866583
Adarb1	1.00368	0.772322	0.723045	0.781755
Tent5a	0.231724	0.571709	0.494155	0.797614
Six1	0.0334238	0.532754	0.10721	0.8238
4930524B15Rik	0.292256	0.593286	0.10551	0.879383
Arl8a	0.458638	0.710963	0.284431	0.814913
Tnfrsf12a	0.994757	0.519828	0.469822	0.75473
Efna5	0.431364	0.348305	0.862131	0.842921
Pced1b	0.630428	0.547159	0.50853	0.83123
Abca5	0.674402	0.728759	0.702431	0.743118
Ctsh	0.511883	0.558108	0.305351	0.729974
Gm15972	0.214844	0.750123	0.797614	1.01494
Pogk	0.661813	0.944729	0.560504	0.792742
Plcl2	0.682145	0.968249	0.43377	0.79588
Tgfbr3	0.627878	0.805841	0.6289	0.784974
Tubb3	0.146128	0.155336	0.186108	0.80448
Lypd4	0.591621	0.66323	0.0128372	0.7348
Dnmt3b	0.532754	0.402261	0.663701	0.814581
Ltbp3	0.108903	0.370143	0.367356	0.775246
Habp4	1.06032	0.79796	0.555094	0.746634
Cpt1a	0.674402	0.520484	0.519171	0.794488
Epha7	0.231724	0.627878	0.676236	0.786041
Dclk2	0.575188	0.738384	0.528274	0.825751
Gjb2	0.0791812	0.552668	0.298853	0.832189
Fam20b	0.472025	0.58995	0.583199	0.774882
Stk33	1.17041	0.966845	0.68842	0.803798
Pank4	0.407391	0.428135	0.213518	0.771587
Snhg18	0.0827854	0.305351	0.945715	0.847573
Prox1	0.50515	0.349278	0.393575	0.795185
Gabra4	0.380211	0.440909	0.122216	0.783904
Slc41a2	0.307496	0.326336	0.161368	0.795532
Mpst	0	0.0433623	0.565257	0.820858
Cdk14	0.472025	0.602603	0.565848	0.804821
F3	1.26221	1.2222	0.653695	0.747023
Ppp1r13b	0.673021	0.544068	0.420781	0.768268
Pip4k2a	0.40654	0.935759	0.758533	0.796227
Cntrob	0.740757	0.494155	0.548389	0.858537
Cavin1	0.673482	0.371068	0.136721	0.784617
Pip5k1b	0.432167	0.880814	0.940267	0.766413
Mark1	0.842297	0.78533	0.600428	0.776338
Kif17	0.0413927	0.156852	0.472756	0.767898
Tgfb3	0.730378	0.400538	0.302114	0.818226
Slco3a1	0.193125	0.045323	0.539076	0.782473
Phlpp1	0.894593	0.817896	0.788168	0.764923
Cilp2	0.0314085	0.143015	0.161368	0.781396
Plvap	0	0.434569	0.0394141	0.684845
Cxcl14	0	0.0606978	0.064458	0.804139
Galnt2	0.828015	0.868056	0.766041	0.830589
Fstl4	0.66605	0.509874	0.498999	0.778874
Rnf182	0.0588055	0.436163	0.424882	0.73759
Clstn1	0.534026	0.664172	0.513218	0.767898
E2f6	0.865104	0.891259	0.76455	0.766041
Shox2	0.224015	0.344392	0.382017	0.718917
Adam15	0	0.244277	0.465383	0.786751
Crym	0.0107239	0.369216	0.282169	0.752048
Dbn1	0.205475	0.150756	0.0663259	0.769377
Jun	0.86243	0.725095	0.213518	0.807873
Shisal2b	0.162863	0.441695	0.255273	0.630428
Slc23a3	0.0845763	0.00432137	1.08511	0.826723
Otulinl	0.306425	0.225309	0.167317	0.625827
Npr1	0.576917	0.666986	0.1959	0.836324
Gsc2	0	0	0	0.79796
Fam217b	0.0986437	0.420781	0.447933	0.861236
Atp2c2	0.113943	0.045323	0.341435	0.75473
Nrxn1	0.505828	0.975432	0.0791812	0.819215
Smad3	0.416641	0.477844	0.425697	0.735599
Naglu	0.324282	0	0.206826	0.762679
Wnk2	0.790637	0.635484	0.410777	0.752048
Rad51ap2	0.327359	0.451018	0.528917	0.744293
Abhd3	0.507181	0.32838	0.403121	0.752048
Zdhhc2	0.439333	0.7344	0.596047	0.779596
Misp3	0.249198	0.663701	0.234264	0.781037
Cdh1	0.657534	0.679882	0.561698	0.768638
Galnt16	0.0334238	0.19173	0.138303	0.738781
Lhfpl2	0.0149403	0.227887	0.482159	0.808886
Proser2	0.243038	0.318063	0.100371	0.812579
Tst	0.694166	0.675778	0.224015	0.812913
Peg12	0.317018	0.473487	0.0737184	0.767527
Upk3a	0	0	0.366423	0.736795
9430021M05Rik	0.128722	0.218798	0.760799	0.78533
Slc30a2	0.208173	0.252853	0.173186	0.684845
Tmem182	0.0472749	0.265996	0.466868	0.740363
Cbln1	0.373831	0.848805	0.255273	0.698535
Mgll	0.263636	0.419129	0.0951694	0.720986
Sgcd	0.540955	0.412461	0.71265	0.760422
Nell2	1.18156	0.895975	0.934498	0.766785
Foxo1	0.754348	0.785686	0.893484	0.760422
Smad1	0.558108	0.568202	0.608526	0.768268
Gem	0.595496	0.586587	0.385606	0.753966
Zic5	0.0511525	0.377488	0.165838	0.710963
Map2k7	0.619615	0.52763	0.525693	0.685742
Erbin	0.803116	0.922725	0.776338	0.798651
Man1c1	0.722222	0.462398	0.718917	0.758533
Alcam	0.00216606	0.519828	0.064458	0.788875
Plod2	0.31492	0.358886	0.391817	0.728354
Msx2	0.00646604	0.318063	0.234264	0.769377
Dusp10	0.0863598	0.338456	0.440909	0.713491
Bcl2l11	0.201397	0.351216	0.335458	0.670246
Gcnt4	0.667453	0.511215	0.519828	0.725503
Chrna5	0.128722	0.636488	0.963552	0.778151
Dctn1	0.630428	0.476397	0.326336	0.7532
Ago4	0.638988	0.669317	0.591065	0.769377
Kansl1l	1.01932	0.919601	0.827692	0.729974
Ppp3cc	0.748576	0.750123	0.708846	0.746634
D630045J12Rik	0.594945	0.687975	0.703721	0.697229
Fstl3	0.159868	0.307496	0.284431	0.763053
Inpp4b	0.399674	0.460146	0.685294	0.66323
Enpp1	0.00216606	0.00860017	0.143015	0.740363
Zfhx3	0.608526	0.496238	1.15381	0.737193
Wdr54	0.77122	0.841672	0.449478	0.71265
Lmx1a	0.0170333	0.174641	0.0530784	0.709694
Myrip	0.299943	0.342423	0.39794	0.706291
Rtbdn	0	0.128722	0.376577	0.662286
Man2a1	0.537189	0.793092	0.699838	0.767898
Lepr	0.409087	0.0934217	0.279895	0.695919
Cnmd	0.686189	0.331427	0.92557	0.731589
Pcp4l1	0.737193	0.619615	0.197281	0.794488
Celsr2	0.0663259	0.282169	0.190332	0.737987
Nsg1	0.206826	0.587711	0.162863	0.729165
Hdac5	0.561101	0.778151	0.369216	0.662286
Bend6	0.358886	0.495544	0.8654	0.731589
Arhgap20	0.90768	0.61437	0.718086	0.733197
Pou3f1	0.00646604	0.173186	0.379306	0.752433
Hpse	0.0863598	0.262451	0.307496	0.715586
Prcd	0.803457	1.03802	0.326336	0.625827
Gpr83	0.045323	0.135133	0.521138	0.693287
Tspan5	0.627878	0.913019	0.668386	0.720573
Mmp16	0.0253059	0.0107239	0.565848	0.750508
Fam83f	0.290035	0.322219	0.11227	0.751279
Klhl36	0.460146	0.287802	0.144574	0.71054
Akt1	0.487845	0.44248	0.310693	0.773786
Snx22	0.281033	0.213518	0.318063	0.678063
Hmga2	0.824776	0.755875	0.936765	0.666518
Marveld3	0.00432137	0.567614	0.238046	0.71391
Ctdsp1	0.480007	0.382017	0.461649	0.70927
Sh3bp5	0.489958	0.523096	0.393575	0.674861
Bahd1	0.529559	0.563481	0.430559	0.718086
Bicdl2	0.220108	0.389166	0.267172	0.726727
Fa2h	0.319106	0.128722	0.281033	0.733197
Efnb2	0.79134	0.784974	0.85309	0.7348
Sfmbt2	0.0863598	0.694605	0.243038	0.724276
Arid5a	0.355068	0.130334	0.0773679	0.723045
Ebf1	0.340444	0.295567	0.758155	0.720573
Bmp6	0.239299	0.128722	0.279895	0.705436
Hs3st3b1	0.0899051	0.156852	0.193125	0.688865
Fcho1	0.10721	0.1959	0.186108	0.646404
Vopp1	0.296665	0.492062	0.120574	0.79379
Pcnx2	0.162863	0.11227	0.152288	0.608526
Mei1	0.30963	0.499687	0.552668	0.727541
Impdh1	0	0.165838	0.0549959	0.578066
Elovl7	0.212188	0.115611	0.618048	0.704151
Mfsd9	0.299943	0.445604	0.40824	0.72632
Col25a1	0.291147	0.278754	0.420781	0.672098
Ribc2	0.665581	0.382917	0.389166	0.638988
Hoxd9	0	0.181844	0.103804	0.663701
Crygs	0.512551	0.766413	0.307496	0.569959
Astn1	0.659916	0.658965	0.297761	0.671636
Gm960	0.184691	0.376577	0.11059	0.659441
Kcns3	0.252853	0.55206	0.173186	0.760422
Fzd10os	0	0.218798	0	0.5302
Apba1	0.238046	0.457125	0.231724	0.685742
Megf6	0.167317	0.206826	0.213518	0.675778
Lypd6b	0.500374	0.571709	0.612254	0.745075
Cpm	0.0374265	0.588272	0.177536	0.758912
Mpped1	0	0.216166	0.0899051	0.623249
Npas3	0.470557	0.565257	0.761552	0.66323
Ndn	0.673942	0.82866	0.224015	0.72632
Nbea	0.813914	0.869818	0.574031	0.727541
Man1a	0.277609	0.606381	0.719331	0.756636
Rreb1	0.55206	0.496238	0.642959	0.665581
Nmnat2	0.674861	0.767527	0.419129	0.67071
Ddit4l	0.0128372	0.4843	0.113943	0.662758
Pacsin3	0	0.168792	0.0606978	0.642465
Rap1gap	0.285557	0.695044	0.321184	0.741939
Kcnip1	0.460146	0.319106	0.613842	0.687975
Pid1	0.0314085	0.381115	0.161368	0.66323
Fam167a	0.00432137	0.122216	0.361728	0.653695
Fut10	0.306425	0.550228	0.469085	0.74935
Tox	0.975662	0.689753	0.567614	0.607991
Tead2	0.462398	0.118926	0.454082	0.591621
Stk10	0.537819	0.576917	0.270679	0.666518
Sobp	0.578639	0.578639	0.978409	0.68842
Arid3c	0.075547	0.120574	0.298853	0.664642
Col4a1	0.25042	0.441695	0.240549	0.669317
Tmtc2	0	0.198657	0.258877	0.64836
Adap2	0.156852	0.149219	0.534026	0.630936
Apba2	0.0569049	0.356981	0.158362	0.665112
Barx1	0.419956	0.503791	0.249198	0.679428
Tmem74b	0	0.0899051	0	0.626853
Slc9a4	0.664172	0.583199	0.8907	0.817896
Nrap	0.304275	0.0791812	0.271842	0.651278
Adgrl1	0.278754	0.335458	0.205475	0.659441
Ltbp2	0.25042	0.353147	0.371068	0.654658
Abhd8	0.388279	0.371068	0.123852	0.648848
Zdhhc17	0.807197	0.591065	0.634981	0.609061
Cgas	0.0107239	0.278754	0.65273	0.671636
Plbd1	0.701136	0.456366	0.330414	0.663701
Grp	0.239299	0.0737184	0.355068	0.534661
Zfp358	0.0588055	0.0663259	0.212188	0.683947
Casp8	0.55206	0.503109	0.41162	0.655619
Fgfr1	0.440909	0.472756	0.341435	0.602603
Hoxd8	0.445604	0.586587	0.222716	0.667453
Glis3	0.567614	0.555699	0.450249	0.690639
Sema5a	0.155336	0.170262	0.659916	0.673942
Ptprt	0.657056	0.324282	0.612254	0.701568
Sec1	0.0107239	0.372912	0.0606978	0.717671
Antxr2	0.741546	0.594945	0.360783	0.680789
Il18r1	0.00216606	0.135133	0.50515	0.690639
B3gnt4	0.227887	0.0232525	0.369216	0.595496
Ccdc102a	0.0663259	0.128722	0.115611	0.662286
Prss23	0	0.470557	0	0.666986
Cables1	0.814581	0.743902	0.429752	0.603144
Rapgef3	0.390935	0.168792	0.322219	0.715167
Timp2	0	0.139879	0.113943	0.665581
Alpi	0	0	0.0334238	0.71265
Ptpdc1	0.584331	0.432969	0.39794	0.645422
Cdc14a	0.338456	0.541579	0.297761	0.663701
Gab1	0.644439	0.544068	0.20412	0.631951
Ccsap	0.957368	0.996731	0.788522	0.657056
Syn2	0.00646604	0.10721	0.178977	0.618571
6430710C18Rik	0.09691	0.0191163	0.496238	0.647383
Cacna1d	0.366423	0.470557	0.540329	0.730782
Ldlrap1	0.0334238	0.11059	0.0472749	0.5302
Haglr	0	0.19173	0	0.717671
B4galnt2	0.480007	0.0374265	0.153815	0.61066
Zmat4	0.0128372	0.0588055	0.4133	0.663701
Spry1	0.606919	0.451018	0.457125	0.701136
Sort1	0.466126	0.610128	0.335458	0.654177
Etnk2	0.0791812	0.346353	0.0211893	0.692847
Ppp1r36	0	0.252853	0.173186	0.64836
Ercc6	0.559308	0.732796	0.451018	0.63799
Zpbp2	0.00860017	0.305351	0.696793	0.582063
Syndig1	0.0149403	0.25042	0.1959	0.617525
Prss16	0	0.618048	0.0827854	0.723045
Egr2	0.397071	0.471292	0.32531	0.58995
Ndufa4l2	0.00860017	0.231724	0.643453	0.705864
Bicc1	0.299943	0.426511	0.257679	0.67532
Coro6	0.133539	0.337459	0.164353	0.620136
Med12l	0.254064	0.542203	0.214844	0.639984
Cttnbp2	0.0899051	0.184691	0.513883	0.604226
Rps19-ps3	0.498999	0.308564	0.38739	0.578066
Plin5	0	0.213518	0.262451	0.648848
Plxnd1	0.326336	0.22917	0.0827854	0.715167
Pitx2	0.00646604	0.430559	0	0.575765
Grin2b	0.310693	0.239299	0.122216	0.66792
Ifitm10	0.209515	0.0663259	0.188928	0.79796
Dusp28	0.812245	0.783904	0.200029	0.662758
Ccna1	0.298853	0.583765	0.102091	0.652246
Cfap58	0.150756	0.30103	0.277609	0.606381
Lrrn4	0.146128	0.167317	0.0354297	0.659916
Zfp46	0.281033	0.321184	0.214844	0.602603
Nes	0.0588055	0.391817	0.202761	0.636989
Crispld2	0.064458	0.162863	0.221414	0.61066
Gas2l1	0.286681	0.515211	0.338456	0.606381
Srf	0.468347	0.30963	0.241795	0.636989
Hoxb13	0	0.00216606	0.00432137	0.656098
Kcnh1	0.817896	0.511883	0.261263	0.641474
Gata2	0.00646604	0.117271	0.103804	0.669317
Rassf4	0.062582	0.236789	0.535294	0.586587
Cacnb3	0.428944	0.451018	0.244277	0.576917
Pdgfb	0.44248	0.235528	0.221414	0.565257
Pde3a	0.230449	0.477844	0.736795	0.64197
Crlf1	1.29863	0.862728	0.384712	0.693287
Gm10190	0.234264	0.049218	0	0.686636
Eid1	0.799685	0.947434	0.657056	0.563481
Amigo2	0.440122	0.507856	0.481443	0.668386
Plekho1	0.463893	0.389166	0.174641	0.61066
1810019D21Rik	0.217484	0.351216	0.4133	0.609061
Rhou	0.40824	0.648848	0.350248	0.571709
Fam129c	0.113943	0.460146	0.418301	0.636488
Igsf11	0.407391	0.489958	0.602603	0.599337
Otx1	0.0394141	0.178977	0.0293838	0.602603
Trank1	0.573452	0.744684	0.0549959	0.612254
Galnt6	0.0170333	0.277609	0.251638	0.608526
Zc3hav1l	0.341435	0.394452	0.356981	0.61437
Celf4	0.0149403	0.432167	0.297761	0.566437
Grhl2	0.598791	0.691524	0.264818	0.618048
Dnaaf1	0.284431	0.313867	0.474944	0.587711
Cthrc1	0.456366	0.222716	0.0191163	0.586587
Ap1s3	0.334454	0.299943	0.477121	0.602603
Tmem117	0.00216606	0.161368	0.805501	0.594393
Asphd2	0.00216606	0	0.654177	0.743902
Gsc	0	0.0232525	0.0986437	0.64836
Ccdc113	0.528917	0.477844	0.691965	0.553276
Cnnm1	0.739572	0.612784	0.34733	0.618571
Cpne2	0.262451	0.285557	0.4843	0.633468
A830052D11Rik	0	0.270679	0.130334	0.676236
Syt9	0.446382	0.719745	0.369216	0.607455
Tbc1d30	0.216166	0.230449	0.198657	0.640978
Galnt7	0.115611	0.482874	0.064458	0.61437
Slc1a1	0.155336	0.00432137	0.20412	0.675778
Inpp1	0.0986437	0.504471	0.162863	0.62941
Epha6	0.238046	0.483587	0.276462	0.599883
Mdga1	0	0.10551	0.150756	0.61437
Dnph1	0.0128372	0.545925	0.171726	0.638988
Klhl35	0.447158	0.657534	0.178977	0.604766
Whrn	0.554489	0.503109	0.485721	0.558709
Sncaip	0.861534	0.647872	0.269513	0.606381
Tgfa	0.481443	0.268344	0.469085	0.562887
Tnfrsf8	0	0.091667	0.190332	0.586587
Plagl1	0.305351	0.381115	0.193125	0.559308
Rgs16	0.136721	0.292256	0.178977	0.587711
Cpd	0.630428	0.651278	0.448706	0.618048
Egfr	0.617525	0.721811	0.390051	0.705008
Satb2	0.552668	0.447933	0.57461	0.597695
Spon1	0.496238	0.385606	0.402261	0.605844
Zc3hav1	0.321184	0.364551	0.393575	0.60206
Cbx4	0.690639	0.617	0.255273	0.538448
Itpr2	0.466868	0.382917	0.602603	0.620136
Sh3rf3	0.279895	0.559308	0.34733	0.600973
Smoc1	0.588832	0.623766	0.244277	0.571709
Syt1	0.00216606	0.0606978	0.808549	0.607455
Mast4	0.598791	0.653213	0.719331	0.740363
Mesp2	0.190332	0.0354297	0.143015	0.654177
Rasal2	0.908485	1.10054	0.578066	0.619093
Pdzd8	0.736397	0.827369	0.683047	0.605305
Calhm6	0.188928	0.517855	0.386499	0.631444
Map10	0.797268	0.578639	0.214844	0.613842
Crybg1	0.209515	0.471292	0.62941	0.610128
Mfsd6	0.424065	0.747412	0.621176	0.578639
Ptpn13	0.2266	0.234264	0.256477	0.575188
Tgfb1i1	0.330414	0.201397	0.1959	0.635484
Rasef	0.0700379	0.322219	0.150756	0.558108
H2bu2	0.307496	0.31492	1.02612	0.638489
Olfr374	0.356981	0.184691	0.480725	0.453318
Obsl1	0.254064	0.420781	0.152288	0.572291
Prkch	0.393575	0.446382	0.235528	0.564666
Klhl2	0.665581	0.587711	0.631444	0.594945
Rasgef1c	0.161368	0.361728	0.346353	0.572872
Dock3	0.519828	0.597146	0.329398	0.568202
Hnf1b	0.206826	0.139879	0.30103	0.568788
Ptprm	0.883377	0.789933	0.235528	0.620656
Serinc2	0.187521	0.00432137	0.115611	0.595496
L3mbtl3	0.440122	0.452553	0.361728	0.510545
Zfp521	0.489958	0.499687	0.407391	0.655619
Grid1	0.48643	0.432167	0.365488	0.600973
Pard3b	0.656098	0.691081	0.600428	0.585461
Fzd3	0.587711	0.608526	0.62941	0.584896
Zfp703	0.33646	0.279895	0.462398	0.555699
Rab31	0.348305	0.396199	0.246745	0.620136
Bend7	0.540955	0.693727	0.598243	0.517855
Lratd1	0.404834	0.268344	0.449478	0.555094
Crnde	1.04179	0.700271	0.296665	0.5302
Sidt1	0.371991	0.0569049	0.298853	0.562887
Sox8	0.239299	0.049218	0.075547	0.605844
Insyn2a	0.731589	0.71307	1.00796	0.582063
Kcnn1	0.265996	0.350248	0.156852	0.609594
Prokr1	0.18327	0.197281	0.115611	0.555094
1810062G17Rik	0	0.0863598	0.239299	0.577492
Nr2e1	0.609061	0.550228	0.178977	0.621695
Trnp1	0.262451	0.162863	0.264818	0.600428
Ramp1	0.0530784	0.28892	0.0681859	0.58995
Ccdc85c	0.407391	0.634477	0.783546	0.514548
Lef1	0.0394141	0.100371	0.405688	0.507181
Htra4	0	0.0374265	0.22917	0.495544
Rgcc	1.3831	1.02243	0.580355	0.545307
Fam189a2	0.190332	0.321184	0.28892	0.550228
Hivep1	0.649335	0.861236	0.562293	0.592732
Hoxd1	0	0.071882	0.0191163	0.531479
Tmem132c	0	0.0273496	0.511215	0.594945
Sh3rf1	0.178977	0.227887	0.516535	0.564666
Sgce	1.00817	0.922206	0.290035	0.583765
Tram1l1	0.370143	0.392697	0.161368	0.567614
Dok4	0	0.273001	0.120574	0.569959
Grb14	0.677151	0.332438	0.358886	0.603144
Hs3st6	0.173186	0.190332	0.0606978	0.592732
Tnfsf11	0.432167	0.598791	0.517196	0.569374
Heg1	0.505828	0.463893	0.462398	0.526985
Golim4	0.274158	0.461649	0.260071	0.661813
Msx1	0	0.00646604	0.00860017	0.613313
Gli3	0.364551	0.389166	0.225309	0.554489
Galnt18	0.180413	0.045323	0.10721	0.583199
Nr2f1	0.153815	0.541579	0.0149403	0.558709
Ntf5	0	0.0773679	0.102091	0.55084
Plekhd1	0.0606978	0.177536	0.0191163	0.521138
Pde3b	0.385606	0.533391	0.440122	0.611723
Pcsk5	0.244277	0.194514	0.255273	0.544068
Siah2	0.398808	0.613313	0.598791	0.559308
Sall3	0.130334	0.256477	0.361728	0.575188
Ufsp1	0.603144	0.526339	0.146128	0.669782
Kcnq1	0.284431	0.287802	0.218798	0.507856
Ptch1	0.602603	0.487845	0.582631	0.631444
Urad	0	0	0.373831	0.494155
Cmtm3	0.232996	0.434569	0.0951694	0.561101
Aspa	1.06911	1.1797	0.19173	0.593286
Prima1	0	0	0	0.509874
Zfp575	0.00646604	0.00646604	0.118926	0.543447
Aff3	0.702431	0.818226	0.5302	0.545307
Rel	0.506505	0.575765	0.346353	0.549616
Sh2d5	0	0.0374265	0.38739	0.572872
Aloxe3	0	0.390051	0.0827854	0.622214
Dock8	0.00646604	0.285557	0.307496	0.55084
Abtb2	0.632457	0.663701	0.40654	0.598791
1700001G17Rik	0.614897	0.49693	0.513218	0.447158
Crim1	0.161368	0.356981	0.343409	0.578066
Arhgef5	0.10721	0.275311	0.395326	0.625827
Irf2	0.270679	0.775246	0.205475	0.556303
Inafm1	0.443263	0.2266	0.303196	0.547159
Tbc1d4	0.0588055	0.592732	0.404834	0.555699
Spsb4	0.396199	0.262451	0.213518	0.650793
Cfap299	1.20561	1.24465	0.578066	0.659441
Il17ra	0.256477	0.342423	0.268344	0.566437
Tfcp2l1	0.691524	0.506505	0.63799	0.524396
Rnpep	0.275311	0.312812	0.0170333	0.525693
Ednrb	0.575765	0.564666	0.319106	0.549003
Mcmdc2	0.501744	0.498999	0.297761	0.538448
Pxdn	0.361728	0.43377	0.187521	0.513883
Gpx8	0.596597	0.88224	0.441695	0.490661
Lyn	0.625827	0.600428	0.295567	0.497621
Fbn2	0.329398	0.331427	0.218798	0.534026
Pdgfrl	0.267172	0.263636	0.0663259	0.477844
Igdcc4	0.213518	0.210853	0.436163	0.556303
Ptger3	0.0149403	0.125481	0.40654	0.539076
Fst	0.321184	0.463146	0.344392	0.466868
Sulf1	0.613313	0.539703	0.128722	0.564074
Tbx19	0.383815	0.323252	0.00646604	0.480007
Abca3	0.348305	0.497621	0.243038	0.534026
Nin	0.075547	0.31492	0.588272	0.541579
Mcam	0.150756	0.290035	0.0354297	0.469085
Evi5l	0.356981	0.39794	0.181844	0.645422
Zfp964	0.449478	0.424882	0.444045	0.531479
Camk2b	0.32531	0.400538	0.224015	0.588832
Rspo1	0.424065	0.100371	0.156852	0.447158
Dpysl5	0	0.0773679	0.258877	0.549616
Frmpd1	0.144574	0.184691	0.231724	0.488551
Sntb1	0.671636	0.609061	0.392697	0.517196
Npr2	0.485721	0.378398	0.265996	0.429752
Rusc1	0	0.269513	0.131939	0.429752
Cbx2	0.319106	0.351216	0.322219	0.513883
Plppr1	0	0.230449	0.0374265	0.465383
Rhpn1	0.064458	0.231724	0.0354297	0.561101
Rgmb	0.680336	0.558709	0.49276	0.493458
Lratd2	0.0588055	0.404834	0.210853	0.515874
Tnfsf13b	0	0.120574	0.477121	0.64197
Parva	0.291147	0.425697	0.143015	0.604226
Dmbx1	0	0	0.0191163	0.43377
Hydin	0.0472749	0.18327	0.170262	0.562293
Isg15	0.09691	0.383815	0.0273496	0.515874
Fam174b	0	0.310693	0.0374265	0.541579
Wnt6	0.331427	0.311754	0.0232525	0.520484
Hs3st1	0.781396	0.618048	0.232996	0.53084
Trim65	0.135133	0.216166	0.249198	0.488551
Lrrc73	0.218798	0.344392	0.239299	0.515874
Mapkapk2	0.167317	0.318063	0.11059	0.494155
Pmp22	0.273001	0.446382	0.10721	0.501059
Dclk3	0.28892	0.153815	0.0433623	0.537189
Sfrp1	0.125481	0.386499	0.118926	0.529559
6430548M08Rik	0.38739	0.424065	0.298853	0.489958
Duoxa2	0.00646604	0.138303	0.00432137	0.492062
1700056E22Rik	0.322219	0	0.0191163	0.451018
Mfap3l	0.0128372	0.350248	0.11059	0.510545
Lrig1	0.835373	0.738781	0.506505	0.526339
Znrf1	0.629919	0.523746	0.378398	0.556303
Ccdc65	0.525693	0.624282	0.31597	0.507181
Vstm2a	0	0.351216	0.0700379	0.467608
Trak2	0.428135	0.586024	0.282169	0.402261
Pakap	0.122216	0.064458	0.353147	0.507181
Samd5	0.194514	0.120574	0.322219	0.492062
Gpr3	0.225309	0.174641	0.181844	0.469085
Hlf	0.443263	0.462398	0.337459	0.49693
Wscd1	0	0.127105	0.102091	0.416641
Plxnc1	0.50853	0.503109	0.384712	0.559907
Sema5b	0.403978	0.2266	0.200029	0.507856
Tifa	0.374748	0.327359	0.451786	0.501744
Cracr2b	0.639984	0.370143	0.0986437	0.410777
Rgl1	0.0773679	0.258877	0.20412	0.4843
Irf6	0.11059	0.171726	0.231724	0.437751
Kcp	0.00860017	0.122216	0.0191163	0.517196
Fbxl7	0.0273496	0.297761	0.231724	0.525045
Gfod1	0.388279	0.635484	0.676236	0.568202
Taf15	0.432167	0.426511	0.379306	0.545925
Usp35	0.201397	0.331427	0.139879	0.559907
Ptger4	0.0170333	0.135133	0.100371	0.509203
AI854703	0.117271	0.273001	0.0472749	0.507181
Gna14	0.332438	0.285557	0.224015	0.467608
Fgfr2	0.50853	0.00216606	0.133539	0.382917
Entpd2	0.049218	0.285557	0.0472749	0.5302
Rassf5	0	0.235528	0.255273	0.498999
Insr	0.286681	0.480007	0.584896	0.465383
Adm	0.243038	0.641474	0.102091	0.53084
Barhl2	0	0	0	0.454082
Cbr3	0.232996	0	0.320146	0.459392
Plek2	0	0.227887	0.239299	0.457125
Pxylp1	0.247973	0.558709	0.0827854	0.521138
Dpp10	0.358886	0.197281	0.570543	0.525045
Cacna1b	0	0.0191163	0.123852	0.4133
Tekt2	0.44248	0.510545	0.589391	0.454845
Gal	0.482159	0.365488	0.178977	0.522444
4931428F04Rik	0.279895	0.049218	0.091667	0.446382
Fjx1	0.062582	0.245513	0.0314085	0.466126
Rapgef4	0.0314085	0.11227	0.420781	0.62941
Reep1	0.0681859	0.305351	0.0314085	0.485721
Gab2	0.604766	0.493458	0.278754	0.44248
Ppp2r2c	0.0334238	0.0791812	0.161368	0.469822
Itgb3	0.144574	0.147676	0.258877	0.463146
Tmem178	0.171726	0.071882	0.0681859	0.451018
Hoxd3os1	0.312812	0.275311	0.273001	0.465383
Ntm	0.574031	0.108903	0.443263	0.478566
Inhba	0.09691	0.236789	0.177536	0.4843
Tmem37	0	0.0845763	0	0.466868
Ddit4	0.103804	0.153815	0.0128372	0.481443
Anks6	0.285557	0.214844	0.254064	0.438542
Npdc1	0.240549	0.245513	0	0.565257
Cbfa2t3	0.0128372	0.00646604	0.188928	0.499687
Ripor1	0.0845763	0.22917	0.153815	0.422426
Creb3l1	0.064458	0.09691	0.00216606	0.552668
Lrrn1	0.524396	0.164353	0.0549959	0.472025
Kcnk13	0	0	0.117271	0.460146
Actr5	0.472756	0.476397	0.415808	0.497621
Sirpa	0.170262	0.1959	0.138303	0.529559
Chrna7	0.131939	0.0191163	0.127105	0.549616
Nkapl	0.0107239	0.193125	0.131939	0.404834
Ppp1r3d	0	0.133539	0.146128	0.500374
Airn	0.40824	0.55206	0.310693	0.516535
Mtss2	0.434569	0.270679	0.270679	0.425697
Bace2	0.306425	0.368287	0.00860017	0.432167
Nebl	0.313867	0.423246	0.769377	0.511883
Fam149a	0	0	0	0.400538
Stk32b	0.0934217	0.0588055	0.0791812	0.43377
Gp5	0	0.244277	0.138303	0.463146
Tymp	0.00860017	0.308564	0.128722	0.513218
Zfp697	0.202761	0.201397	0.221414	0.445604
Zfp362	0.236789	0.298853	0.102091	0.571126
Megf9	0.363612	0.53084	0.305351	0.482159
Tppp3	0.0128372	0.586587	0.265996	0.410777
Msrb3	0.205475	0.263636	0.917243	0.470557
C1qtnf4	0.513883	0.645422	0.0737184	0.441695
Sh3pxd2a	0.186108	0.20412	0.324282	0.43377
Pax9	0.0394141	0.152288	0.14145	0.466868
Gucy1a1	0.293363	0.40654	0.138303	0.424065
Nhlrc1	0.262451	0.405688	0.262451	0.498311
Rhobtb1	0.375664	0.180413	0.118926	0.40654
Rassf10	0.302114	0.080987	0.0354297	0.447158
Fam50b	0.231724	0.352183	0.252853	0.449478
Nr3c2	0.0334238	0.286681	0.249198	0.409933
Sgpp2	0	0.139879	0.0827854	0.469822
Klhl26	0.071882	0.247973	0.167317	0.510545
Tnfrsf11a	0.152288	0.273001	0.0588055	0.404834
Fads3	0	0.0253059	0.152288	0.282169
Camk1d	0.275311	0.398808	0.496238	0.477121
Nptxr	0	0.152288	0.071882	0.425697
Gucy1b1	0.00432137	0.0149403	0.0273496	0.409933
Galnt17	0.252853	0.190332	0.181844	0.414137
Btbd17	0	0	0.0334238	0.445604
Mak	0.168792	0.128722	0.0149403	0.400538
Slc16a6	0.00432137	0.0128372	0.0107239	0.473487
Lama3	0.0170333	0.161368	0.239299	0.460146
Abcb4	0.064458	0.382917	0.150756	0.428944
Syt7	0.0354297	0.212188	0.127105	0.419956
Pygo1	0.487845	0.337459	0.50853	0.466868
Gfra2	0	0	0.11059	0.459392
Afap1l2	0.00216606	0.108903	0.390051	0.435367
Gpr68	0.335458	0.00860017	0.131939	0.450249
Aqp3	0	0	0.0606978	0.474944
Acbd4	0	0.359835	0.0881361	0.481443
Lbx2	0.32531	0.279895	0.326336	0.469085
Ptpru	0	0.176091	0.102091	0.519171
Paqr8	0.188928	0.18327	0.308564	0.415808
Lrp3	0.190332	0.418301	0	0.519171
Tada2b	0.304275	0.383815	0.198657	0.423246
Plxdc2	0.571709	0.0934217	0.136721	0.404834
Sned1	0.00216606	0.0773679	0.378398	0.4133
Hpse2	0.123852	0.194514	0.113943	0.425697
Dyrk2	0.168792	0.30963	0.117271	0.455606
Zdhhc14	0.00216606	0.0334238	0.171726	0.432969
Flt1	0.405688	0.0530784	0.0791812	0.370143
1700124L16Rik	0.317018	0.377488	0.080987	0.212188
Phf19	0.00432137	0.0334238	0.133539	0.412461
Ryr2	0.197281	0.198657	0.349278	0.455606
Ppara	0	0.263636	0.156852	0.311754
Tpbg	0.294466	0.149219	0.586587	0.519171
Ust	0.671636	0.511883	0.507181	0.438542
Vash2	0.10551	0.0863598	0.0149403	0.455606
Wls	0.584331	0.622214	0.256477	0.437751
Nkain1	0.0293838	0.0149403	0.0827854	0.38739
Vat1l	0	0.102091	0	0.403121
Oaf	0.231724	0.0232525	0.0951694	0.401401
Edn3	0.200029	0.0314085	0.11227	0.388279
Pdcd1	0.00432137	0.00432137	0.00432137	0.468347
Emx2	0.404834	0.147676	0.133539	0.338456
Slc22a4	0	0.194514	0	0.342423
Rnf144a	0.131939	0.144574	0.064458	0.468347
Pcsk2os1	0	0.0773679	0.0606978	0.38739
Lrrc3	0.139879	0.356026	0.291147	0.444045
Fkrp	0.225309	0.378398	0.147676	0.487845
Prok2	0.10551	0.152288	0.0413927	0.389166
Pknox2	0.208173	0.0149403	0.0549959	0.496238
Trib2	0.0107239	0.268344	0.0845763	0.370143
Nrarp	0	0.10721	0.10551	0.471292
Atp7b	0.170262	0.143015	0.43377	0.388279
Gpr27	0.283301	0.502427	0.293363	0.385606
Palm3	0.0314085	0.00646604	0.4133	0.417472
Gan	0.532117	0.424065	0.542825	0.397071
A830082K12Rik	0.444045	0.404834	0.643946	0.473487
Bhlhe40	0.278754	0.496238	0.075547	0.379306
Itpka	0.285557	0.311754	0.174641	0.426511
Glis1	0.0149403	0.0191163	0.00432137	0.397071
Dnah11	0.00216606	0.213518	0.283301	0.358886
Dusp8	0.649335	0.359835	0.178977	0.418301
Gm16958	0.216166	0.0700379	0.103804	0.303196
Dusp4	0.0827854	0.200029	0.0549959	0.436163
Mpp3	0.00646604	0.09691	0.0569049	0.449478
Gng4	0.271842	0.263636	0.793441	0.467608
St3gal6	0.208173	0.294466	0.340444	0.32531
Alox12	0.00860017	0.0951694	0.369216	0.477844
Rasa3	0.0433623	0.230449	0.0681859	0.355068
Nrbp2	0.293363	0.10551	0.0354297	0.409933
Thbs1	0.631444	0.612254	0.419129	0.444045
Wt1	0.5302	0.789933	0.284431	0.448706
Adamts2	0.10551	0.2266	0.291147	0.382017
Jph1	0.588272	0.591621	0.504471	0.419129
Acot3	0	0.00860017	0.138303	0.415808
Dvl1	0.478566	0.505828	0.155336	0.412461
Efna3	0	0.0433623	0.201397	0.350248
Tnfrsf1a	0.227887	0.0191163	0	0.414973
Adcy9	0.340444	0.22917	0.190332	0.388279
Gm10857	0.131939	0.062582	0.0211893	0.414137
Galnt14	0.269513	0.173186	0.045323	0.435367
Chd3	0.115611	0.392697	0.10551	0.302114
Tcam1	0.269513	0.120574	0.0472749	0.358886
Mlxipl	0	0.323252	0.231724	0.43377
Phospho1	0.0273496	0.0334238	0.0293838	0.463146
Pwwp2b	0.0232525	0.168792	0.0128372	0.390935
Trpm6	0.418301	0.11059	0.113943	0.403121
Hoxc13	0.0374265	0.177536	0.197281	0.388279
Calb1	0.0170333	0.09691	0.100371	0.52763
Ephb2	0.202761	0.155336	0.156852	0.378398
Mapt	0.00216606	0.241795	0.0530784	0.399674
Kif26a	0.0191163	0.218798	0.062582	0.25042
Zmynd10	0.286681	0.418301	0.209515	0.416641
Tnik	0.246745	0.139879	0.09691	0.367356
Hesx1	0.00860017	0	0.771955	0.251638
Kcng4	0.075547	0.0700379	0.0413927	0.39794
Spata2l	0.188928	0.0827854	0.0149403	0.318063
Efr3b	0.444825	0.348305	0.353147	0.454845
Sp8	0.0863598	0.049218	0.312812	0.363612
Lrrc8e	0.0374265	0.0293838	0.200029	0.388279
C1ql1	0.243038	0.256477	0.0737184	0.445604
Faxc	0	0.0791812	0.0530784	0.371991
Krt13	0.0394141	0.176091	0.123852	0.444045
Vamp5	0.460898	0.341435	0.221414	0.454082
Mical2	0.0881361	0.356026	0.292256	0.396199
Gpr50	0.0374265	0.286681	0.0737184	0.393575
Pllp	0	0.0170333	0.0845763	0.457882
Chpf	0.120574	0.144574	0.0881361	0.424882
Zc3h12c	0.432969	0.448706	0.564666	0.392697
Gpr45	0	0.252853	0	0.367356
Zkscan2	0.18327	0.247973	0.0549959	0.320146
Capn2	0.247973	0.201397	0.0211893	0.40824
Prune2	0.0433623	0.220108	0.363612	0.384712
Tmem169	0	0.0899051	0.117271	0.385606
Atoh8	0	0.049218	0	0.475671
Prr15	0.0773679	0.0433623	0.20412	0.312812
Tph1	0.0354297	0.0293838	0.410777	0.403121
2510009E07Rik	0	0.241795	0.0737184	0.370143
Phf24	0	0.302114	0	0.507856
Cd72	0.329398	0.509874	0.308564	0.382917
Mctp1	0.0549959	0.135133	0.0588055	0.392697
Zfp503	0.0700379	0.311754	0.345374	0.423246
Gxylt2	0.273001	0.258877	0.345374	0.321184
Lurap1	0.350248	0.11227	0.263636	0.324282
Tarbp1	0.143015	0.210853	0.236789	0.329398
Tshz3	0.0374265	0.318063	0.0334238	0.417472
Zfp354b	0.343409	0.430559	0.291147	0.388279
Ksr1	0.0149403	0.152288	0.382017	0.291147
9130019P16Rik	0.416641	0.501059	0.178977	0.348305
D230030E09Rik	0.170262	0.277609	0.469822	0.324282
Gdf11	0.252853	0.159868	0.188928	0.414137
Mypop	0.217484	0.200029	0.136721	0.365488
Daw1	0.0107239	0.138303	0.10721	0.399674
Cavin2	0.373831	0.335458	0.190332	0.403978
Paqr5	0.0273496	0	0.317018	0.295567
Slc22a23	0.331427	0.379306	0.25042	0.409087
Podn	0.428135	0.0413927	0.150756	0.31597
Zfp872	0.00216606	0.00216606	0.0107239	0.308564
Hs3st5	0.00860017	0.359835	0.299943	0.246745
Slc22a15	0.158362	0.171726	0.0951694	0.377488
Aif1l	0	0.117271	0.0211893	0.302114
Cadps	0.165838	0.0845763	0.164353	0.400538
Gramd1b	0.186108	0.0663259	0.190332	0.466868
Hoxc9	0.071882	0.117271	0.00646604	0.351216
Col24a1	0.724276	0.611723	0.362671	0.382017
Icmt	0.394452	0.386499	0.277609	0.38739
Stx1a	0.173186	0.117271	0.0569049	0.307496
Pantr1	0	0.045323	0	0.279895
Sox30	0.0700379	0.281033	0.243038	0.332438
Abat	0.122216	0.251638	0.298853	0.390935
Chst4	0	0.138303	0.0681859	0.362671
Bean1	0	0.0253059	0	0.377488
Anxa3	0.0273496	0.377488	0.147676	0.443263
Fosl2	0.0881361	0.171726	0.150756	0.369216
Fgf8	0	0	0.139879	0.273001
Adamts18	0.258877	0.293363	0.307496	0.434569
Ccdc40	0.260071	0.704151	0.0899051	0.342423
Zbtb16	0.0986437	0.045323	0.0433623	0.313867
Tmem63a	0	0.133539	0	0.294466
Bik	0	0.153815	0.435367	0.410777
Chrnd	0	0	0.246745	0.515874
Zadh2	0.407391	0.261263	0.243038	0.374748
Popdc3	0.255273	0.178977	0.0128372	0.327359
Unc5d	0.287802	0.432167	0.359835	0.364551
Mogat1	0.298853	0.227887	0.472756	0.356981
Sox9	0.386499	0.216166	0.178977	0.371991
Nptx1	0.00216606	0.0232525	0.0394141	0.389166
Cxcr4	0.0211893	0.146128	0.171726	0.468347
Gja3	0.115611	0.152288	0.162863	0.528274
Ankrd34b	0.0472749	0.155336	0.0394141	0.32838
Dlx6	0.00432137	0.188928	0.00432137	0.399674
Kdelr3	0.281033	0.0413927	0.0863598	0.321184
Adra2b	0	0	0.190332	0.327359
Cdkl1	0.0934217	0.064458	0.240549	0.369216
Dmrta1	0.383815	0.31597	0.0588055	0.4133
Plekhg4	0.392697	0.735599	0.0681859	0.330414
Ripply3	0.200029	0.235528	0.359835	0.38739
Meis3	0	0	0	0.334454
Gpr149	0	0.115611	0.306425	0.33646
1600027J07Rik	0	0	0.31597	0.526339
Fam129a	0.230449	0.405688	0.130334	0.303196
Slc47a1	0.133539	0.268344	0.349278	0.360783
Phldb2	0.0899051	0.177536	0.165838	0.403121
Mapk11	0.00216606	0.071882	0.0845763	0.421604
Fam20c	0	0.0549959	0.0191163	0.374748
Fbxo16	0.0149403	0.201397	0.43377	0.424065
Gata6	0.285557	0.225309	0.168792	0.354108
Ret	0	0	0.0293838	0.320146
3110070M22Rik	0.284431	0.0951694	0.125481	0.465383
Dscam	0.150756	0.25042	0.292256	0.307496
Sdk1	0.239299	0.213518	0.152288	0.344392
Fbxo32	0.00432137	0.0986437	0.11227	0.355068
Tex26	0.00860017	0.238046	0.080987	0.341435
Vipr2	0	0.0413927	0.00860017	0.460146
Zdhhc23	0.564074	0.553276	0.162863	0.360783
Fgfrl1	0.194514	0.402261	0.0791812	0.363612
Spef1	0.700704	0.399674	0.0986437	0.443263
Cerk	0.320146	0.103804	0.0663259	0.34733
Smo	0.0986437	0.392697	0.0170333	0.331427
Ntsr1	0.201397	0.0863598	0.00646604	0.339451
Usp18	0	0.115611	0	0.368287
Cebpa	0	0.0530784	0	0.352183
Hsf4	0	0.00646604	0	0.348305
Cntnap5a	0.205475	0.18327	0.337459	0.353147
Cacna2d2	0.102091	0.131939	0.0314085	0.331427
Plcd3	0.464639	0.245513	0.0863598	0.361728
Adrb3	0	0.14145	0.0293838	0.224015
Nefl	0	0	0	0.293363
9530026P05Rik	0.180413	0.139879	0.621695	0.32838
Tec	0	0.133539	0.294466	0.303196
Tunar	0	0.00860017	0.0374265	0.28892
Ephb1	0.0211893	0.00432137	0.091667	0.319106
Psmb9	0	0	0.14145	0.457125
Arl4c	0.198657	0.249198	0.18327	0.292256
Slc29a4	0.00432137	0.144574	0.11059	0.348305
Dok1	0	0.0128372	0.00432137	0.305351
Mxra8	0	0.212188	0.0951694	0.423246
Gpc1	0.220108	0.198657	0.0413927	0.419956
Cdh4	0.0354297	0.080987	0.11227	0.320146
Mal2	0.661339	0.850033	0.462398	0.353147
Dpysl4	0	0.0273496	0.00216606	0.33646
Col6a3	0.125481	0.0149403	0.323252	0.18327
Unc5c	0.138303	0.173186	0.153815	0.352183
Slc6a3	0	0	0	0.304275
Snn	0.0681859	0.118926	0.0863598	0.335458
Nfkbie	0.00216606	0.00432137	0.0569049	0.323252
Gpr25	0	0.0149403	0	0.326336
Tmem91	0.363612	0.205475	0.290035	0.432167
Nppc	0.177536	0	0.075547	0.344392
Csmd3	0.22917	0.049218	0.335458	0.386499
2010300C02Rik	0.171726	0.221414	0.10721	0.303196
Esrra	0.222716	0.168792	0.0549959	0.326336
Cachd1	0.659916	0.633468	0.0663259	0.338456
Pde5a	0.269513	0.485011	0.262451	0.388279
Lgr6	0.0107239	0.102091	0.0107239	0.227887
Adgrg5	0	0.00216606	0.0606978	0.297761
Chst5	0.359835	0.00646604	0.0845763	0.360783
Sh2d4a	0.00216606	0.30963	0.0569049	0.32838
Trpc1	0.156852	0.353147	0.209515	0.305351
Frat2	0.227887	0.139879	0.312812	0.32531
Gabrg3	0.329398	0.354108	0.198657	0.368287
Ptpn14	0.0530784	0.122216	0.062582	0.304275
Syt12	0.00646604	0.152288	0.0128372	0.337459
Csgalnact1	0.273001	0.331427	0.269513	0.32531
Tmeff2	0.071882	0.217484	0.0413927	0.318063
P2ry1	0	0.102091	0	0.306425
Adamts19	0.181844	0.251638	0.188928	0.32531
Psd2	0.00216606	0.00216606	0.14145	0.334454
Odf1	0.108903	0.212188	0.492062	0.306425
Npas2	0.235528	0.0934217	0.158362	0.384712
Fndc5	0.064458	0.273001	0.045323	0.281033
Lims2	0.150756	0.127105	0	0.377488
Htr5a	0.11227	0.0773679	0.257679	0.298853
Mboat1	0.0293838	0.236789	0	0.362671
Hoxa13	0	0.135133	0.147676	0.358886
Amn	0.0569049	0.133539	0	0.392697
9130024F11Rik	0.271842	0.212188	0.214844	0.383815
Micall2	0.00216606	0	0.102091	0.310693
Pthlh	0.277609	0.190332	0	0.262451
Izumo1	0	0.390051	0.303196	0.342423
Cideb	0	0.00860017	0	0.322219
Scube2	0	0.161368	0.00432137	0.32838
Dsp	0.080987	0.311754	0.234264	0.317018
Atxn1	0.0128372	0.0934217	0.232996	0.31492
Gm11240	0.270679	0.150756	0	0.257679
Gabra5	0.00432137	0.578639	0.0191163	0.354108
Jhy	0.282169	0.440122	0	0.283301
Mafb	0.0191163	0.0472749	0.0549959	0.375664
Pacsin1	0	0.0293838	0.173186	0.4133
Snai1	0.32531	0.0253059	0.062582	0.278754
[truncated: 1,715 more rows]
